# Supplementary material for: Structural basis of template strand deoxyuridine promoter recognition by a viral RNA polymerase
Source: Nat Commun. 2022 Jun 20;13:3526. doi: 10.1038/s41467-022-31214-6 (PMC9209446; doi:10.1038/s41467-022-31214-6)
Supplement: Supplementary file 3 — Supplementary Data 1 [file 41467_2022_31214_MOESM3_ESM.zip]

Archive with 3 entries (2 files):
- Source-Data-File-1-All-Gels.xlsx
- __MACOSX/
- __MACOSX/._Source-Data-File-1-All-Gels.xlsx
