# Supplementary material for: Structural basis of template strand deoxyuridine promoter recognition by a viral RNA polymerase
Source: Nat Commun. 2022 Jun 20;13:3526. doi: 10.1038/s41467-022-31214-6 (PMC9209446; doi:10.1038/s41467-022-31214-6)
Supplement: Supplementary file 3 — Supplementary Data 1 [file 41467_2022_31214_MOESM3_ESM.zip › Source-Data-File-1-All-Gels.xlsx]

## Sheet: Dye mobility estimation
Estimation of the mobility of Xylene cyanol and Bromophenol blue for high percentage-acrylamide denaturing polyacrylamide gel electrophoresis (PAGE)
The table below is taken from Sambrook, J., Fritsch, E.F. and Maniatis, T. (1989) In: Molecular Cloning: A Laboratory Manual, Cold Spring Harbor Laboratory, Cold Spring Harbor, NY.
Gel (%)	Xylene cyanol (nucleotides)	Bromophenol blue (nucleotides)
5	130	35
6	106	26
8	75	19
10	55	12
20	28	8
Extrapolated values obtained with the help of trendline formulas shown on the graph			These dye mobility estimates are used in the following figures
23	23.1577	6.16736	Fig. 1c, 8b, 8d
16	34.7331	9.08378	Fig. 8g
