# Supplementary material for: Structural basis of template strand deoxyuridine promoter recognition by a viral RNA polymerase
Source: Nat Commun. 2022 Jun 20;13:3526. doi: 10.1038/s41467-022-31214-6 (PMC9209446; doi:10.1038/s41467-022-31214-6)
Supplement: Supplementary file 4 — Supplementary Data 2 [file 41467_2022_31214_MOESM4_ESM.zip]

Archive with 1 entries (1 files):
- Source-Data-File-2-phiKZ_gp68_AF_model_sans-H_superimposed_onto_AR9_gp226.pdb
