# Supplementary material for: Structural basis of template strand deoxyuridine promoter recognition by a viral RNA polymerase
Source: Nat Commun. 2022 Jun 20;13:3526. doi: 10.1038/s41467-022-31214-6 (PMC9209446; doi:10.1038/s41467-022-31214-6)
Supplement: Supplementary file 4 — Supplementary Data 2 [file 41467_2022_31214_MOESM4_ESM.zip › Source-Data-File-2-phiKZ_gp68_AF_model_sans-H_superimposed_onto_AR9_gp226.pdb]

CRYST1  176.925  110.455  222.379  90.00  98.52  90.00 C 1 2 1                  
SCALE1      0.005652  0.000000  0.000846        0.00000                         
SCALE2      0.000000  0.009053  0.000000        0.00000                         
SCALE3      0.000000  0.000000  0.004547        0.00000                         
ATOM      1  N   MET A   1     -10.691  47.284 105.218  1.00 93.25           N  
ATOM      5  CA  MET A   1      -9.539  47.353 104.291  1.00 93.25           C  
ATOM      7  C   MET A   1     -10.089  47.068 102.906  1.00 93.25           C  
ATOM      8  CB  MET A   1      -8.488  46.309 104.709  1.00 93.25           C  
ATOM     11  O   MET A   1     -10.919  46.173 102.817  1.00 93.25           O  
ATOM     12  CG  MET A   1      -7.320  46.177 103.734  1.00 93.25           C  
ATOM     15  SD  MET A   1      -6.348  47.679 103.525  1.00 93.25           S  
ATOM     16  CE  MET A   1      -5.302  47.158 102.146  1.00 93.25           C  
ATOM     20  N   GLN A   2      -9.707  47.811 101.868  1.00 95.54           N  
ATOM     22  CA  GLN A   2     -10.203  47.568 100.506  1.00 95.54           C  
ATOM     24  C   GLN A   2      -9.196  47.984  99.430  1.00 95.54           C  
ATOM     25  CB  GLN A   2     -11.565  48.258 100.296  1.00 95.54           C  
ATOM     28  O   GLN A   2      -8.383  48.879  99.656  1.00 95.54           O  
ATOM     29  CG  GLN A   2     -11.527  49.797 100.368  1.00 95.54           C  
ATOM     32  CD  GLN A   2     -12.911  50.437 100.264  1.00 95.54           C  
ATOM     33  NE2 GLN A   2     -13.013  51.749 100.243  1.00 95.54           N  
ATOM     36  OE1 GLN A   2     -13.935  49.775 100.228  1.00 95.54           O  
ATOM     37  N   ILE A   3      -9.271  47.348  98.262  1.00 96.24           N  
ATOM     39  CA  ILE A   3      -8.630  47.764  97.013  1.00 96.24           C  
ATOM     41  C   ILE A   3      -9.721  48.272  96.064  1.00 96.24           C  
ATOM     42  CB  ILE A   3      -7.841  46.602  96.371  1.00 96.24           C  
ATOM     44  O   ILE A   3     -10.721  47.590  95.850  1.00 96.24           O  
ATOM     45  CG1 ILE A   3      -6.640  46.135  97.210  1.00 96.24           C  
ATOM     48  CG2 ILE A   3      -7.250  47.066  95.037  1.00 96.24           C  
ATOM     52  CD1 ILE A   3      -6.148  44.728  96.843  1.00 96.24           C  
ATOM     56  N   ILE A   4      -9.528  49.446  95.467  1.00 94.55           N  
ATOM     58  CA  ILE A   4     -10.471  50.049  94.519  1.00 94.55           C  
ATOM     60  C   ILE A   4      -9.754  50.506  93.249  1.00 94.55           C  
ATOM     61  CB  ILE A   4     -11.268  51.200  95.171  1.00 94.55           C  
ATOM     63  O   ILE A   4      -8.622  50.986  93.304  1.00 94.55           O  
ATOM     64  CG1 ILE A   4     -10.351  52.314  95.729  1.00 94.55           C  
ATOM     67  CG2 ILE A   4     -12.201  50.648  96.266  1.00 94.55           C  
ATOM     71  CD1 ILE A   4     -11.107  53.602  96.060  1.00 94.55           C  
ATOM     75  N   VAL A   5     -10.409  50.387  92.094  1.00 93.18           N  
ATOM     77  CA  VAL A   5      -9.875  50.917  90.830  1.00 93.18           C  
ATOM     79  C   VAL A   5     -10.148  52.416  90.752  1.00 93.18           C  
ATOM     80  CB  VAL A   5     -10.457  50.182  89.610  1.00 93.18           C  
ATOM     82  O   VAL A   5     -11.297  52.845  90.871  1.00 93.18           O  
ATOM     83  CG1 VAL A   5     -10.007  50.833  88.298  1.00 93.18           C  
ATOM     87  CG2 VAL A   5      -9.973  48.733  89.585  1.00 93.18           C  
ATOM     91  N   THR A   6      -9.105  53.211  90.515  1.00 90.77           N  
ATOM     93  CA  THR A   6      -9.180  54.683  90.540  1.00 90.77           C  
ATOM     95  C   THR A   6      -8.876  55.314  89.188  1.00 90.77           C  
ATOM     96  CB  THR A   6      -8.258  55.249  91.624  1.00 90.77           C  
ATOM     98  O   THR A   6      -9.429  56.365  88.872  1.00 90.77           O  
ATOM     99  CG2 THR A   6      -8.661  54.694  92.992  1.00 90.77           C  
ATOM    103  OG1 THR A   6      -6.920  54.877  91.425  1.00 90.77           O  
ATOM    105  N   GLY A   7      -8.087  54.636  88.349  1.00 87.02           N  
ATOM    107  CA  GLY A   7      -7.780  55.050  86.982  1.00 87.02           C  
ATOM    110  C   GLY A   7      -8.092  53.944  85.980  1.00 87.02           C  
ATOM    111  O   GLY A   7      -7.607  52.820  86.106  1.00 87.02           O  
ATOM    112  N   VAL A   8      -8.883  54.272  84.957  1.00 85.92           N  
ATOM    114  CA  VAL A   8      -9.315  53.345  83.900  1.00 85.92           C  
ATOM    116  C   VAL A   8      -8.772  53.814  82.552  1.00 85.92           C  
ATOM    117  CB  VAL A   8     -10.850  53.192  83.890  1.00 85.92           C  
ATOM    119  O   VAL A   8      -8.848  54.997  82.221  1.00 85.92           O  
ATOM    120  CG1 VAL A   8     -11.365  52.271  82.776  1.00 85.92           C  
ATOM    124  CG2 VAL A   8     -11.344  52.601  85.219  1.00 85.92           C  
ATOM    128  N   GLN A   9      -8.271  52.879  81.743  1.00 79.05           N  
ATOM    130  CA  GLN A   9      -7.879  53.143  80.361  1.00 79.05           C  
ATOM    132  C   GLN A   9      -8.467  52.071  79.442  1.00 79.05           C  
ATOM    133  CB  GLN A   9      -6.351  53.246  80.239  1.00 79.05           C  
ATOM    136  O   GLN A   9      -8.048  50.915  79.447  1.00 79.05           O  
ATOM    137  CG  GLN A   9      -5.936  53.736  78.842  1.00 79.05           C  
ATOM    140  CD  GLN A   9      -4.427  53.874  78.654  1.00 79.05           C  
ATOM    141  NE2 GLN A   9      -3.991  54.494  77.579  1.00 79.05           N  
ATOM    144  OE1 GLN A   9      -3.600  53.421  79.421  1.00 79.05           O  
ATOM    145  N   GLY A  10      -9.441  52.464  78.619  1.00 80.41           N  
ATOM    147  CA  GLY A  10     -10.142  51.529  77.740  1.00 80.41           C  
ATOM    150  C   GLY A  10     -10.862  50.442  78.543  1.00 80.41           C  
ATOM    151  O   GLY A  10     -11.696  50.745  79.388  1.00 80.41           O  
ATOM    152  N   THR A  11     -10.546  49.177  78.266  1.00 82.02           N  
ATOM    154  CA  THR A  11     -11.132  48.012  78.954  1.00 82.02           C  
ATOM    156  C   THR A  11     -10.323  47.539  80.165  1.00 82.02           C  
ATOM    157  CB  THR A  11     -11.296  46.841  77.980  1.00 82.02           C  
ATOM    159  O   THR A  11     -10.711  46.567  80.810  1.00 82.02           O  
ATOM    160  CG2 THR A  11     -12.248  47.166  76.829  1.00 82.02           C  
ATOM    164  OG1 THR A  11     -10.047  46.496  77.406  1.00 82.02           O  
ATOM    166  N   GLY A  12      -9.180  48.171  80.433  1.00 86.01           N  
ATOM    168  CA  GLY A  12      -8.298  47.854  81.549  1.00 86.01           C  
ATOM    171  C   GLY A  12      -8.250  48.989  82.564  1.00 86.01           C  
ATOM    172  O   GLY A  12      -8.968  49.983  82.452  1.00 86.01           O  
ATOM    173  N   PHE A  13      -7.373  48.852  83.549  1.00 87.39           N  
ATOM    175  CA  PHE A  13      -7.119  49.870  84.563  1.00 87.39           C  
ATOM    177  C   PHE A  13      -5.636  50.234  84.592  1.00 87.39           C  
ATOM    178  CB  PHE A  13      -7.685  49.424  85.916  1.00 87.39           C  
ATOM    181  O   PHE A  13      -4.789  49.454  84.160  1.00 87.39           O  
ATOM    182  CG  PHE A  13      -7.195  48.076  86.403  1.00 87.39           C  
ATOM    183  CD1 PHE A  13      -7.890  46.899  86.057  1.00 87.39           C  
ATOM    185  CD2 PHE A  13      -6.046  47.999  87.207  1.00 87.39           C  
ATOM    187  CE1 PHE A  13      -7.425  45.649  86.507  1.00 87.39           C  
ATOM    189  CE2 PHE A  13      -5.584  46.751  87.659  1.00 87.39           C  
ATOM    191  CZ  PHE A  13      -6.272  45.577  87.309  1.00 87.39           C  
ATOM    193  N   THR A  14      -5.347  51.461  85.014  1.00 87.63           N  
ATOM    195  CA  THR A  14      -3.995  52.040  85.073  1.00 87.63           C  
ATOM    197  C   THR A  14      -3.619  52.509  86.463  1.00 87.63           C  
ATOM    198  CB  THR A  14      -3.859  53.254  84.145  1.00 87.63           C  
ATOM    200  O   THR A  14      -2.445  52.763  86.708  1.00 87.63           O  
ATOM    201  CG2 THR A  14      -3.878  52.843  82.681  1.00 87.63           C  
ATOM    205  OG1 THR A  14      -4.904  54.183  84.352  1.00 87.63           O  
ATOM    207  N   GLU A  15      -4.595  52.667  87.353  1.00 91.49           N  
ATOM    209  CA  GLU A  15      -4.360  53.088  88.725  1.00 91.49           C  
ATOM    211  C   GLU A  15      -5.349  52.387  89.658  1.00 91.49           C  
ATOM    212  CB  GLU A  15      -4.467  54.611  88.828  1.00 91.49           C  
ATOM    215  O   GLU A  15      -6.543  52.250  89.358  1.00 91.49           O  
ATOM    216  CG  GLU A  15      -3.904  55.154  90.147  1.00 91.49           C  
ATOM    219  CD  GLU A  15      -4.344  56.603  90.379  1.00 91.49           C  
ATOM    220  OE1 GLU A  15      -3.475  57.448  90.665  1.00 91.49           O  
ATOM    221  OE2 GLU A  15      -5.577  56.843  90.323  1.00 91.49           O  
ATOM    222  N   VAL A  16      -4.828  51.945  90.792  1.00 93.68           N  
ATOM    224  CA  VAL A  16      -5.562  51.278  91.859  1.00 93.68           C  
ATOM    226  C   VAL A  16      -5.172  51.920  93.186  1.00 93.68           C  
ATOM    227  CB  VAL A  16      -5.291  49.761  91.798  1.00 93.68           C  
ATOM    229  O   VAL A  16      -4.033  52.348  93.363  1.00 93.68           O  
ATOM    230  CG1 VAL A  16      -3.828  49.380  92.006  1.00 93.68           C  
ATOM    234  CG2 VAL A  16      -6.071  48.990  92.850  1.00 93.68           C  
ATOM    238  N   ALA A  17      -6.094  51.984  94.140  1.00 94.78           N  
ATOM    240  CA  ALA A  17      -5.795  52.446  95.486  1.00 94.78           C  
ATOM    242  C   ALA A  17      -6.150  51.399  96.537  1.00 94.78           C  
ATOM    243  CB  ALA A  17      -6.483  53.783  95.743  1.00 94.78           C  
ATOM    247  O   ALA A  17      -7.186  50.745  96.456  1.00 94.78           O  
ATOM    248  N   THR A  18      -5.294  51.278  97.547  1.00 96.29           N  
ATOM    250  CA  THR A  18      -5.585  50.547  98.784  1.00 96.29           C  
ATOM    252  C   THR A  18      -6.046  51.542  99.842  1.00 96.29           C  
ATOM    253  CB  THR A  18      -4.359  49.778  99.295  1.00 96.29           C  
ATOM    255  O   THR A  18      -5.378  52.559 100.056  1.00 96.29           O  
ATOM    256  CG2 THR A  18      -3.969  48.595  98.414  1.00 96.29           C  
ATOM    260  OG1 THR A  18      -3.248  50.633  99.356  1.00 96.29           O  
ATOM    262  N   GLU A  19      -7.142  51.247 100.539  1.00 96.39           N  
ATOM    264  CA  GLU A  19      -7.741  52.117 101.554  1.00 96.39           C  
ATOM    266  C   GLU A  19      -8.011  51.383 102.880  1.00 96.39           C  
ATOM    267  CB  GLU A  19      -9.036  52.759 101.026  1.00 96.39           C  
ATOM    270  O   GLU A  19      -8.556  50.273 102.921  1.00 96.39           O  
ATOM    271  CG  GLU A  19      -8.810  53.736  99.858  1.00 96.39           C  
ATOM    274  CD  GLU A  19     -10.101  54.419  99.374  1.00 96.39           C  
ATOM    275  OE1 GLU A  19      -9.976  55.407  98.600  1.00 96.39           O  
ATOM    276  OE2 GLU A  19     -11.196  53.955  99.775  1.00 96.39           O  
ATOM    277  N   HIS A  20      -7.679  52.041 103.994  1.00 96.22           N  
ATOM    279  CA  HIS A  20      -7.985  51.572 105.347  1.00 96.22           C  
ATOM    281  C   HIS A  20      -8.110  52.743 106.325  1.00 96.22           C  
ATOM    282  CB  HIS A  20      -6.879  50.630 105.829  1.00 96.22           C  
ATOM    285  O   HIS A  20      -7.250  53.620 106.357  1.00 96.22           O  
ATOM    286  CG  HIS A  20      -7.184  49.918 107.119  1.00 96.22           C  
ATOM    287  CD2 HIS A  20      -6.358  49.816 108.204  1.00 96.22           C  
ATOM    289  ND1 HIS A  20      -8.338  49.229 107.427  1.00 96.22           N  
ATOM    291  CE1 HIS A  20      -8.203  48.715 108.660  1.00 96.22           C  
ATOM    293  NE2 HIS A  20      -7.015  49.053 109.171  1.00 96.22           N  
ATOM    294  N   ASN A  21      -9.163  52.751 107.153  1.00 92.31           N  
ATOM    296  CA  ASN A  21      -9.380  53.744 108.216  1.00 92.31           C  
ATOM    298  C   ASN A  21      -9.182  55.206 107.752  1.00 92.31           C  
ATOM    299  CB  ASN A  21      -8.552  53.343 109.457  1.00 92.31           C  
ATOM    302  O   ASN A  21      -8.525  56.001 108.423  1.00 92.31           O  
ATOM    303  CG  ASN A  21      -8.995  52.021 110.063  1.00 92.31           C  
ATOM    304  ND2 ASN A  21      -8.172  51.404 110.876  1.00 92.31           N  
ATOM    307  OD1 ASN A  21     -10.080  51.524 109.798  1.00 92.31           O  
ATOM    308  N   GLY A  22      -9.709  55.545 106.569  1.00 89.58           N  
ATOM    310  CA  GLY A  22      -9.618  56.885 105.970  1.00 89.58           C  
ATOM    313  C   GLY A  22      -8.264  57.239 105.342  1.00 89.58           C  
ATOM    314  O   GLY A  22      -8.129  58.317 104.771  1.00 89.58           O  
ATOM    315  N   LYS A  23      -7.265  56.353 105.415  1.00 94.82           N  
ATOM    317  CA  LYS A  23      -5.978  56.505 104.725  1.00 94.82           C  
ATOM    319  C   LYS A  23      -6.011  55.785 103.381  1.00 94.82           C  
ATOM    320  CB  LYS A  23      -4.832  55.978 105.594  1.00 94.82           C  
ATOM    323  O   LYS A  23      -6.646  54.739 103.250  1.00 94.82           O  
ATOM    324  CG  LYS A  23      -4.704  56.723 106.928  1.00 94.82           C  
ATOM    327  CD  LYS A  23      -3.533  56.156 107.736  1.00 94.82           C  
ATOM    330  CE  LYS A  23      -3.424  56.910 109.064  1.00 94.82           C  
ATOM    333  NZ  LYS A  23      -2.336  56.364 109.914  1.00 94.82           N  
ATOM    337  N   ARG A  24      -5.287  56.334 102.404  1.00 94.65           N  
ATOM    339  CA  ARG A  24      -5.233  55.839 101.027  1.00 94.65           C  
ATOM    341  C   ARG A  24      -3.800  55.827 100.512  1.00 94.65           C  
ATOM    342  CB  ARG A  24      -6.138  56.727 100.167  1.00 94.65           C  
ATOM    345  O   ARG A  24      -3.082  56.804 100.696  1.00 94.65           O  
ATOM    346  CG  ARG A  24      -6.198  56.276  98.704  1.00 94.65           C  
ATOM    349  CD  ARG A  24      -7.220  57.154  97.989  1.00 94.65           C  
ATOM    352  NE  ARG A  24      -7.281  56.893  96.542  1.00 94.65           N  
ATOM    354  NH1 ARG A  24      -9.547  57.128  96.326  1.00 94.65           N  
ATOM    357  NH2 ARG A  24      -8.244  57.275  94.523  1.00 94.65           N  
ATOM    360  CZ  ARG A  24      -8.355  57.088  95.805  1.00 94.65           C  
ATOM    361  N   LEU A  25      -3.421  54.739  99.849  1.00 94.67           N  
ATOM    363  CA  LEU A  25      -2.193  54.633  99.059  1.00 94.67           C  
ATOM    365  C   LEU A  25      -2.586  54.350  97.611  1.00 94.67           C  
ATOM    366  CB  LEU A  25      -1.272  53.524  99.594  1.00 94.67           C  
ATOM    369  O   LEU A  25      -3.438  53.496  97.365  1.00 94.67           O  
ATOM    370  CG  LEU A  25      -0.842  53.666 101.061  1.00 94.67           C  
ATOM    372  CD1 LEU A  25      -0.150  52.383 101.515  1.00 94.67           C  
ATOM    376  CD2 LEU A  25       0.094  54.855 101.269  1.00 94.67           C  
ATOM    380  N   THR A  26      -1.998  55.084  96.674  1.00 92.54           N  
ATOM    382  CA  THR A  26      -2.222  54.931  95.234  1.00 92.54           C  
ATOM    384  C   THR A  26      -1.081  54.148  94.601  1.00 92.54           C  
ATOM    385  CB  THR A  26      -2.373  56.295  94.546  1.00 92.54           C  
ATOM    387  O   THR A  26       0.078  54.300  94.991  1.00 92.54           O  
ATOM    388  CG2 THR A  26      -3.687  56.968  94.948  1.00 92.54           C  
ATOM    392  OG1 THR A  26      -1.330  57.158  94.942  1.00 92.54           O  
ATOM    394  N   TRP A  27      -1.423  53.324  93.617  1.00 93.24           N  
ATOM    396  CA  TRP A  27      -0.505  52.435  92.922  1.00 93.24           C  
ATOM    398  C   TRP A  27      -0.748  52.504  91.421  1.00 93.24           C  
ATOM    399  CB  TRP A  27      -0.700  50.996  93.402  1.00 93.24           C  
ATOM    402  O   TRP A  27      -1.889  52.440  90.945  1.00 93.24           O  
ATOM    403  CG  TRP A  27      -0.765  50.797  94.882  1.00 93.24           C  
ATOM    404  CD1 TRP A  27      -1.875  50.868  95.654  1.00 93.24           C  
ATOM    406  CD2 TRP A  27       0.332  50.505  95.784  1.00 93.24           C  
ATOM    407  CE2 TRP A  27      -0.195  50.357  97.100  1.00 93.24           C  
ATOM    408  CE3 TRP A  27       1.727  50.405  95.628  1.00 93.24           C  
ATOM    410  NE1 TRP A  27      -1.545  50.586  96.965  1.00 93.24           N  
ATOM    412  CH2 TRP A  27       2.002  49.983  98.022  1.00 93.24           C  
ATOM    414  CZ2 TRP A  27       0.614  50.071  98.205  1.00 93.24           C  
ATOM    416  CZ3 TRP A  27       2.550  50.194  96.746  1.00 93.24           C  
ATOM    418  N   THR A  28       0.342  52.581  90.675  1.00 88.78           N  
ATOM    420  CA  THR A  28       0.332  52.541  89.223  1.00 88.78           C  
ATOM    422  C   THR A  28       0.200  51.089  88.771  1.00 88.78           C  
ATOM    423  CB  THR A  28       1.589  53.196  88.641  1.00 88.78           C  
ATOM    425  O   THR A  28       0.833  50.181  89.294  1.00 88.78           O  
ATOM    426  CG2 THR A  28       1.357  53.553  87.182  1.00 88.78           C  
ATOM    430  OG1 THR A  28       1.872  54.405  89.305  1.00 88.78           O  
ATOM    432  N   THR A  29      -0.689  50.840  87.817  1.00 87.75           N  
ATOM    434  CA  THR A  29      -0.987  49.500  87.288  1.00 87.75           C  
ATOM    436  C   THR A  29      -1.059  49.530  85.764  1.00 87.75           C  
ATOM    437  CB  THR A  29      -2.264  48.904  87.922  1.00 87.75           C  
ATOM    439  O   THR A  29      -1.918  48.888  85.159  1.00 87.75           O  
ATOM    440  CG2 THR A  29      -2.027  48.293  89.297  1.00 87.75           C  
ATOM    444  OG1 THR A  29      -3.259  49.881  88.087  1.00 87.75           O  
ATOM    446  N   THR A  30      -0.166  50.264  85.087  1.00 82.28           N  
ATOM    448  CA  THR A  30      -0.236  50.380  83.617  1.00 82.28           C  
ATOM    450  C   THR A  30      -0.030  49.043  82.905  1.00 82.28           C  
ATOM    451  CB  THR A  30       0.705  51.428  83.018  1.00 82.28           C  
ATOM    453  O   THR A  30      -0.582  48.846  81.815  1.00 82.28           O  
ATOM    454  CG2 THR A  30       0.489  52.840  83.543  1.00 82.28           C  
ATOM    458  OG1 THR A  30       2.053  51.092  83.143  1.00 82.28           O  
ATOM    460  N   ALA A  31       0.624  48.073  83.553  1.00 78.65           N  
ATOM    462  CA  ALA A  31       0.672  46.669  83.136  1.00 78.65           C  
ATOM    464  C   ALA A  31      -0.713  46.033  82.861  1.00 78.65           C  
ATOM    465  CB  ALA A  31       1.413  45.897  84.233  1.00 78.65           C  
ATOM    469  O   ALA A  31      -0.816  45.106  82.047  1.00 78.65           O  
ATOM    470  N   TYR A  32      -1.781  46.550  83.481  1.00 85.55           N  
ATOM    472  CA  TYR A  32      -3.162  46.072  83.359  1.00 85.55           C  
ATOM    474  C   TYR A  32      -4.014  46.907  82.379  1.00 85.55           C  
ATOM    475  CB  TYR A  32      -3.793  45.961  84.760  1.00 85.55           C  
ATOM    478  O   TYR A  32      -5.160  46.554  82.092  1.00 85.55           O  
ATOM    479  CG  TYR A  32      -3.074  44.999  85.700  1.00 85.55           C  
ATOM    480  CD1 TYR A  32      -3.538  43.678  85.882  1.00 85.55           C  
ATOM    482  CD2 TYR A  32      -1.941  45.429  86.418  1.00 85.55           C  
ATOM    484  CE1 TYR A  32      -2.837  42.781  86.709  1.00 85.55           C  
ATOM    486  CE2 TYR A  32      -1.260  44.548  87.279  1.00 85.55           C  
ATOM    488  OH  TYR A  32      -1.055  42.364  88.254  1.00 85.55           O  
ATOM    490  CZ  TYR A  32      -1.697  43.215  87.414  1.00 85.55           C  
ATOM    491  N   SER A  33      -3.450  47.954  81.764  1.00 80.94           N  
ATOM    493  CA  SER A  33      -4.165  48.881  80.863  1.00 80.94           C  
ATOM    495  C   SER A  33      -4.763  48.219  79.617  1.00 80.94           C  
ATOM    496  CB  SER A  33      -3.212  49.990  80.404  1.00 80.94           C  
ATOM    499  O   SER A  33      -5.821  48.613  79.132  1.00 80.94           O  
ATOM    500  OG  SER A  33      -2.106  49.447  79.697  1.00 80.94           O  
ATOM    502  N   LYS A  34      -4.097  47.189  79.079  1.00 78.33           N  
ATOM    504  CA  LYS A  34      -4.511  46.484  77.848  1.00 78.33           C  
ATOM    506  C   LYS A  34      -5.402  45.268  78.110  1.00 78.33           C  
ATOM    507  CB  LYS A  34      -3.276  46.103  77.018  1.00 78.33           C  
ATOM    510  O   LYS A  34      -5.757  44.544  77.176  1.00 78.33           O  
ATOM    511  CG  LYS A  34      -2.505  47.330  76.512  1.00 78.33           C  
ATOM    514  CD  LYS A  34      -1.296  46.891  75.675  1.00 78.33           C  
ATOM    517  CE  LYS A  34      -0.465  48.114  75.271  1.00 78.33           C  
ATOM    520  NZ  LYS A  34       0.835  47.728  74.661  1.00 78.33           N  
ATOM    524  N   ILE A  35      -5.719  44.993  79.369  1.00 79.45           N  
ATOM    526  CA  ILE A  35      -6.566  43.866  79.743  1.00 79.45           C  
ATOM    528  C   ILE A  35      -8.019  44.176  79.369  1.00 79.45           C  
ATOM    529  CB  ILE A  35      -6.331  43.530  81.225  1.00 79.45           C  
ATOM    531  O   ILE A  35      -8.429  45.330  79.296  1.00 79.45           O  
ATOM    532  CG1 ILE A  35      -4.890  42.979  81.374  1.00 79.45           C  
ATOM    535  CG2 ILE A  35      -7.364  42.545  81.772  1.00 79.45           C  
ATOM    539  CD1 ILE A  35      -4.494  42.711  82.820  1.00 79.45           C  
ATOM    543  N   ARG A  36      -8.791  43.130  79.064  1.00 78.14           N  
ATOM    545  CA  ARG A  36     -10.227  43.238  78.802  1.00 78.14           C  
ATOM    547  C   ARG A  36     -10.994  42.738  80.014  1.00 78.14           C  
ATOM    548  CB  ARG A  36     -10.615  42.485  77.524  1.00 78.14           C  
ATOM    551  O   ARG A  36     -11.162  41.530  80.157  1.00 78.14           O  
ATOM    552  CG  ARG A  36     -10.038  43.154  76.271  1.00 78.14           C  
ATOM    555  CD  ARG A  36     -10.588  42.469  75.021  1.00 78.14           C  
ATOM    558  NE  ARG A  36     -10.083  43.114  73.797  1.00 78.14           N  
ATOM    560  NH1 ARG A  36     -11.551  42.133  72.329  1.00 78.14           N  
ATOM    563  NH2 ARG A  36     -10.028  43.575  71.567  1.00 78.14           N  
ATOM    566  CZ  ARG A  36     -10.554  42.938  72.576  1.00 78.14           C  
ATOM    567  N   VAL A  37     -11.426  43.666  80.857  1.00 80.21           N  
ATOM    569  CA  VAL A  37     -12.351  43.397  81.960  1.00 80.21           C  
ATOM    571  C   VAL A  37     -13.722  43.953  81.573  1.00 80.21           C  
ATOM    572  CB  VAL A  37     -11.842  44.000  83.282  1.00 80.21           C  
ATOM    574  O   VAL A  37     -13.797  45.013  80.955  1.00 80.21           O  
ATOM    575  CG1 VAL A  37     -12.631  43.408  84.447  1.00 80.21           C  
ATOM    579  CG2 VAL A  37     -10.357  43.705  83.544  1.00 80.21           C  
ATOM    583  N   GLN A  38     -14.796  43.219  81.873  1.00 78.37           N  
ATOM    585  CA  GLN A  38     -16.166  43.694  81.626  1.00 78.37           C  
ATOM    587  C   GLN A  38     -16.553  44.816  82.594  1.00 78.37           C  
ATOM    588  CB  GLN A  38     -17.163  42.538  81.762  1.00 78.37           C  
ATOM    591  O   GLN A  38     -17.106  45.823  82.166  1.00 78.37           O  
ATOM    592  CG  GLN A  38     -17.057  41.500  80.635  1.00 78.37           C  
ATOM    595  CD  GLN A  38     -18.096  40.390  80.786  1.00 78.37           C  
ATOM    596  NE2 GLN A  38     -18.188  39.466  79.855  1.00 78.37           N  
ATOM    599  OE1 GLN A  38     -18.843  40.318  81.738  1.00 78.37           O  
ATOM    600  N   ASP A  39     -16.220  44.640  83.872  1.00 83.85           N  
ATOM    602  CA  ASP A  39     -16.411  45.621  84.935  1.00 83.85           C  
ATOM    604  C   ASP A  39     -15.119  45.735  85.752  1.00 83.85           C  
ATOM    605  CB  ASP A  39     -17.606  45.199  85.801  1.00 83.85           C  
ATOM    608  O   ASP A  39     -14.726  44.806  86.462  1.00 83.85           O  
ATOM    609  CG  ASP A  39     -17.906  46.184  86.935  1.00 83.85           C  
ATOM    610  OD1 ASP A  39     -17.103  47.125  87.148  1.00 83.85           O  
ATOM    611  OD2 ASP A  39     -18.927  45.954  87.611  1.00 83.85           O  
ATOM    612  N   GLN A  40     -14.432  46.870  85.621  1.00 83.86           N  
ATOM    614  CA  GLN A  40     -13.171  47.131  86.307  1.00 83.86           C  
ATOM    616  C   GLN A  40     -13.351  47.227  87.828  1.00 83.86           C  
ATOM    617  CB  GLN A  40     -12.514  48.421  85.783  1.00 83.86           C  
ATOM    620  O   GLN A  40     -12.441  46.849  88.560  1.00 83.86           O  
ATOM    621  CG  GLN A  40     -12.153  48.422  84.284  1.00 83.86           C  
ATOM    624  CD  GLN A  40     -13.286  48.855  83.352  1.00 83.86           C  
ATOM    625  NE2 GLN A  40     -12.980  49.221  82.128  1.00 83.86           N  
ATOM    628  OE1 GLN A  40     -14.454  48.902  83.694  1.00 83.86           O  
ATOM    629  N   GLN A  41     -14.504  47.695  88.318  1.00 83.91           N  
ATOM    631  CA  GLN A  41     -14.742  47.837  89.758  1.00 83.91           C  
ATOM    633  C   GLN A  41     -14.969  46.480  90.430  1.00 83.91           C  
ATOM    634  CB  GLN A  41     -15.922  48.791  90.009  1.00 83.91           C  
ATOM    637  O   GLN A  41     -14.609  46.291  91.591  1.00 83.91           O  
ATOM    638  CG  GLN A  41     -15.635  50.232  89.550  1.00 83.91           C  
ATOM    641  CD  GLN A  41     -14.458  50.889  90.277  1.00 83.91           C  
ATOM    642  NE2 GLN A  41     -13.856  51.912  89.709  1.00 83.91           N  
ATOM    645  OE1 GLN A  41     -14.042  50.505  91.357  1.00 83.91           O  
ATOM    646  N   ARG A  42     -15.475  45.496  89.678  1.00 87.11           N  
ATOM    648  CA  ARG A  42     -15.692  44.134  90.176  1.00 87.11           C  
ATOM    650  C   ARG A  42     -14.401  43.349  90.430  1.00 87.11           C  
ATOM    651  CB  ARG A  42     -16.635  43.413  89.207  1.00 87.11           C  
ATOM    654  O   ARG A  42     -14.423  42.410  91.214  1.00 87.11           O  
ATOM    655  CG  ARG A  42     -17.083  42.056  89.761  1.00 87.11           C  
ATOM    658  CD  ARG A  42     -18.225  41.499  88.920  1.00 87.11           C  
ATOM    661  NE  ARG A  42     -18.688  40.204  89.448  1.00 87.11           N  
ATOM    663  NH1 ARG A  42     -20.130  39.736  87.742  1.00 87.11           N  
ATOM    666  NH2 ARG A  42     -19.881  38.262  89.392  1.00 87.11           N  
ATOM    669  CZ  ARG A  42     -19.564  39.409  88.867  1.00 87.11           C  
ATOM    670  N   VAL A  43     -13.270  43.736  89.829  1.00 88.98           N  
ATOM    672  CA  VAL A  43     -11.986  43.000  89.920  1.00 88.98           C  
ATOM    674  C   VAL A  43     -11.574  42.702  91.363  1.00 88.98           C  
ATOM    675  CB  VAL A  43     -10.859  43.796  89.227  1.00 88.98           C  
ATOM    677  O   VAL A  43     -11.062  41.622  91.660  1.00 88.98           O  
ATOM    678  CG1 VAL A  43      -9.473  43.164  89.411  1.00 88.98           C  
ATOM    682  CG2 VAL A  43     -11.122  43.882  87.722  1.00 88.98           C  
ATOM    686  N   PHE A  44     -11.816  43.645  92.273  1.00 94.56           N  
ATOM    688  CA  PHE A  44     -11.418  43.523  93.673  1.00 94.56           C  
ATOM    690  C   PHE A  44     -12.579  43.225  94.619  1.00 94.56           C  
ATOM    691  CB  PHE A  44     -10.634  44.769  94.088  1.00 94.56           C  
ATOM    694  O   PHE A  44     -12.368  43.160  95.827  1.00 94.56           O  
ATOM    695  CG  PHE A  44      -9.406  44.997  93.235  1.00 94.56           C  
ATOM    696  CD1 PHE A  44      -8.332  44.090  93.296  1.00 94.56           C  
ATOM    698  CD2 PHE A  44      -9.347  46.096  92.361  1.00 94.56           C  
ATOM    700  CE1 PHE A  44      -7.198  44.284  92.492  1.00 94.56           C  
ATOM    702  CE2 PHE A  44      -8.204  46.298  91.569  1.00 94.56           C  
ATOM    704  CZ  PHE A  44      -7.132  45.395  91.634  1.00 94.56           C  
ATOM    706  N   GLN A  45     -13.791  43.013  94.105  1.00 93.12           N  
ATOM    708  CA  GLN A  45     -14.966  42.825  94.950  1.00 93.12           C  
ATOM    710  C   GLN A  45     -14.801  41.619  95.882  1.00 93.12           C  
ATOM    711  CB  GLN A  45     -16.213  42.715  94.068  1.00 93.12           C  
ATOM    714  O   GLN A  45     -14.923  41.769  97.091  1.00 93.12           O  
ATOM    715  CG  GLN A  45     -17.472  42.652  94.940  1.00 93.12           C  
ATOM    718  CD  GLN A  45     -18.766  42.625  94.142  1.00 93.12           C  
ATOM    719  NE2 GLN A  45     -19.886  42.644  94.826  1.00 93.12           N  
ATOM    722  OE1 GLN A  45     -18.811  42.576  92.922  1.00 93.12           O  
ATOM    723  N   GLU A  46     -14.429  40.450  95.357  1.00 93.44           N  
ATOM    725  CA  GLU A  46     -14.322  39.238  96.175  1.00 93.44           C  
ATOM    727  C   GLU A  46     -13.209  39.328  97.229  1.00 93.44           C  
ATOM    728  CB  GLU A  46     -14.116  37.985  95.304  1.00 93.44           C  
ATOM    731  O   GLU A  46     -13.384  38.844  98.345  1.00 93.44           O  
ATOM    732  CG  GLU A  46     -15.247  37.713  94.293  1.00 93.44           C  
ATOM    735  CD  GLU A  46     -14.934  38.257  92.895  1.00 93.44           C  
ATOM    736  OE1 GLU A  46     -14.905  37.461  91.929  1.00 93.44           O  
ATOM    737  OE2 GLU A  46     -14.556  39.439  92.777  1.00 93.44           O  
ATOM    738  N   ILE A  47     -12.078  39.974  96.915  1.00 95.66           N  
ATOM    740  CA  ILE A  47     -11.010  40.162  97.909  1.00 95.66           C  
ATOM    742  C   ILE A  47     -11.406  41.189  98.976  1.00 95.66           C  
ATOM    743  CB  ILE A  47      -9.643  40.458  97.250  1.00 95.66           C  
ATOM    745  O   ILE A  47     -11.089  41.002 100.150  1.00 95.66           O  
ATOM    746  CG1 ILE A  47      -8.486  40.483  98.266  1.00 95.66           C  
ATOM    749  CG2 ILE A  47      -9.618  41.772  96.461  1.00 95.66           C  
ATOM    753  CD1 ILE A  47      -8.261  39.127  98.942  1.00 95.66           C  
ATOM    757  N   ASN A  48     -12.153  42.231  98.606  1.00 96.57           N  
ATOM    759  CA  ASN A  48     -12.690  43.206  99.554  1.00 96.57           C  
ATOM    761  C   ASN A  48     -13.732  42.568 100.480  1.00 96.57           C  
ATOM    762  CB  ASN A  48     -13.293  44.388  98.779  1.00 96.57           C  
ATOM    765  O   ASN A  48     -13.685  42.779 101.693  1.00 96.57           O  
ATOM    766  CG  ASN A  48     -12.255  45.229  98.068  1.00 96.57           C  
ATOM    767  ND2 ASN A  48     -12.676  46.033  97.124  1.00 96.57           N  
ATOM    770  OD1 ASN A  48     -11.075  45.223  98.384  1.00 96.57           O  
ATOM    771  N   ASP A  49     -14.626  41.744  99.931  1.00 95.65           N  
ATOM    773  CA  ASP A  49     -15.621  40.999 100.702  1.00 95.65           C  
ATOM    775  C   ASP A  49     -14.937  40.012 101.659  1.00 95.65           C  
ATOM    776  CB  ASP A  49     -16.587  40.260  99.757  1.00 95.65           C  
ATOM    779  O   ASP A  49     -15.306  39.934 102.833  1.00 95.65           O  
ATOM    780  CG  ASP A  49     -17.534  41.163  98.955  1.00 95.65           C  
ATOM    781  OD1 ASP A  49     -17.711  42.341  99.334  1.00 95.65           O  
ATOM    782  OD2 ASP A  49     -18.135  40.638  97.987  1.00 95.65           O  
ATOM    783  N   TYR A  50     -13.885  39.318 101.211  1.00 96.65           N  
ATOM    785  CA  TYR A  50     -13.050  38.484 102.078  1.00 96.65           C  
ATOM    787  C   TYR A  50     -12.431  39.292 103.226  1.00 96.65           C  
ATOM    788  CB  TYR A  50     -11.967  37.786 101.244  1.00 96.65           C  
ATOM    791  O   TYR A  50     -12.575  38.924 104.394  1.00 96.65           O  
ATOM    792  CG  TYR A  50     -10.933  37.070 102.091  1.00 96.65           C  
ATOM    793  CD1 TYR A  50      -9.661  37.637 102.300  1.00 96.65           C  
ATOM    795  CD2 TYR A  50     -11.264  35.855 102.710  1.00 96.65           C  
ATOM    797  CE1 TYR A  50      -8.719  36.978 103.113  1.00 96.65           C  
ATOM    799  CE2 TYR A  50     -10.331  35.188 103.523  1.00 96.65           C  
ATOM    801  OH  TYR A  50      -8.151  35.104 104.507  1.00 96.65           O  
ATOM    803  CZ  TYR A  50      -9.055  35.748 103.723  1.00 96.65           C  
ATOM    804  N   TRP A  51     -11.794  40.426 102.924  1.00 97.03           N  
ATOM    806  CA  TRP A  51     -11.182  41.282 103.939  1.00 97.03           C  
ATOM    808  C   TRP A  51     -12.181  41.878 104.923  1.00 97.03           C  
ATOM    809  CB  TRP A  51     -10.405  42.406 103.264  1.00 97.03           C  
ATOM    812  O   TRP A  51     -11.828  42.069 106.085  1.00 97.03           O  
ATOM    813  CG  TRP A  51      -9.121  42.021 102.612  1.00 97.03           C  
ATOM    814  CD1 TRP A  51      -8.409  40.888 102.805  1.00 97.03           C  
ATOM    816  CD2 TRP A  51      -8.330  42.829 101.706  1.00 97.03           C  
ATOM    817  CE2 TRP A  51      -7.110  42.151 101.426  1.00 97.03           C  
ATOM    818  CE3 TRP A  51      -8.508  44.106 101.151  1.00 97.03           C  
ATOM    820  NE1 TRP A  51      -7.242  40.948 102.074  1.00 97.03           N  
ATOM    822  CH2 TRP A  51      -6.261  44.041 100.195  1.00 97.03           C  
ATOM    824  CZ2 TRP A  51      -6.084  42.733 100.674  1.00 97.03           C  
ATOM    826  CZ3 TRP A  51      -7.472  44.718 100.434  1.00 97.03           C  
ATOM    828  N   SER A  52     -13.420  42.137 104.500  1.00 93.86           N  
ATOM    830  CA  SER A  52     -14.481  42.616 105.392  1.00 93.86           C  
ATOM    832  C   SER A  52     -14.806  41.619 106.513  1.00 93.86           C  
ATOM    833  CB  SER A  52     -15.737  42.961 104.584  1.00 93.86           C  
ATOM    836  O   SER A  52     -15.190  42.032 107.606  1.00 93.86           O  
ATOM    837  OG  SER A  52     -16.508  41.819 104.268  1.00 93.86           O  
ATOM    839  N   GLY A  53     -14.594  40.319 106.265  1.00 92.47           N  
ATOM    841  CA  GLY A  53     -14.784  39.249 107.242  1.00 92.47           C  
ATOM    844  C   GLY A  53     -13.597  39.019 108.183  1.00 92.47           C  
ATOM    845  O   GLY A  53     -13.726  38.250 109.135  1.00 92.47           O  
ATOM    846  N   LEU A  54     -12.445  39.657 107.945  1.00 94.28           N  
ATOM    848  CA  LEU A  54     -11.268  39.543 108.812  1.00 94.28           C  
ATOM    850  C   LEU A  54     -11.382  40.446 110.045  1.00 94.28           C  
ATOM    851  CB  LEU A  54      -9.983  39.857 108.026  1.00 94.28           C  
ATOM    854  O   LEU A  54     -12.017  41.503 110.005  1.00 94.28           O  
ATOM    855  CG  LEU A  54      -9.656  38.895 106.871  1.00 94.28           C  
ATOM    857  CD1 LEU A  54      -8.344  39.336 106.218  1.00 94.28           C  
ATOM    861  CD2 LEU A  54      -9.488  37.448 107.341  1.00 94.28           C  
ATOM    865  N   SER A  55     -10.701  40.064 111.130  1.00 95.13           N  
ATOM    867  CA  SER A  55     -10.613  40.888 112.340  1.00 95.13           C  
ATOM    869  C   SER A  55      -9.959  42.245 112.054  1.00 95.13           C  
ATOM    870  CB  SER A  55      -9.862  40.153 113.462  1.00 95.13           C  
ATOM    873  O   SER A  55      -9.128  42.380 111.153  1.00 95.13           O  
ATOM    874  OG  SER A  55      -8.483  40.029 113.162  1.00 95.13           O  
ATOM    876  N   ALA A  56     -10.301  43.262 112.851  1.00 93.53           N  
ATOM    878  CA  ALA A  56      -9.714  44.596 112.714  1.00 93.53           C  
ATOM    880  C   ALA A  56      -8.178  44.574 112.843  1.00 93.53           C  
ATOM    881  CB  ALA A  56     -10.355  45.516 113.760  1.00 93.53           C  
ATOM    885  O   ALA A  56      -7.494  45.293 112.120  1.00 93.53           O  
ATOM    886  N   GLU A  57      -7.638  43.707 113.706  1.00 95.46           N  
ATOM    888  CA  GLU A  57      -6.194  43.500 113.870  1.00 95.46           C  
ATOM    890  C   GLU A  57      -5.542  42.953 112.594  1.00 95.46           C  
ATOM    891  CB  GLU A  57      -5.937  42.528 115.029  1.00 95.46           C  
ATOM    894  O   GLU A  57      -4.530  43.489 112.143  1.00 95.46           O  
ATOM    895  CG  GLU A  57      -6.363  43.103 116.389  1.00 95.46           C  
ATOM    898  CD  GLU A  57      -6.145  42.122 117.551  1.00 95.46           C  
ATOM    899  OE1 GLU A  57      -6.404  42.545 118.698  1.00 95.46           O  
ATOM    900  OE2 GLU A  57      -5.774  40.957 117.282  1.00 95.46           O  
ATOM    901  N   ALA A  58      -6.146  41.940 111.962  1.00 95.18           N  
ATOM    903  CA  ALA A  58      -5.644  41.377 110.711  1.00 95.18           C  
ATOM    905  C   ALA A  58      -5.701  42.404 109.569  1.00 95.18           C  
ATOM    906  CB  ALA A  58      -6.450  40.115 110.383  1.00 95.18           C  
ATOM    910  O   ALA A  58      -4.734  42.556 108.823  1.00 95.18           O  
ATOM    911  N   GLN A  59      -6.798  43.164 109.466  1.00 96.85           N  
ATOM    913  CA  GLN A  59      -6.921  44.246 108.482  1.00 96.85           C  
ATOM    915  C   GLN A  59      -5.852  45.330 108.682  1.00 96.85           C  
ATOM    916  CB  GLN A  59      -8.314  44.883 108.558  1.00 96.85           C  
ATOM    919  O   GLN A  59      -5.257  45.793 107.708  1.00 96.85           O  
ATOM    920  CG  GLN A  59      -9.449  43.955 108.095  1.00 96.85           C  
ATOM    923  CD  GLN A  59     -10.788  44.686 108.059  1.00 96.85           C  
ATOM    924  NE2 GLN A  59     -11.869  44.046 108.446  1.00 96.85           N  
ATOM    927  OE1 GLN A  59     -10.874  45.848 107.657  1.00 96.85           O  
ATOM    928  N   GLN A  60      -5.583  45.711 109.935  1.00 97.09           N  
ATOM    930  CA  GLN A  60      -4.558  46.697 110.268  1.00 97.09           C  
ATOM    932  C   GLN A  60      -3.145  46.175 109.968  1.00 97.09           C  
ATOM    933  CB  GLN A  60      -4.724  47.106 111.741  1.00 97.09           C  
ATOM    936  O   GLN A  60      -2.309  46.938 109.482  1.00 97.09           O  
ATOM    937  CG  GLN A  60      -3.786  48.239 112.180  1.00 97.09           C  
ATOM    940  CD  GLN A  60      -4.008  49.530 111.396  1.00 97.09           C  
ATOM    941  NE2 GLN A  60      -3.066  49.959 110.588  1.00 97.09           N  
ATOM    944  OE1 GLN A  60      -5.018  50.209 111.501  1.00 97.09           O  
ATOM    945  N   HIS A  61      -2.877  44.888 110.201  1.00 97.00           N  
ATOM    947  CA  HIS A  61      -1.600  44.252 109.853  1.00 97.00           C  
ATOM    949  C   HIS A  61      -1.353  44.248 108.341  1.00 97.00           C  
ATOM    950  CB  HIS A  61      -1.561  42.831 110.426  1.00 97.00           C  
ATOM    953  O   HIS A  61      -0.287  44.667 107.889  1.00 97.00           O  
ATOM    954  CG  HIS A  61      -0.235  42.160 110.184  1.00 97.00           C  
ATOM    955  CD2 HIS A  61       0.019  41.210 109.241  1.00 97.00           C  
ATOM    957  ND1 HIS A  61       0.954  42.474 110.842  1.00 97.00           N  
ATOM    958  CE1 HIS A  61       1.892  41.683 110.297  1.00 97.00           C  
ATOM    960  NE2 HIS A  61       1.356  40.909 109.336  1.00 97.00           N  
ATOM    962  N   ILE A  62      -2.363  43.872 107.548  1.00 97.26           N  
ATOM    964  CA  ILE A  62      -2.307  43.930 106.077  1.00 97.26           C  
ATOM    966  C   ILE A  62      -2.040  45.367 105.610  1.00 97.26           C  
ATOM    967  CB  ILE A  62      -3.619  43.374 105.472  1.00 97.26           C  
ATOM    969  O   ILE A  62      -1.165  45.599 104.776  1.00 97.26           O  
ATOM    970  CG1 ILE A  62      -3.763  41.861 105.752  1.00 97.26           C  
ATOM    973  CG2 ILE A  62      -3.691  43.626 103.952  1.00 97.26           C  
ATOM    977  CD1 ILE A  62      -5.200  41.352 105.580  1.00 97.26           C  
ATOM    981  N   TRP A  63      -2.746  46.350 106.179  1.00 97.96           N  
ATOM    983  CA  TRP A  63      -2.522  47.760 105.864  1.00 97.96           C  
ATOM    985  C   TRP A  63      -1.090  48.214 106.172  1.00 97.96           C  
ATOM    986  CB  TRP A  63      -3.517  48.627 106.634  1.00 97.96           C  
ATOM    989  O   TRP A  63      -0.470  48.890 105.352  1.00 97.96           O  
ATOM    990  CG  TRP A  63      -3.275  50.089 106.441  1.00 97.96           C  
ATOM    991  CD1 TRP A  63      -2.621  50.909 107.293  1.00 97.96           C  
ATOM    993  CD2 TRP A  63      -3.522  50.875 105.245  1.00 97.96           C  
ATOM    994  CE2 TRP A  63      -3.062  52.204 105.469  1.00 97.96           C  
ATOM    995  CE3 TRP A  63      -4.064  50.581 103.982  1.00 97.96           C  
ATOM    997  NE1 TRP A  63      -2.515  52.168 106.734  1.00 97.96           N  
ATOM    999  CH2 TRP A  63      -3.764  52.890 103.261  1.00 97.96           C  
ATOM   1001  CZ2 TRP A  63      -3.158  53.202 104.489  1.00 97.96           C  
ATOM   1003  CZ3 TRP A  63      -4.198  51.580 103.008  1.00 97.96           C  
ATOM   1005  N   ASN A  64      -0.546  47.830 107.328  1.00 97.40           N  
ATOM   1007  CA  ASN A  64       0.825  48.171 107.701  1.00 97.40           C  
ATOM   1009  C   ASN A  64       1.838  47.586 106.705  1.00 97.40           C  
ATOM   1010  CB  ASN A  64       1.103  47.692 109.134  1.00 97.40           C  
ATOM   1013  O   ASN A  64       2.783  48.280 106.338  1.00 97.40           O  
ATOM   1014  CG  ASN A  64       0.315  48.430 110.201  1.00 97.40           C  
ATOM   1015  ND2 ASN A  64       0.304  47.903 111.402  1.00 97.40           N  
ATOM   1018  OD1 ASN A  64      -0.282  49.481 110.000  1.00 97.40           O  
ATOM   1019  N   CYS A  65       1.604  46.369 106.202  1.00 97.47           N  
ATOM   1021  CA  CYS A  65       2.435  45.780 105.149  1.00 97.47           C  
ATOM   1023  C   CYS A  65       2.405  46.629 103.868  1.00 97.47           C  
ATOM   1024  CB  CYS A  65       2.002  44.334 104.869  1.00 97.47           C  
ATOM   1027  O   CYS A  65       3.465  46.940 103.333  1.00 97.47           O  
ATOM   1028  SG  CYS A  65       2.227  43.290 106.340  1.00 97.47           S  
ATOM   1030  N   TYR A  66       1.231  47.085 103.411  1.00 97.57           N  
ATOM   1032  CA  TYR A  66       1.143  47.991 102.254  1.00 97.57           C  
ATOM   1034  C   TYR A  66       1.872  49.321 102.475  1.00 97.57           C  
ATOM   1035  CB  TYR A  66      -0.317  48.276 101.889  1.00 97.57           C  
ATOM   1038  O   TYR A  66       2.511  49.824 101.553  1.00 97.57           O  
ATOM   1039  CG  TYR A  66      -0.977  47.194 101.067  1.00 97.57           C  
ATOM   1040  CD1 TYR A  66      -0.549  46.947  99.746  1.00 97.57           C  
ATOM   1042  CD2 TYR A  66      -2.030  46.448 101.621  1.00 97.57           C  
ATOM   1044  CE1 TYR A  66      -1.190  45.960  98.971  1.00 97.57           C  
ATOM   1046  CE2 TYR A  66      -2.676  45.471 100.846  1.00 97.57           C  
ATOM   1048  OH  TYR A  66      -2.924  44.288  98.813  1.00 97.57           O  
ATOM   1050  CZ  TYR A  66      -2.263  45.230  99.525  1.00 97.57           C  
ATOM   1051  N   VAL A  67       1.801  49.891 103.683  1.00 96.78           N  
ATOM   1053  CA  VAL A  67       2.515  51.133 104.022  1.00 96.78           C  
ATOM   1055  C   VAL A  67       4.028  50.944 103.927  1.00 96.78           C  
ATOM   1056  CB  VAL A  67       2.106  51.645 105.418  1.00 96.78           C  
ATOM   1058  O   VAL A  67       4.698  51.773 103.317  1.00 96.78           O  
ATOM   1059  CG1 VAL A  67       2.979  52.811 105.903  1.00 96.78           C  
ATOM   1063  CG2 VAL A  67       0.655  52.145 105.425  1.00 96.78           C  
ATOM   1067  N   GLU A  68       4.575  49.866 104.492  1.00 94.74           N  
ATOM   1069  CA  GLU A  68       6.016  49.591 104.415  1.00 94.74           C  
ATOM   1071  C   GLU A  68       6.461  49.243 102.992  1.00 94.74           C  
ATOM   1072  CB  GLU A  68       6.410  48.477 105.396  1.00 94.74           C  
ATOM   1075  O   GLU A  68       7.493  49.725 102.531  1.00 94.74           O  
ATOM   1076  CG  GLU A  68       6.221  48.858 106.876  1.00 94.74           C  
ATOM   1079  CD  GLU A  68       6.892  50.186 107.252  1.00 94.74           C  
ATOM   1080  OE1 GLU A  68       6.220  51.051 107.870  1.00 94.74           O  
ATOM   1081  OE2 GLU A  68       8.056  50.429 106.872  1.00 94.74           O  
ATOM   1082  N   ILE A  69       5.642  48.495 102.251  1.00 93.71           N  
ATOM   1084  CA  ILE A  69       5.881  48.199 100.838  1.00 93.71           C  
ATOM   1086  C   ILE A  69       5.920  49.486 100.001  1.00 93.71           C  
ATOM   1087  CB  ILE A  69       4.825  47.187 100.344  1.00 93.71           C  
ATOM   1089  O   ILE A  69       6.819  49.633  99.173  1.00 93.71           O  
ATOM   1090  CG1 ILE A  69       5.155  45.781 100.885  1.00 93.71           C  
ATOM   1093  CG2 ILE A  69       4.739  47.175  98.817  1.00 93.71           C  
ATOM   1097  CD1 ILE A  69       4.023  44.761 100.698  1.00 93.71           C  
ATOM   1101  N   ARG A  70       5.012  50.445 100.239  1.00 91.75           N  
ATOM   1103  CA  ARG A  70       5.047  51.751  99.558  1.00 91.75           C  
ATOM   1105  C   ARG A  70       6.346  52.488  99.870  1.00 91.75           C  
ATOM   1106  CB  ARG A  70       3.821  52.604  99.925  1.00 91.75           C  
ATOM   1109  O   ARG A  70       7.025  52.907  98.944  1.00 91.75           O  
ATOM   1110  CG  ARG A  70       3.769  53.937  99.149  1.00 91.75           C  
ATOM   1113  CD  ARG A  70       3.495  53.770  97.642  1.00 91.75           C  
ATOM   1116  NE  ARG A  70       4.537  54.347  96.768  1.00 91.75           N  
ATOM   1118  NH1 ARG A  70       3.628  53.704  94.737  1.00 91.75           N  
ATOM   1121  NH2 ARG A  70       5.580  54.642  94.741  1.00 91.75           N  
ATOM   1124  CZ  ARG A  70       4.577  54.238  95.445  1.00 91.75           C  
ATOM   1125  N   LYS A  71       6.731  52.566 101.148  1.00 90.13           N  
ATOM   1127  CA  LYS A  71       7.996  53.198 101.555  1.00 90.13           C  
ATOM   1129  C   LYS A  71       9.199  52.561 100.862  1.00 90.13           C  
ATOM   1130  CB  LYS A  71       8.195  53.099 103.068  1.00 90.13           C  
ATOM   1133  O   LYS A  71      10.073  53.288 100.421  1.00 90.13           O  
ATOM   1134  CG  LYS A  71       7.228  53.963 103.883  1.00 90.13           C  
ATOM   1137  CD  LYS A  71       7.435  53.588 105.350  1.00 90.13           C  
ATOM   1140  CE  LYS A  71       6.455  54.284 106.286  1.00 90.13           C  
ATOM   1143  NZ  LYS A  71       6.605  53.697 107.638  1.00 90.13           N  
ATOM   1147  N   ILE A  72       9.248  51.231 100.758  1.00 86.57           N  
ATOM   1149  CA  ILE A  72      10.336  50.520 100.067  1.00 86.57           C  
ATOM   1151  C   ILE A  72      10.343  50.841  98.574  1.00 86.57           C  
ATOM   1152  CB  ILE A  72      10.226  49.000 100.297  1.00 86.57           C  
ATOM   1154  O   ILE A  72      11.409  51.095  98.026  1.00 86.57           O  
ATOM   1155  CG1 ILE A  72      10.585  48.673 101.756  1.00 86.57           C  
ATOM   1158  CG2 ILE A  72      11.162  48.208  99.357  1.00 86.57           C  
ATOM   1162  CD1 ILE A  72      10.082  47.295 102.181  1.00 86.57           C  
ATOM   1166  N   MET A  73       9.178  50.834  97.923  1.00 84.04           N  
ATOM   1168  CA  MET A  73       9.072  51.178  96.501  1.00 84.04           C  
ATOM   1170  C   MET A  73       9.388  52.649  96.216  1.00 84.04           C  
ATOM   1171  CB  MET A  73       7.682  50.817  95.964  1.00 84.04           C  
ATOM   1174  O   MET A  73       9.756  52.973  95.090  1.00 84.04           O  
ATOM   1175  CG  MET A  73       7.550  49.304  95.780  1.00 84.04           C  
ATOM   1178  SD  MET A  73       6.208  48.827  94.662  1.00 84.04           S  
ATOM   1179  CE  MET A  73       5.008  48.237  95.853  1.00 84.04           C  
ATOM   1183  N   ASP A  74       9.272  53.521  97.220  1.00 80.60           N  
ATOM   1185  CA  ASP A  74       9.700  54.919  97.152  1.00 80.60           C  
ATOM   1187  C   ASP A  74      11.210  55.087  97.389  1.00 80.60           C  
ATOM   1188  CB  ASP A  74       8.887  55.761  98.158  1.00 80.60           C  
ATOM   1191  O   ASP A  74      11.793  56.086  96.983  1.00 80.60           O  
ATOM   1192  CG  ASP A  74       7.400  55.844  97.809  1.00 80.60           C  
ATOM   1193  OD1 ASP A  74       7.067  55.740  96.613  1.00 80.60           O  
ATOM   1194  OD2 ASP A  74       6.552  56.016  98.713  1.00 80.60           O  
ATOM   1195  N   MET A  75      11.895  54.118  98.007  1.00 75.13           N  
ATOM   1197  CA  MET A  75      13.336  54.226  98.244  1.00 75.13           C  
ATOM   1199  C   MET A  75      14.134  54.071  96.942  1.00 75.13           C  
ATOM   1200  CB  MET A  75      13.807  53.204  99.291  1.00 75.13           C  
ATOM   1203  O   MET A  75      13.974  53.101  96.204  1.00 75.13           O  
ATOM   1204  CG  MET A  75      13.356  53.558 100.709  1.00 75.13           C  
ATOM   1207  SD  MET A  75      13.665  52.257 101.938  1.00 75.13           S  
ATOM   1208  CE  MET A  75      12.689  52.918 103.313  1.00 75.13           C  
ATOM   1212  N   ALA A  76      15.100  54.970  96.715  1.00 59.83           N  
ATOM   1214  CA  ALA A  76      16.095  54.863  95.644  1.00 59.83           C  
ATOM   1216  C   ALA A  76      17.144  53.771  95.955  1.00 59.83           C  
ATOM   1217  CB  ALA A  76      16.712  56.247  95.397  1.00 59.83           C  
ATOM   1221  O   ALA A  76      18.304  54.052  96.262  1.00 59.83           O  
ATOM   1222  N   MET A  77      16.709  52.513  95.931  1.00 59.58           N  
ATOM   1224  CA  MET A  77      17.519  51.329  96.217  1.00 59.58           C  
ATOM   1226  C   MET A  77      17.729  50.485  94.961  1.00 59.58           C  
ATOM   1227  CB  MET A  77      16.861  50.528  97.354  1.00 59.58           C  
ATOM   1230  O   MET A  77      16.980  50.562  93.992  1.00 59.58           O  
ATOM   1231  CG  MET A  77      17.086  51.207  98.712  1.00 59.58           C  
ATOM   1234  SD  MET A  77      18.724  50.929  99.453  1.00 59.58           S  
ATOM   1235  CE  MET A  77      18.361  49.425 100.392  1.00 59.58           C  
ATOM   1239  N   ASP A  78      18.771  49.657  94.990  1.00 68.96           N  
ATOM   1241  CA  ASP A  78      19.013  48.655  93.957  1.00 68.96           C  
ATOM   1243  C   ASP A  78      17.805  47.693  93.819  1.00 68.96           C  
ATOM   1244  CB  ASP A  78      20.298  47.902  94.317  1.00 68.96           C  
ATOM   1247  O   ASP A  78      17.283  47.245  94.852  1.00 68.96           O  
ATOM   1248  CG  ASP A  78      20.552  46.778  93.322  1.00 68.96           C  
ATOM   1249  OD1 ASP A  78      21.085  47.077  92.237  1.00 68.96           O  
ATOM   1250  OD2 ASP A  78      20.154  45.644  93.662  1.00 68.96           O  
ATOM   1251  N   PRO A  79      17.368  47.336  92.592  1.00 67.70           N  
ATOM   1252  CA  PRO A  79      16.195  46.487  92.364  1.00 67.70           C  
ATOM   1254  C   PRO A  79      16.214  45.158  93.129  1.00 67.70           C  
ATOM   1255  CB  PRO A  79      16.161  46.238  90.853  1.00 67.70           C  
ATOM   1258  O   PRO A  79      15.173  44.709  93.608  1.00 67.70           O  
ATOM   1259  CG  PRO A  79      16.811  47.493  90.278  1.00 67.70           C  
ATOM   1262  CD  PRO A  79      17.880  47.824  91.314  1.00 67.70           C  
ATOM   1265  N   MET A  80      17.389  44.543  93.315  1.00 70.57           N  
ATOM   1267  CA  MET A  80      17.512  43.284  94.054  1.00 70.57           C  
ATOM   1269  C   MET A  80      17.210  43.480  95.545  1.00 70.57           C  
ATOM   1270  CB  MET A  80      18.928  42.724  93.855  1.00 70.57           C  
ATOM   1273  O   MET A  80      16.543  42.653  96.170  1.00 70.57           O  
ATOM   1274  CG  MET A  80      19.081  41.297  94.378  1.00 70.57           C  
ATOM   1277  SD  MET A  80      20.786  40.690  94.278  1.00 70.57           S  
ATOM   1278  CE  MET A  80      20.564  39.064  95.040  1.00 70.57           C  
ATOM   1282  N   ARG A  81      17.659  44.599  96.131  1.00 73.74           N  
ATOM   1284  CA  ARG A  81      17.361  44.941  97.533  1.00 73.74           C  
ATOM   1286  C   ARG A  81      15.888  45.275  97.739  1.00 73.74           C  
ATOM   1287  CB  ARG A  81      18.225  46.109  98.009  1.00 73.74           C  
ATOM   1290  O   ARG A  81      15.330  44.906  98.775  1.00 73.74           O  
ATOM   1291  CG  ARG A  81      19.707  45.732  98.097  1.00 73.74           C  
ATOM   1294  CD  ARG A  81      20.469  46.894  98.733  1.00 73.74           C  
ATOM   1297  NE  ARG A  81      21.889  46.561  98.925  1.00 73.74           N  
ATOM   1299  NH1 ARG A  81      22.602  48.672  99.479  1.00 73.74           N  
ATOM   1302  NH2 ARG A  81      24.064  46.981  99.424  1.00 73.74           N  
ATOM   1305  CZ  ARG A  81      22.841  47.405  99.276  1.00 73.74           C  
ATOM   1306  N   ILE A  82      15.271  45.934  96.757  1.00 79.20           N  
ATOM   1308  CA  ILE A  82      13.826  46.181  96.737  1.00 79.20           C  
ATOM   1310  C   ILE A  82      13.094  44.836  96.734  1.00 79.20           C  
ATOM   1311  CB  ILE A  82      13.440  47.094  95.548  1.00 79.20           C  
ATOM   1313  O   ILE A  82      12.305  44.586  97.638  1.00 79.20           O  
ATOM   1314  CG1 ILE A  82      14.055  48.499  95.748  1.00 79.20           C  
ATOM   1317  CG2 ILE A  82      11.912  47.192  95.391  1.00 79.20           C  
ATOM   1321  CD1 ILE A  82      13.855  49.456  94.566  1.00 79.20           C  
ATOM   1325  N   ALA A  83      13.422  43.924  95.811  1.00 81.36           N  
ATOM   1327  CA  ALA A  83      12.768  42.618  95.704  1.00 81.36           C  
ATOM   1329  C   ALA A  83      12.853  41.782  96.997  1.00 81.36           C  
ATOM   1330  CB  ALA A  83      13.375  41.869  94.512  1.00 81.36           C  
ATOM   1334  O   ALA A  83      11.838  41.250  97.452  1.00 81.36           O  
ATOM   1335  N   MET A  84      14.025  41.717  97.643  1.00 80.50           N  
ATOM   1337  CA  MET A  84      14.179  41.013  98.929  1.00 80.50           C  
ATOM   1339  C   MET A  84      13.319  41.634 100.039  1.00 80.50           C  
ATOM   1340  CB  MET A  84      15.650  41.018  99.372  1.00 80.50           C  
ATOM   1343  O   MET A  84      12.645  40.921 100.782  1.00 80.50           O  
ATOM   1344  CG  MET A  84      16.528  40.083  98.536  1.00 80.50           C  
ATOM   1347  SD  MET A  84      18.235  39.931  99.142  1.00 80.50           S  
ATOM   1348  CE  MET A  84      18.866  41.590  98.783  1.00 80.50           C  
ATOM   1352  N   SER A  85      13.308  42.967 100.134  1.00 85.70           N  
ATOM   1354  CA  SER A  85      12.532  43.684 101.154  1.00 85.70           C  
ATOM   1356  C   SER A  85      11.025  43.542 100.919  1.00 85.70           C  
ATOM   1357  CB  SER A  85      12.923  45.165 101.183  1.00 85.70           C  
ATOM   1360  O   SER A  85      10.264  43.341 101.863  1.00 85.70           O  
ATOM   1361  OG  SER A  85      14.320  45.317 101.344  1.00 85.70           O  
ATOM   1363  N   LEU A  86      10.590  43.583  99.656  1.00 89.19           N  
ATOM   1365  CA  LEU A  86       9.202  43.344  99.267  1.00 89.19           C  
ATOM   1367  C   LEU A  86       8.759  41.922  99.609  1.00 89.19           C  
ATOM   1368  CB  LEU A  86       9.028  43.608  97.761  1.00 89.19           C  
ATOM   1371  O   LEU A  86       7.693  41.753 100.197  1.00 89.19           O  
ATOM   1372  CG  LEU A  86       9.108  45.085  97.338  1.00 89.19           C  
ATOM   1374  CD1 LEU A  86       8.881  45.183  95.832  1.00 89.19           C  
ATOM   1378  CD2 LEU A  86       8.061  45.940  98.040  1.00 89.19           C  
ATOM   1382  N   SER A  87       9.585  40.918  99.309  1.00 90.63           N  
ATOM   1384  CA  SER A  87       9.276  39.508  99.585  1.00 90.63           C  
ATOM   1386  C   SER A  87       9.017  39.266 101.077  1.00 90.63           C  
ATOM   1387  CB  SER A  87      10.413  38.602  99.100  1.00 90.63           C  
ATOM   1390  O   SER A  87       8.070  38.567 101.438  1.00 90.63           O  
ATOM   1391  OG  SER A  87      10.650  38.800  97.720  1.00 90.63           O  
ATOM   1393  N   TYR A  88       9.784  39.920 101.960  1.00 92.98           N  
ATOM   1395  CA  TYR A  88       9.550  39.871 103.407  1.00 92.98           C  
ATOM   1397  C   TYR A  88       8.153  40.387 103.790  1.00 92.98           C  
ATOM   1398  CB  TYR A  88      10.651  40.649 104.141  1.00 92.98           C  
ATOM   1401  O   TYR A  88       7.390  39.674 104.440  1.00 92.98           O  
ATOM   1402  CG  TYR A  88      10.410  40.763 105.634  1.00 92.98           C  
ATOM   1403  CD1 TYR A  88       9.796  41.915 106.165  1.00 92.98           C  
ATOM   1405  CD2 TYR A  88      10.753  39.694 106.484  1.00 92.98           C  
ATOM   1407  CE1 TYR A  88       9.518  41.999 107.541  1.00 92.98           C  
ATOM   1409  CE2 TYR A  88      10.482  39.778 107.864  1.00 92.98           C  
ATOM   1411  OH  TYR A  88       9.597  41.000 109.723  1.00 92.98           O  
ATOM   1413  CZ  TYR A  88       9.861  40.927 108.393  1.00 92.98           C  
ATOM   1414  N   TYR A  89       7.779  41.597 103.363  1.00 94.94           N  
ATOM   1416  CA  TYR A  89       6.478  42.174 103.723  1.00 94.94           C  
ATOM   1418  C   TYR A  89       5.298  41.481 103.035  1.00 94.94           C  
ATOM   1419  CB  TYR A  89       6.463  43.677 103.445  1.00 94.94           C  
ATOM   1422  O   TYR A  89       4.221  41.392 103.622  1.00 94.94           O  
ATOM   1423  CG  TYR A  89       7.229  44.482 104.470  1.00 94.94           C  
ATOM   1424  CD1 TYR A  89       6.692  44.654 105.761  1.00 94.94           C  
ATOM   1426  CD2 TYR A  89       8.482  45.035 104.153  1.00 94.94           C  
ATOM   1428  CE1 TYR A  89       7.398  45.394 106.726  1.00 94.94           C  
ATOM   1430  CE2 TYR A  89       9.195  45.765 105.123  1.00 94.94           C  
ATOM   1432  OH  TYR A  89       9.312  46.710 107.320  1.00 94.94           O  
ATOM   1434  CZ  TYR A  89       8.644  45.965 106.402  1.00 94.94           C  
ATOM   1435  N   ILE A  90       5.488  40.939 101.830  1.00 95.37           N  
ATOM   1437  CA  ILE A  90       4.494  40.086 101.168  1.00 95.37           C  
ATOM   1439  C   ILE A  90       4.254  38.821 102.001  1.00 95.37           C  
ATOM   1440  CB  ILE A  90       4.946  39.765  99.725  1.00 95.37           C  
ATOM   1442  O   ILE A  90       3.106  38.459 102.258  1.00 95.37           O  
ATOM   1443  CG1 ILE A  90       4.847  41.029  98.840  1.00 95.37           C  
ATOM   1446  CG2 ILE A  90       4.084  38.645  99.123  1.00 95.37           C  
ATOM   1450  CD1 ILE A  90       5.616  40.894  97.521  1.00 95.37           C  
ATOM   1454  N   LYS A  91       5.318  38.182 102.499  1.00 94.97           N  
ATOM   1456  CA  LYS A  91       5.205  37.025 103.392  1.00 94.97           C  
ATOM   1458  C   LYS A  91       4.494  37.373 104.700  1.00 94.97           C  
ATOM   1459  CB  LYS A  91       6.607  36.447 103.613  1.00 94.97           C  
ATOM   1462  O   LYS A  91       3.595  36.637 105.106  1.00 94.97           O  
ATOM   1463  CG  LYS A  91       6.586  35.123 104.383  1.00 94.97           C  
ATOM   1466  CD  LYS A  91       8.008  34.558 104.428  1.00 94.97           C  
ATOM   1469  CE  LYS A  91       8.026  33.152 105.031  1.00 94.97           C  
ATOM   1472  NZ  LYS A  91       9.308  32.474 104.719  1.00 94.97           N  
ATOM   1476  N   GLU A  92       4.832  38.499 105.330  1.00 94.99           N  
ATOM   1478  CA  GLU A  92       4.127  38.984 106.528  1.00 94.99           C  
ATOM   1480  C   GLU A  92       2.647  39.276 106.261  1.00 94.99           C  
ATOM   1481  CB  GLU A  92       4.789  40.252 107.098  1.00 94.99           C  
ATOM   1484  O   GLU A  92       1.802  38.995 107.112  1.00 94.99           O  
ATOM   1485  CG  GLU A  92       6.158  40.021 107.752  1.00 94.99           C  
ATOM   1488  CD  GLU A  92       6.117  38.901 108.798  1.00 94.99           C  
ATOM   1489  OE1 GLU A  92       6.821  37.884 108.616  1.00 94.99           O  
ATOM   1490  OE2 GLU A  92       5.320  38.962 109.760  1.00 94.99           O  
ATOM   1491  N   MET A  93       2.314  39.785 105.074  1.00 95.40           N  
ATOM   1493  CA  MET A  93       0.937  40.032 104.656  1.00 95.40           C  
ATOM   1495  C   MET A  93       0.142  38.720 104.545  1.00 95.40           C  
ATOM   1496  CB  MET A  93       0.964  40.826 103.340  1.00 95.40           C  
ATOM   1499  O   MET A  93      -0.975  38.635 105.059  1.00 95.40           O  
ATOM   1500  CG  MET A  93      -0.429  41.228 102.867  1.00 95.40           C  
ATOM   1503  SD  MET A  93      -0.481  42.175 101.321  1.00 95.40           S  
ATOM   1504  CE  MET A  93       0.089  40.925 100.134  1.00 95.40           C  
ATOM   1508  N   TYR A  94       0.719  37.672 103.946  1.00 95.86           N  
ATOM   1510  CA  TYR A  94       0.058  36.366 103.824  1.00 95.86           C  
ATOM   1512  C   TYR A  94      -0.088  35.610 105.149  1.00 95.86           C  
ATOM   1513  CB  TYR A  94       0.761  35.497 102.777  1.00 95.86           C  
ATOM   1516  O   TYR A  94      -1.002  34.799 105.271  1.00 95.86           O  
ATOM   1517  CG  TYR A  94       0.367  35.836 101.356  1.00 95.86           C  
ATOM   1518  CD1 TYR A  94      -0.927  35.521 100.892  1.00 95.86           C  
ATOM   1520  CD2 TYR A  94       1.300  36.433 100.491  1.00 95.86           C  
ATOM   1522  CE1 TYR A  94      -1.284  35.810  99.561  1.00 95.86           C  
ATOM   1524  CE2 TYR A  94       0.953  36.711  99.160  1.00 95.86           C  
ATOM   1526  OH  TYR A  94      -0.646  36.622  97.398  1.00 95.86           O  
ATOM   1528  CZ  TYR A  94      -0.338  36.396  98.695  1.00 95.86           C  
ATOM   1529  N   LYS A  95       0.703  35.914 106.188  1.00 93.75           N  
ATOM   1531  CA  LYS A  95       0.460  35.358 107.536  1.00 93.75           C  
ATOM   1533  C   LYS A  95      -0.913  35.745 108.097  1.00 93.75           C  
ATOM   1534  CB  LYS A  95       1.541  35.808 108.521  1.00 93.75           C  
ATOM   1537  O   LYS A  95      -1.510  34.964 108.831  1.00 93.75           O  
ATOM   1538  CG  LYS A  95       2.903  35.156 108.269  1.00 93.75           C  
ATOM   1541  CD  LYS A  95       3.891  35.709 109.297  1.00 93.75           C  
ATOM   1544  CE  LYS A  95       5.282  35.105 109.129  1.00 93.75           C  
ATOM   1547  NZ  LYS A  95       6.224  35.781 110.045  1.00 93.75           N  
ATOM   1551  N   ALA A  96      -1.429  36.924 107.740  1.00 94.28           N  
ATOM   1553  CA  ALA A  96      -2.780  37.355 108.111  1.00 94.28           C  
ATOM   1555  C   ALA A  96      -3.876  36.775 107.196  1.00 94.28           C  
ATOM   1556  CB  ALA A  96      -2.810  38.886 108.143  1.00 94.28           C  
ATOM   1560  O   ALA A  96      -5.064  36.959 107.460  1.00 94.28           O  
ATOM   1561  N   MET A  97      -3.495  36.089 106.115  1.00 95.03           N  
ATOM   1563  CA  MET A  97      -4.397  35.549 105.099  1.00 95.03           C  
ATOM   1565  C   MET A  97      -3.955  34.139 104.666  1.00 95.03           C  
ATOM   1566  CB  MET A  97      -4.443  36.496 103.893  1.00 95.03           C  
ATOM   1569  O   MET A  97      -3.563  33.953 103.511  1.00 95.03           O  
ATOM   1570  CG  MET A  97      -4.859  37.929 104.218  1.00 95.03           C  
ATOM   1573  SD  MET A  97      -4.963  38.971 102.743  1.00 95.03           S  
ATOM   1574  CE  MET A  97      -3.222  39.005 102.261  1.00 95.03           C  
ATOM   1578  N   PRO A  98      -3.997  33.139 105.568  1.00 94.65           N  
ATOM   1579  CA  PRO A  98      -3.578  31.780 105.233  1.00 94.65           C  
ATOM   1581  C   PRO A  98      -4.435  31.204 104.099  1.00 94.65           C  
ATOM   1582  CB  PRO A  98      -3.711  30.981 106.533  1.00 94.65           C  
ATOM   1585  O   PRO A  98      -5.642  31.465 104.031  1.00 94.65           O  
ATOM   1586  CG  PRO A  98      -4.778  31.743 107.320  1.00 94.65           C  
ATOM   1589  CD  PRO A  98      -4.534  33.197 106.920  1.00 94.65           C  
ATOM   1592  N   MET A  99      -3.853  30.374 103.231  1.00 95.60           N  
ATOM   1594  CA  MET A  99      -4.543  29.879 102.029  1.00 95.60           C  
ATOM   1596  C   MET A  99      -5.796  29.058 102.345  1.00 95.60           C  
ATOM   1597  CB  MET A  99      -3.592  29.045 101.177  1.00 95.60           C  
ATOM   1600  O   MET A  99      -6.817  29.180 101.664  1.00 95.60           O  
ATOM   1601  CG  MET A  99      -2.545  29.870 100.429  1.00 95.60           C  
ATOM   1604  SD  MET A  99      -3.245  30.970  99.172  1.00 95.60           S  
ATOM   1605  CE  MET A  99      -3.899  29.770  97.979  1.00 95.60           C  
ATOM   1609  N   ASN A 100      -5.779  28.295 103.441  1.00 94.31           N  
ATOM   1611  CA  ASN A 100      -6.964  27.587 103.931  1.00 94.31           C  
ATOM   1613  C   ASN A 100      -8.145  28.528 104.241  1.00 94.31           C  
ATOM   1614  CB  ASN A 100      -6.577  26.756 105.169  1.00 94.31           C  
ATOM   1617  O   ASN A 100      -9.301  28.138 104.060  1.00 94.31           O  
ATOM   1618  CG  ASN A 100      -6.120  25.359 104.798  1.00 94.31           C  
ATOM   1619  ND2 ASN A 100      -4.962  24.931 105.242  1.00 94.31           N  
ATOM   1622  OD1 ASN A 100      -6.828  24.631 104.117  1.00 94.31           O  
ATOM   1623  N   SER A 101      -7.878  29.767 104.670  1.00 94.97           N  
ATOM   1625  CA  SER A 101      -8.915  30.782 104.894  1.00 94.97           C  
ATOM   1627  C   SER A 101      -9.539  31.239 103.575  1.00 94.97           C  
ATOM   1628  CB  SER A 101      -8.337  31.976 105.660  1.00 94.97           C  
ATOM   1631  O   SER A 101     -10.766  31.273 103.467  1.00 94.97           O  
ATOM   1632  OG  SER A 101      -9.341  32.924 105.939  1.00 94.97           O  
ATOM   1634  N   PHE A 102      -8.724  31.491 102.543  1.00 96.33           N  
ATOM   1636  CA  PHE A 102      -9.218  31.805 101.197  1.00 96.33           C  
ATOM   1638  C   PHE A 102     -10.075  30.672 100.626  1.00 96.33           C  
ATOM   1639  CB  PHE A 102      -8.049  32.100 100.245  1.00 96.33           C  
ATOM   1642  O   PHE A 102     -11.210  30.916 100.207  1.00 96.33           O  
ATOM   1643  CG  PHE A 102      -7.380  33.439 100.453  1.00 96.33           C  
ATOM   1644  CD1 PHE A 102      -8.122  34.620 100.274  1.00 96.33           C  
ATOM   1646  CD2 PHE A 102      -6.008  33.524 100.751  1.00 96.33           C  
ATOM   1648  CE1 PHE A 102      -7.492  35.869 100.363  1.00 96.33           C  
ATOM   1650  CE2 PHE A 102      -5.380  34.775 100.850  1.00 96.33           C  
ATOM   1652  CZ  PHE A 102      -6.121  35.951 100.648  1.00 96.33           C  
ATOM   1654  N   ARG A 103      -9.575  29.426 100.671  1.00 95.43           N  
ATOM   1656  CA  ARG A 103     -10.314  28.244 100.194  1.00 95.43           C  
ATOM   1658  C   ARG A 103     -11.647  28.096 100.922  1.00 95.43           C  
ATOM   1659  CB  ARG A 103      -9.443  26.976 100.312  1.00 95.43           C  
ATOM   1662  O   ARG A 103     -12.688  27.962 100.280  1.00 95.43           O  
ATOM   1663  CG  ARG A 103     -10.223  25.728  99.851  1.00 95.43           C  
ATOM   1666  CD  ARG A 103      -9.382  24.456  99.684  1.00 95.43           C  
ATOM   1669  NE  ARG A 103      -8.720  24.000 100.931  1.00 95.43           N  
ATOM   1671  NH1 ARG A 103      -7.541  22.286  99.952  1.00 95.43           N  
ATOM   1674  NH2 ARG A 103      -7.324  22.631 102.127  1.00 95.43           N  
ATOM   1677  CZ  ARG A 103      -7.876  22.977 101.001  1.00 95.43           C  
ATOM   1678  N   ARG A 104     -11.644  28.162 102.259  1.00 95.38           N  
ATOM   1680  CA  ARG A 104     -12.871  28.063 103.063  1.00 95.38           C  
ATOM   1682  C   ARG A 104     -13.857  29.165 102.697  1.00 95.38           C  
ATOM   1683  CB  ARG A 104     -12.519  28.087 104.556  1.00 95.38           C  
ATOM   1686  O   ARG A 104     -15.021  28.866 102.457  1.00 95.38           O  
ATOM   1687  CG  ARG A 104     -13.770  27.954 105.438  1.00 95.38           C  
ATOM   1690  CD  ARG A 104     -13.367  27.906 106.912  1.00 95.38           C  
ATOM   1693  NE  ARG A 104     -14.550  27.802 107.785  1.00 95.38           N  
ATOM   1695  NH1 ARG A 104     -13.424  27.422 109.748  1.00 95.38           N  
ATOM   1698  NH2 ARG A 104     -15.655  27.498 109.752  1.00 95.38           N  
ATOM   1701  CZ  ARG A 104     -14.538  27.575 109.086  1.00 95.38           C  
ATOM   1702  N   TRP A 105     -13.398  30.413 102.625  1.00 96.78           N  
ATOM   1704  CA  TRP A 105     -14.259  31.545 102.306  1.00 96.78           C  
ATOM   1706  C   TRP A 105     -14.910  31.401 100.928  1.00 96.78           C  
ATOM   1707  CB  TRP A 105     -13.469  32.848 102.410  1.00 96.78           C  
ATOM   1710  O   TRP A 105     -16.120  31.598 100.824  1.00 96.78           O  
ATOM   1711  CG  TRP A 105     -14.294  34.063 102.131  1.00 96.78           C  
ATOM   1712  CD1 TRP A 105     -14.922  34.821 103.058  1.00 96.78           C  
ATOM   1714  CD2 TRP A 105     -14.561  34.697 100.843  1.00 96.78           C  
ATOM   1715  CE2 TRP A 105     -15.411  35.818 101.068  1.00 96.78           C  
ATOM   1716  CE3 TRP A 105     -14.156  34.451  99.512  1.00 96.78           C  
ATOM   1718  NE1 TRP A 105     -15.584  35.860 102.433  1.00 96.78           N  
ATOM   1720  CH2 TRP A 105     -15.453  36.361  98.714  1.00 96.78           C  
ATOM   1722  CZ2 TRP A 105     -15.868  36.632 100.027  1.00 96.78           C  
ATOM   1724  CZ3 TRP A 105     -14.593  35.278  98.460  1.00 96.78           C  
ATOM   1726  N   LEU A 106     -14.158  30.995  99.899  1.00 94.00           N  
ATOM   1728  CA  LEU A 106     -14.688  30.767  98.548  1.00 94.00           C  
ATOM   1730  C   LEU A 106     -15.805  29.720  98.525  1.00 94.00           C  
ATOM   1731  CB  LEU A 106     -13.544  30.308  97.625  1.00 94.00           C  
ATOM   1734  O   LEU A 106     -16.825  29.922  97.863  1.00 94.00           O  
ATOM   1735  CG  LEU A 106     -12.676  31.449  97.082  1.00 94.00           C  
ATOM   1737  CD1 LEU A 106     -11.467  30.859  96.364  1.00 94.00           C  
ATOM   1741  CD2 LEU A 106     -13.448  32.318  96.083  1.00 94.00           C  
ATOM   1745  N   LEU A 107     -15.617  28.624  99.262  1.00 93.42           N  
ATOM   1747  CA  LEU A 107     -16.569  27.516  99.312  1.00 93.42           C  
ATOM   1749  C   LEU A 107     -17.804  27.821 100.172  1.00 93.42           C  
ATOM   1750  CB  LEU A 107     -15.838  26.253  99.802  1.00 93.42           C  
ATOM   1753  O   LEU A 107     -18.863  27.255  99.917  1.00 93.42           O  
ATOM   1754  CG  LEU A 107     -14.735  25.736  98.855  1.00 93.42           C  
ATOM   1756  CD1 LEU A 107     -14.039  24.538  99.503  1.00 93.42           C  
ATOM   1760  CD2 LEU A 107     -15.278  25.306  97.492  1.00 93.42           C  
ATOM   1764  N   THR A 108     -17.703  28.708 101.170  1.00 92.91           N  
ATOM   1766  CA  THR A 108     -18.821  29.002 102.084  1.00 92.91           C  
ATOM   1768  C   THR A 108     -19.551  30.310 101.784  1.00 92.91           C  
ATOM   1769  CB  THR A 108     -18.382  28.975 103.559  1.00 92.91           C  
ATOM   1771  O   THR A 108     -20.777  30.332 101.740  1.00 92.91           O  
ATOM   1772  CG2 THR A 108     -17.844  27.608 103.980  1.00 92.91           C  
ATOM   1776  OG1 THR A 108     -17.381  29.927 103.853  1.00 92.91           O  
ATOM   1778  N   ILE A 109     -18.819  31.416 101.616  1.00 91.86           N  
ATOM   1780  CA  ILE A 109     -19.374  32.781 101.533  1.00 91.86           C  
ATOM   1782  C   ILE A 109     -19.235  33.337 100.117  1.00 91.86           C  
ATOM   1783  CB  ILE A 109     -18.701  33.715 102.571  1.00 91.86           C  
ATOM   1785  O   ILE A 109     -20.196  33.887  99.582  1.00 91.86           O  
ATOM   1786  CG1 ILE A 109     -18.987  33.238 104.015  1.00 91.86           C  
ATOM   1789  CG2 ILE A 109     -19.188  35.168 102.402  1.00 91.86           C  
ATOM   1793  CD1 ILE A 109     -18.123  33.924 105.082  1.00 91.86           C  
ATOM   1797  N   GLY A 110     -18.064  33.162  99.501  1.00 89.34           N  
ATOM   1799  CA  GLY A 110     -17.733  33.703  98.182  1.00 89.34           C  
ATOM   1802  C   GLY A 110     -18.541  33.100  97.033  1.00 89.34           C  
ATOM   1803  O   GLY A 110     -18.589  33.698  95.963  1.00 89.34           O  
ATOM   1804  N   LYS A 111     -19.204  31.954  97.263  1.00 89.35           N  
ATOM   1806  CA  LYS A 111     -20.038  31.233  96.285  1.00 89.35           C  
ATOM   1808  C   LYS A 111     -19.286  30.989  94.975  1.00 89.35           C  
ATOM   1809  CB  LYS A 111     -21.374  31.966  96.057  1.00 89.35           C  
ATOM   1812  O   LYS A 111     -19.733  31.412  93.909  1.00 89.35           O  
ATOM   1813  CG  LYS A 111     -22.249  32.056  97.310  1.00 89.35           C  
ATOM   1816  CD  LYS A 111     -23.483  32.909  97.011  1.00 89.35           C  
ATOM   1819  CE  LYS A 111     -24.313  33.075  98.282  1.00 89.35           C  
ATOM   1822  NZ  LYS A 111     -25.489  33.943  98.037  1.00 89.35           N  
ATOM   1826  N   LEU A 112     -18.132  30.323  95.072  1.00 91.73           N  
ATOM   1828  CA  LEU A 112     -17.338  29.926  93.909  1.00 91.73           C  
ATOM   1830  C   LEU A 112     -18.220  29.227  92.865  1.00 91.73           C  
ATOM   1831  CB  LEU A 112     -16.191  29.006  94.371  1.00 91.73           C  
ATOM   1834  O   LEU A 112     -18.850  28.207  93.155  1.00 91.73           O  
ATOM   1835  CG  LEU A 112     -15.331  28.432  93.226  1.00 91.73           C  
ATOM   1837  CD1 LEU A 112     -14.606  29.526  92.445  1.00 91.73           C  
ATOM   1841  CD2 LEU A 112     -14.284  27.475  93.792  1.00 91.73           C  
ATOM   1845  N   TYR A 113     -18.238  29.764  91.646  1.00 90.27           N  
ATOM   1847  CA  TYR A 113     -18.912  29.123  90.530  1.00 90.27           C  
ATOM   1849  C   TYR A 113     -18.002  28.051  89.927  1.00 90.27           C  
ATOM   1850  CB  TYR A 113     -19.354  30.162  89.495  1.00 90.27           C  
ATOM   1853  O   TYR A 113     -16.926  28.347  89.398  1.00 90.27           O  
ATOM   1854  CG  TYR A 113     -19.975  29.523  88.268  1.00 90.27           C  
ATOM   1855  CD1 TYR A 113     -19.291  29.554  87.037  1.00 90.27           C  
ATOM   1857  CD2 TYR A 113     -21.213  28.858  88.367  1.00 90.27           C  
ATOM   1859  CE1 TYR A 113     -19.851  28.943  85.900  1.00 90.27           C  
ATOM   1861  CE2 TYR A 113     -21.770  28.234  87.236  1.00 90.27           C  
ATOM   1863  OH  TYR A 113     -21.655  27.715  84.900  1.00 90.27           O  
ATOM   1865  CZ  TYR A 113     -21.095  28.282  85.999  1.00 90.27           C  
ATOM   1866  N   ILE A 114     -18.455  26.800  90.003  1.00 90.16           N  
ATOM   1868  CA  ILE A 114     -17.803  25.653  89.376  1.00 90.16           C  
ATOM   1870  C   ILE A 114     -18.654  25.244  88.166  1.00 90.16           C  
ATOM   1871  CB  ILE A 114     -17.593  24.494  90.371  1.00 90.16           C  
ATOM   1873  O   ILE A 114     -19.799  24.822  88.354  1.00 90.16           O  
ATOM   1874  CG1 ILE A 114     -16.815  24.982  91.618  1.00 90.16           C  
ATOM   1877  CG2 ILE A 114     -16.838  23.353  89.665  1.00 90.16           C  
ATOM   1881  CD1 ILE A 114     -16.576  23.902  92.679  1.00 90.16           C  
ATOM   1885  N   PRO A 115     -18.135  25.394  86.936  1.00 87.65           N  
ATOM   1886  CA  PRO A 115     -18.810  24.929  85.731  1.00 87.65           C  
ATOM   1888  C   PRO A 115     -19.164  23.436  85.784  1.00 87.65           C  
ATOM   1889  CB  PRO A 115     -17.848  25.229  84.585  1.00 87.65           C  
ATOM   1892  O   PRO A 115     -18.392  22.624  86.289  1.00 87.65           O  
ATOM   1893  CG  PRO A 115     -16.939  26.330  85.110  1.00 87.65           C  
ATOM   1896  CD  PRO A 115     -16.923  26.127  86.615  1.00 87.65           C  
ATOM   1899  N   VAL A 116     -20.326  23.079  85.233  1.00 85.01           N  
ATOM   1901  CA  VAL A 116     -20.878  21.707  85.270  1.00 85.01           C  
ATOM   1903  C   VAL A 116     -20.059  20.723  84.427  1.00 85.01           C  
ATOM   1904  CB  VAL A 116     -22.353  21.712  84.802  1.00 85.01           C  
ATOM   1906  O   VAL A 116     -20.094  19.524  84.665  1.00 85.01           O  
ATOM   1907  CG1 VAL A 116     -23.034  20.341  84.915  1.00 85.01           C  
ATOM   1911  CG2 VAL A 116     -23.200  22.697  85.625  1.00 85.01           C  
ATOM   1915  N   ASP A 117     -19.318  21.223  83.441  1.00 85.10           N  
ATOM   1917  CA  ASP A 117     -18.463  20.437  82.553  1.00 85.10           C  
ATOM   1919  C   ASP A 117     -17.104  20.066  83.165  1.00 85.10           C  
ATOM   1920  CB  ASP A 117     -18.304  21.197  81.225  1.00 85.10           C  
ATOM   1923  O   ASP A 117     -16.328  19.358  82.520  1.00 85.10           O  
ATOM   1924  CG  ASP A 117     -17.609  22.561  81.352  1.00 85.10           C  
ATOM   1925  OD1 ASP A 117     -18.024  23.359  82.224  1.00 85.10           O  
ATOM   1926  OD2 ASP A 117     -16.732  22.842  80.502  1.00 85.10           O  
ATOM   1927  N   ILE A 118     -16.810  20.538  84.383  1.00 85.99           N  
ATOM   1929  CA  ILE A 118     -15.618  20.147  85.135  1.00 85.99           C  
ATOM   1931  C   ILE A 118     -15.884  18.818  85.838  1.00 85.99           C  
ATOM   1932  CB  ILE A 118     -15.175  21.257  86.110  1.00 85.99           C  
ATOM   1934  O   ILE A 118     -16.686  18.729  86.768  1.00 85.99           O  
ATOM   1935  CG1 ILE A 118     -14.778  22.506  85.295  1.00 85.99           C  
ATOM   1938  CG2 ILE A 118     -14.006  20.772  86.985  1.00 85.99           C  
ATOM   1942  CD1 ILE A 118     -14.212  23.648  86.138  1.00 85.99           C  
ATOM   1946  N   GLU A 119     -15.171  17.792  85.390  1.00 85.21           N  
ATOM   1948  CA  GLU A 119     -15.265  16.432  85.912  1.00 85.21           C  
ATOM   1950  C   GLU A 119     -14.582  16.306  87.288  1.00 85.21           C  
ATOM   1951  CB  GLU A 119     -14.687  15.452  84.872  1.00 85.21           C  
ATOM   1954  O   GLU A 119     -13.669  17.060  87.639  1.00 85.21           O  
ATOM   1955  CG  GLU A 119     -15.513  15.431  83.565  1.00 85.21           C  
ATOM   1958  CD  GLU A 119     -14.863  14.629  82.423  1.00 85.21           C  
ATOM   1959  OE1 GLU A 119     -15.272  14.822  81.251  1.00 85.21           O  
ATOM   1960  OE2 GLU A 119     -13.913  13.863  82.691  1.00 85.21           O  
ATOM   1961  N   GLU A 120     -15.034  15.347  88.098  1.00 83.58           N  
ATOM   1963  CA  GLU A 120     -14.418  15.051  89.401  1.00 83.58           C  
ATOM   1965  C   GLU A 120     -13.261  14.055  89.277  1.00 83.58           C  
ATOM   1966  CB  GLU A 120     -15.473  14.552  90.405  1.00 83.58           C  
ATOM   1969  O   GLU A 120     -12.279  14.175  90.006  1.00 83.58           O  
ATOM   1970  CG  GLU A 120     -16.512  15.644  90.707  1.00 83.58           C  
ATOM   1973  CD  GLU A 120     -17.439  15.355  91.901  1.00 83.58           C  
ATOM   1974  OE1 GLU A 120     -18.094  16.334  92.356  1.00 83.58           O  
ATOM   1975  OE2 GLU A 120     -17.481  14.209  92.388  1.00 83.58           O  
ATOM   1976  N   VAL A 121     -13.360  13.109  88.339  1.00 82.52           N  
ATOM   1978  CA  VAL A 121     -12.371  12.057  88.069  1.00 82.52           C  
ATOM   1980  C   VAL A 121     -12.326  11.810  86.561  1.00 82.52           C  
ATOM   1981  CB  VAL A 121     -12.728  10.751  88.816  1.00 82.52           C  
ATOM   1983  O   VAL A 121     -13.367  11.861  85.908  1.00 82.52           O  
ATOM   1984  CG1 VAL A 121     -11.651   9.675  88.629  1.00 82.52           C  
ATOM   1988  CG2 VAL A 121     -12.887  10.965  90.328  1.00 82.52           C  
ATOM   1992  N   ILE A 122     -11.138  11.526  86.020  1.00 80.00           N  
ATOM   1994  CA  ILE A 122     -10.982  11.087  84.626  1.00 80.00           C  
ATOM   1996  C   ILE A 122     -11.431   9.627  84.521  1.00 80.00           C  
ATOM   1997  CB  ILE A 122      -9.537  11.280  84.115  1.00 80.00           C  
ATOM   1999  O   ILE A 122     -10.888   8.754  85.196  1.00 80.00           O  
ATOM   2000  CG1 ILE A 122      -9.138  12.764  84.260  1.00 80.00           C  
ATOM   2003  CG2 ILE A 122      -9.423  10.811  82.654  1.00 80.00           C  
ATOM   2007  CD1 ILE A 122      -7.764  13.146  83.708  1.00 80.00           C  
ATOM   2011  N   THR A 123     -12.422   9.377  83.678  1.00 82.11           N  
ATOM   2013  CA  THR A 123     -13.004   8.060  83.399  1.00 82.11           C  
ATOM   2015  C   THR A 123     -12.757   7.663  81.945  1.00 82.11           C  
ATOM   2016  CB  THR A 123     -14.509   8.050  83.716  1.00 82.11           C  
ATOM   2018  O   THR A 123     -12.346   8.493  81.140  1.00 82.11           O  
ATOM   2019  CG2 THR A 123     -14.804   8.450  85.163  1.00 82.11           C  
ATOM   2023  OG1 THR A 123     -15.223   8.925  82.872  1.00 82.11           O  
ATOM   2025  N   ASP A 124     -13.036   6.411  81.578  1.00 76.81           N  
ATOM   2027  CA  ASP A 124     -12.877   5.942  80.191  1.00 76.81           C  
ATOM   2029  C   ASP A 124     -13.772   6.705  79.189  1.00 76.81           C  
ATOM   2030  CB  ASP A 124     -13.166   4.433  80.125  1.00 76.81           C  
ATOM   2033  O   ASP A 124     -13.427   6.817  78.014  1.00 76.81           O  
ATOM   2034  CG  ASP A 124     -12.155   3.563  80.886  1.00 76.81           C  
ATOM   2035  OD1 ASP A 124     -10.983   3.979  81.017  1.00 76.81           O  
ATOM   2036  OD2 ASP A 124     -12.566   2.467  81.334  1.00 76.81           O  
ATOM   2037  N   ASP A 125     -14.889   7.276  79.661  1.00 79.24           N  
ATOM   2039  CA  ASP A 125     -15.814   8.100  78.869  1.00 79.24           C  
ATOM   2041  C   ASP A 125     -15.424   9.595  78.837  1.00 79.24           C  
ATOM   2042  CB  ASP A 125     -17.242   7.936  79.422  1.00 79.24           C  
ATOM   2045  O   ASP A 125     -16.077  10.404  78.167  1.00 79.24           O  
ATOM   2046  CG  ASP A 125     -17.848   6.541  79.223  1.00 79.24           C  
ATOM   2047  OD1 ASP A 125     -17.585   5.915  78.170  1.00 79.24           O  
ATOM   2048  OD2 ASP A 125     -18.650   6.137  80.097  1.00 79.24           O  
ATOM   2049  N   SER A 126     -14.379   9.992  79.571  1.00 79.19           N  
ATOM   2051  CA  SER A 126     -13.941  11.385  79.658  1.00 79.19           C  
ATOM   2053  C   SER A 126     -13.381  11.882  78.326  1.00 79.19           C  
ATOM   2054  CB  SER A 126     -12.906  11.577  80.768  1.00 79.19           C  
ATOM   2057  O   SER A 126     -12.700  11.174  77.585  1.00 79.19           O  
ATOM   2058  OG  SER A 126     -13.521  11.424  82.034  1.00 79.19           O  
ATOM   2060  N   ARG A 127     -13.599  13.171  78.036  1.00 75.78           N  
ATOM   2062  CA  ARG A 127     -13.058  13.822  76.822  1.00 75.78           C  
ATOM   2064  C   ARG A 127     -11.530  13.908  76.802  1.00 75.78           C  
ATOM   2065  CB  ARG A 127     -13.643  15.231  76.675  1.00 75.78           C  
ATOM   2068  O   ARG A 127     -10.953  14.179  75.752  1.00 75.78           O  
ATOM   2069  CG  ARG A 127     -15.125  15.195  76.287  1.00 75.78           C  
ATOM   2072  CD  ARG A 127     -15.672  16.611  76.079  1.00 75.78           C  
ATOM   2075  NE  ARG A 127     -15.793  17.342  77.356  1.00 75.78           N  
ATOM   2077  NH1 ARG A 127     -16.389  19.382  76.497  1.00 75.78           N  
ATOM   2080  NH2 ARG A 127     -16.229  19.119  78.713  1.00 75.78           N  
ATOM   2083  CZ  ARG A 127     -16.135  18.607  77.517  1.00 75.78           C  
ATOM   2084  N   TYR A 128     -10.902  13.739  77.959  1.00 80.17           N  
ATOM   2086  CA  TYR A 128      -9.476  13.914  78.182  1.00 80.17           C  
ATOM   2088  C   TYR A 128      -8.887  12.610  78.700  1.00 80.17           C  
ATOM   2089  CB  TYR A 128      -9.253  15.051  79.184  1.00 80.17           C  
ATOM   2092  O   TYR A 128      -9.482  11.961  79.553  1.00 80.17           O  
ATOM   2093  CG  TYR A 128      -9.974  16.335  78.823  1.00 80.17           C  
ATOM   2094  CD1 TYR A 128      -9.533  17.106  77.731  1.00 80.17           C  
ATOM   2096  CD2 TYR A 128     -11.107  16.734  79.559  1.00 80.17           C  
ATOM   2098  CE1 TYR A 128     -10.212  18.290  77.386  1.00 80.17           C  
ATOM   2100  CE2 TYR A 128     -11.777  17.927  79.231  1.00 80.17           C  
ATOM   2102  OH  TYR A 128     -11.977  19.861  77.834  1.00 80.17           O  
ATOM   2104  CZ  TYR A 128     -11.327  18.708  78.144  1.00 80.17           C  
ATOM   2105  N   ASN A 129      -7.707  12.246  78.206  1.00 78.85           N  
ATOM   2107  CA  ASN A 129      -7.032  10.998  78.574  1.00 78.85           C  
ATOM   2109  C   ASN A 129      -5.841  11.202  79.521  1.00 78.85           C  
ATOM   2110  CB  ASN A 129      -6.631  10.259  77.288  1.00 78.85           C  
ATOM   2113  O   ASN A 129      -5.316  10.234  80.066  1.00 78.85           O  
ATOM   2114  CG  ASN A 129      -5.633  11.000  76.412  1.00 78.85           C  
ATOM   2115  ND2 ASN A 129      -5.161  10.366  75.367  1.00 78.85           N  
ATOM   2118  OD1 ASN A 129      -5.262  12.143  76.617  1.00 78.85           O  
ATOM   2119  N   ARG A 130      -5.392  12.448  79.710  1.00 80.77           N  
ATOM   2121  CA  ARG A 130      -4.278  12.798  80.597  1.00 80.77           C  
ATOM   2123  C   ARG A 130      -4.720  13.864  81.601  1.00 80.77           C  
ATOM   2124  CB  ARG A 130      -3.067  13.281  79.785  1.00 80.77           C  
ATOM   2127  O   ARG A 130      -5.350  14.838  81.179  1.00 80.77           O  
ATOM   2128  CG  ARG A 130      -2.352  12.170  79.006  1.00 80.77           C  
ATOM   2131  CD  ARG A 130      -1.217  12.736  78.134  1.00 80.77           C  
ATOM   2134  NE  ARG A 130      -0.137  13.360  78.931  1.00 80.77           N  
ATOM   2136  NH1 ARG A 130       1.165  14.201  77.212  1.00 80.77           N  
ATOM   2139  NH2 ARG A 130       1.708  14.618  79.329  1.00 80.77           N  
ATOM   2142  CZ  ARG A 130       0.907  14.041  78.484  1.00 80.77           C  
ATOM   2143  N   PRO A 131      -4.331  13.746  82.885  1.00 81.59           N  
ATOM   2144  CA  PRO A 131      -4.566  14.782  83.887  1.00 81.59           C  
ATOM   2146  C   PRO A 131      -4.120  16.169  83.422  1.00 81.59           C  
ATOM   2147  CB  PRO A 131      -3.824  14.319  85.144  1.00 81.59           C  
ATOM   2150  O   PRO A 131      -4.852  17.129  83.614  1.00 81.59           O  
ATOM   2151  CG  PRO A 131      -3.831  12.798  85.010  1.00 81.59           C  
ATOM   2154  CD  PRO A 131      -3.693  12.591  83.504  1.00 81.59           C  
ATOM   2157  N   ASP A 132      -2.979  16.277  82.742  1.00 85.74           N  
ATOM   2159  CA  ASP A 132      -2.389  17.550  82.296  1.00 85.74           C  
ATOM   2161  C   ASP A 132      -3.268  18.345  81.314  1.00 85.74           C  
ATOM   2162  CB  ASP A 132      -1.027  17.281  81.626  1.00 85.74           C  
ATOM   2165  O   ASP A 132      -3.081  19.546  81.149  1.00 85.74           O  
ATOM   2166  CG  ASP A 132      -0.115  16.327  82.402  1.00 85.74           C  
ATOM   2167  OD1 ASP A 132      -0.274  16.249  83.636  1.00 85.74           O  
ATOM   2168  OD2 ASP A 132       0.634  15.582  81.720  1.00 85.74           O  
ATOM   2169  N   GLN A 133      -4.237  17.701  80.652  1.00 84.57           N  
ATOM   2171  CA  GLN A 133      -5.078  18.336  79.625  1.00 84.57           C  
ATOM   2173  C   GLN A 133      -6.223  19.157  80.197  1.00 84.57           C  
ATOM   2174  CB  GLN A 133      -5.704  17.269  78.726  1.00 84.57           C  
ATOM   2177  O   GLN A 133      -6.827  19.959  79.485  1.00 84.57           O  
ATOM   2178  CG  GLN A 133      -4.632  16.457  78.019  1.00 84.57           C  
ATOM   2181  CD  GLN A 133      -5.194  15.431  77.047  1.00 84.57           C  
ATOM   2182  NE2 GLN A 133      -4.351  14.839  76.236  1.00 84.57           N  
ATOM   2185  OE1 GLN A 133      -6.370  15.094  77.039  1.00 84.57           O  
ATOM   2186  N   THR A 134      -6.579  18.916  81.456  1.00 85.38           N  
ATOM   2188  CA  THR A 134      -7.776  19.487  82.058  1.00 85.38           C  
ATOM   2190  C   THR A 134      -7.582  19.733  83.548  1.00 85.38           C  
ATOM   2191  CB  THR A 134      -8.998  18.600  81.759  1.00 85.38           C  
ATOM   2193  O   THR A 134      -6.610  19.297  84.165  1.00 85.38           O  
ATOM   2194  CG2 THR A 134      -9.012  17.273  82.522  1.00 85.38           C  
ATOM   2198  OG1 THR A 134     -10.181  19.301  82.077  1.00 85.38           O  
ATOM   2200  N   TYR A 135      -8.524  20.461  84.129  1.00 90.51           N  
ATOM   2202  CA  TYR A 135      -8.628  20.630  85.569  1.00 90.51           C  
ATOM   2204  C   TYR A 135      -9.788  19.786  86.065  1.00 90.51           C  
ATOM   2205  CB  TYR A 135      -8.828  22.106  85.913  1.00 90.51           C  
ATOM   2208  O   TYR A 135     -10.900  19.914  85.550  1.00 90.51           O  
ATOM   2209  CG  TYR A 135      -7.551  22.918  85.851  1.00 90.51           C  
ATOM   2210  CD1 TYR A 135      -6.897  23.258  87.049  1.00 90.51           C  
ATOM   2212  CD2 TYR A 135      -6.988  23.291  84.615  1.00 90.51           C  
ATOM   2214  CE1 TYR A 135      -5.670  23.939  87.024  1.00 90.51           C  
ATOM   2216  CE2 TYR A 135      -5.779  24.014  84.584  1.00 90.51           C  
ATOM   2218  OH  TYR A 135      -3.957  25.031  85.761  1.00 90.51           O  
ATOM   2220  CZ  TYR A 135      -5.116  24.329  85.788  1.00 90.51           C  
ATOM   2221  N   LEU A 136      -9.538  18.967  87.082  1.00 90.26           N  
ATOM   2223  CA  LEU A 136     -10.608  18.338  87.843  1.00 90.26           C  
ATOM   2225  C   LEU A 136     -11.217  19.339  88.825  1.00 90.26           C  
ATOM   2226  CB  LEU A 136     -10.069  17.077  88.542  1.00 90.26           C  
ATOM   2229  O   LEU A 136     -10.645  20.393  89.108  1.00 90.26           O  
ATOM   2230  CG  LEU A 136      -9.575  15.995  87.564  1.00 90.26           C  
ATOM   2232  CD1 LEU A 136      -9.021  14.811  88.353  1.00 90.26           C  
ATOM   2236  CD2 LEU A 136     -10.701  15.500  86.653  1.00 90.26           C  
ATOM   2240  N   LYS A 137     -12.383  19.010  89.382  1.00 89.67           N  
ATOM   2242  CA  LYS A 137     -13.091  19.871  90.344  1.00 89.67           C  
ATOM   2244  C   LYS A 137     -12.206  20.311  91.511  1.00 89.67           C  
ATOM   2245  CB  LYS A 137     -14.322  19.110  90.833  1.00 89.67           C  
ATOM   2248  O   LYS A 137     -12.205  21.485  91.875  1.00 89.67           O  
ATOM   2249  CG  LYS A 137     -15.221  19.956  91.745  1.00 89.67           C  
ATOM   2252  CD  LYS A 137     -16.393  19.073  92.163  1.00 89.67           C  
ATOM   2255  CE  LYS A 137     -17.474  19.787  92.962  1.00 89.67           C  
ATOM   2258  NZ  LYS A 137     -18.449  18.763  93.407  1.00 89.67           N  
ATOM   2262  N   HIS A 138     -11.440  19.380  92.070  1.00 90.21           N  
ATOM   2264  CA  HIS A 138     -10.456  19.650  93.115  1.00 90.21           C  
ATOM   2266  C   HIS A 138      -9.379  20.651  92.638  1.00 90.21           C  
ATOM   2267  CB  HIS A 138      -9.882  18.294  93.562  1.00 90.21           C  
ATOM   2270  O   HIS A 138      -9.159  21.677  93.287  1.00 90.21           O  
ATOM   2271  CG  HIS A 138      -8.496  18.409  94.107  1.00 90.21           C  
ATOM   2272  CD2 HIS A 138      -8.142  18.701  95.397  1.00 90.21           C  
ATOM   2274  ND1 HIS A 138      -7.350  18.432  93.342  1.00 90.21           N  
ATOM   2276  CE1 HIS A 138      -6.346  18.781  94.139  1.00 90.21           C  
ATOM   2278  NE2 HIS A 138      -6.775  18.952  95.400  1.00 90.21           N  
ATOM   2279  N   ASP A 139      -8.786  20.420  91.462  1.00 92.30           N  
ATOM   2281  CA  ASP A 139      -7.736  21.280  90.895  1.00 92.30           C  
ATOM   2283  C   ASP A 139      -8.272  22.691  90.634  1.00 92.30           C  
ATOM   2284  CB  ASP A 139      -7.211  20.716  89.562  1.00 92.30           C  
ATOM   2287  O   ASP A 139      -7.599  23.689  90.884  1.00 92.30           O  
ATOM   2288  CG  ASP A 139      -6.783  19.253  89.583  1.00 92.30           C  
ATOM   2289  OD1 ASP A 139      -6.501  18.743  90.688  1.00 92.30           O  
ATOM   2290  OD2 ASP A 139      -6.817  18.658  88.480  1.00 92.30           O  
ATOM   2291  N   TYR A 140      -9.517  22.781  90.159  1.00 93.46           N  
ATOM   2293  CA  TYR A 140     -10.204  24.038  89.898  1.00 93.46           C  
ATOM   2295  C   TYR A 140     -10.434  24.842  91.180  1.00 93.46           C  
ATOM   2296  CB  TYR A 140     -11.533  23.749  89.194  1.00 93.46           C  
ATOM   2299  O   TYR A 140     -10.244  26.058  91.181  1.00 93.46           O  
ATOM   2300  CG  TYR A 140     -12.236  25.007  88.724  1.00 93.46           C  
ATOM   2301  CD1 TYR A 140     -13.206  25.632  89.530  1.00 93.46           C  
ATOM   2303  CD2 TYR A 140     -11.899  25.555  87.474  1.00 93.46           C  
ATOM   2305  CE1 TYR A 140     -13.860  26.793  89.074  1.00 93.46           C  
ATOM   2307  CE2 TYR A 140     -12.564  26.705  87.005  1.00 93.46           C  
ATOM   2309  OH  TYR A 140     -14.212  28.415  87.335  1.00 93.46           O  
ATOM   2311  CZ  TYR A 140     -13.549  27.323  87.804  1.00 93.46           C  
ATOM   2312  N   ILE A 141     -10.803  24.187  92.286  1.00 94.20           N  
ATOM   2314  CA  ILE A 141     -10.948  24.842  93.595  1.00 94.20           C  
ATOM   2316  C   ILE A 141      -9.597  25.384  94.077  1.00 94.20           C  
ATOM   2317  CB  ILE A 141     -11.584  23.875  94.621  1.00 94.20           C  
ATOM   2319  O   ILE A 141      -9.534  26.516  94.566  1.00 94.20           O  
ATOM   2320  CG1 ILE A 141     -13.059  23.598  94.251  1.00 94.20           C  
ATOM   2323  CG2 ILE A 141     -11.508  24.446  96.054  1.00 94.20           C  
ATOM   2327  CD1 ILE A 141     -13.656  22.380  94.969  1.00 94.20           C  
ATOM   2331  N   ASN A 142      -8.510  24.627  93.911  1.00 95.01           N  
ATOM   2333  CA  ASN A 142      -7.172  25.087  94.289  1.00 95.01           C  
ATOM   2335  C   ASN A 142      -6.705  26.253  93.414  1.00 95.01           C  
ATOM   2336  CB  ASN A 142      -6.193  23.908  94.249  1.00 95.01           C  
ATOM   2339  O   ASN A 142      -6.226  27.259  93.940  1.00 95.01           O  
ATOM   2340  CG  ASN A 142      -6.447  22.922  95.370  1.00 95.01           C  
ATOM   2341  ND2 ASN A 142      -5.992  21.713  95.188  1.00 95.01           N  
ATOM   2344  OD1 ASN A 142      -7.026  23.256  96.400  1.00 95.01           O  
ATOM   2345  N   LEU A 143      -6.937  26.177  92.103  1.00 95.25           N  
ATOM   2347  CA  LEU A 143      -6.652  27.260  91.166  1.00 95.25           C  
ATOM   2349  C   LEU A 143      -7.454  28.527  91.496  1.00 95.25           C  
ATOM   2350  CB  LEU A 143      -6.962  26.760  89.747  1.00 95.25           C  
ATOM   2353  O   LEU A 143      -6.902  29.626  91.485  1.00 95.25           O  
ATOM   2354  CG  LEU A 143      -6.619  27.781  88.650  1.00 95.25           C  
ATOM   2356  CD1 LEU A 143      -5.107  27.978  88.511  1.00 95.25           C  
ATOM   2360  CD2 LEU A 143      -7.193  27.301  87.320  1.00 95.25           C  
ATOM   2364  N   ALA A 144      -8.741  28.391  91.824  1.00 95.08           N  
ATOM   2366  CA  ALA A 144      -9.587  29.506  92.242  1.00 95.08           C  
ATOM   2368  C   ALA A 144      -9.119  30.114  93.575  1.00 95.08           C  
ATOM   2369  CB  ALA A 144     -11.034  29.015  92.334  1.00 95.08           C  
ATOM   2373  O   ALA A 144      -9.138  31.334  93.740  1.00 95.08           O  
ATOM   2374  N   SER A 145      -8.649  29.276  94.503  1.00 96.09           N  
ATOM   2376  CA  SER A 145      -8.078  29.718  95.781  1.00 96.09           C  
ATOM   2378  C   SER A 145      -6.811  30.545  95.566  1.00 96.09           C  
ATOM   2379  CB  SER A 145      -7.799  28.526  96.703  1.00 96.09           C  
ATOM   2382  O   SER A 145      -6.703  31.642  96.110  1.00 96.09           O  
ATOM   2383  OG  SER A 145      -8.988  27.784  96.921  1.00 96.09           O  
ATOM   2385  N   VAL A 146      -5.899  30.077  94.706  1.00 96.63           N  
ATOM   2387  CA  VAL A 146      -4.717  30.848  94.285  1.00 96.63           C  
ATOM   2389  C   VAL A 146      -5.128  32.130  93.566  1.00 96.63           C  
ATOM   2390  CB  VAL A 146      -3.780  29.988  93.415  1.00 96.63           C  
ATOM   2392  O   VAL A 146      -4.613  33.196  93.882  1.00 96.63           O  
ATOM   2393  CG1 VAL A 146      -2.651  30.801  92.767  1.00 96.63           C  
ATOM   2397  CG2 VAL A 146      -3.133  28.909  94.287  1.00 96.63           C  
ATOM   2401  N   SER A 147      -6.097  32.070  92.654  1.00 95.45           N  
ATOM   2403  CA  SER A 147      -6.601  33.244  91.935  1.00 95.45           C  
ATOM   2405  C   SER A 147      -7.090  34.344  92.882  1.00 95.45           C  
ATOM   2406  CB  SER A 147      -7.704  32.808  90.968  1.00 95.45           C  
ATOM   2409  O   SER A 147      -6.713  35.501  92.699  1.00 95.45           O  
ATOM   2410  OG  SER A 147      -8.394  33.900  90.397  1.00 95.45           O  
ATOM   2412  N   LEU A 148      -7.861  34.001  93.920  1.00 96.12           N  
ATOM   2414  CA  LEU A 148      -8.270  34.964  94.946  1.00 96.12           C  
ATOM   2416  C   LEU A 148      -7.065  35.487  95.742  1.00 96.12           C  
ATOM   2417  CB  LEU A 148      -9.314  34.318  95.873  1.00 96.12           C  
ATOM   2420  O   LEU A 148      -6.945  36.696  95.951  1.00 96.12           O  
ATOM   2421  CG  LEU A 148      -9.844  35.267  96.967  1.00 96.12           C  
ATOM   2423  CD1 LEU A 148     -10.525  36.511  96.388  1.00 96.12           C  
ATOM   2427  CD2 LEU A 148     -10.868  34.543  97.837  1.00 96.12           C  
ATOM   2431  N   ALA A 149      -6.166  34.587  96.147  1.00 96.81           N  
ATOM   2433  CA  ALA A 149      -4.992  34.919  96.944  1.00 96.81           C  
ATOM   2435  C   ALA A 149      -4.000  35.834  96.214  1.00 96.81           C  
ATOM   2436  CB  ALA A 149      -4.326  33.616  97.382  1.00 96.81           C  
ATOM   2440  O   ALA A 149      -3.337  36.621  96.872  1.00 96.81           O  
ATOM   2441  N   LEU A 150      -3.931  35.802  94.878  1.00 96.87           N  
ATOM   2443  CA  LEU A 150      -3.065  36.682  94.086  1.00 96.87           C  
ATOM   2445  C   LEU A 150      -3.591  38.123  93.960  1.00 96.87           C  
ATOM   2446  CB  LEU A 150      -2.851  36.067  92.688  1.00 96.87           C  
ATOM   2449  O   LEU A 150      -2.814  39.033  93.666  1.00 96.87           O  
ATOM   2450  CG  LEU A 150      -1.997  34.783  92.641  1.00 96.87           C  
ATOM   2452  CD1 LEU A 150      -1.880  34.320  91.186  1.00 96.87           C  
ATOM   2456  CD2 LEU A 150      -0.603  34.990  93.229  1.00 96.87           C  
ATOM   2460  N   ARG A 151      -4.889  38.381  94.180  1.00 95.71           N  
ATOM   2462  CA  ARG A 151      -5.482  39.724  93.990  1.00 95.71           C  
ATOM   2464  C   ARG A 151      -4.883  40.820  94.890  1.00 95.71           C  
ATOM   2465  CB  ARG A 151      -7.007  39.693  94.122  1.00 95.71           C  
ATOM   2468  O   ARG A 151      -4.643  41.911  94.371  1.00 95.71           O  
ATOM   2469  CG  ARG A 151      -7.675  38.706  93.157  1.00 95.71           C  
ATOM   2472  CD  ARG A 151      -9.167  39.016  93.136  1.00 95.71           C  
ATOM   2475  NE  ARG A 151      -9.967  38.074  92.330  1.00 95.71           N  
ATOM   2477  NH1 ARG A 151     -11.894  39.206  92.728  1.00 95.71           N  
ATOM   2480  NH2 ARG A 151     -12.033  37.307  91.640  1.00 95.71           N  
ATOM   2483  CZ  ARG A 151     -11.281  38.178  92.236  1.00 95.71           C  
ATOM   2484  N   PRO A 152      -4.569  40.570  96.180  1.00 96.25           N  
ATOM   2485  CA  PRO A 152      -3.792  41.488  97.017  1.00 96.25           C  
ATOM   2487  C   PRO A 152      -2.468  41.961  96.400  1.00 96.25           C  
ATOM   2488  CB  PRO A 152      -3.507  40.712  98.308  1.00 96.25           C  
ATOM   2491  O   PRO A 152      -1.993  43.047  96.725  1.00 96.25           O  
ATOM   2492  CG  PRO A 152      -4.716  39.797  98.437  1.00 96.25           C  
ATOM   2495  CD  PRO A 152      -5.005  39.437  96.985  1.00 96.25           C  
ATOM   2498  N   LEU A 153      -1.859  41.181  95.505  1.00 95.66           N  
ATOM   2500  CA  LEU A 153      -0.576  41.531  94.894  1.00 95.66           C  
ATOM   2502  C   LEU A 153      -0.713  42.438  93.677  1.00 95.66           C  
ATOM   2503  CB  LEU A 153       0.197  40.262  94.530  1.00 95.66           C  
ATOM   2506  O   LEU A 153       0.289  43.001  93.256  1.00 95.66           O  
ATOM   2507  CG  LEU A 153       0.491  39.372  95.739  1.00 95.66           C  
ATOM   2509  CD1 LEU A 153       1.112  38.085  95.241  1.00 95.66           C  
ATOM   2513  CD2 LEU A 153       1.467  40.019  96.722  1.00 95.66           C  
ATOM   2517  N   VAL A 154      -1.913  42.639  93.126  1.00 95.03           N  
ATOM   2519  CA  VAL A 154      -2.103  43.467  91.922  1.00 95.03           C  
ATOM   2521  C   VAL A 154      -1.525  44.881  92.065  1.00 95.03           C  
ATOM   2522  CB  VAL A 154      -3.578  43.519  91.493  1.00 95.03           C  
ATOM   2524  O   VAL A 154      -0.810  45.292  91.149  1.00 95.03           O  
ATOM   2525  CG1 VAL A 154      -3.814  44.491  90.329  1.00 95.03           C  
ATOM   2529  CG2 VAL A 154      -4.027  42.134  91.035  1.00 95.03           C  
ATOM   2533  N   PRO A 155      -1.750  45.618  93.176  1.00 94.53           N  
ATOM   2534  CA  PRO A 155      -1.142  46.934  93.358  1.00 94.53           C  
ATOM   2536  C   PRO A 155       0.393  46.881  93.408  1.00 94.53           C  
ATOM   2537  CB  PRO A 155      -1.737  47.476  94.664  1.00 94.53           C  
ATOM   2540  O   PRO A 155       1.061  47.734  92.836  1.00 94.53           O  
ATOM   2541  CG  PRO A 155      -3.009  46.666  94.890  1.00 94.53           C  
ATOM   2544  CD  PRO A 155      -2.626  45.318  94.303  1.00 94.53           C  
ATOM   2547  N   ILE A 156       0.948  45.844  94.043  1.00 93.21           N  
ATOM   2549  CA  ILE A 156       2.393  45.661  94.251  1.00 93.21           C  
ATOM   2551  C   ILE A 156       3.078  45.279  92.937  1.00 93.21           C  
ATOM   2552  CB  ILE A 156       2.628  44.595  95.351  1.00 93.21           C  
ATOM   2554  O   ILE A 156       4.049  45.904  92.526  1.00 93.21           O  
ATOM   2555  CG1 ILE A 156       1.990  45.044  96.688  1.00 93.21           C  
ATOM   2558  CG2 ILE A 156       4.129  44.301  95.536  1.00 93.21           C  
ATOM   2562  CD1 ILE A 156       1.887  43.933  97.739  1.00 93.21           C  
ATOM   2566  N   TRP A 157       2.551  44.265  92.251  1.00 92.05           N  
ATOM   2568  CA  TRP A 157       3.050  43.803  90.961  1.00 92.05           C  
ATOM   2570  C   TRP A 157       2.896  44.858  89.872  1.00 92.05           C  
ATOM   2571  CB  TRP A 157       2.297  42.528  90.562  1.00 92.05           C  
ATOM   2574  O   TRP A 157       3.785  44.988  89.039  1.00 92.05           O  
ATOM   2575  CG  TRP A 157       2.628  41.275  91.314  1.00 92.05           C  
ATOM   2576  CD1 TRP A 157       3.640  41.105  92.200  1.00 92.05           C  
ATOM   2578  CD2 TRP A 157       2.002  39.962  91.172  1.00 92.05           C  
ATOM   2579  CE2 TRP A 157       2.764  39.021  91.925  1.00 92.05           C  
ATOM   2580  CE3 TRP A 157       0.887  39.468  90.459  1.00 92.05           C  
ATOM   2582  NE1 TRP A 157       3.741  39.770  92.540  1.00 92.05           N  
ATOM   2584  CH2 TRP A 157       1.393  37.184  91.166  1.00 92.05           C  
ATOM   2586  CZ2 TRP A 157       2.485  37.649  91.914  1.00 92.05           C  
ATOM   2588  CZ3 TRP A 157       0.575  38.093  90.473  1.00 92.05           C  
ATOM   2590  N   GLY A 158       1.790  45.610  89.867  1.00 89.33           N  
ATOM   2592  CA  GLY A 158       1.585  46.706  88.923  1.00 89.33           C  
ATOM   2595  C   GLY A 158       2.684  47.755  89.020  1.00 89.33           C  
ATOM   2596  O   GLY A 158       3.326  48.051  88.016  1.00 89.33           O  
ATOM   2597  N   GLU A 159       2.941  48.235  90.236  1.00 86.79           N  
ATOM   2599  CA  GLU A 159       3.959  49.252  90.480  1.00 86.79           C  
ATOM   2601  C   GLU A 159       5.363  48.706  90.171  1.00 86.79           C  
ATOM   2602  CB  GLU A 159       3.831  49.716  91.938  1.00 86.79           C  
ATOM   2605  O   GLU A 159       6.131  49.351  89.462  1.00 86.79           O  
ATOM   2606  CG  GLU A 159       4.708  50.932  92.282  1.00 86.79           C  
ATOM   2609  CD  GLU A 159       4.154  52.293  91.838  1.00 86.79           C  
ATOM   2610  OE1 GLU A 159       4.830  53.306  92.132  1.00 86.79           O  
ATOM   2611  OE2 GLU A 159       2.994  52.391  91.379  1.00 86.79           O  
ATOM   2612  N   PHE A 160       5.683  47.484  90.611  1.00 85.41           N  
ATOM   2614  CA  PHE A 160       6.997  46.874  90.378  1.00 85.41           C  
ATOM   2616  C   PHE A 160       7.302  46.670  88.882  1.00 85.41           C  
ATOM   2617  CB  PHE A 160       7.071  45.549  91.146  1.00 85.41           C  
ATOM   2620  O   PHE A 160       8.402  46.966  88.421  1.00 85.41           O  
ATOM   2621  CG  PHE A 160       8.466  44.958  91.215  1.00 85.41           C  
ATOM   2622  CD1 PHE A 160       8.945  44.122  90.189  1.00 85.41           C  
ATOM   2624  CD2 PHE A 160       9.302  45.271  92.303  1.00 85.41           C  
ATOM   2626  CE1 PHE A 160      10.235  43.569  90.269  1.00 85.41           C  
ATOM   2628  CE2 PHE A 160      10.596  44.725  92.380  1.00 85.41           C  
ATOM   2630  CZ  PHE A 160      11.059  43.867  91.367  1.00 85.41           C  
ATOM   2632  N   ILE A 161       6.325  46.204  88.093  1.00 83.55           N  
ATOM   2634  CA  ILE A 161       6.472  46.026  86.633  1.00 83.55           C  
ATOM   2636  C   ILE A 161       6.682  47.371  85.927  1.00 83.55           C  
ATOM   2637  CB  ILE A 161       5.236  45.282  86.068  1.00 83.55           C  
ATOM   2639  O   ILE A 161       7.440  47.442  84.947  1.00 83.55           O  
ATOM   2640  CG1 ILE A 161       5.280  43.807  86.516  1.00 83.55           C  
ATOM   2643  CG2 ILE A 161       5.130  45.331  84.531  1.00 83.55           C  
ATOM   2647  CD1 ILE A 161       3.995  43.017  86.234  1.00 83.55           C  
ATOM   2651  N   ASP A 162       6.008  48.416  86.410  1.00 78.84           N  
ATOM   2653  CA  ASP A 162       6.087  49.770  85.864  1.00 78.84           C  
ATOM   2655  C   ASP A 162       7.426  50.448  86.216  1.00 78.84           C  
ATOM   2656  CB  ASP A 162       4.857  50.583  86.322  1.00 78.84           C  
ATOM   2659  O   ASP A 162       7.962  51.184  85.386  1.00 78.84           O  
ATOM   2660  CG  ASP A 162       3.542  50.193  85.615  1.00 78.84           C  
ATOM   2661  OD1 ASP A 162       3.515  49.288  84.748  1.00 78.84           O  
ATOM   2662  OD2 ASP A 162       2.506  50.878  85.805  1.00 78.84           O  
ATOM   2663  N   GLN A 163       8.010  50.145  87.383  1.00 72.37           N  
ATOM   2665  CA  GLN A 163       9.362  50.577  87.777  1.00 72.37           C  
ATOM   2667  C   GLN A 163      10.480  49.794  87.061  1.00 72.37           C  
ATOM   2668  CB  GLN A 163       9.528  50.422  89.299  1.00 72.37           C  
ATOM   2671  O   GLN A 163      11.571  50.325  86.838  1.00 72.37           O  
ATOM   2672  CG  GLN A 163       8.689  51.419  90.119  1.00 72.37           C  
ATOM   2675  CD  GLN A 163       8.933  51.303  91.624  1.00 72.37           C  
ATOM   2676  NE2 GLN A 163       8.303  52.135  92.424  1.00 72.37           N  
ATOM   2679  OE1 GLN A 163       9.716  50.498  92.106  1.00 72.37           O  
ATOM   2680  N   GLY A 164      10.226  48.532  86.703  1.00 63.60           N  
ATOM   2682  CA  GLY A 164      11.214  47.635  86.103  1.00 63.60           C  
ATOM   2685  C   GLY A 164      11.762  48.114  84.751  1.00 63.60           C  
ATOM   2686  O   GLY A 164      11.048  48.690  83.919  1.00 63.60           O  
ATOM   2687  N   THR A 165      13.041  47.811  84.507  1.00 54.24           N  
ATOM   2689  CA  THR A 165      13.773  48.186  83.285  1.00 54.24           C  
ATOM   2691  C   THR A 165      13.104  47.671  82.001  1.00 54.24           C  
ATOM   2692  CB  THR A 165      15.249  47.742  83.333  1.00 54.24           C  
ATOM   2694  O   THR A 165      12.270  46.767  82.003  1.00 54.24           O  
ATOM   2695  CG2 THR A 165      16.075  48.506  84.364  1.00 54.24           C  
ATOM   2699  OG1 THR A 165      15.364  46.367  83.594  1.00 54.24           O  
ATOM   2701  N   SER A 166      13.459  48.275  80.862  1.00 48.99           N  
ATOM   2703  CA  SER A 166      12.892  48.029  79.523  1.00 48.99           C  
ATOM   2705  C   SER A 166      13.022  46.586  78.993  1.00 48.99           C  
ATOM   2706  CB  SER A 166      13.558  49.000  78.536  1.00 48.99           C  
ATOM   2709  O   SER A 166      12.636  46.336  77.848  1.00 48.99           O  
ATOM   2710  OG  SER A 166      13.023  48.890  77.234  1.00 48.99           O  
ATOM   2712  N   GLN A 167      13.546  45.625  79.758  1.00 52.92           N  
ATOM   2714  CA  GLN A 167      13.489  44.216  79.374  1.00 52.92           C  
ATOM   2716  C   GLN A 167      12.054  43.699  79.547  1.00 52.92           C  
ATOM   2717  CB  GLN A 167      14.544  43.384  80.116  1.00 52.92           C  
ATOM   2720  O   GLN A 167      11.704  43.016  80.502  1.00 52.92           O  
ATOM   2721  CG  GLN A 167      15.975  43.806  79.728  1.00 52.92           C  
ATOM   2724  CD  GLN A 167      17.026  42.734  80.019  1.00 52.92           C  
ATOM   2725  NE2 GLN A 167      18.291  43.020  79.815  1.00 52.92           N  
ATOM   2728  OE1 GLN A 167      16.743  41.610  80.384  1.00 52.92           O  
ATOM   2729  N   GLU A 168      11.187  44.061  78.596  1.00 58.68           N  
ATOM   2731  CA  GLU A 168       9.748  43.770  78.600  1.00 58.68           C  
ATOM   2733  C   GLU A 168       9.414  42.271  78.700  1.00 58.68           C  
ATOM   2734  CB  GLU A 168       9.106  44.321  77.310  1.00 58.68           C  
ATOM   2737  O   GLU A 168       8.272  41.920  78.985  1.00 58.68           O  
ATOM   2738  CG  GLU A 168       9.092  45.854  77.189  1.00 58.68           C  
ATOM   2741  CD  GLU A 168       8.264  46.350  75.984  1.00 58.68           C  
ATOM   2742  OE1 GLU A 168       7.858  47.534  76.003  1.00 58.68           O  
ATOM   2743  OE2 GLU A 168       7.978  45.542  75.066  1.00 58.68           O  
ATOM   2744  N   MET A 169      10.373  41.381  78.434  1.00 63.34           N  
ATOM   2746  CA  MET A 169      10.094  39.970  78.182  1.00 63.34           C  
ATOM   2748  C   MET A 169       9.920  39.118  79.445  1.00 63.34           C  
ATOM   2749  CB  MET A 169      11.171  39.422  77.241  1.00 63.34           C  
ATOM   2752  O   MET A 169       9.107  38.195  79.417  1.00 63.34           O  
ATOM   2753  CG  MET A 169      10.708  38.143  76.545  1.00 63.34           C  
ATOM   2756  SD  MET A 169      11.570  37.865  74.983  1.00 63.34           S  
ATOM   2757  CE  MET A 169      13.166  37.288  75.635  1.00 63.34           C  
ATOM   2761  N   HIS A 170      10.614  39.445  80.543  1.00 72.41           N  
ATOM   2763  CA  HIS A 170      10.660  38.613  81.757  1.00 72.41           C  
ATOM   2765  C   HIS A 170      10.024  39.262  82.995  1.00 72.41           C  
ATOM   2766  CB  HIS A 170      12.100  38.149  82.019  1.00 72.41           C  
ATOM   2769  O   HIS A 170      10.030  38.663  84.069  1.00 72.41           O  
ATOM   2770  CG  HIS A 170      12.659  37.336  80.880  1.00 72.41           C  
ATOM   2771  CD2 HIS A 170      13.453  37.803  79.870  1.00 72.41           C  
ATOM   2773  ND1 HIS A 170      12.457  35.992  80.649  1.00 72.41           N  
ATOM   2775  CE1 HIS A 170      13.125  35.660  79.529  1.00 72.41           C  
ATOM   2777  NE2 HIS A 170      13.710  36.745  78.997  1.00 72.41           N  
ATOM   2778  N   LYS A 171       9.392  40.436  82.850  1.00 81.02           N  
ATOM   2780  CA  LYS A 171       8.809  41.198  83.971  1.00 81.02           C  
ATOM   2782  C   LYS A 171       7.830  40.385  84.823  1.00 81.02           C  
ATOM   2783  CB  LYS A 171       8.098  42.454  83.443  1.00 81.02           C  
ATOM   2786  O   LYS A 171       7.798  40.518  86.040  1.00 81.02           O  
ATOM   2787  CG  LYS A 171       9.042  43.423  82.712  1.00 81.02           C  
ATOM   2790  CD  LYS A 171       8.379  44.798  82.555  1.00 81.02           C  
ATOM   2793  CE  LYS A 171       9.374  45.842  82.050  1.00 81.02           C  
ATOM   2796  NZ  LYS A 171       8.946  47.216  82.421  1.00 81.02           N  
ATOM   2800  N   GLU A 172       7.036  39.516  84.192  1.00 86.48           N  
ATOM   2802  CA  GLU A 172       6.090  38.658  84.919  1.00 86.48           C  
ATOM   2804  C   GLU A 172       6.781  37.549  85.718  1.00 86.48           C  
ATOM   2805  CB  GLU A 172       5.055  38.035  83.977  1.00 86.48           C  
ATOM   2808  O   GLU A 172       6.286  37.164  86.773  1.00 86.48           O  
ATOM   2809  CG  GLU A 172       4.116  39.075  83.366  1.00 86.48           C  
ATOM   2812  CD  GLU A 172       4.728  39.791  82.163  1.00 86.48           C  
ATOM   2813  OE1 GLU A 172       4.651  41.032  82.108  1.00 86.48           O  
ATOM   2814  OE2 GLU A 172       4.994  39.154  81.125  1.00 86.48           O  
ATOM   2815  N   CYS A 173       7.917  37.042  85.234  1.00 86.07           N  
ATOM   2817  CA  CYS A 173       8.696  36.030  85.948  1.00 86.07           C  
ATOM   2819  C   CYS A 173       9.352  36.645  87.191  1.00 86.07           C  
ATOM   2820  CB  CYS A 173       9.748  35.434  85.000  1.00 86.07           C  
ATOM   2823  O   CYS A 173       9.325  36.051  88.267  1.00 86.07           O  
ATOM   2824  SG  CYS A 173       8.951  34.638  83.573  1.00 86.07           S  
ATOM   2826  N   GLU A 174       9.867  37.871  87.063  1.00 84.07           N  
ATOM   2828  CA  GLU A 174      10.476  38.612  88.170  1.00 84.07           C  
ATOM   2830  C   GLU A 174       9.485  38.847  89.315  1.00 84.07           C  
ATOM   2831  CB  GLU A 174      11.021  39.956  87.671  1.00 84.07           C  
ATOM   2834  O   GLU A 174       9.803  38.563  90.467  1.00 84.07           O  
ATOM   2835  CG  GLU A 174      12.229  39.796  86.736  1.00 84.07           C  
ATOM   2838  CD  GLU A 174      12.713  41.133  86.152  1.00 84.07           C  
ATOM   2839  OE1 GLU A 174      13.601  41.081  85.273  1.00 84.07           O  
ATOM   2840  OE2 GLU A 174      12.175  42.195  86.543  1.00 84.07           O  
ATOM   2841  N   VAL A 175       8.253  39.282  89.031  1.00 87.79           N  
ATOM   2843  CA  VAL A 175       7.272  39.524  90.106  1.00 87.79           C  
ATOM   2845  C   VAL A 175       6.758  38.254  90.776  1.00 87.79           C  
ATOM   2846  CB  VAL A 175       6.076  40.360  89.651  1.00 87.79           C  
ATOM   2848  O   VAL A 175       6.380  38.299  91.947  1.00 87.79           O  
ATOM   2849  CG1 VAL A 175       6.498  41.783  89.310  1.00 87.79           C  
ATOM   2853  CG2 VAL A 175       5.293  39.754  88.490  1.00 87.79           C  
ATOM   2857  N   ILE A 176       6.759  37.117  90.076  1.00 89.69           N  
ATOM   2859  CA  ILE A 176       6.401  35.826  90.678  1.00 89.69           C  
ATOM   2861  C   ILE A 176       7.469  35.379  91.673  1.00 89.69           C  
ATOM   2862  CB  ILE A 176       6.133  34.777  89.586  1.00 89.69           C  
ATOM   2864  O   ILE A 176       7.136  34.783  92.692  1.00 89.69           O  
ATOM   2865  CG1 ILE A 176       4.783  35.145  88.945  1.00 89.69           C  
ATOM   2868  CG2 ILE A 176       6.088  33.336  90.130  1.00 89.69           C  
ATOM   2872  CD1 ILE A 176       4.494  34.315  87.713  1.00 89.69           C  
ATOM   2876  N   SER A 177       8.737  35.740  91.462  1.00 87.87           N  
ATOM   2878  CA  SER A 177       9.785  35.439  92.444  1.00 87.87           C  
ATOM   2880  C   SER A 177       9.514  36.068  93.822  1.00 87.87           C  
ATOM   2881  CB  SER A 177      11.162  35.834  91.911  1.00 87.87           C  
ATOM   2884  O   SER A 177       9.918  35.500  94.837  1.00 87.87           O  
ATOM   2885  OG  SER A 177      11.395  37.223  92.011  1.00 87.87           O  
ATOM   2887  N   LEU A 178       8.738  37.164  93.884  1.00 89.98           N  
ATOM   2889  CA  LEU A 178       8.362  37.843  95.133  1.00 89.98           C  
ATOM   2891  C   LEU A 178       7.444  37.011  96.042  1.00 89.98           C  
ATOM   2892  CB  LEU A 178       7.662  39.179  94.824  1.00 89.98           C  
ATOM   2895  O   LEU A 178       7.311  37.322  97.225  1.00 89.98           O  
ATOM   2896  CG  LEU A 178       8.453  40.187  93.974  1.00 89.98           C  
ATOM   2898  CD1 LEU A 178       7.577  41.410  93.688  1.00 89.98           C  
ATOM   2902  CD2 LEU A 178       9.718  40.658  94.689  1.00 89.98           C  
ATOM   2906  N   ILE A 179       6.785  35.983  95.497  1.00 92.23           N  
ATOM   2908  CA  ILE A 179       5.915  35.067  96.253  1.00 92.23           C  
ATOM   2910  C   ILE A 179       6.532  33.686  96.453  1.00 92.23           C  
ATOM   2911  CB  ILE A 179       4.512  34.954  95.627  1.00 92.23           C  
ATOM   2913  O   ILE A 179       5.853  32.802  96.972  1.00 92.23           O  
ATOM   2914  CG1 ILE A 179       4.522  34.426  94.177  1.00 92.23           C  
ATOM   2917  CG2 ILE A 179       3.816  36.310  95.691  1.00 92.23           C  
ATOM   2921  CD1 ILE A 179       3.163  33.939  93.660  1.00 92.23           C  
ATOM   2925  N   SER A 180       7.792  33.490  96.055  1.00 88.03           N  
ATOM   2927  CA  SER A 180       8.475  32.193  96.139  1.00 88.03           C  
ATOM   2929  C   SER A 180       8.400  31.586  97.542  1.00 88.03           C  
ATOM   2930  CB  SER A 180       9.934  32.325  95.696  1.00 88.03           C  
ATOM   2933  O   SER A 180       8.085  30.412  97.668  1.00 88.03           O  
ATOM   2934  OG  SER A 180      10.589  33.369  96.393  1.00 88.03           O  
ATOM   2936  N   ASP A 181       8.564  32.389  98.595  1.00 87.22           N  
ATOM   2938  CA  ASP A 181       8.516  31.950  99.998  1.00 87.22           C  
ATOM   2940  C   ASP A 181       7.105  31.927 100.628  1.00 87.22           C  
ATOM   2941  CB  ASP A 181       9.447  32.852 100.823  1.00 87.22           C  
ATOM   2944  O   ASP A 181       6.970  31.783 101.853  1.00 87.22           O  
ATOM   2945  CG  ASP A 181      10.937  32.590 100.618  1.00 87.22           C  
ATOM   2946  OD1 ASP A 181      11.300  31.429 100.346  1.00 87.22           O  
ATOM   2947  OD2 ASP A 181      11.695  33.533 100.935  1.00 87.22           O  
ATOM   2948  N   CYS A 182       6.047  32.128  99.839  1.00 92.32           N  
ATOM   2950  CA  CYS A 182       4.668  32.202 100.321  1.00 92.32           C  
ATOM   2952  C   CYS A 182       3.903  30.885 100.115  1.00 92.32           C  
ATOM   2953  CB  CYS A 182       3.951  33.388  99.659  1.00 92.32           C  
ATOM   2956  O   CYS A 182       4.129  30.151  99.155  1.00 92.32           O  
ATOM   2957  SG  CYS A 182       4.729  34.962 100.117  1.00 92.32           S  
ATOM   2959  N   GLU A 183       2.922  30.622 100.989  1.00 92.13           N  
ATOM   2961  CA  GLU A 183       2.027  29.451 100.895  1.00 92.13           C  
ATOM   2963  C   GLU A 183       1.285  29.404  99.547  1.00 92.13           C  
ATOM   2964  CB  GLU A 183       1.023  29.502 102.065  1.00 92.13           C  
ATOM   2967  O   GLU A 183       1.089  28.333  98.988  1.00 92.13           O  
ATOM   2968  CG  GLU A 183       0.191  28.216 102.247  1.00 92.13           C  
ATOM   2971  CD  GLU A 183      -0.927  28.342 103.305  1.00 92.13           C  
ATOM   2972  OE1 GLU A 183      -1.641  27.342 103.547  1.00 92.13           O  
ATOM   2973  OE2 GLU A 183      -1.168  29.462 103.816  1.00 92.13           O  
ATOM   2974  N   VAL A 184       0.939  30.569  98.979  1.00 93.14           N  
ATOM   2976  CA  VAL A 184       0.244  30.682  97.685  1.00 93.14           C  
ATOM   2978  C   VAL A 184       1.012  30.042  96.522  1.00 93.14           C  
ATOM   2979  CB  VAL A 184      -0.096  32.160  97.389  1.00 93.14           C  
ATOM   2981  O   VAL A 184       0.380  29.526  95.604  1.00 93.14           O  
ATOM   2982  CG1 VAL A 184       1.139  33.036  97.142  1.00 93.14           C  
ATOM   2986  CG2 VAL A 184      -1.042  32.315  96.194  1.00 93.14           C  
ATOM   2990  N   ASN A 185       2.350  30.044  96.559  1.00 91.85           N  
ATOM   2992  CA  ASN A 185       3.181  29.454  95.505  1.00 91.85           C  
ATOM   2994  C   ASN A 185       3.260  27.920  95.603  1.00 91.85           C  
ATOM   2995  CB  ASN A 185       4.570  30.109  95.565  1.00 91.85           C  
ATOM   2998  O   ASN A 185       3.540  27.258  94.612  1.00 91.85           O  
ATOM   2999  CG  ASN A 185       5.397  29.766  94.340  1.00 91.85           C  
ATOM   3000  ND2 ASN A 185       6.527  29.118  94.502  1.00 91.85           N  
ATOM   3003  OD1 ASN A 185       5.030  30.104  93.226  1.00 91.85           O  
ATOM   3004  N   HIS A 186       2.973  27.361  96.780  1.00 92.04           N  
ATOM   3006  CA  HIS A 186       3.074  25.929  97.079  1.00 92.04           C  
ATOM   3008  C   HIS A 186       1.711  25.300  97.398  1.00 92.04           C  
ATOM   3009  CB  HIS A 186       4.062  25.738  98.232  1.00 92.04           C  
ATOM   3012  O   HIS A 186       1.637  24.242  98.011  1.00 92.04           O  
ATOM   3013  CG  HIS A 186       5.420  26.326  97.966  1.00 92.04           C  
ATOM   3014  CD2 HIS A 186       6.417  25.753  97.224  1.00 92.04           C  
ATOM   3016  ND1 HIS A 186       5.912  27.503  98.481  1.00 92.04           N  
ATOM   3018  CE1 HIS A 186       7.200  27.595  98.116  1.00 92.04           C  
ATOM   3020  NE2 HIS A 186       7.545  26.570  97.325  1.00 92.04           N  
ATOM   3021  N   TRP A 187       0.616  25.977  97.049  1.00 94.66           N  
ATOM   3023  CA  TRP A 187      -0.728  25.561  97.428  1.00 94.66           C  
ATOM   3025  C   TRP A 187      -1.276  24.446  96.523  1.00 94.66           C  
ATOM   3026  CB  TRP A 187      -1.656  26.775  97.366  1.00 94.66           C  
ATOM   3029  O   TRP A 187      -1.225  24.627  95.306  1.00 94.66           O  
ATOM   3030  CG  TRP A 187      -3.073  26.440  97.692  1.00 94.66           C  
ATOM   3031  CD1 TRP A 187      -4.065  26.201  96.802  1.00 94.66           C  
ATOM   3033  CD2 TRP A 187      -3.625  26.148  99.003  1.00 94.66           C  
ATOM   3034  CE2 TRP A 187      -4.996  25.811  98.835  1.00 94.66           C  
ATOM   3035  CE3 TRP A 187      -3.091  26.078 100.308  1.00 94.66           C  
ATOM   3037  NE1 TRP A 187      -5.207  25.816  97.475  1.00 94.66           N  
ATOM   3039  CH2 TRP A 187      -5.267  25.470 101.207  1.00 94.66           C  
ATOM   3041  CZ2 TRP A 187      -5.814  25.503  99.919  1.00 94.66           C  
ATOM   3043  CZ3 TRP A 187      -3.904  25.741 101.404  1.00 94.66           C  
ATOM   3045  N   PRO A 188      -1.921  23.387  97.054  1.00 92.78           N  
ATOM   3046  CA  PRO A 188      -2.072  23.065  98.477  1.00 92.78           C  
ATOM   3048  C   PRO A 188      -0.811  22.435  99.085  1.00 92.78           C  
ATOM   3049  CB  PRO A 188      -3.263  22.114  98.546  1.00 92.78           C  
ATOM   3052  O   PRO A 188      -0.096  21.692  98.423  1.00 92.78           O  
ATOM   3053  CG  PRO A 188      -3.147  21.344  97.237  1.00 92.78           C  
ATOM   3056  CD  PRO A 188      -2.653  22.407  96.258  1.00 92.78           C  
ATOM   3059  N   VAL A 189      -0.562  22.720 100.367  1.00 86.38           N  
ATOM   3061  CA  VAL A 189       0.605  22.202 101.099  1.00 86.38           C  
ATOM   3063  C   VAL A 189       0.259  20.863 101.751  1.00 86.38           C  
ATOM   3064  CB  VAL A 189       1.105  23.213 102.153  1.00 86.38           C  
ATOM   3066  O   VAL A 189      -0.713  20.795 102.505  1.00 86.38           O  
ATOM   3067  CG1 VAL A 189       2.358  22.708 102.877  1.00 86.38           C  
ATOM   3071  CG2 VAL A 189       1.450  24.565 101.512  1.00 86.38           C  
ATOM   3075  N   ASP A 190       1.065  19.830 101.482  1.00 82.23           N  
ATOM   3077  CA  ASP A 190       0.984  18.484 102.079  1.00 82.23           C  
ATOM   3079  C   ASP A 190      -0.407  17.818 102.005  1.00 82.23           C  
ATOM   3080  CB  ASP A 190       1.577  18.487 103.502  1.00 82.23           C  
ATOM   3083  O   ASP A 190      -0.769  16.986 102.842  1.00 82.23           O  
ATOM   3084  CG  ASP A 190       3.027  18.978 103.565  1.00 82.23           C  
ATOM   3085  OD1 ASP A 190       3.805  18.648 102.641  1.00 82.23           O  
ATOM   3086  OD2 ASP A 190       3.360  19.662 104.560  1.00 82.23           O  
ATOM   3087  N   GLU A 191      -1.218  18.178 101.006  1.00 87.38           N  
ATOM   3089  CA  GLU A 191      -2.527  17.562 100.786  1.00 87.38           C  
ATOM   3091  C   GLU A 191      -2.359  16.211 100.084  1.00 87.38           C  
ATOM   3092  CB  GLU A 191      -3.472  18.545 100.074  1.00 87.38           C  
ATOM   3095  O   GLU A 191      -1.586  16.074  99.138  1.00 87.38           O  
ATOM   3096  CG  GLU A 191      -4.937  18.066 100.042  1.00 87.38           C  
ATOM   3099  CD  GLU A 191      -5.953  19.178  99.699  1.00 87.38           C  
ATOM   3100  OE1 GLU A 191      -7.144  18.870  99.479  1.00 87.38           O  
ATOM   3101  OE2 GLU A 191      -5.624  20.386  99.801  1.00 87.38           O  
ATOM   3102  N   ILE A 192      -3.069  15.194 100.571  1.00 85.06           N  
ATOM   3104  CA  ILE A 192      -2.989  13.823 100.063  1.00 85.06           C  
ATOM   3106  C   ILE A 192      -4.334  13.464  99.435  1.00 85.06           C  
ATOM   3107  CB  ILE A 192      -2.550  12.836 101.170  1.00 85.06           C  
ATOM   3109  O   ILE A 192      -5.391  13.683 100.031  1.00 85.06           O  
ATOM   3110  CG1 ILE A 192      -1.172  13.235 101.750  1.00 85.06           C  
ATOM   3113  CG2 ILE A 192      -2.480  11.408 100.610  1.00 85.06           C  
ATOM   3117  CD1 ILE A 192      -0.680  12.342 102.899  1.00 85.06           C  
ATOM   3121  N   SER A 193      -4.285  12.914  98.227  1.00 78.34           N  
ATOM   3123  CA  SER A 193      -5.449  12.447  97.486  1.00 78.34           C  
ATOM   3125  C   SER A 193      -6.042  11.170  98.099  1.00 78.34           C  
ATOM   3126  CB  SER A 193      -5.037  12.237  96.028  1.00 78.34           C  
ATOM   3129  O   SER A 193      -5.466  10.536  98.982  1.00 78.34           O  
ATOM   3130  OG  SER A 193      -4.115  11.175  95.951  1.00 78.34           O  
ATOM   3132  N   ILE A 194      -7.218  10.754  97.617  1.00 76.74           N  
ATOM   3134  CA  ILE A 194      -7.922   9.561  98.127  1.00 76.74           C  
ATOM   3136  C   ILE A 194      -7.084   8.282  97.938  1.00 76.74           C  
ATOM   3137  CB  ILE A 194      -9.305   9.438  97.442  1.00 76.74           C  
ATOM   3139  O   ILE A 194      -7.128   7.379  98.770  1.00 76.74           O  
ATOM   3140  CG1 ILE A 194     -10.175  10.687  97.735  1.00 76.74           C  
ATOM   3143  CG2 ILE A 194     -10.042   8.161  97.895  1.00 76.74           C  
ATOM   3147  CD1 ILE A 194     -11.477  10.751  96.928  1.00 76.74           C  
ATOM   3151  N   ASP A 195      -6.301   8.216  96.864  1.00 75.73           N  
ATOM   3153  CA  ASP A 195      -5.377   7.132  96.525  1.00 75.73           C  
ATOM   3155  C   ASP A 195      -4.030   7.202  97.271  1.00 75.73           C  
ATOM   3156  CB  ASP A 195      -5.213   7.062  94.993  1.00 75.73           C  
ATOM   3159  O   ASP A 195      -3.181   6.331  97.094  1.00 75.73           O  
ATOM   3160  CG  ASP A 195      -4.709   8.357  94.348  1.00 75.73           C  
ATOM   3161  OD1 ASP A 195      -5.278   9.422  94.677  1.00 75.73           O  
ATOM   3162  OD2 ASP A 195      -3.793   8.289  93.512  1.00 75.73           O  
ATOM   3163  N   GLY A 196      -3.839   8.188  98.154  1.00 80.51           N  
ATOM   3165  CA  GLY A 196      -2.640   8.310  98.982  1.00 80.51           C  
ATOM   3168  C   GLY A 196      -1.466   9.014  98.301  1.00 80.51           C  
ATOM   3169  O   GLY A 196      -0.376   9.052  98.874  1.00 80.51           O  
ATOM   3170  N   THR A 197      -1.659   9.573  97.102  1.00 82.29           N  
ATOM   3172  CA  THR A 197      -0.617  10.341  96.408  1.00 82.29           C  
ATOM   3174  C   THR A 197      -0.633  11.811  96.838  1.00 82.29           C  
ATOM   3175  CB  THR A 197      -0.680  10.210  94.879  1.00 82.29           C  
ATOM   3177  O   THR A 197      -1.695  12.340  97.175  1.00 82.29           O  
ATOM   3178  CG2 THR A 197      -0.630   8.752  94.424  1.00 82.29           C  
ATOM   3182  OG1 THR A 197      -1.806  10.831  94.318  1.00 82.29           O  
ATOM   3184  N   PRO A 198       0.521  12.497  96.875  1.00 85.22           N  
ATOM   3185  CA  PRO A 198       0.542  13.935  97.099  1.00 85.22           C  
ATOM   3187  C   PRO A 198      -0.225  14.654  95.993  1.00 85.22           C  
ATOM   3188  CB  PRO A 198       2.017  14.350  97.124  1.00 85.22           C  
ATOM   3191  O   PRO A 198      -0.001  14.414  94.806  1.00 85.22           O  
ATOM   3192  CG  PRO A 198       2.739  13.046  97.455  1.00 85.22           C  
ATOM   3195  CD  PRO A 198       1.875  11.987  96.776  1.00 85.22           C  
ATOM   3198  N   VAL A 199      -1.118  15.546  96.394  1.00 86.38           N  
ATOM   3200  CA  VAL A 199      -1.835  16.416  95.476  1.00 86.38           C  
ATOM   3202  C   VAL A 199      -0.853  17.385  94.822  1.00 86.38           C  
ATOM   3203  CB  VAL A 199      -2.944  17.153  96.232  1.00 86.38           C  
ATOM   3205  O   VAL A 199      -0.079  18.057  95.502  1.00 86.38           O  
ATOM   3206  CG1 VAL A 199      -3.520  18.268  95.381  1.00 86.38           C  
ATOM   3210  CG2 VAL A 199      -4.078  16.190  96.605  1.00 86.38           C  
ATOM   3214  N   GLU A 200      -0.913  17.482  93.495  1.00 89.38           N  
ATOM   3216  CA  GLU A 200      -0.118  18.438  92.731  1.00 89.38           C  
ATOM   3218  C   GLU A 200      -0.465  19.885  93.123  1.00 89.38           C  
ATOM   3219  CB  GLU A 200      -0.329  18.179  91.230  1.00 89.38           C  
ATOM   3222  O   GLU A 200      -1.640  20.247  93.276  1.00 89.38           O  
ATOM   3223  CG  GLU A 200       0.627  19.009  90.366  1.00 89.38           C  
ATOM   3226  CD  GLU A 200       0.489  18.751  88.859  1.00 89.38           C  
ATOM   3227  OE1 GLU A 200       1.472  19.030  88.139  1.00 89.38           O  
ATOM   3228  OE2 GLU A 200      -0.617  18.361  88.412  1.00 89.38           O  
ATOM   3229  N   THR A 201       0.555  20.740  93.263  1.00 92.69           N  
ATOM   3231  CA  THR A 201       0.315  22.153  93.563  1.00 92.69           C  
ATOM   3233  C   THR A 201      -0.417  22.825  92.402  1.00 92.69           C  
ATOM   3234  CB  THR A 201       1.579  22.937  93.946  1.00 92.69           C  
ATOM   3236  O   THR A 201      -0.246  22.483  91.233  1.00 92.69           O  
ATOM   3237  CG2 THR A 201       2.414  22.261  95.031  1.00 92.69           C  
ATOM   3241  OG1 THR A 201       2.383  23.195  92.824  1.00 92.69           O  
ATOM   3243  N   ALA A 202      -1.220  23.846  92.687  1.00 93.39           N  
ATOM   3245  CA  ALA A 202      -1.871  24.655  91.665  1.00 93.39           C  
ATOM   3247  C   ALA A 202      -0.853  25.303  90.706  1.00 93.39           C  
ATOM   3248  CB  ALA A 202      -2.714  25.716  92.374  1.00 93.39           C  
ATOM   3252  O   ALA A 202      -1.187  25.554  89.547  1.00 93.39           O  
ATOM   3253  N   TYR A 203       0.371  25.563  91.180  1.00 93.08           N  
ATOM   3255  CA  TYR A 203       1.476  26.044  90.359  1.00 93.08           C  
ATOM   3257  C   TYR A 203       1.979  24.961  89.395  1.00 93.08           C  
ATOM   3258  CB  TYR A 203       2.606  26.545  91.266  1.00 93.08           C  
ATOM   3261  O   TYR A 203       2.047  25.211  88.192  1.00 93.08           O  
ATOM   3262  CG  TYR A 203       3.749  27.162  90.489  1.00 93.08           C  
ATOM   3263  CD1 TYR A 203       4.799  26.354  90.008  1.00 93.08           C  
ATOM   3265  CD2 TYR A 203       3.747  28.546  90.229  1.00 93.08           C  
ATOM   3267  CE1 TYR A 203       5.842  26.932  89.262  1.00 93.08           C  
ATOM   3269  CE2 TYR A 203       4.795  29.130  89.493  1.00 93.08           C  
ATOM   3271  OH  TYR A 203       6.860  28.876  88.298  1.00 93.08           O  
ATOM   3273  CZ  TYR A 203       5.847  28.320  89.009  1.00 93.08           C  
ATOM   3274  N   ASP A 204       2.273  23.761  89.896  1.00 92.65           N  
ATOM   3276  CA  ASP A 204       2.761  22.639  89.082  1.00 92.65           C  
ATOM   3278  C   ASP A 204       1.702  22.199  88.069  1.00 92.65           C  
ATOM   3279  CB  ASP A 204       3.177  21.472  89.984  1.00 92.65           C  
ATOM   3282  O   ASP A 204       1.985  22.134  86.871  1.00 92.65           O  
ATOM   3283  CG  ASP A 204       4.351  21.822  90.894  1.00 92.65           C  
ATOM   3284  OD1 ASP A 204       5.279  22.512  90.415  1.00 92.65           O  
ATOM   3285  OD2 ASP A 204       4.265  21.457  92.090  1.00 92.65           O  
ATOM   3286  N   LYS A 205       0.444  22.091  88.512  1.00 94.20           N  
ATOM   3288  CA  LYS A 205      -0.699  21.776  87.653  1.00 94.20           C  
ATOM   3290  C   LYS A 205      -0.857  22.783  86.518  1.00 94.20           C  
ATOM   3291  CB  LYS A 205      -1.964  21.718  88.529  1.00 94.20           C  
ATOM   3294  O   LYS A 205      -1.133  22.418  85.374  1.00 94.20           O  
ATOM   3295  CG  LYS A 205      -3.231  21.366  87.740  1.00 94.20           C  
ATOM   3298  CD  LYS A 205      -3.148  19.948  87.182  1.00 94.20           C  
ATOM   3301  CE  LYS A 205      -4.373  19.654  86.331  1.00 94.20           C  
ATOM   3304  NZ  LYS A 205      -4.399  18.223  86.017  1.00 94.20           N  
ATOM   3308  N   LEU A 206      -0.682  24.071  86.824  1.00 94.31           N  
ATOM   3310  CA  LEU A 206      -0.679  25.135  85.823  1.00 94.31           C  
ATOM   3312  C   LEU A 206       0.507  25.003  84.862  1.00 94.31           C  
ATOM   3313  CB  LEU A 206      -0.705  26.498  86.538  1.00 94.31           C  
ATOM   3316  O   LEU A 206       0.323  25.193  83.660  1.00 94.31           O  
ATOM   3317  CG  LEU A 206      -0.607  27.710  85.600  1.00 94.31           C  
ATOM   3319  CD1 LEU A 206      -1.804  27.803  84.670  1.00 94.31           C  
ATOM   3323  CD2 LEU A 206      -0.565  29.012  86.401  1.00 94.31           C  
ATOM   3327  N   SER A 207       1.698  24.664  85.361  1.00 92.50           N  
ATOM   3329  CA  SER A 207       2.879  24.413  84.531  1.00 92.50           C  
ATOM   3331  C   SER A 207       2.637  23.251  83.561  1.00 92.50           C  
ATOM   3332  CB  SER A 207       4.104  24.117  85.406  1.00 92.50           C  
ATOM   3335  O   SER A 207       2.857  23.405  82.359  1.00 92.50           O  
ATOM   3336  OG  SER A 207       5.288  24.213  84.628  1.00 92.50           O  
ATOM   3338  N   ALA A 208       2.116  22.122  84.052  1.00 91.72           N  
ATOM   3340  CA  ALA A 208       1.763  20.954  83.248  1.00 91.72           C  
ATOM   3342  C   ALA A 208       0.713  21.297  82.179  1.00 91.72           C  
ATOM   3343  CB  ALA A 208       1.278  19.848  84.195  1.00 91.72           C  
ATOM   3347  O   ALA A 208       0.903  21.001  80.999  1.00 91.72           O  
ATOM   3348  N   TYR A 209      -0.342  22.025  82.560  1.00 92.01           N  
ATOM   3350  CA  TYR A 209      -1.393  22.457  81.639  1.00 92.01           C  
ATOM   3352  C   TYR A 209      -0.887  23.404  80.543  1.00 92.01           C  
ATOM   3353  CB  TYR A 209      -2.513  23.119  82.446  1.00 92.01           C  
ATOM   3356  O   TYR A 209      -1.243  23.271  79.368  1.00 92.01           O  
ATOM   3357  CG  TYR A 209      -3.677  23.567  81.589  1.00 92.01           C  
ATOM   3358  CD1 TYR A 209      -3.837  24.926  81.251  1.00 92.01           C  
ATOM   3360  CD2 TYR A 209      -4.588  22.609  81.117  1.00 92.01           C  
ATOM   3362  CE1 TYR A 209      -4.923  25.326  80.447  1.00 92.01           C  
ATOM   3364  CE2 TYR A 209      -5.666  23.001  80.307  1.00 92.01           C  
ATOM   3366  OH  TYR A 209      -6.903  24.728  79.228  1.00 92.01           O  
ATOM   3368  CZ  TYR A 209      -5.836  24.355  79.976  1.00 92.01           C  
ATOM   3369  N   VAL A 210      -0.039  24.376  80.900  1.00 90.04           N  
ATOM   3371  CA  VAL A 210       0.559  25.297  79.925  1.00 90.04           C  
ATOM   3373  C   VAL A 210       1.503  24.546  78.990  1.00 90.04           C  
ATOM   3374  CB  VAL A 210       1.261  26.482  80.615  1.00 90.04           C  
ATOM   3376  O   VAL A 210       1.425  24.768  77.786  1.00 90.04           O  
ATOM   3377  CG1 VAL A 210       2.058  27.346  79.626  1.00 90.04           C  
ATOM   3381  CG2 VAL A 210       0.228  27.415  81.265  1.00 90.04           C  
ATOM   3385  N   LYS A 211       2.339  23.636  79.504  1.00 88.50           N  
ATOM   3387  CA  LYS A 211       3.211  22.782  78.680  1.00 88.50           C  
ATOM   3389  C   LYS A 211       2.394  21.962  77.686  1.00 88.50           C  
ATOM   3390  CB  LYS A 211       4.065  21.873  79.577  1.00 88.50           C  
ATOM   3393  O   LYS A 211       2.679  22.030  76.495  1.00 88.50           O  
ATOM   3394  CG  LYS A 211       5.210  22.658  80.234  1.00 88.50           C  
ATOM   3397  CD  LYS A 211       5.858  21.860  81.370  1.00 88.50           C  
ATOM   3400  CE  LYS A 211       6.993  22.692  81.980  1.00 88.50           C  
ATOM   3403  NZ  LYS A 211       7.319  22.262  83.359  1.00 88.50           N  
ATOM   3407  N   PHE A 212       1.313  21.323  78.133  1.00 87.12           N  
ATOM   3409  CA  PHE A 212       0.404  20.595  77.247  1.00 87.12           C  
ATOM   3411  C   PHE A 212      -0.184  21.490  76.141  1.00 87.12           C  
ATOM   3412  CB  PHE A 212      -0.710  19.949  78.084  1.00 87.12           C  
ATOM   3415  O   PHE A 212      -0.214  21.114  74.974  1.00 87.12           O  
ATOM   3416  CG  PHE A 212      -1.699  19.213  77.208  1.00 87.12           C  
ATOM   3417  CD1 PHE A 212      -2.923  19.814  76.858  1.00 87.12           C  
ATOM   3419  CD2 PHE A 212      -1.317  17.996  76.614  1.00 87.12           C  
ATOM   3421  CE1 PHE A 212      -3.751  19.213  75.893  1.00 87.12           C  
ATOM   3423  CE2 PHE A 212      -2.140  17.402  75.643  1.00 87.12           C  
ATOM   3425  CZ  PHE A 212      -3.349  18.017  75.269  1.00 87.12           C  
ATOM   3427  N   CYS A 213      -0.591  22.725  76.466  1.00 83.63           N  
ATOM   3429  CA  CYS A 213      -1.111  23.670  75.467  1.00 83.63           C  
ATOM   3431  C   CYS A 213      -0.083  24.070  74.389  1.00 83.63           C  
ATOM   3432  CB  CYS A 213      -1.600  24.939  76.181  1.00 83.63           C  
ATOM   3435  O   CYS A 213      -0.487  24.553  73.322  1.00 83.63           O  
ATOM   3436  SG  CYS A 213      -3.111  24.639  77.140  1.00 83.63           S  
ATOM   3438  N   VAL A 214       1.211  23.937  74.702  1.00 80.72           N  
ATOM   3440  CA  VAL A 214       2.360  24.311  73.868  1.00 80.72           C  
ATOM   3442  C   VAL A 214       2.896  23.111  73.073  1.00 80.72           C  
ATOM   3443  CB  VAL A 214       3.478  24.924  74.747  1.00 80.72           C  
ATOM   3445  O   VAL A 214       3.359  23.327  71.961  1.00 80.72           O  
ATOM   3446  CG1 VAL A 214       4.719  25.333  73.942  1.00 80.72           C  
ATOM   3450  CG2 VAL A 214       3.032  26.172  75.534  1.00 80.72           C  
ATOM   3454  N   GLU A 215       2.816  21.879  73.595  1.00 77.39           N  
ATOM   3456  CA  GLU A 215       3.375  20.653  72.979  1.00 77.39           C  
ATOM   3458  C   GLU A 215       2.955  20.463  71.510  1.00 77.39           C  
ATOM   3459  CB  GLU A 215       2.966  19.404  73.801  1.00 77.39           C  
ATOM   3462  O   GLU A 215       3.802  20.183  70.661  1.00 77.39           O  
ATOM   3463  CG  GLU A 215       3.883  19.141  75.011  1.00 77.39           C  
ATOM   3466  CD  GLU A 215       3.461  17.957  75.916  1.00 77.39           C  
ATOM   3467  OE1 GLU A 215       4.119  17.785  76.967  1.00 77.39           O  
ATOM   3468  OE2 GLU A 215       2.507  17.205  75.601  1.00 77.39           O  
ATOM   3469  N   ASP A 216       1.671  20.666  71.200  1.00 66.04           N  
ATOM   3471  CA  ASP A 216       1.123  20.481  69.847  1.00 66.04           C  
ATOM   3473  C   ASP A 216       1.311  21.700  68.922  1.00 66.04           C  
ATOM   3474  CB  ASP A 216      -0.368  20.118  69.947  1.00 66.04           C  
ATOM   3477  O   ASP A 216       0.970  21.655  67.737  1.00 66.04           O  
ATOM   3478  CG  ASP A 216      -0.644  18.693  70.437  1.00 66.04           C  
ATOM   3479  OD1 ASP A 216       0.203  17.803  70.204  1.00 66.04           O  
ATOM   3480  OD2 ASP A 216      -1.762  18.500  70.967  1.00 66.04           O  
ATOM   3481  N   GLU A 217       1.825  22.820  69.435  1.00 67.77           N  
ATOM   3483  CA  GLU A 217       2.025  24.041  68.654  1.00 67.77           C  
ATOM   3485  C   GLU A 217       3.476  24.127  68.179  1.00 67.77           C  
ATOM   3486  CB  GLU A 217       1.609  25.280  69.461  1.00 67.77           C  
ATOM   3489  O   GLU A 217       4.423  24.052  68.962  1.00 67.77           O  
ATOM   3490  CG  GLU A 217       0.089  25.362  69.698  1.00 67.77           C  
ATOM   3493  CD  GLU A 217      -0.750  25.917  68.531  1.00 67.77           C  
ATOM   3494  OE1 GLU A 217      -1.989  25.717  68.611  1.00 67.77           O  
ATOM   3495  OE2 GLU A 217      -0.236  26.668  67.673  1.00 67.77           O  
ATOM   3496  N   ALA A 218       3.671  24.334  66.874  1.00 59.06           N  
ATOM   3498  CA  ALA A 218       5.005  24.602  66.354  1.00 59.06           C  
ATOM   3500  C   ALA A 218       5.575  25.852  67.055  1.00 59.06           C  
ATOM   3501  CB  ALA A 218       4.944  24.773  64.831  1.00 59.06           C  
ATOM   3505  O   ALA A 218       4.871  26.863  67.132  1.00 59.06           O  
ATOM   3506  N   PRO A 219       6.826  25.830  67.558  1.00 56.88           N  
ATOM   3507  CA  PRO A 219       7.422  27.003  68.175  1.00 56.88           C  
ATOM   3509  C   PRO A 219       7.459  28.124  67.140  1.00 56.88           C  
ATOM   3510  CB  PRO A 219       8.817  26.575  68.645  1.00 56.88           C  
ATOM   3513  O   PRO A 219       8.208  28.068  66.166  1.00 56.88           O  
ATOM   3514  CG  PRO A 219       9.151  25.384  67.747  1.00 56.88           C  
ATOM   3517  CD  PRO A 219       7.787  24.741  67.497  1.00 56.88           C  
ATOM   3520  N   THR A 220       6.630  29.146  67.335  1.00 57.91           N  
ATOM   3522  CA  THR A 220       6.572  30.281  66.421  1.00 57.91           C  
ATOM   3524  C   THR A 220       7.953  30.920  66.360  1.00 57.91           C  
ATOM   3525  CB  THR A 220       5.526  31.312  66.880  1.00 57.91           C  
ATOM   3527  O   THR A 220       8.471  31.360  67.392  1.00 57.91           O  
ATOM   3528  CG2 THR A 220       5.089  32.223  65.730  1.00 57.91           C  
ATOM   3532  OG1 THR A 220       4.384  30.640  67.335  1.00 57.91           O  
ATOM   3534  N   LEU A 221       8.533  31.033  65.157  1.00 55.40           N  
ATOM   3536  CA  LEU A 221       9.830  31.686  64.933  1.00 55.40           C  
ATOM   3538  C   LEU A 221       9.908  33.049  65.637  1.00 55.40           C  
ATOM   3539  CB  LEU A 221      10.060  31.860  63.414  1.00 55.40           C  
ATOM   3542  O   LEU A 221      10.958  33.426  66.138  1.00 55.40           O  
ATOM   3543  CG  LEU A 221      11.437  31.365  62.931  1.00 55.40           C  
ATOM   3545  CD1 LEU A 221      11.587  29.849  62.867  1.00 55.40           C  
ATOM   3549  CD2 LEU A 221      11.735  31.882  61.525  1.00 55.40           C  
ATOM   3553  N   ALA A 222       8.790  33.772  65.735  1.00 57.75           N  
ATOM   3555  CA  ALA A 222       8.701  35.052  66.433  1.00 57.75           C  
ATOM   3557  C   ALA A 222       9.196  35.006  67.895  1.00 57.75           C  
ATOM   3558  CB  ALA A 222       7.246  35.530  66.359  1.00 57.75           C  
ATOM   3562  O   ALA A 222       9.865  35.944  68.325  1.00 57.75           O  
ATOM   3563  N   ASN A 223       8.916  33.933  68.643  1.00 59.26           N  
ATOM   3565  CA  ASN A 223       9.401  33.782  70.020  1.00 59.26           C  
ATOM   3567  C   ASN A 223      10.912  33.506  70.031  1.00 59.26           C  
ATOM   3568  CB  ASN A 223       8.595  32.684  70.740  1.00 59.26           C  
ATOM   3571  O   ASN A 223      11.650  34.165  70.763  1.00 59.26           O  
ATOM   3572  CG  ASN A 223       7.145  33.072  70.995  1.00 59.26           C  
ATOM   3573  ND2 ASN A 223       6.279  32.105  71.194  1.00 59.26           N  
ATOM   3576  OD1 ASN A 223       6.763  34.233  71.004  1.00 59.26           O  
ATOM   3577  N   LEU A 224      11.383  32.628  69.139  1.00 60.67           N  
ATOM   3579  CA  LEU A 224      12.811  32.324  68.971  1.00 60.67           C  
ATOM   3581  C   LEU A 224      13.622  33.571  68.572  1.00 60.67           C  
ATOM   3582  CB  LEU A 224      12.974  31.206  67.921  1.00 60.67           C  
ATOM   3585  O   LEU A 224      14.703  33.810  69.101  1.00 60.67           O  
ATOM   3586  CG  LEU A 224      12.387  29.837  68.318  1.00 60.67           C  
ATOM   3588  CD1 LEU A 224      12.396  28.901  67.108  1.00 60.67           C  
ATOM   3592  CD2 LEU A 224      13.192  29.172  69.435  1.00 60.67           C  
ATOM   3596  N   TYR A 225      13.087  34.419  67.686  1.00 51.91           N  
ATOM   3598  CA  TYR A 225      13.736  35.662  67.247  1.00 51.91           C  
ATOM   3600  C   TYR A 225      13.839  36.721  68.348  1.00 51.91           C  
ATOM   3601  CB  TYR A 225      13.009  36.251  66.030  1.00 51.91           C  
ATOM   3604  O   TYR A 225      14.716  37.579  68.273  1.00 51.91           O  
ATOM   3605  CG  TYR A 225      13.626  35.846  64.709  1.00 51.91           C  
ATOM   3606  CD1 TYR A 225      14.627  36.640  64.117  1.00 51.91           C  
ATOM   3608  CD2 TYR A 225      13.245  34.646  64.094  1.00 51.91           C  
ATOM   3610  CE1 TYR A 225      15.197  36.261  62.885  1.00 51.91           C  
ATOM   3612  CE2 TYR A 225      13.838  34.246  62.888  1.00 51.91           C  
ATOM   3614  OH  TYR A 225      15.315  34.672  61.071  1.00 51.91           O  
ATOM   3616  CZ  TYR A 225      14.787  35.066  62.260  1.00 51.91           C  
ATOM   3617  N   ARG A 226      12.981  36.667  69.374  1.00 58.39           N  
ATOM   3619  CA  ARG A 226      13.122  37.518  70.566  1.00 58.39           C  
ATOM   3621  C   ARG A 226      14.231  37.034  71.511  1.00 58.39           C  
ATOM   3622  CB  ARG A 226      11.768  37.671  71.275  1.00 58.39           C  
ATOM   3625  O   ARG A 226      14.455  37.668  72.533  1.00 58.39           O  
ATOM   3626  CG  ARG A 226      10.787  38.537  70.473  1.00 58.39           C  
ATOM   3629  CD  ARG A 226       9.468  38.662  71.237  1.00 58.39           C  
ATOM   3632  NE  ARG A 226       8.525  39.599  70.582  1.00 58.39           N  
ATOM   3634  NH1 ARG A 226       7.489  40.309  72.494  1.00 58.39           N  
ATOM   3637  NH2 ARG A 226       6.855  41.183  70.559  1.00 58.39           N  
ATOM   3640  CZ  ARG A 226       7.630  40.352  71.197  1.00 58.39           C  
ATOM   3641  N   GLY A 227      14.935  35.955  71.157  1.00 59.64           N  
ATOM   3643  CA  GLY A 227      15.993  35.354  71.965  1.00 59.64           C  
ATOM   3646  C   GLY A 227      15.478  34.377  73.019  1.00 59.64           C  
ATOM   3647  O   GLY A 227      16.268  33.926  73.838  1.00 59.64           O  
ATOM   3648  N   MET A 228      14.182  34.043  73.006  1.00 65.57           N  
ATOM   3650  CA  MET A 228      13.624  33.050  73.924  1.00 65.57           C  
ATOM   3652  C   MET A 228      13.981  31.651  73.448  1.00 65.57           C  
ATOM   3653  CB  MET A 228      12.096  33.163  74.027  1.00 65.57           C  
ATOM   3656  O   MET A 228      13.737  31.303  72.288  1.00 65.57           O  
ATOM   3657  CG  MET A 228      11.651  34.489  74.642  1.00 65.57           C  
ATOM   3660  SD  MET A 228       9.867  34.836  74.550  1.00 65.57           S  
ATOM   3661  CE  MET A 228       9.177  33.483  75.535  1.00 65.57           C  
ATOM   3665  N   SER A 229      14.479  30.818  74.359  1.00 68.37           N  
ATOM   3667  CA  SER A 229      14.515  29.384  74.100  1.00 68.37           C  
ATOM   3669  C   SER A 229      13.085  28.851  74.022  1.00 68.37           C  
ATOM   3670  CB  SER A 229      15.305  28.671  75.193  1.00 68.37           C  
ATOM   3673  O   SER A 229      12.217  29.266  74.791  1.00 68.37           O  
ATOM   3674  OG  SER A 229      15.321  27.276  74.945  1.00 68.37           O  
ATOM   3676  N   SER A 230      12.824  27.884  73.139  1.00 72.55           N  
ATOM   3678  CA  SER A 230      11.538  27.173  73.125  1.00 72.55           C  
ATOM   3680  C   SER A 230      11.216  26.528  74.479  1.00 72.55           C  
ATOM   3681  CB  SER A 230      11.536  26.111  72.022  1.00 72.55           C  
ATOM   3684  O   SER A 230      10.045  26.351  74.798  1.00 72.55           O  
ATOM   3685  OG  SER A 230      12.650  25.247  72.147  1.00 72.55           O  
ATOM   3687  N   ALA A 231      12.240  26.230  75.287  1.00 77.59           N  
ATOM   3689  CA  ALA A 231      12.095  25.688  76.634  1.00 77.59           C  
ATOM   3691  C   ALA A 231      11.562  26.706  77.660  1.00 77.59           C  
ATOM   3692  CB  ALA A 231      13.457  25.135  77.068  1.00 77.59           C  
ATOM   3696  O   ALA A 231      10.904  26.300  78.607  1.00 77.59           O  
ATOM   3697  N   GLU A 232      11.802  28.007  77.467  1.00 78.91           N  
ATOM   3699  CA  GLU A 232      11.385  29.073  78.401  1.00 78.91           C  
ATOM   3701  C   GLU A 232       9.977  29.607  78.093  1.00 78.91           C  
ATOM   3702  CB  GLU A 232      12.374  30.242  78.306  1.00 78.91           C  
ATOM   3705  O   GLU A 232       9.367  30.318  78.895  1.00 78.91           O  
ATOM   3706  CG  GLU A 232      13.794  29.889  78.769  1.00 78.91           C  
ATOM   3709  CD  GLU A 232      14.788  31.023  78.477  1.00 78.91           C  
ATOM   3710  OE1 GLU A 232      15.755  31.160  79.255  1.00 78.91           O  
ATOM   3711  OE2 GLU A 232      14.611  31.696  77.430  1.00 78.91           O  
ATOM   3712  N   VAL A 233       9.445  29.291  76.905  1.00 80.67           N  
ATOM   3714  CA  VAL A 233       8.121  29.749  76.463  1.00 80.67           C  
ATOM   3716  C   VAL A 233       7.016  29.337  77.448  1.00 80.67           C  
ATOM   3717  CB  VAL A 233       7.810  29.295  75.018  1.00 80.67           C  
ATOM   3719  O   VAL A 233       6.225  30.216  77.809  1.00 80.67           O  
ATOM   3720  CG1 VAL A 233       6.385  29.666  74.585  1.00 80.67           C  
ATOM   3724  CG2 VAL A 233       8.770  29.925  74.004  1.00 80.67           C  
ATOM   3728  N   PRO A 234       6.933  28.074  77.920  1.00 85.33           N  
ATOM   3729  CA  PRO A 234       5.916  27.672  78.888  1.00 85.33           C  
ATOM   3731  C   PRO A 234       6.005  28.453  80.203  1.00 85.33           C  
ATOM   3732  CB  PRO A 234       6.107  26.168  79.112  1.00 85.33           C  
ATOM   3735  O   PRO A 234       4.975  28.919  80.685  1.00 85.33           O  
ATOM   3736  CG  PRO A 234       6.821  25.706  77.846  1.00 85.33           C  
ATOM   3739  CD  PRO A 234       7.709  26.902  77.533  1.00 85.33           C  
ATOM   3742  N   ASP A 235       7.209  28.679  80.730  1.00 86.90           N  
ATOM   3744  CA  ASP A 235       7.413  29.370  82.010  1.00 86.90           C  
ATOM   3746  C   ASP A 235       6.968  30.838  81.927  1.00 86.90           C  
ATOM   3747  CB  ASP A 235       8.892  29.278  82.419  1.00 86.90           C  
ATOM   3750  O   ASP A 235       6.252  31.348  82.792  1.00 86.90           O  
ATOM   3751  CG  ASP A 235       9.402  27.838  82.566  1.00 86.90           C  
ATOM   3752  OD1 ASP A 235       8.581  26.937  82.862  1.00 86.90           O  
ATOM   3753  OD2 ASP A 235      10.613  27.646  82.330  1.00 86.90           O  
ATOM   3754  N   ILE A 236       7.292  31.515  80.822  1.00 84.36           N  
ATOM   3756  CA  ILE A 236       6.862  32.898  80.579  1.00 84.36           C  
ATOM   3758  C   ILE A 236       5.342  32.976  80.378  1.00 84.36           C  
ATOM   3759  CB  ILE A 236       7.656  33.486  79.392  1.00 84.36           C  
ATOM   3761  O   ILE A 236       4.697  33.937  80.811  1.00 84.36           O  
ATOM   3762  CG1 ILE A 236       9.132  33.667  79.818  1.00 84.36           C  
ATOM   3765  CG2 ILE A 236       7.072  34.838  78.927  1.00 84.36           C  
ATOM   3769  CD1 ILE A 236      10.111  33.845  78.660  1.00 84.36           C  
ATOM   3773  N   LEU A 237       4.737  31.983  79.723  1.00 88.00           N  
ATOM   3775  CA  LEU A 237       3.285  31.918  79.548  1.00 88.00           C  
ATOM   3777  C   LEU A 237       2.566  31.645  80.870  1.00 88.00           C  
ATOM   3778  CB  LEU A 237       2.929  30.860  78.493  1.00 88.00           C  
ATOM   3781  O   LEU A 237       1.579  32.326  81.160  1.00 88.00           O  
ATOM   3782  CG  LEU A 237       3.264  31.279  77.053  1.00 88.00           C  
ATOM   3784  CD1 LEU A 237       3.068  30.088  76.121  1.00 88.00           C  
ATOM   3788  CD2 LEU A 237       2.368  32.419  76.555  1.00 88.00           C  
ATOM   3792  N   GLN A 238       3.078  30.723  81.684  1.00 91.39           N  
ATOM   3794  CA  GLN A 238       2.613  30.473  83.046  1.00 91.39           C  
ATOM   3796  C   GLN A 238       2.667  31.764  83.863  1.00 91.39           C  
ATOM   3797  CB  GLN A 238       3.473  29.361  83.669  1.00 91.39           C  
ATOM   3800  O   GLN A 238       1.659  32.166  84.453  1.00 91.39           O  
ATOM   3801  CG  GLN A 238       3.166  29.129  85.157  1.00 91.39           C  
ATOM   3804  CD  GLN A 238       3.915  27.935  85.742  1.00 91.39           C  
ATOM   3805  NE2 GLN A 238       3.542  27.496  86.919  1.00 91.39           N  
ATOM   3808  OE1 GLN A 238       4.818  27.370  85.150  1.00 91.39           O  
ATOM   3809  N   ALA A 239       3.792  32.481  83.805  1.00 90.56           N  
ATOM   3811  CA  ALA A 239       3.957  33.726  84.531  1.00 90.56           C  
ATOM   3813  C   ALA A 239       2.930  34.790  84.115  1.00 90.56           C  
ATOM   3814  CB  ALA A 239       5.398  34.215  84.352  1.00 90.56           C  
ATOM   3818  O   ALA A 239       2.258  35.413  84.943  1.00 90.56           O  
ATOM   3819  N   LYS A 240       2.723  34.947  82.804  1.00 89.45           N  
ATOM   3821  CA  LYS A 240       1.705  35.849  82.256  1.00 89.45           C  
ATOM   3823  C   LYS A 240       0.291  35.460  82.663  1.00 89.45           C  
ATOM   3824  CB  LYS A 240       1.832  35.894  80.731  1.00 89.45           C  
ATOM   3827  O   LYS A 240      -0.523  36.350  82.903  1.00 89.45           O  
ATOM   3828  CG  LYS A 240       3.036  36.737  80.321  1.00 89.45           C  
ATOM   3831  CD  LYS A 240       3.250  36.695  78.808  1.00 89.45           C  
ATOM   3834  CE  LYS A 240       4.446  37.595  78.504  1.00 89.45           C  
ATOM   3837  NZ  LYS A 240       4.848  37.523  77.083  1.00 89.45           N  
ATOM   3841  N   VAL A 241      -0.026  34.168  82.727  1.00 91.96           N  
ATOM   3843  CA  VAL A 241      -1.336  33.691  83.190  1.00 91.96           C  
ATOM   3845  C   VAL A 241      -1.558  34.081  84.651  1.00 91.96           C  
ATOM   3846  CB  VAL A 241      -1.483  32.171  82.973  1.00 91.96           C  
ATOM   3848  O   VAL A 241      -2.591  34.679  84.960  1.00 91.96           O  
ATOM   3849  CG1 VAL A 241      -2.686  31.608  83.734  1.00 91.96           C  
ATOM   3853  CG2 VAL A 241      -1.694  31.854  81.488  1.00 91.96           C  
ATOM   3857  N   MET A 242      -0.589  33.828  85.532  1.00 93.40           N  
ATOM   3859  CA  MET A 242      -0.709  34.175  86.950  1.00 93.40           C  
ATOM   3861  C   MET A 242      -0.896  35.683  87.146  1.00 93.40           C  
ATOM   3862  CB  MET A 242       0.510  33.673  87.732  1.00 93.40           C  
ATOM   3865  O   MET A 242      -1.869  36.108  87.764  1.00 93.40           O  
ATOM   3866  CG  MET A 242       0.563  32.144  87.788  1.00 93.40           C  
ATOM   3869  SD  MET A 242       1.987  31.481  88.683  1.00 93.40           S  
ATOM   3870  CE  MET A 242       1.574  31.921  90.395  1.00 93.40           C  
ATOM   3874  N   VAL A 243      -0.025  36.497  86.544  1.00 91.81           N  
ATOM   3876  CA  VAL A 243      -0.014  37.952  86.751  1.00 91.81           C  
ATOM   3878  C   VAL A 243      -1.179  38.653  86.055  1.00 91.81           C  
ATOM   3879  CB  VAL A 243       1.340  38.547  86.314  1.00 91.81           C  
ATOM   3881  O   VAL A 243      -1.768  39.567  86.625  1.00 91.81           O  
ATOM   3882  CG1 VAL A 243       1.391  40.072  86.466  1.00 91.81           C  
ATOM   3886  CG2 VAL A 243       2.488  37.969  87.150  1.00 91.81           C  
ATOM   3890  N   ARG A 244      -1.541  38.255  84.826  1.00 89.26           N  
ATOM   3892  CA  ARG A 244      -2.494  39.008  83.981  1.00 89.26           C  
ATOM   3894  C   ARG A 244      -3.864  38.357  83.801  1.00 89.26           C  
ATOM   3895  CB  ARG A 244      -1.876  39.311  82.609  1.00 89.26           C  
ATOM   3898  O   ARG A 244      -4.713  38.941  83.115  1.00 89.26           O  
ATOM   3899  CG  ARG A 244      -0.599  40.155  82.682  1.00 89.26           C  
ATOM   3902  CD  ARG A 244      -0.219  40.550  81.251  1.00 89.26           C  
ATOM   3905  NE  ARG A 244       0.786  41.623  81.228  1.00 89.26           N  
ATOM   3907  NH1 ARG A 244       2.539  40.428  80.341  1.00 89.26           N  
ATOM   3910  NH2 ARG A 244       2.839  42.538  80.971  1.00 89.26           N  
ATOM   3913  CZ  ARG A 244       2.042  41.525  80.839  1.00 89.26           C  
ATOM   3914  N   ARG A 245      -4.084  37.145  84.317  1.00 90.13           N  
ATOM   3916  CA  ARG A 245      -5.372  36.438  84.198  1.00 90.13           C  
ATOM   3918  C   ARG A 245      -5.921  35.996  85.537  1.00 90.13           C  
ATOM   3919  CB  ARG A 245      -5.293  35.271  83.191  1.00 90.13           C  
ATOM   3922  O   ARG A 245      -7.036  36.391  85.860  1.00 90.13           O  
ATOM   3923  CG  ARG A 245      -4.931  35.717  81.768  1.00 90.13           C  
ATOM   3926  CD  ARG A 245      -6.057  36.580  81.200  1.00 90.13           C  
ATOM   3929  NE  ARG A 245      -5.730  37.172  79.900  1.00 90.13           N  
ATOM   3931  NH1 ARG A 245      -5.935  39.369  80.517  1.00 90.13           N  
ATOM   3934  NH2 ARG A 245      -5.724  38.843  78.362  1.00 90.13           N  
ATOM   3937  CZ  ARG A 245      -5.801  38.452  79.602  1.00 90.13           C  
ATOM   3938  N   LEU A 246      -5.156  35.258  86.335  1.00 92.67           N  
ATOM   3940  CA  LEU A 246      -5.655  34.775  87.627  1.00 92.67           C  
ATOM   3942  C   LEU A 246      -5.993  35.917  88.595  1.00 92.67           C  
ATOM   3943  CB  LEU A 246      -4.647  33.799  88.250  1.00 92.67           C  
ATOM   3946  O   LEU A 246      -6.890  35.774  89.414  1.00 92.67           O  
ATOM   3947  CG  LEU A 246      -4.410  32.504  87.455  1.00 92.67           C  
ATOM   3949  CD1 LEU A 246      -3.521  31.569  88.273  1.00 92.67           C  
ATOM   3953  CD2 LEU A 246      -5.710  31.764  87.140  1.00 92.67           C  
ATOM   3957  N   THR A 247      -5.354  37.074  88.463  1.00 91.83           N  
ATOM   3959  CA  THR A 247      -5.591  38.257  89.303  1.00 91.83           C  
ATOM   3961  C   THR A 247      -6.883  39.027  89.010  1.00 91.83           C  
ATOM   3962  CB  THR A 247      -4.424  39.230  89.120  1.00 91.83           C  
ATOM   3964  O   THR A 247      -7.286  39.847  89.830  1.00 91.83           O  
ATOM   3965  CG2 THR A 247      -3.141  38.728  89.774  1.00 91.83           C  
ATOM   3969  OG1 THR A 247      -4.186  39.418  87.740  1.00 91.83           O  
ATOM   3971  N   ILE A 248      -7.527  38.817  87.855  1.00 88.38           N  
ATOM   3973  CA  ILE A 248      -8.601  39.706  87.362  1.00 88.38           C  
ATOM   3975  C   ILE A 248      -9.954  39.026  87.142  1.00 88.38           C  
ATOM   3976  CB  ILE A 248      -8.173  40.420  86.061  1.00 88.38           C  
ATOM   3978  O   ILE A 248     -10.941  39.710  86.874  1.00 88.38           O  
ATOM   3979  CG1 ILE A 248      -7.849  39.369  84.978  1.00 88.38           C  
ATOM   3982  CG2 ILE A 248      -7.002  41.388  86.306  1.00 88.38           C  
ATOM   3986  CD1 ILE A 248      -7.745  39.928  83.570  1.00 88.38           C  
ATOM   3990  N   LEU A 249     -10.005  37.693  87.156  1.00 87.51           N  
ATOM   3992  CA  LEU A 249     -11.207  36.963  86.761  1.00 87.51           C  
ATOM   3994  C   LEU A 249     -12.221  36.906  87.905  1.00 87.51           C  
ATOM   3995  CB  LEU A 249     -10.844  35.551  86.273  1.00 87.51           C  
ATOM   3998  O   LEU A 249     -11.833  36.529  89.014  1.00 87.51           O  
ATOM   3999  CG  LEU A 249     -10.129  35.554  84.916  1.00 87.51           C  
ATOM   4001  CD1 LEU A 249      -9.552  34.169  84.623  1.00 87.51           C  
ATOM   4005  CD2 LEU A 249     -11.058  35.948  83.766  1.00 87.51           C  
ATOM   4009  N   PRO A 250     -13.507  37.220  87.650  1.00 87.82           N  
ATOM   4010  CA  PRO A 250     -14.549  37.048  88.650  1.00 87.82           C  
ATOM   4012  C   PRO A 250     -14.761  35.554  88.926  1.00 87.82           C  
ATOM   4013  CB  PRO A 250     -15.790  37.731  88.075  1.00 87.82           C  
ATOM   4016  O   PRO A 250     -14.879  34.755  87.996  1.00 87.82           O  
ATOM   4017  CG  PRO A 250     -15.607  37.580  86.565  1.00 87.82           C  
ATOM   4020  CD  PRO A 250     -14.091  37.667  86.388  1.00 87.82           C  
ATOM   4023  N   LEU A 251     -14.803  35.174  90.203  1.00 90.00           N  
ATOM   4025  CA  LEU A 251     -14.854  33.768  90.633  1.00 90.00           C  
ATOM   4027  C   LEU A 251     -16.284  33.272  90.890  1.00 90.00           C  
ATOM   4028  CB  LEU A 251     -13.971  33.588  91.882  1.00 90.00           C  
ATOM   4031  O   LEU A 251     -16.542  32.071  90.866  1.00 90.00           O  
ATOM   4032  CG  LEU A 251     -12.468  33.826  91.642  1.00 90.00           C  
ATOM   4034  CD1 LEU A 251     -11.706  33.738  92.962  1.00 90.00           C  
ATOM   4038  CD2 LEU A 251     -11.863  32.811  90.679  1.00 90.00           C  
ATOM   4042  N   ASN A 252     -17.222  34.186  91.130  1.00 86.35           N  
ATOM   4044  CA  ASN A 252     -18.617  33.882  91.461  1.00 86.35           C  
ATOM   4046  C   ASN A 252     -19.600  34.146  90.304  1.00 86.35           C  
ATOM   4047  CB  ASN A 252     -18.977  34.632  92.751  1.00 86.35           C  
ATOM   4050  O   ASN A 252     -20.809  34.216  90.519  1.00 86.35           O  
ATOM   4051  CG  ASN A 252     -19.003  36.148  92.626  1.00 86.35           C  
ATOM   4052  ND2 ASN A 252     -19.222  36.819  93.731  1.00 86.35           N  
ATOM   4055  OD1 ASN A 252     -18.822  36.752  91.573  1.00 86.35           O  
ATOM   4056  N   ASP A 253     -19.096  34.336  89.082  1.00 82.90           N  
ATOM   4058  CA  ASP A 253     -19.912  34.689  87.922  1.00 82.90           C  
ATOM   4060  C   ASP A 253     -20.193  33.486  87.017  1.00 82.90           C  
ATOM   4061  CB  ASP A 253     -19.243  35.817  87.131  1.00 82.90           C  
ATOM   4064  O   ASP A 253     -19.300  32.996  86.327  1.00 82.90           O  
ATOM   4065  CG  ASP A 253     -20.238  36.532  86.218  1.00 82.90           C  
ATOM   4066  OD1 ASP A 253     -21.296  35.951  85.882  1.00 82.90           O  
ATOM   4067  OD2 ASP A 253     -19.982  37.713  85.919  1.00 82.90           O  
ATOM   4068  N   ALA A 254     -21.457  33.065  86.959  1.00 76.26           N  
ATOM   4070  CA  ALA A 254     -21.902  32.004  86.058  1.00 76.26           C  
ATOM   4072  C   ALA A 254     -21.909  32.420  84.575  1.00 76.26           C  
ATOM   4073  CB  ALA A 254     -23.288  31.539  86.515  1.00 76.26           C  
ATOM   4077  O   ALA A 254     -21.877  31.563  83.694  1.00 76.26           O  
ATOM   4078  N   THR A 255     -21.966  33.725  84.284  1.00 74.90           N  
ATOM   4080  CA  THR A 255     -21.960  34.252  82.908  1.00 74.90           C  
ATOM   4082  C   THR A 255     -20.550  34.408  82.347  1.00 74.90           C  
ATOM   4083  CB  THR A 255     -22.700  35.592  82.801  1.00 74.90           C  
ATOM   4085  O   THR A 255     -20.363  34.442  81.127  1.00 74.90           O  
ATOM   4086  CG2 THR A 255     -24.115  35.544  83.375  1.00 74.90           C  
ATOM   4090  OG1 THR A 255     -22.012  36.647  83.427  1.00 74.90           O  
ATOM   4092  N   SER A 256     -19.546  34.479  83.225  1.00 69.68           N  
ATOM   4094  CA  SER A 256     -18.147  34.506  82.820  1.00 69.68           C  
ATOM   4096  C   SER A 256     -17.716  33.130  82.316  1.00 69.68           C  
ATOM   4097  CB  SER A 256     -17.247  34.987  83.960  1.00 69.68           C  
ATOM   4100  O   SER A 256     -18.149  32.086  82.800  1.00 69.68           O  
ATOM   4101  OG  SER A 256     -15.896  35.024  83.525  1.00 69.68           O  
ATOM   4103  N   HIS A 257     -16.803  33.118  81.347  1.00 72.92           N  
ATOM   4105  CA  HIS A 257     -16.104  31.888  80.995  1.00 72.92           C  
ATOM   4107  C   HIS A 257     -15.347  31.344  82.211  1.00 72.92           C  
ATOM   4108  CB  HIS A 257     -15.151  32.139  79.824  1.00 72.92           C  
ATOM   4111  O   HIS A 257     -14.830  32.123  83.017  1.00 72.92           O  
ATOM   4112  CG  HIS A 257     -15.866  32.532  78.560  1.00 72.92           C  
ATOM   4113  CD2 HIS A 257     -15.709  33.699  77.868  1.00 72.92           C  
ATOM   4115  ND1 HIS A 257     -16.845  31.804  77.920  1.00 72.92           N  
ATOM   4117  CE1 HIS A 257     -17.275  32.522  76.870  1.00 72.92           C  
ATOM   4119  NE2 HIS A 257     -16.555  33.650  76.752  1.00 72.92           N  
ATOM   4120  N   SER A 258     -15.241  30.015  82.293  1.00 83.39           N  
ATOM   4122  CA  SER A 258     -14.458  29.349  83.334  1.00 83.39           C  
ATOM   4124  C   SER A 258     -13.015  29.855  83.357  1.00 83.39           C  
ATOM   4125  CB  SER A 258     -14.509  27.826  83.158  1.00 83.39           C  
ATOM   4128  O   SER A 258     -12.474  30.265  82.320  1.00 83.39           O  
ATOM   4129  OG  SER A 258     -13.806  27.337  82.026  1.00 83.39           O  
ATOM   4131  N   ILE A 259     -12.376  29.794  84.530  1.00 88.40           N  
ATOM   4133  CA  ILE A 259     -10.970  30.197  84.705  1.00 88.40           C  
ATOM   4135  C   ILE A 259     -10.090  29.483  83.666  1.00 88.40           C  
ATOM   4136  CB  ILE A 259     -10.497  29.907  86.152  1.00 88.40           C  
ATOM   4138  O   ILE A 259      -9.334  30.125  82.935  1.00 88.40           O  
ATOM   4139  CG1 ILE A 259     -11.385  30.615  87.202  1.00 88.40           C  
ATOM   4142  CG2 ILE A 259      -9.035  30.342  86.338  1.00 88.40           C  
ATOM   4146  CD1 ILE A 259     -11.112  30.131  88.631  1.00 88.40           C  
ATOM   4150  N   VAL A 260     -10.298  28.173  83.505  1.00 88.55           N  
ATOM   4152  CA  VAL A 260      -9.593  27.305  82.549  1.00 88.55           C  
ATOM   4154  C   VAL A 260      -9.801  27.755  81.101  1.00 88.55           C  
ATOM   4155  CB  VAL A 260     -10.057  25.844  82.717  1.00 88.55           C  
ATOM   4157  O   VAL A 260      -8.835  27.906  80.353  1.00 88.55           O  
ATOM   4158  CG1 VAL A 260      -9.266  24.888  81.821  1.00 88.55           C  
ATOM   4162  CG2 VAL A 260      -9.907  25.377  84.168  1.00 88.55           C  
ATOM   4166  N   SER A 261     -11.044  28.054  80.701  1.00 87.01           N  
ATOM   4168  CA  SER A 261     -11.348  28.549  79.349  1.00 87.01           C  
ATOM   4170  C   SER A 261     -10.661  29.882  79.058  1.00 87.01           C  
ATOM   4171  CB  SER A 261     -12.850  28.780  79.181  1.00 87.01           C  
ATOM   4174  O   SER A 261     -10.184  30.124  77.945  1.00 87.01           O  
ATOM   4175  OG  SER A 261     -13.569  27.575  79.177  1.00 87.01           O  
ATOM   4177  N   ASN A 262     -10.620  30.775  80.050  1.00 88.34           N  
ATOM   4179  CA  ASN A 262      -9.977  32.073  79.915  1.00 88.34           C  
ATOM   4181  C   ASN A 262      -8.454  31.933  79.761  1.00 88.34           C  
ATOM   4182  CB  ASN A 262     -10.370  32.932  81.120  1.00 88.34           C  
ATOM   4185  O   ASN A 262      -7.867  32.536  78.857  1.00 88.34           O  
ATOM   4186  CG  ASN A 262      -9.936  34.359  80.897  1.00 88.34           C  
ATOM   4187  ND2 ASN A 262     -10.820  35.212  80.435  1.00 88.34           N  
ATOM   4190  OD1 ASN A 262      -8.795  34.726  81.084  1.00 88.34           O  
ATOM   4191  N   MET A 263      -7.840  31.075  80.579  1.00 89.29           N  
ATOM   4193  CA  MET A 263      -6.422  30.731  80.495  1.00 89.29           C  
ATOM   4195  C   MET A 263      -6.063  30.108  79.148  1.00 89.29           C  
ATOM   4196  CB  MET A 263      -6.064  29.752  81.609  1.00 89.29           C  
ATOM   4199  O   MET A 263      -5.147  30.597  78.494  1.00 89.29           O  
ATOM   4200  CG  MET A 263      -6.079  30.427  82.976  1.00 89.29           C  
ATOM   4203  SD  MET A 263      -5.910  29.295  84.372  1.00 89.29           S  
ATOM   4204  CE  MET A 263      -4.826  28.005  83.717  1.00 89.29           C  
ATOM   4208  N   PHE A 264      -6.816  29.103  78.692  1.00 87.92           N  
ATOM   4210  CA  PHE A 264      -6.578  28.424  77.415  1.00 87.92           C  
ATOM   4212  C   PHE A 264      -6.533  29.409  76.243  1.00 87.92           C  
ATOM   4213  CB  PHE A 264      -7.695  27.403  77.176  1.00 87.92           C  
ATOM   4216  O   PHE A 264      -5.561  29.465  75.487  1.00 87.92           O  
ATOM   4217  CG  PHE A 264      -7.520  26.640  75.879  1.00 87.92           C  
ATOM   4218  CD1 PHE A 264      -8.302  26.970  74.756  1.00 87.92           C  
ATOM   4220  CD2 PHE A 264      -6.551  25.624  75.783  1.00 87.92           C  
ATOM   4222  CE1 PHE A 264      -8.119  26.282  73.543  1.00 87.92           C  
ATOM   4224  CE2 PHE A 264      -6.369  24.938  74.571  1.00 87.92           C  
ATOM   4226  CZ  PHE A 264      -7.155  25.263  73.453  1.00 87.92           C  
ATOM   4228  N   ARG A 265      -7.565  30.260  76.126  1.00 85.56           N  
ATOM   4230  CA  ARG A 265      -7.623  31.287  75.075  1.00 85.56           C  
ATOM   4232  C   ARG A 265      -6.471  32.273  75.193  1.00 85.56           C  
ATOM   4233  CB  ARG A 265      -8.947  32.050  75.144  1.00 85.56           C  
ATOM   4236  O   ARG A 265      -5.947  32.724  74.176  1.00 85.56           O  
ATOM   4237  CG  ARG A 265     -10.149  31.189  74.740  1.00 85.56           C  
ATOM   4240  CD  ARG A 265     -11.407  32.056  74.825  1.00 85.56           C  
ATOM   4243  NE  ARG A 265     -12.633  31.245  74.816  1.00 85.56           N  
ATOM   4245  NH1 ARG A 265     -14.054  32.933  75.421  1.00 85.56           N  
ATOM   4248  NH2 ARG A 265     -14.822  30.849  75.309  1.00 85.56           N  
ATOM   4251  CZ  ARG A 265     -13.827  31.674  75.175  1.00 85.56           C  
ATOM   4252  N   TYR A 266      -6.082  32.629  76.417  1.00 86.43           N  
ATOM   4254  CA  TYR A 266      -4.969  33.541  76.630  1.00 86.43           C  
ATOM   4256  C   TYR A 266      -3.638  32.926  76.193  1.00 86.43           C  
ATOM   4257  CB  TYR A 266      -4.927  34.009  78.082  1.00 86.43           C  
ATOM   4260  O   TYR A 266      -2.921  33.573  75.431  1.00 86.43           O  
ATOM   4261  CG  TYR A 266      -3.873  35.069  78.322  1.00 86.43           C  
ATOM   4262  CD1 TYR A 266      -2.819  34.822  79.217  1.00 86.43           C  
ATOM   4264  CD2 TYR A 266      -3.942  36.303  77.646  1.00 86.43           C  
ATOM   4266  CE1 TYR A 266      -1.874  35.824  79.489  1.00 86.43           C  
ATOM   4268  CE2 TYR A 266      -2.998  37.315  77.922  1.00 86.43           C  
ATOM   4270  OH  TYR A 266      -1.022  38.029  79.078  1.00 86.43           O  
ATOM   4272  CZ  TYR A 266      -1.961  37.075  78.850  1.00 86.43           C  
ATOM   4273  N   VAL A 267      -3.347  31.688  76.593  1.00 86.31           N  
ATOM   4275  CA  VAL A 267      -2.142  30.946  76.196  1.00 86.31           C  
ATOM   4277  C   VAL A 267      -2.069  30.823  74.673  1.00 86.31           C  
ATOM   4278  CB  VAL A 267      -2.104  29.574  76.903  1.00 86.31           C  
ATOM   4280  O   VAL A 267      -1.119  31.331  74.079  1.00 86.31           O  
ATOM   4281  CG1 VAL A 267      -0.983  28.677  76.379  1.00 86.31           C  
ATOM   4285  CG2 VAL A 267      -1.879  29.758  78.411  1.00 86.31           C  
ATOM   4289  N   LYS A 268      -3.121  30.310  74.015  1.00 82.21           N  
ATOM   4291  CA  LYS A 268      -3.183  30.218  72.542  1.00 82.21           C  
ATOM   4293  C   LYS A 268      -2.987  31.577  71.859  1.00 82.21           C  
ATOM   4294  CB  LYS A 268      -4.513  29.573  72.104  1.00 82.21           C  
ATOM   4297  O   LYS A 268      -2.255  31.681  70.880  1.00 82.21           O  
ATOM   4298  CG  LYS A 268      -4.607  28.054  72.345  1.00 82.21           C  
ATOM   4301  CD  LYS A 268      -3.646  27.220  71.473  1.00 82.21           C  
ATOM   4304  CE  LYS A 268      -3.933  25.717  71.619  1.00 82.21           C  
ATOM   4307  NZ  LYS A 268      -2.893  24.877  70.973  1.00 82.21           N  
ATOM   4311  N   SER A 269      -3.571  32.648  72.407  1.00 78.46           N  
ATOM   4313  CA  SER A 269      -3.413  33.993  71.834  1.00 78.46           C  
ATOM   4315  C   SER A 269      -2.008  34.592  71.979  1.00 78.46           C  
ATOM   4316  CB  SER A 269      -4.455  34.958  72.407  1.00 78.46           C  
ATOM   4319  O   SER A 269      -1.659  35.483  71.207  1.00 78.46           O  
ATOM   4320  OG  SER A 269      -4.159  35.383  73.730  1.00 78.46           O  
ATOM   4322  N   ASN A 270      -1.217  34.150  72.965  1.00 78.11           N  
ATOM   4324  CA  ASN A 270       0.166  34.602  73.162  1.00 78.11           C  
ATOM   4326  C   ASN A 270       1.194  33.678  72.496  1.00 78.11           C  
ATOM   4327  CB  ASN A 270       0.482  34.747  74.657  1.00 78.11           C  
ATOM   4330  O   ASN A 270       2.325  34.112  72.300  1.00 78.11           O  
ATOM   4331  CG  ASN A 270      -0.161  35.957  75.295  1.00 78.11           C  
ATOM   4332  ND2 ASN A 270      -1.290  35.766  75.919  1.00 78.11           N  
ATOM   4335  OD1 ASN A 270       0.332  37.075  75.263  1.00 78.11           O  
ATOM   4336  N   LEU A 271       0.818  32.448  72.143  1.00 74.04           N  
ATOM   4338  CA  LEU A 271       1.656  31.518  71.385  1.00 74.04           C  
ATOM   4340  C   LEU A 271       1.855  31.961  69.931  1.00 74.04           C  
ATOM   4341  CB  LEU A 271       1.012  30.121  71.458  1.00 74.04           C  
ATOM   4344  O   LEU A 271       2.976  31.939  69.422  1.00 74.04           O  
ATOM   4345  CG  LEU A 271       1.465  29.334  72.696  1.00 74.04           C  
ATOM   4347  CD1 LEU A 271       0.612  28.079  72.869  1.00 74.04           C  
ATOM   4351  CD2 LEU A 271       2.935  28.940  72.520  1.00 74.04           C  
ATOM   4355  N   ASN A 272       0.787  32.461  69.303  1.00 66.44           N  
ATOM   4357  CA  ASN A 272       0.784  32.929  67.917  1.00 66.44           C  
ATOM   4359  C   ASN A 272       0.549  34.455  67.822  1.00 66.44           C  
ATOM   4360  CB  ASN A 272      -0.216  32.059  67.122  1.00 66.44           C  
ATOM   4363  O   ASN A 272      -0.433  34.904  67.225  1.00 66.44           O  
ATOM   4364  CG  ASN A 272       0.303  30.637  66.948  1.00 66.44           C  
ATOM   4365  ND2 ASN A 272      -0.521  29.623  67.104  1.00 66.44           N  
ATOM   4368  OD1 ASN A 272       1.472  30.456  66.674  1.00 66.44           O  
ATOM   4369  N   PRO A 273       1.439  35.311  68.376  1.00 57.41           N  
ATOM   4370  CA  PRO A 273       1.257  36.765  68.325  1.00 57.41           C  
ATOM   4372  C   PRO A 273       1.343  37.312  66.891  1.00 57.41           C  
ATOM   4373  CB  PRO A 273       2.363  37.336  69.219  1.00 57.41           C  
ATOM   4376  O   PRO A 273       0.816  38.391  66.609  1.00 57.41           O  
ATOM   4377  CG  PRO A 273       3.487  36.309  69.093  1.00 57.41           C  
ATOM   4380  CD  PRO A 273       2.730  34.988  68.971  1.00 57.41           C  
ATOM   4383  N   ALA A 274       1.966  36.544  65.988  1.00 50.80           N  
ATOM   4385  CA  ALA A 274       2.086  36.788  64.555  1.00 50.80           C  
ATOM   4387  C   ALA A 274       0.764  37.194  63.874  1.00 50.80           C  
ATOM   4388  CB  ALA A 274       2.624  35.484  63.948  1.00 50.80           C  
ATOM   4392  O   ALA A 274       0.786  37.968  62.916  1.00 50.80           O  
ATOM   4393  N   GLU A 275      -0.387  36.735  64.375  1.00 46.09           N  
ATOM   4395  CA  GLU A 275      -1.692  37.109  63.819  1.00 46.09           C  
ATOM   4397  C   GLU A 275      -2.124  38.549  64.152  1.00 46.09           C  
ATOM   4398  CB  GLU A 275      -2.765  36.119  64.283  1.00 46.09           C  
ATOM   4401  O   GLU A 275      -2.983  39.107  63.469  1.00 46.09           O  
ATOM   4402  CG  GLU A 275      -2.550  34.712  63.707  1.00 46.09           C  
ATOM   4405  CD  GLU A 275      -3.795  33.828  63.873  1.00 46.09           C  
ATOM   4406  OE1 GLU A 275      -3.908  32.866  63.085  1.00 46.09           O  
ATOM   4407  OE2 GLU A 275      -4.638  34.154  64.742  1.00 46.09           O  
ATOM   4408  N   ARG A 276      -1.539  39.199  65.169  1.00 50.90           N  
ATOM   4410  CA  ARG A 276      -1.992  40.528  65.626  1.00 50.90           C  
ATOM   4412  C   ARG A 276      -1.231  41.703  65.028  1.00 50.90           C  
ATOM   4413  CB  ARG A 276      -1.979  40.599  67.156  1.00 50.90           C  
ATOM   4416  O   ARG A 276      -1.838  42.748  64.798  1.00 50.90           O  
ATOM   4417  CG  ARG A 276      -3.124  39.775  67.750  1.00 50.90           C  
ATOM   4420  CD  ARG A 276      -3.204  40.029  69.255  1.00 50.90           C  
ATOM   4423  NE  ARG A 276      -4.395  39.388  69.833  1.00 50.90           N  
ATOM   4425  NH1 ARG A 276      -4.100  40.141  71.976  1.00 50.90           N  
ATOM   4428  NH2 ARG A 276      -5.805  38.773  71.504  1.00 50.90           N  
ATOM   4431  CZ  ARG A 276      -4.765  39.442  71.098  1.00 50.90           C  
ATOM   4432  N   SER A 277       0.075  41.571  64.801  1.00 47.66           N  
ATOM   4434  CA  SER A 277       0.903  42.677  64.308  1.00 47.66           C  
ATOM   4436  C   SER A 277       1.806  42.221  63.175  1.00 47.66           C  
ATOM   4437  CB  SER A 277       1.734  43.290  65.439  1.00 47.66           C  
ATOM   4440  O   SER A 277       2.769  41.491  63.383  1.00 47.66           O  
ATOM   4441  OG  SER A 277       2.440  44.416  64.949  1.00 47.66           O  
ATOM   4443  N   THR A 278       1.543  42.731  61.971  1.00 48.02           N  
ATOM   4445  CA  THR A 278       2.396  42.527  60.789  1.00 48.02           C  
ATOM   4447  C   THR A 278       3.853  42.942  61.026  1.00 48.02           C  
ATOM   4448  CB  THR A 278       1.880  43.335  59.580  1.00 48.02           C  
ATOM   4450  O   THR A 278       4.727  42.466  60.314  1.00 48.02           O  
ATOM   4451  CG2 THR A 278       2.115  42.608  58.258  1.00 48.02           C  
ATOM   4455  OG1 THR A 278       0.493  43.610  59.660  1.00 48.02           O  
ATOM   4457  N   ALA A 279       4.114  43.833  61.993  1.00 47.13           N  
ATOM   4459  CA  ALA A 279       5.463  44.299  62.315  1.00 47.13           C  
ATOM   4461  C   ALA A 279       6.297  43.243  63.062  1.00 47.13           C  
ATOM   4462  CB  ALA A 279       5.350  45.598  63.123  1.00 47.13           C  
ATOM   4466  O   ALA A 279       7.493  43.151  62.815  1.00 47.13           O  
ATOM   4467  N   ASP A 280       5.654  42.424  63.899  1.00 48.55           N  
ATOM   4469  CA  ASP A 280       6.311  41.380  64.703  1.00 48.55           C  
ATOM   4471  C   ASP A 280       6.175  39.986  64.078  1.00 48.55           C  
ATOM   4472  CB  ASP A 280       5.725  41.382  66.124  1.00 48.55           C  
ATOM   4475  O   ASP A 280       6.699  38.999  64.598  1.00 48.55           O  
ATOM   4476  CG  ASP A 280       6.313  42.453  67.040  1.00 48.55           C  
ATOM   4477  OD1 ASP A 280       7.023  43.353  66.553  1.00 48.55           O  
ATOM   4478  OD2 ASP A 280       6.010  42.366  68.252  1.00 48.55           O  
ATOM   4479  N   ARG A 281       5.443  39.878  62.966  1.00 52.67           N  
ATOM   4481  CA  ARG A 281       5.238  38.611  62.280  1.00 52.67           C  
ATOM   4483  C   ARG A 281       6.527  38.174  61.596  1.00 52.67           C  
ATOM   4484  CB  ARG A 281       4.054  38.709  61.313  1.00 52.67           C  
ATOM   4487  O   ARG A 281       6.847  38.629  60.498  1.00 52.67           O  
ATOM   4488  CG  ARG A 281       3.779  37.327  60.710  1.00 52.67           C  
ATOM   4491  CD  ARG A 281       2.534  37.320  59.828  1.00 52.67           C  
ATOM   4494  NE  ARG A 281       2.840  37.886  58.502  1.00 52.67           N  
ATOM   4496  NH1 ARG A 281       0.826  37.399  57.532  1.00 52.67           N  
ATOM   4499  NH2 ARG A 281       2.488  38.231  56.285  1.00 52.67           N  
ATOM   4502  CZ  ARG A 281       2.050  37.841  57.450  1.00 52.67           C  
ATOM   4503  N   VAL A 282       7.202  37.213  62.210  1.00 54.32           N  
ATOM   4505  CA  VAL A 282       8.224  36.413  61.544  1.00 54.32           C  
ATOM   4507  C   VAL A 282       7.543  35.168  60.988  1.00 54.32           C  
ATOM   4508  CB  VAL A 282       9.389  36.073  62.483  1.00 54.32           C  
ATOM   4510  O   VAL A 282       7.090  34.313  61.743  1.00 54.32           O  
ATOM   4511  CG1 VAL A 282      10.512  35.460  61.647  1.00 54.32           C  
ATOM   4515  CG2 VAL A 282       9.942  37.320  63.185  1.00 54.32           C  
ATOM   4519  N   ASN A 283       7.419  35.098  59.664  1.00 57.44           N  
ATOM   4521  CA  ASN A 283       6.919  33.899  58.998  1.00 57.44           C  
ATOM   4523  C   ASN A 283       8.036  32.858  58.908  1.00 57.44           C  
ATOM   4524  CB  ASN A 283       6.401  34.245  57.593  1.00 57.44           C  
ATOM   4527  O   ASN A 283       9.155  33.199  58.514  1.00 57.44           O  
ATOM   4528  CG  ASN A 283       5.066  34.962  57.571  1.00 57.44           C  
ATOM   4529  ND2 ASN A 283       4.724  35.562  56.454  1.00 57.44           N  
ATOM   4532  OD1 ASN A 283       4.281  34.977  58.500  1.00 57.44           O  
ATOM   4533  N   ASP A 284       7.700  31.596  59.165  1.00 56.65           N  
ATOM   4535  CA  ASP A 284       8.576  30.474  58.841  1.00 56.65           C  
ATOM   4537  C   ASP A 284       8.875  30.465  57.347  1.00 56.65           C  
ATOM   4538  CB  ASP A 284       7.944  29.130  59.229  1.00 56.65           C  
ATOM   4541  O   ASP A 284       7.982  30.316  56.505  1.00 56.65           O  
ATOM   4542  CG  ASP A 284       8.086  28.790  60.707  1.00 56.65           C  
ATOM   4543  OD1 ASP A 284       8.792  29.540  61.405  1.00 56.65           O  
ATOM   4544  OD2 ASP A 284       7.470  27.778  61.095  1.00 56.65           O  
ATOM   4545  N   LYS A 285      10.158  30.583  57.012  1.00 56.88           N  
ATOM   4547  CA  LYS A 285      10.627  30.254  55.676  1.00 56.88           C  
ATOM   4549  C   LYS A 285      10.839  28.748  55.628  1.00 56.88           C  
ATOM   4550  CB  LYS A 285      11.878  31.066  55.335  1.00 56.88           C  
ATOM   4553  O   LYS A 285      11.888  28.250  56.018  1.00 56.88           O  
ATOM   4554  CG  LYS A 285      12.161  30.907  53.839  1.00 56.88           C  
ATOM   4557  CD  LYS A 285      13.404  31.685  53.420  1.00 56.88           C  
ATOM   4560  CE  LYS A 285      13.565  31.473  51.914  1.00 56.88           C  
ATOM   4563  NZ  LYS A 285      14.855  32.002  51.426  1.00 56.88           N  
ATOM   4567  N   ARG A 286       9.829  28.019  55.162  1.00 58.06           N  
ATOM   4569  CA  ARG A 286      10.008  26.604  54.827  1.00 58.06           C  
ATOM   4571  C   ARG A 286      10.902  26.513  53.584  1.00 58.06           C  
ATOM   4572  CB  ARG A 286       8.649  25.912  54.653  1.00 58.06           C  
ATOM   4575  O   ARG A 286      10.749  27.361  52.699  1.00 58.06           O  
ATOM   4576  CG  ARG A 286       7.897  25.900  55.994  1.00 58.06           C  
ATOM   4579  CD  ARG A 286       6.558  25.167  55.902  1.00 58.06           C  
ATOM   4582  NE  ARG A 286       5.901  25.133  57.223  1.00 58.06           N  
ATOM   4584  NH1 ARG A 286       4.039  23.919  56.643  1.00 58.06           N  
ATOM   4587  NH2 ARG A 286       4.334  24.561  58.766  1.00 58.06           N  
ATOM   4590  CZ  ARG A 286       4.765  24.538  57.537  1.00 58.06           C  
ATOM   4591  N   PRO A 287      11.839  25.550  53.509  1.00 56.75           N  
ATOM   4592  CA  PRO A 287      12.508  25.267  52.246  1.00 56.75           C  
ATOM   4594  C   PRO A 287      11.434  24.992  51.189  1.00 56.75           C  
ATOM   4595  CB  PRO A 287      13.422  24.065  52.510  1.00 56.75           C  
ATOM   4598  O   PRO A 287      10.400  24.388  51.498  1.00 56.75           O  
ATOM   4599  CG  PRO A 287      12.776  23.373  53.711  1.00 56.75           C  
ATOM   4602  CD  PRO A 287      12.152  24.525  54.495  1.00 56.75           C  
ATOM   4605  N   ASP A 288      11.650  25.479  49.965  1.00 55.81           N  
ATOM   4607  CA  ASP A 288      10.792  25.103  48.847  1.00 55.81           C  
ATOM   4609  C   ASP A 288      10.831  23.578  48.772  1.00 55.81           C  
ATOM   4610  CB  ASP A 288      11.270  25.734  47.521  1.00 55.81           C  
ATOM   4613  O   ASP A 288      11.879  22.996  48.508  1.00 55.81           O  
ATOM   4614  CG  ASP A 288      10.790  27.176  47.316  1.00 55.81           C  
ATOM   4615  OD1 ASP A 288       9.642  27.472  47.722  1.00 55.81           O  
ATOM   4616  OD2 ASP A 288      11.571  27.983  46.762  1.00 55.81           O  
ATOM   4617  N   LYS A 289       9.695  22.914  49.002  1.00 55.46           N  
ATOM   4619  CA  LYS A 289       9.555  21.456  48.840  1.00 55.46           C  
ATOM   4621  C   LYS A 289       9.656  21.024  47.361  1.00 55.46           C  
ATOM   4622  CB  LYS A 289       8.253  20.959  49.495  1.00 55.46           C  
ATOM   4625  O   LYS A 289       9.040  20.047  46.958  1.00 55.46           O  
ATOM   4626  CG  LYS A 289       8.233  21.048  51.028  1.00 55.46           C  
ATOM   4629  CD  LYS A 289       7.001  20.292  51.550  1.00 55.46           C  
ATOM   4632  CE  LYS A 289       7.016  20.177  53.076  1.00 55.46           C  
ATOM   4635  NZ  LYS A 289       5.996  19.207  53.546  1.00 55.46           N  
ATOM   4639  N   GLY A 290      10.356  21.799  46.533  1.00 50.85           N  
ATOM   4641  CA  GLY A 290      10.491  21.604  45.094  1.00 50.85           C  
ATOM   4644  C   GLY A 290      11.541  20.566  44.696  1.00 50.85           C  
ATOM   4645  O   GLY A 290      11.617  20.238  43.516  1.00 50.85           O  
ATOM   4646  N   GLY A 291      12.328  20.041  45.637  1.00 50.05           N  
ATOM   4648  CA  GLY A 291      13.217  18.902  45.409  1.00 50.05           C  
ATOM   4651  C   GLY A 291      12.543  17.608  45.851  1.00 50.05           C  
ATOM   4652  O   GLY A 291      12.239  17.449  47.027  1.00 50.05           O  
ATOM   4653  N   ILE A 292      12.296  16.699  44.908  1.00 52.73           N  
ATOM   4655  CA  ILE A 292      11.860  15.312  45.160  1.00 52.73           C  
ATOM   4657  C   ILE A 292      13.037  14.443  45.656  1.00 52.73           C  
ATOM   4658  CB  ILE A 292      11.146  14.777  43.885  1.00 52.73           C  
ATOM   4660  O   ILE A 292      12.841  13.283  46.002  1.00 52.73           O  
ATOM   4661  CG1 ILE A 292       9.764  15.465  43.768  1.00 52.73           C  
ATOM   4664  CG2 ILE A 292      10.970  13.248  43.816  1.00 52.73           C  
ATOM   4668  CD1 ILE A 292       9.056  15.260  42.421  1.00 52.73           C  
ATOM   4672  N   ASP A 293      14.249  14.992  45.742  1.00 51.49           N  
ATOM   4674  CA  ASP A 293      15.396  14.255  46.258  1.00 51.49           C  
ATOM   4676  C   ASP A 293      15.366  14.207  47.791  1.00 51.49           C  
ATOM   4677  CB  ASP A 293      16.711  14.820  45.687  1.00 51.49           C  
ATOM   4680  O   ASP A 293      15.696  15.170  48.483  1.00 51.49           O  
ATOM   4681  CG  ASP A 293      16.998  14.340  44.255  1.00 51.49           C  
ATOM   4682  OD1 ASP A 293      16.529  13.239  43.885  1.00 51.49           O  
ATOM   4683  OD2 ASP A 293      17.671  15.091  43.513  1.00 51.49           O  
ATOM   4684  N   ASP A 294      15.028  13.026  48.317  1.00 55.07           N  
ATOM   4686  CA  ASP A 294      15.190  12.622  49.725  1.00 55.07           C  
ATOM   4688  C   ASP A 294      16.647  12.752  50.240  1.00 55.07           C  
ATOM   4689  CB  ASP A 294      14.702  11.163  49.883  1.00 55.07           C  
ATOM   4692  O   ASP A 294      16.913  12.577  51.437  1.00 55.07           O  
ATOM   4693  CG  ASP A 294      13.190  11.000  50.104  1.00 55.07           C  
ATOM   4694  OD1 ASP A 294      12.572  11.893  50.729  1.00 55.07           O  
ATOM   4695  OD2 ASP A 294      12.669   9.921  49.737  1.00 55.07           O  
ATOM   4696  N   ASP A 295      17.593  13.082  49.355  1.00 53.85           N  
ATOM   4698  CA  ASP A 295      18.996  13.353  49.668  1.00 53.85           C  
ATOM   4700  C   ASP A 295      19.262  14.790  50.145  1.00 53.85           C  
ATOM   4701  CB  ASP A 295      19.879  12.976  48.465  1.00 53.85           C  
ATOM   4704  O   ASP A 295      20.317  15.041  50.735  1.00 53.85           O  
ATOM   4705  CG  ASP A 295      20.166  11.469  48.363  1.00 53.85           C  
ATOM   4706  OD1 ASP A 295      19.994  10.746  49.376  1.00 53.85           O  
ATOM   4707  OD2 ASP A 295      20.642  11.047  47.285  1.00 53.85           O  
ATOM   4708  N   ASP A 296      18.305  15.719  50.021  1.00 51.88           N  
ATOM   4710  CA  ASP A 296      18.415  17.070  50.589  1.00 51.88           C  
ATOM   4712  C   ASP A 296      18.135  17.066  52.107  1.00 51.88           C  
ATOM   4713  CB  ASP A 296      17.595  18.103  49.772  1.00 51.88           C  
ATOM   4716  O   ASP A 296      17.323  17.817  52.649  1.00 51.88           O  
ATOM   4717  CG  ASP A 296      18.415  18.957  48.788  1.00 51.88           C  
ATOM   4718  OD1 ASP A 296      19.667  18.946  48.857  1.00 51.88           O  
ATOM   4719  OD2 ASP A 296      17.776  19.734  48.042  1.00 51.88           O  
ATOM   4720  N   LYS A 297      18.889  16.248  52.852  1.00 55.19           N  
ATOM   4722  CA  LYS A 297      18.975  16.278  54.325  1.00 55.19           C  
ATOM   4724  C   LYS A 297      19.777  17.480  54.834  1.00 55.19           C  
ATOM   4725  CB  LYS A 297      19.531  14.956  54.870  1.00 55.19           C  
ATOM   4728  O   LYS A 297      20.458  17.394  55.858  1.00 55.19           O  
ATOM   4729  CG  LYS A 297      18.605  13.780  54.564  1.00 55.19           C  
ATOM   4732  CD  LYS A 297      19.161  12.504  55.198  1.00 55.19           C  
ATOM   4735  CE  LYS A 297      18.248  11.351  54.785  1.00 55.19           C  
ATOM   4738  NZ  LYS A 297      18.809  10.045  55.192  1.00 55.19           N  
ATOM   4742  N   THR A 298      19.715  18.607  54.128  1.00 57.29           N  
ATOM   4744  CA  THR A 298      20.287  19.857  54.624  1.00 57.29           C  
ATOM   4746  C   THR A 298      19.542  20.256  55.888  1.00 57.29           C  
ATOM   4747  CB  THR A 298      20.302  20.991  53.591  1.00 57.29           C  
ATOM   4749  O   THR A 298      18.311  20.328  55.938  1.00 57.29           O  
ATOM   4750  CG2 THR A 298      21.274  20.701  52.452  1.00 57.29           C  
ATOM   4754  OG1 THR A 298      19.037  21.240  53.021  1.00 57.29           O  
ATOM   4756  N   SER A 299      20.296  20.466  56.962  1.00 53.91           N  
ATOM   4758  CA  SER A 299      19.696  20.851  58.236  1.00 53.91           C  
ATOM   4760  C   SER A 299      19.024  22.220  58.101  1.00 53.91           C  
ATOM   4761  CB  SER A 299      20.753  20.838  59.339  1.00 53.91           C  
ATOM   4764  O   SER A 299      19.490  23.087  57.358  1.00 53.91           O  
ATOM   4765  OG  SER A 299      21.097  19.503  59.637  1.00 53.91           O  
ATOM   4767  N   PHE A 300      17.960  22.467  58.872  1.00 56.62           N  
ATOM   4769  CA  PHE A 300      17.278  23.769  58.918  1.00 56.62           C  
ATOM   4771  C   PHE A 300      18.268  24.938  59.095  1.00 56.62           C  
ATOM   4772  CB  PHE A 300      16.253  23.734  60.060  1.00 56.62           C  
ATOM   4775  O   PHE A 300      18.171  25.950  58.401  1.00 56.62           O  
ATOM   4776  CG  PHE A 300      15.565  25.059  60.317  1.00 56.62           C  
ATOM   4777  CD1 PHE A 300      15.986  25.879  61.383  1.00 56.62           C  
ATOM   4779  CD2 PHE A 300      14.515  25.484  59.483  1.00 56.62           C  
ATOM   4781  CE1 PHE A 300      15.357  27.115  61.614  1.00 56.62           C  
ATOM   4783  CE2 PHE A 300      13.885  26.719  59.715  1.00 56.62           C  
ATOM   4785  CZ  PHE A 300      14.305  27.533  60.781  1.00 56.62           C  
ATOM   4787  N   ILE A 301      19.285  24.757  59.948  1.00 59.95           N  
ATOM   4789  CA  ILE A 301      20.369  25.729  60.163  1.00 59.95           C  
ATOM   4791  C   ILE A 301      21.233  25.936  58.908  1.00 59.95           C  
ATOM   4792  CB  ILE A 301      21.202  25.309  61.401  1.00 59.95           C  
ATOM   4794  O   ILE A 301      21.553  27.075  58.585  1.00 59.95           O  
ATOM   4795  CG1 ILE A 301      20.404  25.681  62.674  1.00 59.95           C  
ATOM   4798  CG2 ILE A 301      22.605  25.947  61.423  1.00 59.95           C  
ATOM   4802  CD1 ILE A 301      21.025  25.190  63.988  1.00 59.95           C  
ATOM   4806  N   GLU A 302      21.574  24.879  58.167  1.00 61.01           N  
ATOM   4808  CA  GLU A 302      22.346  24.989  56.916  1.00 61.01           C  
ATOM   4810  C   GLU A 302      21.562  25.704  55.812  1.00 61.01           C  
ATOM   4811  CB  GLU A 302      22.745  23.594  56.418  1.00 61.01           C  
ATOM   4814  O   GLU A 302      22.129  26.492  55.049  1.00 61.01           O  
ATOM   4815  CG  GLU A 302      24.162  23.217  56.854  1.00 61.01           C  
ATOM   4818  CD  GLU A 302      24.568  21.841  56.314  1.00 61.01           C  
ATOM   4819  OE1 GLU A 302      25.793  21.639  56.158  1.00 61.01           O  
ATOM   4820  OE2 GLU A 302      23.651  21.018  56.077  1.00 61.01           O  
ATOM   4821  N   SER A 303      20.246  25.480  55.754  1.00 60.50           N  
ATOM   4823  CA  SER A 303      19.362  26.191  54.824  1.00 60.50           C  
ATOM   4825  C   SER A 303      19.308  27.699  55.130  1.00 60.50           C  
ATOM   4826  CB  SER A 303      17.970  25.545  54.830  1.00 60.50           C  
ATOM   4829  O   SER A 303      19.194  28.539  54.227  1.00 60.50           O  
ATOM   4830  OG  SER A 303      17.168  25.991  55.907  1.00 60.50           O  
ATOM   4832  N   HIS A 304      19.481  28.063  56.406  1.00 59.32           N  
ATOM   4834  CA  HIS A 304      19.591  29.434  56.880  1.00 59.32           C  
ATOM   4836  C   HIS A 304      21.016  29.973  56.703  1.00 59.32           C  
ATOM   4837  CB  HIS A 304      19.052  29.545  58.317  1.00 59.32           C  
ATOM   4840  O   HIS A 304      21.774  30.183  57.645  1.00 59.32           O  
ATOM   4841  CG  HIS A 304      17.604  29.954  58.343  1.00 59.32           C  
ATOM   4842  CD2 HIS A 304      16.514  29.157  58.574  1.00 59.32           C  
ATOM   4844  ND1 HIS A 304      17.138  31.232  58.131  1.00 59.32           N  
ATOM   4846  CE1 HIS A 304      15.801  31.210  58.236  1.00 59.32           C  
ATOM   4848  NE2 HIS A 304      15.374  29.971  58.500  1.00 59.32           N  
ATOM   4849  N   LYS A 305      21.365  30.329  55.463  1.00 59.86           N  
ATOM   4851  CA  LYS A 305      22.516  31.211  55.240  1.00 59.86           C  
ATOM   4853  C   LYS A 305      22.212  32.574  55.859  1.00 59.86           C  
ATOM   4854  CB  LYS A 305      22.879  31.303  53.750  1.00 59.86           C  
ATOM   4857  O   LYS A 305      21.335  33.289  55.364  1.00 59.86           O  
ATOM   4858  CG  LYS A 305      23.444  29.962  53.259  1.00 59.86           C  
ATOM   4861  CD  LYS A 305      23.956  30.018  51.813  1.00 59.86           C  
ATOM   4864  CE  LYS A 305      24.496  28.624  51.464  1.00 59.86           C  
ATOM   4867  NZ  LYS A 305      25.042  28.526  50.086  1.00 59.86           N  
ATOM   4871  N   THR A 306      22.945  32.948  56.908  1.00 59.22           N  
ATOM   4873  CA  THR A 306      22.940  34.304  57.473  1.00 59.22           C  
ATOM   4875  C   THR A 306      23.397  35.281  56.398  1.00 59.22           C  
ATOM   4876  CB  THR A 306      23.833  34.412  58.722  1.00 59.22           C  
ATOM   4878  O   THR A 306      24.583  35.558  56.229  1.00 59.22           O  
ATOM   4879  CG2 THR A 306      23.703  35.770  59.418  1.00 59.22           C  
ATOM   4883  OG1 THR A 306      23.410  33.443  59.643  1.00 59.22           O  
ATOM   4885  N   LYS A 307      22.450  35.793  55.614  1.00 60.74           N  
ATOM   4887  CA  LYS A 307      22.714  36.879  54.680  1.00 60.74           C  
ATOM   4889  C   LYS A 307      22.782  38.158  55.497  1.00 60.74           C  
ATOM   4890  CB  LYS A 307      21.659  36.933  53.565  1.00 60.74           C  
ATOM   4893  O   LYS A 307      21.751  38.731  55.847  1.00 60.74           O  
ATOM   4894  CG  LYS A 307      21.783  35.733  52.612  1.00 60.74           C  
ATOM   4897  CD  LYS A 307      20.871  35.903  51.391  1.00 60.74           C  
ATOM   4900  CE  LYS A 307      21.040  34.710  50.445  1.00 60.74           C  
ATOM   4903  NZ  LYS A 307      20.293  34.898  49.174  1.00 60.74           N  
ATOM   4907  N   GLN A 308      23.996  38.598  55.810  1.00 64.42           N  
ATOM   4909  CA  GLN A 308      24.186  39.981  56.221  1.00 64.42           C  
ATOM   4911  C   GLN A 308      23.722  40.871  55.063  1.00 64.42           C  
ATOM   4912  CB  GLN A 308      25.641  40.247  56.629  1.00 64.42           C  
ATOM   4915  O   GLN A 308      24.072  40.639  53.906  1.00 64.42           O  
ATOM   4916  CG  GLN A 308      26.010  39.505  57.927  1.00 64.42           C  
ATOM   4919  CD  GLN A 308      27.418  39.830  58.421  1.00 64.42           C  
ATOM   4920  NE2 GLN A 308      27.793  39.369  59.593  1.00 64.42           N  
ATOM   4923  OE1 GLN A 308      28.207  40.492  57.773  1.00 64.42           O  
ATOM   4924  N   ARG A 309      22.857  41.849  55.359  1.00 68.33           N  
ATOM   4926  CA  ARG A 309      22.303  42.766  54.344  1.00 68.33           C  
ATOM   4928  C   ARG A 309      23.371  43.652  53.705  1.00 68.33           C  
ATOM   4929  CB  ARG A 309      21.225  43.660  54.972  1.00 68.33           C  
ATOM   4932  O   ARG A 309      23.128  44.217  52.645  1.00 68.33           O  
ATOM   4933  CG  ARG A 309      19.944  42.891  55.305  1.00 68.33           C  
ATOM   4936  CD  ARG A 309      18.893  43.875  55.827  1.00 68.33           C  
ATOM   4939  NE  ARG A 309      17.597  43.212  56.062  1.00 68.33           N  
ATOM   4941  NH1 ARG A 309      16.397  45.108  56.542  1.00 68.33           N  
ATOM   4944  NH2 ARG A 309      15.380  43.119  56.572  1.00 68.33           N  
ATOM   4947  CZ  ARG A 309      16.468  43.814  56.386  1.00 68.33           C  
ATOM   4948  N   VAL A 310      24.507  43.779  54.378  1.00 76.41           N  
ATOM   4950  CA  VAL A 310      25.639  44.625  54.021  1.00 76.41           C  
ATOM   4952  C   VAL A 310      26.885  43.754  54.079  1.00 76.41           C  
ATOM   4953  CB  VAL A 310      25.716  45.823  54.985  1.00 76.41           C  
ATOM   4955  O   VAL A 310      26.989  42.887  54.949  1.00 76.41           O  
ATOM   4956  CG1 VAL A 310      26.881  46.746  54.657  1.00 76.41           C  
ATOM   4960  CG2 VAL A 310      24.434  46.661  54.897  1.00 76.41           C  
ATOM   4964  N   THR A 311      27.801  43.940  53.131  1.00 82.57           N  
ATOM   4966  CA  THR A 311      29.036  43.158  53.113  1.00 82.57           C  
ATOM   4968  C   THR A 311      29.952  43.592  54.266  1.00 82.57           C  
ATOM   4969  CB  THR A 311      29.766  43.248  51.767  1.00 82.57           C  
ATOM   4971  O   THR A 311      29.942  44.765  54.645  1.00 82.57           O  
ATOM   4972  CG2 THR A 311      28.876  42.929  50.567  1.00 82.57           C  
ATOM   4976  OG1 THR A 311      30.367  44.504  51.592  1.00 82.57           O  
ATOM   4978  N   PRO A 312      30.779  42.695  54.833  1.00 81.49           N  
ATOM   4979  CA  PRO A 312      31.715  43.077  55.893  1.00 81.49           C  
ATOM   4981  C   PRO A 312      32.664  44.219  55.492  1.00 81.49           C  
ATOM   4982  CB  PRO A 312      32.487  41.796  56.222  1.00 81.49           C  
ATOM   4985  O   PRO A 312      32.998  45.054  56.328  1.00 81.49           O  
ATOM   4986  CG  PRO A 312      31.508  40.684  55.852  1.00 81.49           C  
ATOM   4989  CD  PRO A 312      30.785  41.253  54.635  1.00 81.49           C  
ATOM   4992  N   GLY A 313      33.059  44.285  54.213  1.00 86.15           N  
ATOM   4994  CA  GLY A 313      33.886  45.370  53.677  1.00 86.15           C  
ATOM   4997  C   GLY A 313      33.190  46.730  53.745  1.00 86.15           C  
ATOM   4998  O   GLY A 313      33.788  47.693  54.219  1.00 86.15           O  
ATOM   4999  N   ASP A 314      31.908  46.790  53.374  1.00 87.26           N  
ATOM   5001  CA  ASP A 314      31.116  48.022  53.468  1.00 87.26           C  
ATOM   5003  C   ASP A 314      30.914  48.451  54.925  1.00 87.26           C  
ATOM   5004  CB  ASP A 314      29.735  47.835  52.831  1.00 87.26           C  
ATOM   5007  O   ASP A 314      30.951  49.638  55.227  1.00 87.26           O  
ATOM   5008  CG  ASP A 314      29.747  47.474  51.350  1.00 87.26           C  
ATOM   5009  OD1 ASP A 314      30.618  47.978  50.615  1.00 87.26           O  
ATOM   5010  OD2 ASP A 314      28.887  46.633  50.981  1.00 87.26           O  
ATOM   5011  N   ILE A 315      30.742  47.502  55.856  1.00 87.60           N  
ATOM   5013  CA  ILE A 315      30.630  47.820  57.290  1.00 87.60           C  
ATOM   5015  C   ILE A 315      31.901  48.516  57.778  1.00 87.60           C  
ATOM   5016  CB  ILE A 315      30.326  46.557  58.132  1.00 87.60           C  
ATOM   5018  O   ILE A 315      31.820  49.525  58.480  1.00 87.60           O  
ATOM   5019  CG1 ILE A 315      28.935  45.999  57.764  1.00 87.60           C  
ATOM   5022  CG2 ILE A 315      30.407  46.878  59.637  1.00 87.60           C  
ATOM   5026  CD1 ILE A 315      28.584  44.658  58.421  1.00 87.60           C  
ATOM   5030  N   VAL A 316      33.077  48.001  57.415  1.00 89.50           N  
ATOM   5032  CA  VAL A 316      34.354  48.629  57.779  1.00 89.50           C  
ATOM   5034  C   VAL A 316      34.468  50.017  57.150  1.00 89.50           C  
ATOM   5035  CB  VAL A 316      35.545  47.732  57.396  1.00 89.50           C  
ATOM   5037  O   VAL A 316      34.801  50.964  57.862  1.00 89.50           O  
ATOM   5038  CG1 VAL A 316      36.889  48.421  57.660  1.00 89.50           C  
ATOM   5042  CG2 VAL A 316      35.529  46.439  58.224  1.00 89.50           C  
ATOM   5046  N   ALA A 317      34.123  50.160  55.866  1.00 91.00           N  
ATOM   5048  CA  ALA A 317      34.126  51.449  55.179  1.00 91.00           C  
ATOM   5050  C   ALA A 317      33.203  52.466  55.869  1.00 91.00           C  
ATOM   5051  CB  ALA A 317      33.744  51.231  53.710  1.00 91.00           C  
ATOM   5055  O   ALA A 317      33.652  53.548  56.223  1.00 91.00           O  
ATOM   5056  N   TYR A 318      31.961  52.089  56.187  1.00 92.76           N  
ATOM   5058  CA  TYR A 318      31.022  52.961  56.894  1.00 92.76           C  
ATOM   5060  C   TYR A 318      31.509  53.374  58.284  1.00 92.76           C  
ATOM   5061  CB  TYR A 318      29.659  52.267  57.027  1.00 92.76           C  
ATOM   5064  O   TYR A 318      31.262  54.503  58.699  1.00 92.76           O  
ATOM   5065  CG  TYR A 318      28.890  52.025  55.742  1.00 92.76           C  
ATOM   5066  CD1 TYR A 318      28.922  52.967  54.693  1.00 92.76           C  
ATOM   5068  CD2 TYR A 318      28.110  50.859  55.612  1.00 92.76           C  
ATOM   5070  CE1 TYR A 318      28.213  52.726  53.505  1.00 92.76           C  
ATOM   5072  CE2 TYR A 318      27.378  50.626  54.433  1.00 92.76           C  
ATOM   5074  OH  TYR A 318      26.752  51.320  52.228  1.00 92.76           O  
ATOM   5076  CZ  TYR A 318      27.441  51.553  53.374  1.00 92.76           C  
ATOM   5077  N   ASN A 319      32.190  52.483  59.012  1.00 92.73           N  
ATOM   5079  CA  ASN A 319      32.774  52.836  60.304  1.00 92.73           C  
ATOM   5081  C   ASN A 319      33.907  53.853  60.153  1.00 92.73           C  
ATOM   5082  CB  ASN A 319      33.273  51.582  61.035  1.00 92.73           C  
ATOM   5085  O   ASN A 319      33.992  54.758  60.972  1.00 92.73           O  
ATOM   5086  CG  ASN A 319      32.156  50.826  61.718  1.00 92.73           C  
ATOM   5087  ND2 ASN A 319      31.798  49.664  61.237  1.00 92.73           N  
ATOM   5090  OD1 ASN A 319      31.588  51.252  62.706  1.00 92.73           O  
ATOM   5091  N   LEU A 320      34.759  53.718  59.135  1.00 92.00           N  
ATOM   5093  CA  LEU A 320      35.846  54.665  58.879  1.00 92.00           C  
ATOM   5095  C   LEU A 320      35.313  56.014  58.384  1.00 92.00           C  
ATOM   5096  CB  LEU A 320      36.835  54.051  57.875  1.00 92.00           C  
ATOM   5099  O   LEU A 320      35.717  57.049  58.906  1.00 92.00           O  
ATOM   5100  CG  LEU A 320      37.644  52.863  58.427  1.00 92.00           C  
ATOM   5102  CD1 LEU A 320      38.450  52.224  57.295  1.00 92.00           C  
ATOM   5106  CD2 LEU A 320      38.619  53.289  59.529  1.00 92.00           C  
ATOM   5110  N   ASP A 321      34.362  56.000  57.450  1.00 91.89           N  
ATOM   5112  CA  ASP A 321      33.733  57.207  56.908  1.00 91.89           C  
ATOM   5114  C   ASP A 321      33.045  58.021  58.009  1.00 91.89           C  
ATOM   5115  CB  ASP A 321      32.694  56.823  55.839  1.00 91.89           C  
ATOM   5118  O   ASP A 321      33.158  59.242  58.040  1.00 91.89           O  
ATOM   5119  CG  ASP A 321      33.280  56.312  54.517  1.00 91.89           C  
ATOM   5120  OD1 ASP A 321      34.498  56.482  54.282  1.00 91.89           O  
ATOM   5121  OD2 ASP A 321      32.465  55.794  53.716  1.00 91.89           O  
ATOM   5122  N   ALA A 322      32.372  57.347  58.949  1.00 93.61           N  
ATOM   5124  CA  ALA A 322      31.691  57.988  60.072  1.00 93.61           C  
ATOM   5126  C   ALA A 322      32.634  58.722  61.043  1.00 93.61           C  
ATOM   5127  CB  ALA A 322      30.884  56.915  60.803  1.00 93.61           C  
ATOM   5131  O   ALA A 322      32.172  59.595  61.778  1.00 93.61           O  
ATOM   5132  N   LEU A 323      33.929  58.382  61.070  1.00 92.89           N  
ATOM   5134  CA  LEU A 323      34.915  59.045  61.932  1.00 92.89           C  
ATOM   5136  C   LEU A 323      35.427  60.362  61.332  1.00 92.89           C  
ATOM   5137  CB  LEU A 323      36.084  58.087  62.226  1.00 92.89           C  
ATOM   5140  O   LEU A 323      35.856  61.236  62.083  1.00 92.89           O  
ATOM   5141  CG  LEU A 323      35.705  56.830  63.027  1.00 92.89           C  
ATOM   5143  CD1 LEU A 323      36.901  55.878  63.106  1.00 92.89           C  
ATOM   5147  CD2 LEU A 323      35.240  57.144  64.451  1.00 92.89           C  
ATOM   5151  N   ASP A 324      35.358  60.543  60.010  1.00 94.62           N  
ATOM   5153  CA  ASP A 324      35.788  61.776  59.334  1.00 94.62           C  
ATOM   5155  C   ASP A 324      34.666  62.828  59.326  1.00 94.62           C  
ATOM   5156  CB  ASP A 324      36.365  61.458  57.951  1.00 94.62           C  
ATOM   5159  O   ASP A 324      34.083  63.195  58.300  1.00 94.62           O  
ATOM   5160  CG  ASP A 324      37.271  62.578  57.429  1.00 94.62           C  
ATOM   5161  OD1 ASP A 324      37.146  63.744  57.863  1.00 94.62           O  
ATOM   5162  OD2 ASP A 324      38.123  62.262  56.561  1.00 94.62           O  
ATOM   5163  N   VAL A 325      34.318  63.281  60.533  1.00 94.63           N  
ATOM   5165  CA  VAL A 325      33.141  64.123  60.779  1.00 94.63           C  
ATOM   5167  C   VAL A 325      33.215  65.463  60.052  1.00 94.63           C  
ATOM   5168  CB  VAL A 325      32.927  64.300  62.293  1.00 94.63           C  
ATOM   5170  O   VAL A 325      32.205  65.900  59.506  1.00 94.63           O  
ATOM   5171  CG1 VAL A 325      31.850  65.339  62.613  1.00 94.63           C  
ATOM   5175  CG2 VAL A 325      32.514  62.947  62.883  1.00 94.63           C  
ATOM   5179  N   VAL A 326      34.394  66.088  59.980  1.00 95.94           N  
ATOM   5181  CA  VAL A 326      34.565  67.382  59.299  1.00 95.94           C  
ATOM   5183  C   VAL A 326      34.187  67.264  57.822  1.00 95.94           C  
ATOM   5184  CB  VAL A 326      35.999  67.922  59.468  1.00 95.94           C  
ATOM   5186  O   VAL A 326      33.362  68.038  57.339  1.00 95.94           O  
ATOM   5187  CG1 VAL A 326      36.188  69.268  58.760  1.00 95.94           C  
ATOM   5191  CG2 VAL A 326      36.336  68.127  60.953  1.00 95.94           C  
ATOM   5195  N   LYS A 327      34.693  66.240  57.115  1.00 94.63           N  
ATOM   5197  CA  LYS A 327      34.336  66.021  55.705  1.00 94.63           C  
ATOM   5199  C   LYS A 327      32.857  65.710  55.519  1.00 94.63           C  
ATOM   5200  CB  LYS A 327      35.161  64.877  55.110  1.00 94.63           C  
ATOM   5203  O   LYS A 327      32.258  66.170  54.549  1.00 94.63           O  
ATOM   5204  CG  LYS A 327      36.631  65.258  54.921  1.00 94.63           C  
ATOM   5207  CD  LYS A 327      37.344  64.124  54.179  1.00 94.63           C  
ATOM   5210  CE  LYS A 327      38.858  64.261  54.351  1.00 94.63           C  
ATOM   5213  NZ  LYS A 327      39.489  62.926  54.369  1.00 94.63           N  
ATOM   5217  N   LEU A 328      32.260  64.922  56.416  1.00 95.44           N  
ATOM   5219  CA  LEU A 328      30.835  64.597  56.333  1.00 95.44           C  
ATOM   5221  C   LEU A 328      29.948  65.830  56.531  1.00 95.44           C  
ATOM   5222  CB  LEU A 328      30.475  63.518  57.365  1.00 95.44           C  
ATOM   5225  O   LEU A 328      28.971  65.986  55.800  1.00 95.44           O  
ATOM   5226  CG  LEU A 328      30.982  62.100  57.056  1.00 95.44           C  
ATOM   5228  CD1 LEU A 328      30.560  61.194  58.211  1.00 95.44           C  
ATOM   5232  CD2 LEU A 328      30.368  61.523  55.775  1.00 95.44           C  
ATOM   5236  N   VAL A 329      30.288  66.699  57.484  1.00 96.63           N  
ATOM   5238  CA  VAL A 329      29.562  67.947  57.746  1.00 96.63           C  
ATOM   5240  C   VAL A 329      29.690  68.900  56.558  1.00 96.63           C  
ATOM   5241  CB  VAL A 329      30.051  68.586  59.060  1.00 96.63           C  
ATOM   5243  O   VAL A 329      28.671  69.336  56.029  1.00 96.63           O  
ATOM   5244  CG1 VAL A 329      29.528  70.009  59.257  1.00 96.63           C  
ATOM   5248  CG2 VAL A 329      29.581  67.758  60.265  1.00 96.63           C  
ATOM   5252  N   HIS A 330      30.907  69.138  56.059  1.00 96.67           N  
ATOM   5254  CA  HIS A 330      31.141  70.035  54.917  1.00 96.67           C  
ATOM   5256  C   HIS A 330      30.550  69.529  53.598  1.00 96.67           C  
ATOM   5257  CB  HIS A 330      32.643  70.316  54.789  1.00 96.67           C  
ATOM   5260  O   HIS A 330      30.185  70.320  52.733  1.00 96.67           O  
ATOM   5261  CG  HIS A 330      33.208  71.209  55.868  1.00 96.67           C  
ATOM   5262  CD2 HIS A 330      32.503  72.091  56.639  1.00 96.67           C  
ATOM   5264  ND1 HIS A 330      34.571  71.374  56.130  1.00 96.67           N  
ATOM   5265  CE1 HIS A 330      34.648  72.394  56.997  1.00 96.67           C  
ATOM   5267  NE2 HIS A 330      33.423  72.827  57.344  1.00 96.67           N  
ATOM   5269  N   LYS A 331      30.347  68.214  53.449  1.00 94.20           N  
ATOM   5271  CA  LYS A 331      29.590  67.649  52.319  1.00 94.20           C  
ATOM   5273  C   LYS A 331      28.105  68.044  52.334  1.00 94.20           C  
ATOM   5274  CB  LYS A 331      29.795  66.130  52.322  1.00 94.20           C  
ATOM   5277  O   LYS A 331      27.453  67.989  51.292  1.00 94.20           O  
ATOM   5278  CG  LYS A 331      29.159  65.425  51.117  1.00 94.20           C  
ATOM   5281  CD  LYS A 331      29.548  63.947  51.124  1.00 94.20           C  
ATOM   5284  CE  LYS A 331      28.811  63.197  50.014  1.00 94.20           C  
ATOM   5287  NZ  LYS A 331      29.050  61.738  50.130  1.00 94.20           N  
ATOM   5291  N   ILE A 332      27.558  68.391  53.499  1.00 93.76           N  
ATOM   5293  CA  ILE A 332      26.176  68.860  53.661  1.00 93.76           C  
ATOM   5295  C   ILE A 332      26.140  70.384  53.575  1.00 93.76           C  
ATOM   5296  CB  ILE A 332      25.564  68.345  54.985  1.00 93.76           C  
ATOM   5298  O   ILE A 332      25.337  70.928  52.816  1.00 93.76           O  
ATOM   5299  CG1 ILE A 332      25.584  66.804  54.992  1.00 93.76           C  
ATOM   5302  CG2 ILE A 332      24.124  68.865  55.156  1.00 93.76           C  
ATOM   5306  CD1 ILE A 332      25.198  66.138  56.310  1.00 93.76           C  
ATOM   5310  N   ASP A 333      27.003  71.042  54.346  1.00 94.14           N  
ATOM   5312  CA  ASP A 333      27.108  72.491  54.435  1.00 94.14           C  
ATOM   5314  C   ASP A 333      28.555  72.899  54.763  1.00 94.14           C  
ATOM   5315  CB  ASP A 333      26.111  72.981  55.495  1.00 94.14           C  
ATOM   5318  O   ASP A 333      29.031  72.733  55.888  1.00 94.14           O  
ATOM   5319  CG  ASP A 333      25.986  74.503  55.551  1.00 94.14           C  
ATOM   5320  OD1 ASP A 333      26.799  75.209  54.907  1.00 94.14           O  
ATOM   5321  OD2 ASP A 333      25.048  74.958  56.242  1.00 94.14           O  
ATOM   5322  N   ASP A 334      29.262  73.432  53.768  1.00 93.25           N  
ATOM   5324  CA  ASP A 334      30.658  73.887  53.879  1.00 93.25           C  
ATOM   5326  C   ASP A 334      30.796  75.198  54.679  1.00 93.25           C  
ATOM   5327  CB  ASP A 334      31.230  74.010  52.455  1.00 93.25           C  
ATOM   5330  O   ASP A 334      31.894  75.639  55.005  1.00 93.25           O  
ATOM   5331  CG  ASP A 334      32.763  74.018  52.375  1.00 93.25           C  
ATOM   5332  OD1 ASP A 334      33.410  73.404  53.248  1.00 93.25           O  
ATOM   5333  OD2 ASP A 334      33.273  74.558  51.364  1.00 93.25           O  
ATOM   5334  N   THR A 335      29.677  75.845  55.036  1.00 95.39           N  
ATOM   5336  CA  THR A 335      29.694  77.090  55.821  1.00 95.39           C  
ATOM   5338  C   THR A 335      29.835  76.855  57.325  1.00 95.39           C  
ATOM   5339  CB  THR A 335      28.481  77.985  55.528  1.00 95.39           C  
ATOM   5341  O   THR A 335      30.014  77.817  58.077  1.00 95.39           O  
ATOM   5342  CG2 THR A 335      28.264  78.223  54.033  1.00 95.39           C  
ATOM   5346  OG1 THR A 335      27.286  77.472  56.063  1.00 95.39           O  
ATOM   5348  N   VAL A 336      29.771  75.597  57.777  1.00 94.72           N  
ATOM   5350  CA  VAL A 336      29.880  75.240  59.195  1.00 94.72           C  
ATOM   5352  C   VAL A 336      31.319  75.463  59.684  1.00 94.72           C  
ATOM   5353  CB  VAL A 336      29.450  73.788  59.466  1.00 94.72           C  
ATOM   5355  O   VAL A 336      32.253  74.851  59.151  1.00 94.72           O  
ATOM   5356  CG1 VAL A 336      29.503  73.473  60.971  1.00 94.72           C  
ATOM   5360  CG2 VAL A 336      28.012  73.516  59.010  1.00 94.72           C  
ATOM   5364  N   PRO A 337      31.531  76.281  60.732  1.00 95.37           N  
ATOM   5365  CA  PRO A 337      32.853  76.474  61.314  1.00 95.37           C  
ATOM   5367  C   PRO A 337      33.407  75.174  61.903  1.00 95.37           C  
ATOM   5368  CB  PRO A 337      32.688  77.554  62.391  1.00 95.37           C  
ATOM   5371  O   PRO A 337      32.745  74.510  62.702  1.00 95.37           O  
ATOM   5372  CG  PRO A 337      31.415  78.287  61.978  1.00 95.37           C  
ATOM   5375  CD  PRO A 337      30.573  77.181  61.356  1.00 95.37           C  
ATOM   5378  N   VAL A 338      34.659  74.844  61.576  1.00 94.72           N  
ATOM   5380  CA  VAL A 338      35.338  73.639  62.096  1.00 94.72           C  
ATOM   5382  C   VAL A 338      35.437  73.658  63.625  1.00 94.72           C  
ATOM   5383  CB  VAL A 338      36.735  73.480  61.462  1.00 94.72           C  
ATOM   5385  O   VAL A 338      35.336  72.613  64.261  1.00 94.72           O  
ATOM   5386  CG1 VAL A 338      37.463  72.224  61.960  1.00 94.72           C  
ATOM   5390  CG2 VAL A 338      36.633  73.368  59.934  1.00 94.72           C  
ATOM   5394  N   GLU A 339      35.557  74.844  64.224  1.00 95.00           N  
ATOM   5396  CA  GLU A 339      35.567  75.039  65.680  1.00 95.00           C  
ATOM   5398  C   GLU A 339      34.295  74.488  66.338  1.00 95.00           C  
ATOM   5399  CB  GLU A 339      35.696  76.542  65.978  1.00 95.00           C  
ATOM   5402  O   GLU A 339      34.368  73.766  67.330  1.00 95.00           O  
ATOM   5403  CG  GLU A 339      37.026  77.137  65.481  1.00 95.00           C  
ATOM   5406  CD  GLU A 339      37.094  78.670  65.595  1.00 95.00           C  
ATOM   5407  OE1 GLU A 339      38.058  79.232  65.027  1.00 95.00           O  
ATOM   5408  OE2 GLU A 339      36.189  79.273  66.213  1.00 95.00           O  
ATOM   5409  N   LEU A 340      33.130  74.746  65.734  1.00 94.07           N  
ATOM   5411  CA  LEU A 340      31.837  74.277  66.230  1.00 94.07           C  
ATOM   5413  C   LEU A 340      31.743  72.746  66.156  1.00 94.07           C  
ATOM   5414  CB  LEU A 340      30.749  75.012  65.421  1.00 94.07           C  
ATOM   5417  O   LEU A 340      31.263  72.100  67.089  1.00 94.07           O  
ATOM   5418  CG  LEU A 340      29.316  74.874  65.961  1.00 94.07           C  
ATOM   5420  CD1 LEU A 340      28.439  75.991  65.391  1.00 94.07           C  
ATOM   5424  CD2 LEU A 340      28.658  73.556  65.562  1.00 94.07           C  
ATOM   5428  N   ILE A 341      32.254  72.156  65.071  1.00 96.63           N  
ATOM   5430  CA  ILE A 341      32.328  70.699  64.904  1.00 96.63           C  
ATOM   5432  C   ILE A 341      33.210  70.084  65.999  1.00 96.63           C  
ATOM   5433  CB  ILE A 341      32.852  70.328  63.496  1.00 96.63           C  
ATOM   5435  O   ILE A 341      32.818  69.090  66.614  1.00 96.63           O  
ATOM   5436  CG1 ILE A 341      31.995  70.971  62.382  1.00 96.63           C  
ATOM   5439  CG2 ILE A 341      32.878  68.798  63.334  1.00 96.63           C  
ATOM   5443  CD1 ILE A 341      32.562  70.772  60.970  1.00 96.63           C  
ATOM   5447  N   GLN A 342      34.376  70.680  66.262  1.00 96.02           N  
ATOM   5449  CA  GLN A 342      35.316  70.180  67.263  1.00 96.02           C  
ATOM   5451  C   GLN A 342      34.732  70.243  68.679  1.00 96.02           C  
ATOM   5452  CB  GLN A 342      36.649  70.938  67.157  1.00 96.02           C  
ATOM   5455  O   GLN A 342      34.835  69.262  69.409  1.00 96.02           O  
ATOM   5456  CG  GLN A 342      37.752  70.279  68.002  1.00 96.02           C  
ATOM   5459  CD  GLN A 342      38.048  68.844  67.568  1.00 96.02           C  
ATOM   5460  NE2 GLN A 342      38.127  67.904  68.480  1.00 96.02           N  
ATOM   5463  OE1 GLN A 342      38.202  68.538  66.394  1.00 96.02           O  
ATOM   5464  N   GLU A 343      34.034  71.326  69.037  1.00 95.09           N  
ATOM   5466  CA  GLU A 343      33.354  71.431  70.335  1.00 95.09           C  
ATOM   5468  C   GLU A 343      32.372  70.266  70.560  1.00 95.09           C  
ATOM   5469  CB  GLU A 343      32.592  72.767  70.429  1.00 95.09           C  
ATOM   5472  O   GLU A 343      32.351  69.650  71.630  1.00 95.09           O  
ATOM   5473  CG  GLU A 343      33.503  73.984  70.650  1.00 95.09           C  
ATOM   5476  CD  GLU A 343      32.695  75.293  70.689  1.00 95.09           C  
ATOM   5477  OE1 GLU A 343      32.923  76.187  69.836  1.00 95.09           O  
ATOM   5478  OE2 GLU A 343      31.812  75.431  71.570  1.00 95.09           O  
ATOM   5479  N   CYS A 344      31.578  69.925  69.541  1.00 95.60           N  
ATOM   5481  CA  CYS A 344      30.667  68.781  69.596  1.00 95.60           C  
ATOM   5483  C   CYS A 344      31.412  67.438  69.697  1.00 95.60           C  
ATOM   5484  CB  CYS A 344      29.762  68.806  68.356  1.00 95.60           C  
ATOM   5487  O   CYS A 344      30.946  66.531  70.393  1.00 95.60           O  
ATOM   5488  SG  CYS A 344      28.513  70.113  68.510  1.00 95.60           S  
ATOM   5490  N   LEU A 345      32.550  67.292  69.011  1.00 95.71           N  
ATOM   5492  CA  LEU A 345      33.367  66.075  69.032  1.00 95.71           C  
ATOM   5494  C   LEU A 345      34.066  65.844  70.374  1.00 95.71           C  
ATOM   5495  CB  LEU A 345      34.409  66.123  67.906  1.00 95.71           C  
ATOM   5498  O   LEU A 345      34.125  64.704  70.828  1.00 95.71           O  
ATOM   5499  CG  LEU A 345      33.845  65.820  66.513  1.00 95.71           C  
ATOM   5501  CD1 LEU A 345      34.930  66.064  65.466  1.00 95.71           C  
ATOM   5505  CD2 LEU A 345      33.390  64.363  66.405  1.00 95.71           C  
ATOM   5509  N   ASP A 346      34.532  66.895  71.046  1.00 95.06           N  
ATOM   5511  CA  ASP A 346      35.215  66.778  72.342  1.00 95.06           C  
ATOM   5513  C   ASP A 346      34.304  66.145  73.413  1.00 95.06           C  
ATOM   5514  CB  ASP A 346      35.703  68.168  72.781  1.00 95.06           C  
ATOM   5517  O   ASP A 346      34.754  65.426  74.309  1.00 95.06           O  
ATOM   5518  CG  ASP A 346      36.833  68.738  71.910  1.00 95.06           C  
ATOM   5519  OD1 ASP A 346      37.499  67.955  71.191  1.00 95.06           O  
ATOM   5520  OD2 ASP A 346      37.067  69.961  72.005  1.00 95.06           O  
ATOM   5521  N   CYS A 347      32.991  66.328  73.268  1.00 92.90           N  
ATOM   5523  CA  CYS A 347      31.970  65.757  74.143  1.00 92.90           C  
ATOM   5525  C   CYS A 347      31.664  64.267  73.845  1.00 92.90           C  
ATOM   5526  CB  CYS A 347      30.729  66.641  74.020  1.00 92.90           C  
ATOM   5529  O   CYS A 347      31.021  63.577  74.649  1.00 92.90           O  
ATOM   5530  SG  CYS A 347      31.085  68.358  74.513  1.00 92.90           S  
ATOM   5532  N   VAL A 348      32.154  63.719  72.723  1.00 92.59           N  
ATOM   5534  CA  VAL A 348      31.955  62.306  72.345  1.00 92.59           C  
ATOM   5536  C   VAL A 348      32.610  61.360  73.348  1.00 92.59           C  
ATOM   5537  CB  VAL A 348      32.429  62.008  70.909  1.00 92.59           C  
ATOM   5539  O   VAL A 348      32.047  60.311  73.650  1.00 92.59           O  
ATOM   5540  CG1 VAL A 348      32.371  60.513  70.565  1.00 92.59           C  
ATOM   5544  CG2 VAL A 348      31.529  62.738  69.905  1.00 92.59           C  
ATOM   5548  N   ALA A 349      33.749  61.735  73.938  1.00 89.45           N  
ATOM   5550  CA  ALA A 349      34.432  60.906  74.933  1.00 89.45           C  
ATOM   5552  C   ALA A 349      33.540  60.592  76.152  1.00 89.45           C  
ATOM   5553  CB  ALA A 349      35.718  61.626  75.349  1.00 89.45           C  
ATOM   5557  O   ALA A 349      33.573  59.480  76.682  1.00 89.45           O  
ATOM   5558  N   VAL A 350      32.701  61.548  76.565  1.00 88.23           N  
ATOM   5560  CA  VAL A 350      31.762  61.388  77.684  1.00 88.23           C  
ATOM   5562  C   VAL A 350      30.553  60.552  77.259  1.00 88.23           C  
ATOM   5563  CB  VAL A 350      31.322  62.766  78.223  1.00 88.23           C  
ATOM   5565  O   VAL A 350      30.153  59.618  77.959  1.00 88.23           O  
ATOM   5566  CG1 VAL A 350      30.376  62.632  79.423  1.00 88.23           C  
ATOM   5570  CG2 VAL A 350      32.535  63.597  78.667  1.00 88.23           C  
ATOM   5574  N   THR A 351      29.990  60.852  76.088  1.00 87.74           N  
ATOM   5576  CA  THR A 351      28.761  60.213  75.587  1.00 87.74           C  
ATOM   5578  C   THR A 351      28.975  58.804  75.035  1.00 87.74           C  
ATOM   5579  CB  THR A 351      28.066  61.082  74.536  1.00 87.74           C  
ATOM   5581  O   THR A 351      28.042  58.006  75.044  1.00 87.74           O  
ATOM   5582  CG2 THR A 351      27.555  62.391  75.125  1.00 87.74           C  
ATOM   5586  OG1 THR A 351      28.950  61.426  73.506  1.00 87.74           O  
ATOM   5588  N   ALA A 352      30.199  58.431  74.646  1.00 88.20           N  
ATOM   5590  CA  ALA A 352      30.518  57.112  74.093  1.00 88.20           C  
ATOM   5592  C   ALA A 352      30.142  55.944  75.020  1.00 88.20           C  
ATOM   5593  CB  ALA A 352      32.009  57.075  73.741  1.00 88.20           C  
ATOM   5597  O   ALA A 352      29.764  54.862  74.558  1.00 88.20           O  
ATOM   5598  N   THR A 353      30.210  56.168  76.332  1.00 87.84           N  
ATOM   5600  CA  THR A 353      29.838  55.175  77.348  1.00 87.84           C  
ATOM   5602  C   THR A 353      28.326  55.077  77.568  1.00 87.84           C  
ATOM   5603  CB  THR A 353      30.551  55.451  78.680  1.00 87.84           C  
ATOM   5605  O   THR A 353      27.853  54.050  78.046  1.00 87.84           O  
ATOM   5606  CG2 THR A 353      32.074  55.410  78.538  1.00 87.84           C  
ATOM   5610  OG1 THR A 353      30.182  56.710  79.206  1.00 87.84           O  
ATOM   5612  N   LYS A 354      27.551  56.087  77.158  1.00 87.33           N  
ATOM   5614  CA  LYS A 354      26.115  56.240  77.440  1.00 87.33           C  
ATOM   5616  C   LYS A 354      25.237  55.560  76.395  1.00 87.33           C  
ATOM   5617  CB  LYS A 354      25.773  57.738  77.542  1.00 87.33           C  
ATOM   5620  O   LYS A 354      25.680  55.315  75.274  1.00 87.33           O  
ATOM   5621  CG  LYS A 354      26.671  58.532  78.508  1.00 87.33           C  
ATOM   5624  CD  LYS A 354      26.653  57.937  79.918  1.00 87.33           C  
ATOM   5627  CE  LYS A 354      27.352  58.866  80.909  1.00 87.33           C  
ATOM   5630  NZ  LYS A 354      26.933  58.535  82.290  1.00 87.33           N  
ATOM   5634  N   ASP A 355      24.012  55.205  76.759  1.00 90.14           N  
ATOM   5636  CA  ASP A 355      23.073  54.566  75.831  1.00 90.14           C  
ATOM   5638  C   ASP A 355      22.535  55.546  74.788  1.00 90.14           C  
ATOM   5639  CB  ASP A 355      21.938  53.877  76.595  1.00 90.14           C  
ATOM   5642  O   ASP A 355      22.415  56.742  75.041  1.00 90.14           O  
ATOM   5643  CG  ASP A 355      22.452  52.686  77.402  1.00 90.14           C  
ATOM   5644  OD1 ASP A 355      23.385  52.011  76.898  1.00 90.14           O  
ATOM   5645  OD2 ASP A 355      21.921  52.491  78.513  1.00 90.14           O  
ATOM   5646  N   ILE A 356      22.212  55.019  73.604  1.00 91.36           N  
ATOM   5648  CA  ILE A 356      21.714  55.799  72.469  1.00 91.36           C  
ATOM   5650  C   ILE A 356      20.217  55.543  72.308  1.00 91.36           C  
ATOM   5651  CB  ILE A 356      22.506  55.493  71.178  1.00 91.36           C  
ATOM   5653  O   ILE A 356      19.774  54.402  72.170  1.00 91.36           O  
ATOM   5654  CG1 ILE A 356      24.020  55.747  71.389  1.00 91.36           C  
ATOM   5657  CG2 ILE A 356      21.954  56.351  70.025  1.00 91.36           C  
ATOM   5661  CD1 ILE A 356      24.893  55.420  70.174  1.00 91.36           C  
ATOM   5665  N   TYR A 357      19.441  56.619  72.279  1.00 91.00           N  
ATOM   5667  CA  TYR A 357      17.988  56.612  72.232  1.00 91.00           C  
ATOM   5669  C   TYR A 357      17.446  56.846  70.812  1.00 91.00           C  
ATOM   5670  CB  TYR A 357      17.446  57.630  73.246  1.00 91.00           C  
ATOM   5673  O   TYR A 357      18.123  57.429  69.958  1.00 91.00           O  
ATOM   5674  CG  TYR A 357      17.707  57.196  74.673  1.00 91.00           C  
ATOM   5675  CD1 TYR A 357      16.759  56.404  75.351  1.00 91.00           C  
ATOM   5677  CD2 TYR A 357      18.933  57.512  75.290  1.00 91.00           C  
ATOM   5679  CE1 TYR A 357      17.043  55.922  76.642  1.00 91.00           C  
ATOM   5681  CE2 TYR A 357      19.229  57.012  76.571  1.00 91.00           C  
ATOM   5683  OH  TYR A 357      18.586  55.643  78.439  1.00 91.00           O  
ATOM   5685  CZ  TYR A 357      18.288  56.201  77.240  1.00 91.00           C  
ATOM   5686  N   PRO A 358      16.192  56.432  70.534  1.00 90.86           N  
ATOM   5687  CA  PRO A 358      15.639  56.457  69.181  1.00 90.86           C  
ATOM   5689  C   PRO A 358      15.653  57.830  68.501  1.00 90.86           C  
ATOM   5690  CB  PRO A 358      14.211  55.923  69.320  1.00 90.86           C  
ATOM   5693  O   PRO A 358      15.944  57.904  67.309  1.00 90.86           O  
ATOM   5694  CG  PRO A 358      14.305  54.986  70.520  1.00 90.86           C  
ATOM   5697  CD  PRO A 358      15.294  55.706  71.429  1.00 90.86           C  
ATOM   5700  N   HIS A 359      15.361  58.918  69.225  1.00 93.76           N  
ATOM   5702  CA  HIS A 359      15.379  60.263  68.641  1.00 93.76           C  
ATOM   5704  C   HIS A 359      16.775  60.689  68.172  1.00 93.76           C  
ATOM   5705  CB  HIS A 359      14.804  61.305  69.608  1.00 93.76           C  
ATOM   5708  O   HIS A 359      16.866  61.318  67.124  1.00 93.76           O  
ATOM   5709  CG  HIS A 359      15.629  61.516  70.849  1.00 93.76           C  
ATOM   5710  CD2 HIS A 359      16.546  62.513  71.049  1.00 93.76           C  
ATOM   5712  ND1 HIS A 359      15.595  60.754  71.996  1.00 93.76           N  
ATOM   5714  CE1 HIS A 359      16.472  61.278  72.869  1.00 93.76           C  
ATOM   5716  NE2 HIS A 359      17.058  62.354  72.334  1.00 93.76           N  
ATOM   5717  N   GLN A 360      17.844  60.311  68.885  1.00 96.13           N  
ATOM   5719  CA  GLN A 360      19.223  60.642  68.506  1.00 96.13           C  
ATOM   5721  C   GLN A 360      19.562  60.017  67.147  1.00 96.13           C  
ATOM   5722  CB  GLN A 360      20.206  60.152  69.587  1.00 96.13           C  
ATOM   5725  O   GLN A 360      20.010  60.707  66.235  1.00 96.13           O  
ATOM   5726  CG  GLN A 360      20.050  60.883  70.928  1.00 96.13           C  
ATOM   5729  CD  GLN A 360      20.836  60.209  72.046  1.00 96.13           C  
ATOM   5730  NE2 GLN A 360      21.950  60.734  72.493  1.00 96.13           N  
ATOM   5733  OE1 GLN A 360      20.464  59.155  72.519  1.00 96.13           O  
ATOM   5734  N   ILE A 361      19.256  58.727  66.972  1.00 95.78           N  
ATOM   5736  CA  ILE A 361      19.480  58.020  65.702  1.00 95.78           C  
ATOM   5738  C   ILE A 361      18.599  58.604  64.599  1.00 95.78           C  
ATOM   5739  CB  ILE A 361      19.235  56.501  65.854  1.00 95.78           C  
ATOM   5741  O   ILE A 361      19.081  58.864  63.502  1.00 95.78           O  
ATOM   5742  CG1 ILE A 361      20.226  55.917  66.882  1.00 95.78           C  
ATOM   5745  CG2 ILE A 361      19.368  55.781  64.496  1.00 95.78           C  
ATOM   5749  CD1 ILE A 361      20.008  54.435  67.207  1.00 95.78           C  
ATOM   5753  N   LEU A 362      17.313  58.815  64.880  1.00 94.42           N  
ATOM   5755  CA  LEU A 362      16.349  59.268  63.883  1.00 94.42           C  
ATOM   5757  C   LEU A 362      16.685  60.675  63.362  1.00 94.42           C  
ATOM   5758  CB  LEU A 362      14.956  59.180  64.525  1.00 94.42           C  
ATOM   5761  O   LEU A 362      16.693  60.891  62.152  1.00 94.42           O  
ATOM   5762  CG  LEU A 362      13.796  59.514  63.584  1.00 94.42           C  
ATOM   5764  CD1 LEU A 362      13.699  58.534  62.409  1.00 94.42           C  
ATOM   5768  CD2 LEU A 362      12.483  59.441  64.371  1.00 94.42           C  
ATOM   5772  N   LEU A 363      17.015  61.609  64.259  1.00 96.96           N  
ATOM   5774  CA  LEU A 363      17.444  62.960  63.890  1.00 96.96           C  
ATOM   5776  C   LEU A 363      18.774  62.929  63.128  1.00 96.96           C  
ATOM   5777  CB  LEU A 363      17.555  63.837  65.150  1.00 96.96           C  
ATOM   5780  O   LEU A 363      18.885  63.574  62.087  1.00 96.96           O  
ATOM   5781  CG  LEU A 363      16.211  64.185  65.821  1.00 96.96           C  
ATOM   5783  CD1 LEU A 363      16.469  64.865  67.164  1.00 96.96           C  
ATOM   5787  CD2 LEU A 363      15.359  65.127  64.967  1.00 96.96           C  
ATOM   5791  N   ALA A 364      19.750  62.129  63.574  1.00 96.74           N  
ATOM   5793  CA  ALA A 364      21.015  61.978  62.857  1.00 96.74           C  
ATOM   5795  C   ALA A 364      20.825  61.380  61.456  1.00 96.74           C  
ATOM   5796  CB  ALA A 364      21.980  61.136  63.691  1.00 96.74           C  
ATOM   5800  O   ALA A 364      21.427  61.861  60.503  1.00 96.74           O  
ATOM   5801  N   GLN A 365      19.951  60.383  61.295  1.00 96.12           N  
ATOM   5803  CA  GLN A 365      19.622  59.805  59.990  1.00 96.12           C  
ATOM   5805  C   GLN A 365      19.020  60.831  59.028  1.00 96.12           C  
ATOM   5806  CB  GLN A 365      18.623  58.654  60.169  1.00 96.12           C  
ATOM   5809  O   GLN A 365      19.288  60.757  57.829  1.00 96.12           O  
ATOM   5810  CG  GLN A 365      19.294  57.356  60.623  1.00 96.12           C  
ATOM   5813  CD  GLN A 365      18.284  56.244  60.887  1.00 96.12           C  
ATOM   5814  NE2 GLN A 365      18.692  55.002  60.770  1.00 96.12           N  
ATOM   5817  OE1 GLN A 365      17.111  56.440  61.165  1.00 96.12           O  
ATOM   5818  N   TRP A 366      18.201  61.762  59.527  1.00 95.03           N  
ATOM   5820  CA  TRP A 366      17.602  62.815  58.703  1.00 95.03           C  
ATOM   5822  C   TRP A 366      18.625  63.873  58.309  1.00 95.03           C  
ATOM   5823  CB  TRP A 366      16.433  63.471  59.443  1.00 95.03           C  
ATOM   5826  O   TRP A 366      18.737  64.201  57.131  1.00 95.03           O  
ATOM   5827  CG  TRP A 366      15.289  62.590  59.826  1.00 95.03           C  
ATOM   5828  CD1 TRP A 366      15.055  61.328  59.397  1.00 95.03           C  
ATOM   5830  CD2 TRP A 366      14.218  62.903  60.759  1.00 95.03           C  
ATOM   5831  CE2 TRP A 366      13.359  61.771  60.851  1.00 95.03           C  
ATOM   5832  CE3 TRP A 366      13.894  64.028  61.546  1.00 95.03           C  
ATOM   5834  NE1 TRP A 366      13.919  60.838  60.006  1.00 95.03           N  
ATOM   5836  CH2 TRP A 366      11.960  62.882  62.487  1.00 95.03           C  
ATOM   5838  CZ2 TRP A 366      12.248  61.754  61.704  1.00 95.03           C  
ATOM   5840  CZ3 TRP A 366      12.776  64.020  62.400  1.00 95.03           C  
ATOM   5842  N   VAL A 367      19.384  64.374  59.285  1.00 96.34           N  
ATOM   5844  CA  VAL A 367      20.370  65.439  59.076  1.00 96.34           C  
ATOM   5846  C   VAL A 367      21.521  64.949  58.198  1.00 96.34           C  
ATOM   5847  CB  VAL A 367      20.861  65.979  60.434  1.00 96.34           C  
ATOM   5849  O   VAL A 367      21.897  65.624  57.247  1.00 96.34           O  
ATOM   5850  CG1 VAL A 367      22.004  66.986  60.284  1.00 96.34           C  
ATOM   5854  CG2 VAL A 367      19.722  66.684  61.186  1.00 96.34           C  
ATOM   5858  N   MET A 368      22.026  63.738  58.444  1.00 95.29           N  
ATOM   5860  CA  MET A 368      23.193  63.201  57.738  1.00 95.29           C  
ATOM   5862  C   MET A 368      22.874  62.581  56.371  1.00 95.29           C  
ATOM   5863  CB  MET A 368      23.967  62.212  58.629  1.00 95.29           C  
ATOM   5866  O   MET A 368      23.798  62.147  55.688  1.00 95.29           O  
ATOM   5867  CG  MET A 368      24.489  62.852  59.924  1.00 95.29           C  
ATOM   5870  SD  MET A 368      25.547  64.309  59.702  1.00 95.29           S  
ATOM   5871  CE  MET A 368      26.973  63.590  58.845  1.00 95.29           C  
ATOM   5875  N   HIS A 369      21.607  62.535  55.939  1.00 92.75           N  
ATOM   5877  CA  HIS A 369      21.164  61.750  54.777  1.00 92.75           C  
ATOM   5879  C   HIS A 369      21.952  62.013  53.479  1.00 92.75           C  
ATOM   5880  CB  HIS A 369      19.670  62.021  54.539  1.00 92.75           C  
ATOM   5883  O   HIS A 369      22.224  61.074  52.730  1.00 92.75           O  
ATOM   5884  CG  HIS A 369      19.097  61.201  53.410  1.00 92.75           C  
ATOM   5885  CD2 HIS A 369      18.638  61.655  52.201  1.00 92.75           C  
ATOM   5887  ND1 HIS A 369      19.005  59.830  53.388  1.00 92.75           N  
ATOM   5889  CE1 HIS A 369      18.508  59.464  52.195  1.00 92.75           C  
ATOM   5891  NE2 HIS A 369      18.251  60.541  51.444  1.00 92.75           N  
ATOM   5892  N   LYS A 370      22.339  63.271  53.214  1.00 90.96           N  
ATOM   5894  CA  LYS A 370      23.119  63.652  52.019  1.00 90.96           C  
ATOM   5896  C   LYS A 370      24.556  63.125  52.034  1.00 90.96           C  
ATOM   5897  CB  LYS A 370      23.183  65.180  51.889  1.00 90.96           C  
ATOM   5900  O   LYS A 370      25.119  62.830  50.979  1.00 90.96           O  
ATOM   5901  CG  LYS A 370      21.900  65.842  51.379  1.00 90.96           C  
ATOM   5904  CD  LYS A 370      22.237  67.298  51.017  1.00 90.96           C  
ATOM   5907  CE  LYS A 370      21.072  68.034  50.360  1.00 90.96           C  
ATOM   5910  NZ  LYS A 370      21.527  69.283  49.711  1.00 90.96           N  
ATOM   5914  N   ALA A 371      25.172  63.047  53.211  1.00 92.29           N  
ATOM   5916  CA  ALA A 371      26.570  62.654  53.346  1.00 92.29           C  
ATOM   5918  C   ALA A 371      26.737  61.171  53.677  1.00 92.29           C  
ATOM   5919  CB  ALA A 371      27.249  63.553  54.378  1.00 92.29           C  
ATOM   5923  O   ALA A 371      27.683  60.558  53.179  1.00 92.29           O  
ATOM   5924  N   PHE A 372      25.814  60.604  54.458  1.00 93.68           N  
ATOM   5926  CA  PHE A 372      25.899  59.261  55.014  1.00 93.68           C  
ATOM   5928  C   PHE A 372      24.582  58.476  54.839  1.00 93.68           C  
ATOM   5929  CB  PHE A 372      26.288  59.357  56.491  1.00 93.68           C  
ATOM   5932  O   PHE A 372      23.504  58.980  55.173  1.00 93.68           O  
ATOM   5933  CG  PHE A 372      26.765  58.038  57.055  1.00 93.68           C  
ATOM   5934  CD1 PHE A 372      25.865  57.175  57.707  1.00 93.68           C  
ATOM   5936  CD2 PHE A 372      28.116  57.669  56.920  1.00 93.68           C  
ATOM   5938  CE1 PHE A 372      26.323  55.968  58.261  1.00 93.68           C  
ATOM   5940  CE2 PHE A 372      28.568  56.451  57.453  1.00 93.68           C  
ATOM   5942  CZ  PHE A 372      27.674  55.607  58.131  1.00 93.68           C  
ATOM   5944  N   PRO A 373      24.622  57.214  54.365  1.00 91.76           N  
ATOM   5945  CA  PRO A 373      23.412  56.424  54.158  1.00 91.76           C  
ATOM   5947  C   PRO A 373      22.653  56.152  55.466  1.00 91.76           C  
ATOM   5948  CB  PRO A 373      23.871  55.120  53.487  1.00 91.76           C  
ATOM   5951  O   PRO A 373      23.146  55.470  56.361  1.00 91.76           O  
ATOM   5952  CG  PRO A 373      25.221  55.477  52.871  1.00 91.76           C  
ATOM   5955  CD  PRO A 373      25.783  56.506  53.843  1.00 91.76           C  
ATOM   5958  N   ALA A 374      21.387  56.575  55.548  1.00 90.70           N  
ATOM   5960  CA  ALA A 374      20.563  56.395  56.752  1.00 90.70           C  
ATOM   5962  C   ALA A 374      20.456  54.924  57.220  1.00 90.70           C  
ATOM   5963  CB  ALA A 374      19.175  56.985  56.475  1.00 90.70           C  
ATOM   5967  O   ALA A 374      20.392  54.645  58.416  1.00 90.70           O  
ATOM   5968  N   ARG A 375      20.479  53.961  56.286  1.00 88.34           N  
ATOM   5970  CA  ARG A 375      20.424  52.520  56.601  1.00 88.34           C  
ATOM   5972  C   ARG A 375      21.709  51.992  57.254  1.00 88.34           C  
ATOM   5973  CB  ARG A 375      20.090  51.712  55.336  1.00 88.34           C  
ATOM   5976  O   ARG A 375      21.638  51.025  58.011  1.00 88.34           O  
ATOM   5977  CG  ARG A 375      18.673  51.997  54.812  1.00 88.34           C  
ATOM   5980  CD  ARG A 375      18.372  51.129  53.584  1.00 88.34           C  
ATOM   5983  NE  ARG A 375      17.014  51.375  53.062  1.00 88.34           N  
ATOM   5985  NH1 ARG A 375      17.178  50.057  51.186  1.00 88.34           N  
ATOM   5988  NH2 ARG A 375      15.296  51.191  51.573  1.00 88.34           N  
ATOM   5991  CZ  ARG A 375      16.504  50.874  51.948  1.00 88.34           C  
ATOM   5992  N   ALA A 376      22.854  52.627  57.002  1.00 89.54           N  
ATOM   5994  CA  ALA A 376      24.147  52.192  57.528  1.00 89.54           C  
ATOM   5996  C   ALA A 376      24.266  52.380  59.050  1.00 89.54           C  
ATOM   5997  CB  ALA A 376      25.263  52.909  56.760  1.00 89.54           C  
ATOM   6001  O   ALA A 376      24.985  51.621  59.688  1.00 89.54           O  
ATOM   6002  N   PHE A 377      23.481  53.285  59.655  1.00 91.19           N  
ATOM   6004  CA  PHE A 377      23.427  53.484  61.114  1.00 91.19           C  
ATOM   6006  C   PHE A 377      23.169  52.189  61.901  1.00 91.19           C  
ATOM   6007  CB  PHE A 377      22.326  54.497  61.454  1.00 91.19           C  
ATOM   6010  O   PHE A 377      23.654  52.043  63.015  1.00 91.19           O  
ATOM   6011  CG  PHE A 377      22.739  55.948  61.325  1.00 91.19           C  
ATOM   6012  CD1 PHE A 377      23.054  56.684  62.483  1.00 91.19           C  
ATOM   6014  CD2 PHE A 377      22.799  56.572  60.064  1.00 91.19           C  
ATOM   6016  CE1 PHE A 377      23.407  58.041  62.384  1.00 91.19           C  
ATOM   6018  CE2 PHE A 377      23.134  57.934  59.968  1.00 91.19           C  
ATOM   6020  CZ  PHE A 377      23.435  58.669  61.127  1.00 91.19           C  
ATOM   6022  N   SER A 378      22.428  51.237  61.321  1.00 87.46           N  
ATOM   6024  CA  SER A 378      22.125  49.948  61.965  1.00 87.46           C  
ATOM   6026  C   SER A 378      23.261  48.917  61.902  1.00 87.46           C  
ATOM   6027  CB  SER A 378      20.828  49.372  61.389  1.00 87.46           C  
ATOM   6030  O   SER A 378      23.143  47.840  62.482  1.00 87.46           O  
ATOM   6031  OG  SER A 378      20.916  49.038  60.012  1.00 87.46           O  
ATOM   6033  N   HIS A 379      24.344  49.222  61.183  1.00 87.86           N  
ATOM   6035  CA  HIS A 379      25.443  48.294  60.904  1.00 87.86           C  
ATOM   6037  C   HIS A 379      26.807  48.786  61.405  1.00 87.86           C  
ATOM   6038  CB  HIS A 379      25.473  48.024  59.393  1.00 87.86           C  
ATOM   6041  O   HIS A 379      27.770  48.025  61.384  1.00 87.86           O  
ATOM   6042  CG  HIS A 379      24.196  47.416  58.870  1.00 87.86           C  
ATOM   6043  CD2 HIS A 379      23.394  47.894  57.869  1.00 87.86           C  
ATOM   6045  ND1 HIS A 379      23.598  46.280  59.356  1.00 87.86           N  
ATOM   6047  CE1 HIS A 379      22.470  46.075  58.661  1.00 87.86           C  
ATOM   6049  NE2 HIS A 379      22.308  47.018  57.719  1.00 87.86           N  
ATOM   6050  N   ILE A 380      26.898  50.038  61.850  1.00 91.48           N  
ATOM   6052  CA  ILE A 380      28.125  50.627  62.390  1.00 91.48           C  
ATOM   6054  C   ILE A 380      28.222  50.444  63.906  1.00 91.48           C  
ATOM   6055  CB  ILE A 380      28.274  52.100  61.963  1.00 91.48           C  
ATOM   6057  O   ILE A 380      27.235  50.181  64.595  1.00 91.48           O  
ATOM   6058  CG1 ILE A 380      27.058  52.937  62.402  1.00 91.48           C  
ATOM   6061  CG2 ILE A 380      28.516  52.179  60.447  1.00 91.48           C  
ATOM   6065  CD1 ILE A 380      27.221  54.442  62.176  1.00 91.48           C  
ATOM   6069  N   ASN A 381      29.437  50.566  64.432  1.00 91.84           N  
ATOM   6071  CA  ASN A 381      29.698  50.444  65.857  1.00 91.84           C  
ATOM   6073  C   ASN A 381      29.226  51.693  66.629  1.00 91.84           C  
ATOM   6074  CB  ASN A 381      31.179  50.064  66.069  1.00 91.84           C  
ATOM   6077  O   ASN A 381      29.043  52.776  66.073  1.00 91.84           O  
ATOM   6078  CG  ASN A 381      32.181  51.154  65.716  1.00 91.84           C  
ATOM   6079  ND2 ASN A 381      33.396  50.805  65.375  1.00 91.84           N  
ATOM   6082  OD1 ASN A 381      31.924  52.334  65.826  1.00 91.84           O  
ATOM   6083  N   LYS A 382      29.057  51.549  67.949  1.00 92.65           N  
ATOM   6085  CA  LYS A 382      28.584  52.626  68.836  1.00 92.65           C  
ATOM   6087  C   LYS A 382      29.452  53.887  68.752  1.00 92.65           C  
ATOM   6088  CB  LYS A 382      28.525  52.078  70.273  1.00 92.65           C  
ATOM   6091  O   LYS A 382      28.932  54.997  68.811  1.00 92.65           O  
ATOM   6092  CG  LYS A 382      27.873  53.053  71.264  1.00 92.65           C  
ATOM   6095  CD  LYS A 382      27.796  52.449  72.673  1.00 92.65           C  
ATOM   6098  CE  LYS A 382      27.100  53.435  73.614  1.00 92.65           C  
ATOM   6101  NZ  LYS A 382      26.979  52.937  75.010  1.00 92.65           N  
ATOM   6105  N   ASN A 383      30.764  53.723  68.596  1.00 92.68           N  
ATOM   6107  CA  ASN A 383      31.687  54.848  68.486  1.00 92.68           C  
ATOM   6109  C   ASN A 383      31.395  55.694  67.235  1.00 92.68           C  
ATOM   6110  CB  ASN A 383      33.130  54.316  68.502  1.00 92.68           C  
ATOM   6113  O   ASN A 383      31.208  56.903  67.341  1.00 92.68           O  
ATOM   6114  CG  ASN A 383      34.122  55.458  68.606  1.00 92.68           C  
ATOM   6115  ND2 ASN A 383      35.255  55.374  67.953  1.00 92.68           N  
ATOM   6118  OD1 ASN A 383      33.882  56.439  69.283  1.00 92.68           O  
ATOM   6119  N   ALA A 384      31.268  55.050  66.074  1.00 94.02           N  
ATOM   6121  CA  ALA A 384      30.910  55.680  64.809  1.00 94.02           C  
ATOM   6123  C   ALA A 384      29.536  56.363  64.881  1.00 94.02           C  
ATOM   6124  CB  ALA A 384      30.943  54.596  63.726  1.00 94.02           C  
ATOM   6128  O   ALA A 384      29.385  57.484  64.403  1.00 94.02           O  
ATOM   6129  N   VAL A 385      28.546  55.745  65.542  1.00 95.84           N  
ATOM   6131  CA  VAL A 385      27.241  56.395  65.754  1.00 95.84           C  
ATOM   6133  C   VAL A 385      27.406  57.701  66.528  1.00 95.84           C  
ATOM   6134  CB  VAL A 385      26.213  55.486  66.457  1.00 95.84           C  
ATOM   6136  O   VAL A 385      26.892  58.716  66.075  1.00 95.84           O  
ATOM   6137  CG1 VAL A 385      24.863  56.198  66.631  1.00 95.84           C  
ATOM   6141  CG2 VAL A 385      25.918  54.221  65.648  1.00 95.84           C  
ATOM   6145  N   ASN A 386      28.148  57.720  67.641  1.00 95.96           N  
ATOM   6147  CA  ASN A 386      28.335  58.945  68.431  1.00 95.96           C  
ATOM   6149  C   ASN A 386      29.038  60.068  67.656  1.00 95.96           C  
ATOM   6150  CB  ASN A 386      29.086  58.625  69.727  1.00 95.96           C  
ATOM   6153  O   ASN A 386      28.683  61.233  67.825  1.00 95.96           O  
ATOM   6154  CG  ASN A 386      28.204  57.922  70.732  1.00 95.96           C  
ATOM   6155  ND2 ASN A 386      28.587  56.766  71.206  1.00 95.96           N  
ATOM   6158  OD1 ASN A 386      27.139  58.383  71.092  1.00 95.96           O  
ATOM   6159  N   HIS A 387      29.963  59.731  66.755  1.00 96.63           N  
ATOM   6161  CA  HIS A 387      30.569  60.706  65.845  1.00 96.63           C  
ATOM   6163  C   HIS A 387      29.526  61.306  64.890  1.00 96.63           C  
ATOM   6164  CB  HIS A 387      31.724  60.048  65.080  1.00 96.63           C  
ATOM   6167  O   HIS A 387      29.472  62.522  64.720  1.00 96.63           O  
ATOM   6168  CG  HIS A 387      32.951  59.844  65.927  1.00 96.63           C  
ATOM   6169  CD2 HIS A 387      34.129  60.538  65.846  1.00 96.63           C  
ATOM   6171  ND1 HIS A 387      33.091  58.935  66.951  1.00 96.63           N  
ATOM   6173  CE1 HIS A 387      34.311  59.087  67.482  1.00 96.63           C  
ATOM   6175  NE2 HIS A 387      34.987  60.043  66.834  1.00 96.63           N  
ATOM   6176  N   LEU A 388      28.618  60.489  64.346  1.00 97.22           N  
ATOM   6178  CA  LEU A 388      27.494  60.977  63.534  1.00 97.22           C  
ATOM   6180  C   LEU A 388      26.471  61.783  64.351  1.00 97.22           C  
ATOM   6181  CB  LEU A 388      26.803  59.800  62.824  1.00 97.22           C  
ATOM   6184  O   LEU A 388      25.873  62.717  63.816  1.00 97.22           O  
ATOM   6185  CG  LEU A 388      27.682  59.059  61.801  1.00 97.22           C  
ATOM   6187  CD1 LEU A 388      26.921  57.849  61.265  1.00 97.22           C  
ATOM   6191  CD2 LEU A 388      28.062  59.940  60.610  1.00 97.22           C  
ATOM   6195  N   LEU A 389      26.269  61.468  65.638  1.00 97.21           N  
ATOM   6197  CA  LEU A 389      25.429  62.277  66.529  1.00 97.21           C  
ATOM   6199  C   LEU A 389      26.045  63.662  66.757  1.00 97.21           C  
ATOM   6200  CB  LEU A 389      25.189  61.589  67.888  1.00 97.21           C  
ATOM   6203  O   LEU A 389      25.327  64.657  66.695  1.00 97.21           O  
ATOM   6204  CG  LEU A 389      24.487  60.220  67.874  1.00 97.21           C  
ATOM   6206  CD1 LEU A 389      24.194  59.773  69.303  1.00 97.21           C  
ATOM   6210  CD2 LEU A 389      23.192  60.203  67.069  1.00 97.21           C  
ATOM   6214  N   ALA A 390      27.362  63.732  66.977  1.00 97.03           N  
ATOM   6216  CA  ALA A 390      28.097  64.992  67.082  1.00 97.03           C  
ATOM   6218  C   ALA A 390      28.056  65.787  65.766  1.00 97.03           C  
ATOM   6219  CB  ALA A 390      29.536  64.680  67.510  1.00 97.03           C  
ATOM   6223  O   ALA A 390      27.787  66.987  65.784  1.00 97.03           O  
ATOM   6224  N   ALA A 391      28.216  65.113  64.622  1.00 96.91           N  
ATOM   6226  CA  ALA A 391      28.077  65.717  63.296  1.00 96.91           C  
ATOM   6228  C   ALA A 391      26.695  66.367  63.121  1.00 96.91           C  
ATOM   6229  CB  ALA A 391      28.304  64.631  62.234  1.00 96.91           C  
ATOM   6233  O   ALA A 391      26.582  67.554  62.812  1.00 96.91           O  
ATOM   6234  N   ALA A 392      25.630  65.616  63.403  1.00 97.43           N  
ATOM   6236  CA  ALA A 392      24.264  66.114  63.312  1.00 97.43           C  
ATOM   6238  C   ALA A 392      23.972  67.233  64.329  1.00 97.43           C  
ATOM   6239  CB  ALA A 392      23.324  64.918  63.466  1.00 97.43           C  
ATOM   6243  O   ALA A 392      23.256  68.178  63.999  1.00 97.43           O  
ATOM   6244  N   GLN A 393      24.543  67.168  65.541  1.00 97.74           N  
ATOM   6246  CA  GLN A 393      24.459  68.247  66.530  1.00 97.74           C  
ATOM   6248  C   GLN A 393      25.081  69.541  65.998  1.00 97.74           C  
ATOM   6249  CB  GLN A 393      25.137  67.823  67.843  1.00 97.74           C  
ATOM   6252  O   GLN A 393      24.455  70.592  66.111  1.00 97.74           O  
ATOM   6253  CG  GLN A 393      24.957  68.884  68.937  1.00 97.74           C  
ATOM   6256  CD  GLN A 393      25.525  68.431  70.274  1.00 97.74           C  
ATOM   6257  NE2 GLN A 393      24.706  68.299  71.294  1.00 97.74           N  
ATOM   6260  OE1 GLN A 393      26.707  68.179  70.421  1.00 97.74           O  
ATOM   6261  N   SER A 394      26.265  69.454  65.385  1.00 97.55           N  
ATOM   6263  CA  SER A 394      26.976  70.618  64.851  1.00 97.55           C  
ATOM   6265  C   SER A 394      26.206  71.311  63.720  1.00 97.55           C  
ATOM   6266  CB  SER A 394      28.399  70.222  64.430  1.00 97.55           C  
ATOM   6269  O   SER A 394      26.051  72.530  63.737  1.00 97.55           O  
ATOM   6270  OG  SER A 394      28.434  69.430  63.260  1.00 97.55           O  
ATOM   6272  N   LEU A 395      25.612  70.539  62.803  1.00 97.93           N  
ATOM   6274  CA  LEU A 395      24.774  71.060  61.715  1.00 97.93           C  
ATOM   6276  C   LEU A 395      23.509  71.739  62.245  1.00 97.93           C  
ATOM   6277  CB  LEU A 395      24.403  69.900  60.778  1.00 97.93           C  
ATOM   6280  O   LEU A 395      23.209  72.874  61.886  1.00 97.93           O  
ATOM   6281  CG  LEU A 395      25.558  69.494  59.851  1.00 97.93           C  
ATOM   6283  CD1 LEU A 395      25.327  68.086  59.311  1.00 97.93           C  
ATOM   6287  CD2 LEU A 395      25.668  70.435  58.651  1.00 97.93           C  
ATOM   6291  N   MET A 396      22.783  71.072  63.147  1.00 97.62           N  
ATOM   6293  CA  MET A 396      21.574  71.654  63.737  1.00 97.62           C  
ATOM   6295  C   MET A 396      21.875  72.908  64.553  1.00 97.62           C  
ATOM   6296  CB  MET A 396      20.869  70.632  64.626  1.00 97.62           C  
ATOM   6299  O   MET A 396      21.067  73.833  64.561  1.00 97.62           O  
ATOM   6300  CG  MET A 396      20.173  69.565  63.787  1.00 97.62           C  
ATOM   6303  SD  MET A 396      19.111  68.479  64.764  1.00 97.62           S  
ATOM   6304  CE  MET A 396      20.374  67.488  65.572  1.00 97.62           C  
ATOM   6308  N   TRP A 397      23.022  72.949  65.229  1.00 97.29           N  
ATOM   6310  CA  TRP A 397      23.467  74.135  65.942  1.00 97.29           C  
ATOM   6312  C   TRP A 397      23.758  75.286  64.970  1.00 97.29           C  
ATOM   6313  CB  TRP A 397      24.671  73.767  66.805  1.00 97.29           C  
ATOM   6316  O   TRP A 397      23.180  76.360  65.136  1.00 97.29           O  
ATOM   6317  CG  TRP A 397      25.224  74.847  67.678  1.00 97.29           C  
ATOM   6318  CD1 TRP A 397      24.691  76.074  67.891  1.00 97.29           C  
ATOM   6320  CD2 TRP A 397      26.419  74.792  68.512  1.00 97.29           C  
ATOM   6321  CE2 TRP A 397      26.517  76.017  69.232  1.00 97.29           C  
ATOM   6322  CE3 TRP A 397      27.423  73.829  68.748  1.00 97.29           C  
ATOM   6324  NE1 TRP A 397      25.448  76.762  68.807  1.00 97.29           N  
ATOM   6326  CH2 TRP A 397      28.544  75.307  70.335  1.00 97.29           C  
ATOM   6328  CZ2 TRP A 397      27.535  76.269  70.153  1.00 97.29           C  
ATOM   6330  CZ3 TRP A 397      28.487  74.094  69.629  1.00 97.29           C  
ATOM   6332  N   HIS A 398      24.554  75.052  63.922  1.00 96.91           N  
ATOM   6334  CA  HIS A 398      24.877  76.056  62.899  1.00 96.91           C  
ATOM   6336  C   HIS A 398      23.632  76.638  62.215  1.00 96.91           C  
ATOM   6337  CB  HIS A 398      25.808  75.417  61.863  1.00 96.91           C  
ATOM   6340  O   HIS A 398      23.528  77.846  62.022  1.00 96.91           O  
ATOM   6341  CG  HIS A 398      26.220  76.381  60.784  1.00 96.91           C  
ATOM   6342  CD2 HIS A 398      25.896  76.288  59.462  1.00 96.91           C  
ATOM   6344  ND1 HIS A 398      27.044  77.489  60.976  1.00 96.91           N  
ATOM   6345  CE1 HIS A 398      27.204  78.034  59.760  1.00 96.91           C  
ATOM   6347  NE2 HIS A 398      26.532  77.331  58.835  1.00 96.91           N  
ATOM   6349  N   TRP A 399      22.636  75.801  61.920  1.00 96.43           N  
ATOM   6351  CA  TRP A 399      21.379  76.233  61.299  1.00 96.43           C  
ATOM   6353  C   TRP A 399      20.404  76.948  62.249  1.00 96.43           C  
ATOM   6354  CB  TRP A 399      20.715  75.019  60.650  1.00 96.43           C  
ATOM   6357  O   TRP A 399      19.314  77.335  61.828  1.00 96.43           O  
ATOM   6358  CG  TRP A 399      21.494  74.326  59.579  1.00 96.43           C  
ATOM   6359  CD1 TRP A 399      22.416  74.884  58.760  1.00 96.43           C  
ATOM   6361  CD2 TRP A 399      21.419  72.922  59.195  1.00 96.43           C  
ATOM   6362  CE2 TRP A 399      22.313  72.707  58.105  1.00 96.43           C  
ATOM   6363  CE3 TRP A 399      20.677  71.813  59.664  1.00 96.43           C  
ATOM   6365  NE1 TRP A 399      22.916  73.932  57.896  1.00 96.43           N  
ATOM   6367  CH2 TRP A 399      21.686  70.368  57.975  1.00 96.43           C  
ATOM   6369  CZ2 TRP A 399      22.435  71.455  57.490  1.00 96.43           C  
ATOM   6371  CZ3 TRP A 399      20.815  70.547  59.067  1.00 96.43           C  
ATOM   6373  N   GLY A 400      20.759  77.120  63.527  1.00 94.26           N  
ATOM   6375  CA  GLY A 400      19.912  77.793  64.516  1.00 94.26           C  
ATOM   6378  C   GLY A 400      18.800  76.917  65.103  1.00 94.26           C  
ATOM   6379  O   GLY A 400      17.846  77.425  65.685  1.00 94.26           O  
ATOM   6380  N   PHE A 401      18.899  75.591  64.988  1.00 96.43           N  
ATOM   6382  CA  PHE A 401      17.999  74.644  65.655  1.00 96.43           C  
ATOM   6384  C   PHE A 401      18.559  74.209  67.018  1.00 96.43           C  
ATOM   6385  CB  PHE A 401      17.654  73.467  64.725  1.00 96.43           C  
ATOM   6388  O   PHE A 401      18.537  73.020  67.355  1.00 96.43           O  
ATOM   6389  CG  PHE A 401      16.930  73.871  63.457  1.00 96.43           C  
ATOM   6390  CD1 PHE A 401      15.583  74.275  63.511  1.00 96.43           C  
ATOM   6392  CD2 PHE A 401      17.603  73.860  62.224  1.00 96.43           C  
ATOM   6394  CE1 PHE A 401      14.919  74.677  62.341  1.00 96.43           C  
ATOM   6396  CE2 PHE A 401      16.942  74.263  61.052  1.00 96.43           C  
ATOM   6398  CZ  PHE A 401      15.599  74.675  61.111  1.00 96.43           C  
ATOM   6400  N   GLN A 402      19.043  75.157  67.838  1.00 95.14           N  
ATOM   6402  CA  GLN A 402      19.719  74.843  69.109  1.00 95.14           C  
ATOM   6404  C   GLN A 402      18.820  74.042  70.063  1.00 95.14           C  
ATOM   6405  CB  GLN A 402      20.210  76.109  69.835  1.00 95.14           C  
ATOM   6408  O   GLN A 402      19.274  73.093  70.699  1.00 95.14           O  
ATOM   6409  CG  GLN A 402      21.187  76.988  69.035  1.00 95.14           C  
ATOM   6412  CD  GLN A 402      20.509  78.132  68.292  1.00 95.14           C  
ATOM   6413  NE2 GLN A 402      21.258  79.101  67.818  1.00 95.14           N  
ATOM   6416  OE1 GLN A 402      19.302  78.156  68.113  1.00 95.14           O  
ATOM   6417  N   GLN A 403      17.519  74.358  70.093  1.00 91.73           N  
ATOM   6419  CA  GLN A 403      16.528  73.664  70.926  1.00 91.73           C  
ATOM   6421  C   GLN A 403      16.375  72.173  70.590  1.00 91.73           C  
ATOM   6422  CB  GLN A 403      15.151  74.335  70.787  1.00 91.73           C  
ATOM   6425  O   GLN A 403      15.930  71.406  71.437  1.00 91.73           O  
ATOM   6426  CG  GLN A 403      15.116  75.771  71.326  1.00 91.73           C  
ATOM   6429  CD  GLN A 403      13.724  76.402  71.266  1.00 91.73           C  
ATOM   6430  NE2 GLN A 403      13.646  77.710  71.364  1.00 91.73           N  
ATOM   6433  OE1 GLN A 403      12.691  75.748  71.148  1.00 91.73           O  
ATOM   6434  N   VAL A 404      16.718  71.752  69.368  1.00 94.97           N  
ATOM   6436  CA  VAL A 404      16.728  70.335  68.969  1.00 94.97           C  
ATOM   6438  C   VAL A 404      18.135  69.755  69.118  1.00 94.97           C  
ATOM   6439  CB  VAL A 404      16.185  70.149  67.538  1.00 94.97           C  
ATOM   6441  O   VAL A 404      18.279  68.632  69.597  1.00 94.97           O  
ATOM   6442  CG1 VAL A 404      16.166  68.674  67.120  1.00 94.97           C  
ATOM   6446  CG2 VAL A 404      14.740  70.654  67.433  1.00 94.97           C  
ATOM   6450  N   ALA A 405      19.172  70.529  68.784  1.00 96.70           N  
ATOM   6452  CA  ALA A 405      20.570  70.109  68.856  1.00 96.70           C  
ATOM   6454  C   ALA A 405      20.999  69.663  70.267  1.00 96.70           C  
ATOM   6455  CB  ALA A 405      21.436  71.270  68.355  1.00 96.70           C  
ATOM   6459  O   ALA A 405      21.780  68.717  70.406  1.00 96.70           O  
ATOM   6460  N   VAL A 406      20.451  70.276  71.324  1.00 95.20           N  
ATOM   6462  CA  VAL A 406      20.725  69.856  72.712  1.00 95.20           C  
ATOM   6464  C   VAL A 406      20.296  68.414  73.010  1.00 95.20           C  
ATOM   6465  CB  VAL A 406      20.119  70.808  73.760  1.00 95.20           C  
ATOM   6467  O   VAL A 406      20.867  67.795  73.896  1.00 95.20           O  
ATOM   6468  CG1 VAL A 406      20.831  72.162  73.747  1.00 95.20           C  
ATOM   6472  CG2 VAL A 406      18.609  71.014  73.599  1.00 95.20           C  
ATOM   6476  N   PHE A 407      19.368  67.825  72.249  1.00 95.15           N  
ATOM   6478  CA  PHE A 407      18.916  66.442  72.457  1.00 95.15           C  
ATOM   6480  C   PHE A 407      19.784  65.383  71.762  1.00 95.15           C  
ATOM   6481  CB  PHE A 407      17.428  66.311  72.104  1.00 95.15           C  
ATOM   6484  O   PHE A 407      19.484  64.199  71.838  1.00 95.15           O  
ATOM   6485  CG  PHE A 407      16.539  67.084  73.054  1.00 95.15           C  
ATOM   6486  CD1 PHE A 407      16.296  66.581  74.346  1.00 95.15           C  
ATOM   6488  CD2 PHE A 407      16.019  68.337  72.681  1.00 95.15           C  
ATOM   6490  CE1 PHE A 407      15.576  67.352  75.274  1.00 95.15           C  
ATOM   6492  CE2 PHE A 407      15.290  69.101  73.608  1.00 95.15           C  
ATOM   6494  CZ  PHE A 407      15.095  68.621  74.912  1.00 95.15           C  
ATOM   6496  N   MET A 408      20.871  65.764  71.086  1.00 95.62           N  
ATOM   6498  CA  MET A 408      21.726  64.792  70.391  1.00 95.62           C  
ATOM   6500  C   MET A 408      22.721  64.084  71.303  1.00 95.62           C  
ATOM   6501  CB  MET A 408      22.469  65.480  69.247  1.00 95.62           C  
ATOM   6504  O   MET A 408      23.017  62.911  71.090  1.00 95.62           O  
ATOM   6505  CG  MET A 408      21.489  65.938  68.169  1.00 95.62           C  
ATOM   6508  SD  MET A 408      20.391  64.639  67.521  1.00 95.62           S  
ATOM   6509  CE  MET A 408      21.621  63.657  66.644  1.00 95.62           C  
ATOM   6513  N   GLN A 409      23.220  64.778  72.321  1.00 94.45           N  
ATOM   6515  CA  GLN A 409      24.222  64.278  73.260  1.00 94.45           C  
ATOM   6517  C   GLN A 409      23.649  64.288  74.674  1.00 94.45           C  
ATOM   6518  CB  GLN A 409      25.504  65.102  73.128  1.00 94.45           C  
ATOM   6521  O   GLN A 409      23.946  65.163  75.490  1.00 94.45           O  
ATOM   6522  CG  GLN A 409      26.263  64.773  71.829  1.00 94.45           C  
ATOM   6525  CD  GLN A 409      27.667  65.362  71.832  1.00 94.45           C  
ATOM   6526  NE2 GLN A 409      28.434  65.203  70.779  1.00 94.45           N  
ATOM   6529  OE1 GLN A 409      28.102  65.950  72.803  1.00 94.45           O  
ATOM   6530  N   VAL A 410      22.765  63.323  74.926  1.00 93.06           N  
ATOM   6532  CA  VAL A 410      22.001  63.226  76.167  1.00 93.06           C  
ATOM   6534  C   VAL A 410      22.079  61.845  76.791  1.00 93.06           C  
ATOM   6535  CB  VAL A 410      20.528  63.628  75.981  1.00 93.06           C  
ATOM   6537  O   VAL A 410      22.303  60.842  76.118  1.00 93.06           O  
ATOM   6538  CG1 VAL A 410      20.412  65.104  75.607  1.00 93.06           C  
ATOM   6542  CG2 VAL A 410      19.784  62.781  74.940  1.00 93.06           C  
ATOM   6546  N   GLU A 411      21.847  61.815  78.094  1.00 90.20           N  
ATOM   6548  CA  GLU A 411      21.631  60.618  78.894  1.00 90.20           C  
ATOM   6550  C   GLU A 411      20.244  60.684  79.535  1.00 90.20           C  
ATOM   6551  CB  GLU A 411      22.757  60.528  79.927  1.00 90.20           C  
ATOM   6554  O   GLU A 411      19.718  61.763  79.809  1.00 90.20           O  
ATOM   6555  CG  GLU A 411      22.642  59.354  80.909  1.00 90.20           C  
ATOM   6558  CD  GLU A 411      23.870  59.271  81.825  1.00 90.20           C  
ATOM   6559  OE1 GLU A 411      24.178  58.179  82.344  1.00 90.20           O  
ATOM   6560  OE2 GLU A 411      24.640  60.256  81.932  1.00 90.20           O  
ATOM   6561  N   LEU A 412      19.637  59.528  79.783  1.00 83.74           N  
ATOM   6563  CA  LEU A 412      18.370  59.452  80.495  1.00 83.74           C  
ATOM   6565  C   LEU A 412      18.554  59.885  81.955  1.00 83.74           C  
ATOM   6566  CB  LEU A 412      17.848  58.018  80.359  1.00 83.74           C  
ATOM   6569  O   LEU A 412      19.382  59.334  82.678  1.00 83.74           O  
ATOM   6570  CG  LEU A 412      16.486  57.742  81.001  1.00 83.74           C  
ATOM   6572  CD1 LEU A 412      15.405  58.563  80.326  1.00 83.74           C  
ATOM   6576  CD2 LEU A 412      16.073  56.286  80.811  1.00 83.74           C  
ATOM   6580  N   TYR A 413      17.764  60.860  82.399  1.00 80.58           N  
ATOM   6582  CA  TYR A 413      17.741  61.259  83.801  1.00 80.58           C  
ATOM   6584  C   TYR A 413      16.915  60.259  84.608  1.00 80.58           C  
ATOM   6585  CB  TYR A 413      17.212  62.691  83.963  1.00 80.58           C  
ATOM   6588  O   TYR A 413      15.684  60.338  84.652  1.00 80.58           O  
ATOM   6589  CG  TYR A 413      17.268  63.204  85.394  1.00 80.58           C  
ATOM   6590  CD1 TYR A 413      16.096  63.596  86.066  1.00 80.58           C  
ATOM   6592  CD2 TYR A 413      18.500  63.278  86.067  1.00 80.58           C  
ATOM   6594  CE1 TYR A 413      16.164  64.066  87.393  1.00 80.58           C  
ATOM   6596  CE2 TYR A 413      18.575  63.726  87.397  1.00 80.58           C  
ATOM   6598  OH  TYR A 413      17.455  64.490  89.372  1.00 80.58           O  
ATOM   6600  CZ  TYR A 413      17.400  64.103  88.073  1.00 80.58           C  
ATOM   6601  N   TYR A 414      17.604  59.337  85.274  1.00 66.64           N  
ATOM   6603  CA  TYR A 414      17.020  58.518  86.328  1.00 66.64           C  
ATOM   6605  C   TYR A 414      16.887  59.371  87.593  1.00 66.64           C  
ATOM   6606  CB  TYR A 414      17.871  57.262  86.556  1.00 66.64           C  
ATOM   6609  O   TYR A 414      17.765  59.374  88.452  1.00 66.64           O  
ATOM   6610  CG  TYR A 414      18.010  56.372  85.336  1.00 66.64           C  
ATOM   6611  CD1 TYR A 414      16.979  55.474  84.995  1.00 66.64           C  
ATOM   6613  CD2 TYR A 414      19.179  56.432  84.552  1.00 66.64           C  
ATOM   6615  CE1 TYR A 414      17.131  54.621  83.885  1.00 66.64           C  
ATOM   6617  CE2 TYR A 414      19.334  55.578  83.445  1.00 66.64           C  
ATOM   6619  OH  TYR A 414      18.459  53.814  82.064  1.00 66.64           O  
ATOM   6621  CZ  TYR A 414      18.316  54.659  83.120  1.00 66.64           C  
ATOM   6622  N   SER A 415      15.800  60.134  87.708  1.00 50.27           N  
ATOM   6624  CA  SER A 415      15.393  60.595  89.034  1.00 50.27           C  
ATOM   6626  C   SER A 415      14.768  59.412  89.746  1.00 50.27           C  
ATOM   6627  CB  SER A 415      14.365  61.720  88.987  1.00 50.27           C  
ATOM   6630  O   SER A 415      13.814  58.834  89.221  1.00 50.27           O  
ATOM   6631  OG  SER A 415      14.397  62.458  90.195  1.00 50.27           O  
ATOM   6633  N   GLY A 416      15.257  59.093  90.941  1.00 42.53           N  
ATOM   6635  CA  GLY A 416      14.470  58.305  91.879  1.00 42.53           C  
ATOM   6638  C   GLY A 416      13.067  58.904  92.029  1.00 42.53           C  
ATOM   6639  O   GLY A 416      12.872  60.115  91.868  1.00 42.53           O  
ATOM   6640  N   GLU A 417      12.115  58.032  92.327  1.00 44.57           N  
ATOM   6642  CA  GLU A 417      10.765  58.333  92.807  1.00 44.57           C  
ATOM   6644  C   GLU A 417       9.690  58.568  91.747  1.00 44.57           C  
ATOM   6645  CB  GLU A 417      10.777  59.332  93.977  1.00 44.57           C  
ATOM   6648  O   GLU A 417       8.999  57.628  91.397  1.00 44.57           O  
ATOM   6649  CG  GLU A 417      11.481  58.709  95.194  1.00 44.57           C  
ATOM   6652  CD  GLU A 417      11.780  59.708  96.320  1.00 44.57           C  
ATOM   6653  OE1 GLU A 417      12.026  59.261  97.461  1.00 44.57           O  
ATOM   6654  OE2 GLU A 417      11.797  60.929  96.036  1.00 44.57           O  
ATOM   6655  N   HIS A 418       9.424  59.776  91.282  1.00 40.32           N  
ATOM   6657  CA  HIS A 418       8.137  60.052  90.622  1.00 40.32           C  
ATOM   6659  C   HIS A 418       8.290  61.021  89.464  1.00 40.32           C  
ATOM   6660  CB  HIS A 418       7.098  60.491  91.663  1.00 40.32           C  
ATOM   6663  O   HIS A 418       7.415  61.849  89.198  1.00 40.32           O  
ATOM   6664  CG  HIS A 418       6.574  59.352  92.498  1.00 40.32           C  
ATOM   6665  CD2 HIS A 418       5.398  58.679  92.305  1.00 40.32           C  
ATOM   6667  ND1 HIS A 418       7.169  58.803  93.610  1.00 40.32           N  
ATOM   6669  CE1 HIS A 418       6.379  57.821  94.064  1.00 40.32           C  
ATOM   6671  NE2 HIS A 418       5.270  57.726  93.314  1.00 40.32           N  
ATOM   6672  N   ALA A 419       9.377  60.885  88.707  1.00 40.17           N  
ATOM   6674  CA  ALA A 419       9.439  61.490  87.392  1.00 40.17           C  
ATOM   6676  C   ALA A 419       8.544  60.700  86.416  1.00 40.17           C  
ATOM   6677  CB  ALA A 419      10.893  61.675  86.956  1.00 40.17           C  
ATOM   6681  O   ALA A 419       8.982  60.228  85.369  1.00 40.17           O  
ATOM   6682  N   MET A 420       7.228  60.697  86.683  1.00 41.66           N  
ATOM   6684  CA  MET A 420       6.298  61.113  85.640  1.00 41.66           C  
ATOM   6686  C   MET A 420       7.027  62.185  84.843  1.00 41.66           C  
ATOM   6687  CB  MET A 420       5.042  61.744  86.271  1.00 41.66           C  
ATOM   6690  O   MET A 420       7.557  63.127  85.441  1.00 41.66           O  
ATOM   6691  CG  MET A 420       4.064  60.691  86.797  1.00 41.66           C  
ATOM   6694  SD  MET A 420       2.935  60.039  85.532  1.00 41.66           S  
ATOM   6695  CE  MET A 420       1.557  61.200  85.737  1.00 41.66           C  
ATOM   6699  N   SER A 421       7.128  62.020  83.526  1.00 45.44           N  
ATOM   6701  CA  SER A 421       7.509  63.131  82.663  1.00 45.44           C  
ATOM   6703  C   SER A 421       6.806  64.374  83.216  1.00 45.44           C  
ATOM   6704  CB  SER A 421       7.059  62.817  81.229  1.00 45.44           C  
ATOM   6707  O   SER A 421       5.582  64.463  83.132  1.00 45.44           O  
ATOM   6708  OG  SER A 421       6.787  63.992  80.499  1.00 45.44           O  
ATOM   6710  N   ILE A 422       7.560  65.309  83.816  1.00 47.10           N  
ATOM   6712  CA  ILE A 422       7.004  66.573  84.343  1.00 47.10           C  
ATOM   6714  C   ILE A 422       6.343  67.334  83.178  1.00 47.10           C  
ATOM   6715  CB  ILE A 422       8.113  67.394  85.057  1.00 47.10           C  
ATOM   6717  O   ILE A 422       5.542  68.249  83.344  1.00 47.10           O  
ATOM   6718  CG1 ILE A 422       8.692  66.609  86.262  1.00 47.10           C  
ATOM   6721  CG2 ILE A 422       7.590  68.765  85.532  1.00 47.10           C  
ATOM   6725  CD1 ILE A 422       9.923  67.256  86.913  1.00 47.10           C  
ATOM   6729  N   GLN A 423       6.655  66.906  81.958  1.00 53.43           N  
ATOM   6731  CA  GLN A 423       6.145  67.426  80.722  1.00 53.43           C  
ATOM   6733  C   GLN A 423       4.719  66.915  80.484  1.00 53.43           C  
ATOM   6734  CB  GLN A 423       7.086  67.075  79.565  1.00 53.43           C  
ATOM   6737  O   GLN A 423       4.499  65.700  80.370  1.00 53.43           O  
ATOM   6738  CG  GLN A 423       8.555  67.142  80.006  1.00 53.43           C  
ATOM   6741  CD  GLN A 423       9.520  66.974  78.864  1.00 53.43           C  
ATOM   6742  NE2 GLN A 423      10.791  67.056  79.179  1.00 53.43           N  
ATOM   6745  OE1 GLN A 423       9.157  66.790  77.708  1.00 53.43           O  
ATOM   6746  N   PRO A 424       3.738  67.820  80.342  1.00 47.57           N  
ATOM   6747  CA  PRO A 424       2.404  67.433  79.921  1.00 47.57           C  
ATOM   6749  C   PRO A 424       2.502  66.704  78.578  1.00 47.57           C  
ATOM   6750  CB  PRO A 424       1.598  68.737  79.855  1.00 47.57           C  
ATOM   6753  O   PRO A 424       3.122  67.200  77.629  1.00 47.57           O  
ATOM   6754  CG  PRO A 424       2.654  69.831  79.706  1.00 47.57           C  
ATOM   6757  CD  PRO A 424       3.859  69.265  80.442  1.00 47.57           C  
ATOM   6760  N   ARG A 425       1.865  65.527  78.472  1.00 49.78           N  
ATOM   6762  CA  ARG A 425       1.691  64.797  77.205  1.00 49.78           C  
ATOM   6764  C   ARG A 425       0.716  65.545  76.291  1.00 49.78           C  
ATOM   6765  CB  ARG A 425       1.234  63.343  77.421  1.00 49.78           C  
ATOM   6768  O   ARG A 425      -0.308  65.021  75.870  1.00 49.78           O  
ATOM   6769  CG  ARG A 425       2.278  62.403  78.035  1.00 49.78           C  
ATOM   6772  CD  ARG A 425       1.732  60.969  77.937  1.00 49.78           C  
ATOM   6775  NE  ARG A 425       2.528  60.005  78.717  1.00 49.78           N  
ATOM   6777  NH1 ARG A 425       1.083  58.219  78.556  1.00 49.78           N  
ATOM   6780  NH2 ARG A 425       2.920  58.037  79.803  1.00 49.78           N  
ATOM   6783  CZ  ARG A 425       2.178  58.764  79.017  1.00 49.78           C  
ATOM   6784  N   ASN A 426       1.041  66.777  75.931  1.00 48.10           N  
ATOM   6786  CA  ASN A 426       0.351  67.484  74.876  1.00 48.10           C  
ATOM   6788  C   ASN A 426       0.879  66.930  73.556  1.00 48.10           C  
ATOM   6789  CB  ASN A 426       0.513  68.998  75.081  1.00 48.10           C  
ATOM   6792  O   ASN A 426       1.851  67.431  72.988  1.00 48.10           O  
ATOM   6793  CG  ASN A 426      -0.343  69.509  76.231  1.00 48.10           C  
ATOM   6794  ND2 ASN A 426      -0.151  70.734  76.651  1.00 48.10           N  
ATOM   6797  OD1 ASN A 426      -1.205  68.827  76.750  1.00 48.10           O  
ATOM   6798  N   SER A 427       0.248  65.857  73.074  1.00 49.88           N  
ATOM   6800  CA  SER A 427       0.363  65.445  71.678  1.00 49.88           C  
ATOM   6802  C   SER A 427      -0.406  66.451  70.823  1.00 49.88           C  
ATOM   6803  CB  SER A 427      -0.121  64.005  71.475  1.00 49.88           C  
ATOM   6806  O   SER A 427      -1.467  66.151  70.278  1.00 49.88           O  
ATOM   6807  OG  SER A 427      -0.007  63.672  70.103  1.00 49.88           O  
ATOM   6809  N   THR A 428       0.101  67.679  70.727  1.00 56.15           N  
ATOM   6811  CA  THR A 428      -0.435  68.653  69.782  1.00 56.15           C  
ATOM   6813  C   THR A 428      -0.253  68.089  68.384  1.00 56.15           C  
ATOM   6814  CB  THR A 428       0.234  70.028  69.911  1.00 56.15           C  
ATOM   6816  O   THR A 428       0.810  67.573  68.046  1.00 56.15           O  
ATOM   6817  CG2 THR A 428      -0.222  70.725  71.191  1.00 56.15           C  
ATOM   6821  OG1 THR A 428       1.636  69.910  69.978  1.00 56.15           O  
ATOM   6823  N   ARG A 429      -1.297  68.125  67.555  1.00 67.28           N  
ATOM   6825  CA  ARG A 429      -1.168  67.812  66.128  1.00 67.28           C  
ATOM   6827  C   ARG A 429      -0.169  68.794  65.497  1.00 67.28           C  
ATOM   6828  CB  ARG A 429      -2.566  67.866  65.495  1.00 67.28           C  
ATOM   6831  O   ARG A 429      -0.000  69.902  66.003  1.00 67.28           O  
ATOM   6832  CG  ARG A 429      -2.624  67.254  64.088  1.00 67.28           C  
ATOM   6835  CD  ARG A 429      -4.078  67.224  63.604  1.00 67.28           C  
ATOM   6838  NE  ARG A 429      -4.196  66.623  62.263  1.00 67.28           N  
ATOM   6840  NH1 ARG A 429      -6.491  66.657  62.137  1.00 67.28           N  
ATOM   6843  NH2 ARG A 429      -5.308  65.809  60.447  1.00 67.28           N  
ATOM   6846  CZ  ARG A 429      -5.327  66.368  61.624  1.00 67.28           C  
ATOM   6847  N   ILE A 430       0.512  68.384  64.423  1.00 71.10           N  
ATOM   6849  CA  ILE A 430       1.333  69.325  63.638  1.00 71.10           C  
ATOM   6851  C   ILE A 430       0.435  70.502  63.247  1.00 71.10           C  
ATOM   6852  CB  ILE A 430       1.972  68.646  62.406  1.00 71.10           C  
ATOM   6854  O   ILE A 430      -0.704  70.287  62.822  1.00 71.10           O  
ATOM   6855  CG1 ILE A 430       2.968  67.569  62.889  1.00 71.10           C  
ATOM   6858  CG2 ILE A 430       2.687  69.675  61.513  1.00 71.10           C  
ATOM   6862  CD1 ILE A 430       3.573  66.714  61.779  1.00 71.10           C  
ATOM   6866  N   GLN A 431       0.919  71.726  63.470  1.00 76.18           N  
ATOM   6868  CA  GLN A 431       0.131  72.928  63.215  1.00 76.18           C  
ATOM   6870  C   GLN A 431      -0.238  72.999  61.733  1.00 76.18           C  
ATOM   6871  CB  GLN A 431       0.883  74.200  63.639  1.00 76.18           C  
ATOM   6874  O   GLN A 431       0.588  72.704  60.870  1.00 76.18           O  
ATOM   6875  CG  GLN A 431       1.227  74.242  65.136  1.00 76.18           C  
ATOM   6878  CD  GLN A 431       1.902  75.547  65.561  1.00 76.18           C  
ATOM   6879  NE2 GLN A 431       2.332  75.652  66.799  1.00 76.18           N  
ATOM   6882  OE1 GLN A 431       2.059  76.497  64.810  1.00 76.18           O  
ATOM   6883  N   ILE A 432      -1.469  73.429  61.446  1.00 75.37           N  
ATOM   6885  CA  ILE A 432      -2.020  73.474  60.083  1.00 75.37           C  
ATOM   6887  C   ILE A 432      -1.116  74.295  59.149  1.00 75.37           C  
ATOM   6888  CB  ILE A 432      -3.473  74.008  60.120  1.00 75.37           C  
ATOM   6890  O   ILE A 432      -0.921  73.900  58.008  1.00 75.37           O  
ATOM   6891  CG1 ILE A 432      -4.368  73.055  60.952  1.00 75.37           C  
ATOM   6894  CG2 ILE A 432      -4.041  74.166  58.698  1.00 75.37           C  
ATOM   6898  CD1 ILE A 432      -5.770  73.603  61.252  1.00 75.37           C  
ATOM   6902  N   LYS A 433      -0.472  75.350  59.667  1.00 82.13           N  
ATOM   6904  CA  LYS A 433       0.443  76.220  58.909  1.00 82.13           C  
ATOM   6906  C   LYS A 433       1.633  75.504  58.256  1.00 82.13           C  
ATOM   6907  CB  LYS A 433       0.921  77.374  59.812  1.00 82.13           C  
ATOM   6910  O   LYS A 433       2.172  76.010  57.284  1.00 82.13           O  
ATOM   6911  CG  LYS A 433       1.956  76.939  60.863  1.00 82.13           C  
ATOM   6914  CD  LYS A 433       2.362  78.090  61.792  1.00 82.13           C  
ATOM   6917  CE  LYS A 433       3.617  77.629  62.526  1.00 82.13           C  
ATOM   6920  NZ  LYS A 433       4.116  78.564  63.556  1.00 82.13           N  
ATOM   6924  N   TYR A 434       2.065  74.357  58.790  1.00 83.67           N  
ATOM   6926  CA  TYR A 434       3.170  73.585  58.209  1.00 83.67           C  
ATOM   6928  C   TYR A 434       2.686  72.523  57.221  1.00 83.67           C  
ATOM   6929  CB  TYR A 434       3.987  72.917  59.320  1.00 83.67           C  
ATOM   6932  O   TYR A 434       3.499  71.954  56.501  1.00 83.67           O  
ATOM   6933  CG  TYR A 434       4.584  73.861  60.346  1.00 83.67           C  
ATOM   6934  CD1 TYR A 434       5.577  74.795  59.981  1.00 83.67           C  
ATOM   6936  CD2 TYR A 434       4.174  73.764  61.687  1.00 83.67           C  
ATOM   6938  CE1 TYR A 434       6.171  75.620  60.960  1.00 83.67           C  
ATOM   6940  CE2 TYR A 434       4.750  74.599  62.662  1.00 83.67           C  
ATOM   6942  OH  TYR A 434       6.225  76.356  63.271  1.00 83.67           O  
ATOM   6944  CZ  TYR A 434       5.758  75.518  62.305  1.00 83.67           C  
ATOM   6945  N   LYS A 435       1.382  72.217  57.208  1.00 81.01           N  
ATOM   6947  CA  LYS A 435       0.841  71.068  56.483  1.00 81.01           C  
ATOM   6949  C   LYS A 435       1.070  71.193  54.979  1.00 81.01           C  
ATOM   6950  CB  LYS A 435      -0.643  70.900  56.825  1.00 81.01           C  
ATOM   6953  O   LYS A 435       1.598  70.259  54.395  1.00 81.01           O  
ATOM   6954  CG  LYS A 435      -1.164  69.590  56.233  1.00 81.01           C  
ATOM   6957  CD  LYS A 435      -2.677  69.477  56.379  1.00 81.01           C  
ATOM   6960  CE  LYS A 435      -3.092  68.241  55.583  1.00 81.01           C  
ATOM   6963  NZ  LYS A 435      -4.536  68.259  55.280  1.00 81.01           N  
ATOM   6967  N   ASP A 436       0.737  72.342  54.397  1.00 83.66           N  
ATOM   6969  CA  ASP A 436       0.828  72.546  52.947  1.00 83.66           C  
ATOM   6971  C   ASP A 436       2.286  72.454  52.467  1.00 83.66           C  
ATOM   6972  CB  ASP A 436       0.178  73.891  52.577  1.00 83.66           C  
ATOM   6975  O   ASP A 436       2.586  71.722  51.530  1.00 83.66           O  
ATOM   6976  CG  ASP A 436      -1.291  73.998  53.020  1.00 83.66           C  
ATOM   6977  OD1 ASP A 436      -1.973  72.949  53.115  1.00 83.66           O  
ATOM   6978  OD2 ASP A 436      -1.709  75.126  53.358  1.00 83.66           O  
ATOM   6979  N   VAL A 437       3.213  73.085  53.199  1.00 86.28           N  
ATOM   6981  CA  VAL A 437       4.659  73.026  52.913  1.00 86.28           C  
ATOM   6983  C   VAL A 437       5.208  71.605  53.081  1.00 86.28           C  
ATOM   6984  CB  VAL A 437       5.434  74.002  53.823  1.00 86.28           C  
ATOM   6986  O   VAL A 437       6.039  71.157  52.298  1.00 86.28           O  
ATOM   6987  CG1 VAL A 437       6.934  74.032  53.502  1.00 86.28           C  
ATOM   6991  CG2 VAL A 437       4.907  75.440  53.700  1.00 86.28           C  
ATOM   6995  N   MET A 438       4.759  70.867  54.099  1.00 83.09           N  
ATOM   6997  CA  MET A 438       5.182  69.478  54.298  1.00 83.09           C  
ATOM   6999  C   MET A 438       4.633  68.533  53.228  1.00 83.09           C  
ATOM   7000  CB  MET A 438       4.730  68.960  55.664  1.00 83.09           C  
ATOM   7003  O   MET A 438       5.341  67.611  52.835  1.00 83.09           O  
ATOM   7004  CG  MET A 438       5.609  69.453  56.813  1.00 83.09           C  
ATOM   7007  SD  MET A 438       5.250  68.607  58.377  1.00 83.09           S  
ATOM   7008  CE  MET A 438       5.945  66.976  58.003  1.00 83.09           C  
ATOM   7012  N   ASP A 439       3.390  68.729  52.790  1.00 85.50           N  
ATOM   7014  CA  ASP A 439       2.771  67.923  51.737  1.00 85.50           C  
ATOM   7016  C   ASP A 439       3.430  68.195  50.370  1.00 85.50           C  
ATOM   7017  CB  ASP A 439       1.239  68.147  51.731  1.00 85.50           C  
ATOM   7020  O   ASP A 439       3.553  67.269  49.571  1.00 85.50           O  
ATOM   7021  CG  ASP A 439       0.475  67.433  52.871  1.00 85.50           C  
ATOM   7022  OD1 ASP A 439       0.989  66.422  53.419  1.00 85.50           O  
ATOM   7023  OD2 ASP A 439      -0.693  67.798  53.167  1.00 85.50           O  
ATOM   7024  N   GLU A 440       3.931  69.413  50.134  1.00 87.80           N  
ATOM   7026  CA  GLU A 440       4.736  69.762  48.957  1.00 87.80           C  
ATOM   7028  C   GLU A 440       6.144  69.138  48.994  1.00 87.80           C  
ATOM   7029  CB  GLU A 440       4.799  71.296  48.842  1.00 87.80           C  
ATOM   7032  O   GLU A 440       6.562  68.496  48.031  1.00 87.80           O  
ATOM   7033  CG  GLU A 440       5.520  71.771  47.570  1.00 87.80           C  
ATOM   7036  CD  GLU A 440       5.569  73.302  47.432  1.00 87.80           C  
ATOM   7037  OE1 GLU A 440       6.093  73.759  46.393  1.00 87.80           O  
ATOM   7038  OE2 GLU A 440       5.106  74.012  48.357  1.00 87.80           O  
ATOM   7039  N   LEU A 441       6.870  69.279  50.111  1.00 88.15           N  
ATOM   7041  CA  LEU A 441       8.237  68.752  50.248  1.00 88.15           C  
ATOM   7043  C   LEU A 441       8.278  67.219  50.362  1.00 88.15           C  
ATOM   7044  CB  LEU A 441       8.912  69.393  51.477  1.00 88.15           C  
ATOM   7047  O   LEU A 441       9.225  66.584  49.899  1.00 88.15           O  
ATOM   7048  CG  LEU A 441       9.196  70.903  51.365  1.00 88.15           C  
ATOM   7050  CD1 LEU A 441       9.760  71.428  52.685  1.00 88.15           C  
ATOM   7054  CD2 LEU A 441      10.201  71.224  50.268  1.00 88.15           C  
ATOM   7058  N   TYR A 442       7.266  66.616  50.990  1.00 87.64           N  
ATOM   7060  CA  TYR A 442       7.183  65.180  51.259  1.00 87.64           C  
ATOM   7062  C   TYR A 442       5.808  64.629  50.836  1.00 87.64           C  
ATOM   7063  CB  TYR A 442       7.485  64.898  52.740  1.00 87.64           C  
ATOM   7066  O   TYR A 442       4.936  64.422  51.686  1.00 87.64           O  
ATOM   7067  CG  TYR A 442       8.849  65.367  53.205  1.00 87.64           C  
ATOM   7068  CD1 TYR A 442      10.002  64.613  52.912  1.00 87.64           C  
ATOM   7070  CD2 TYR A 442       8.962  66.575  53.920  1.00 87.64           C  
ATOM   7072  CE1 TYR A 442      11.264  65.054  53.356  1.00 87.64           C  
ATOM   7074  CE2 TYR A 442      10.223  67.024  54.354  1.00 87.64           C  
ATOM   7076  OH  TYR A 442      12.587  66.672  54.542  1.00 87.64           O  
ATOM   7078  CZ  TYR A 442      11.376  66.258  54.085  1.00 87.64           C  
ATOM   7079  N   PRO A 443       5.607  64.312  49.544  1.00 83.35           N  
ATOM   7080  CA  PRO A 443       4.295  63.943  48.997  1.00 83.35           C  
ATOM   7082  C   PRO A 443       3.805  62.547  49.416  1.00 83.35           C  
ATOM   7083  CB  PRO A 443       4.463  64.061  47.477  1.00 83.35           C  
ATOM   7086  O   PRO A 443       2.667  62.163  49.144  1.00 83.35           O  
ATOM   7087  CG  PRO A 443       5.949  63.788  47.253  1.00 83.35           C  
ATOM   7090  CD  PRO A 443       6.590  64.436  48.475  1.00 83.35           C  
ATOM   7093  N   HIS A 444       4.646  61.743  50.071  1.00 85.65           N  
ATOM   7095  CA  HIS A 444       4.280  60.386  50.457  1.00 85.65           C  
ATOM   7097  C   HIS A 444       3.353  60.374  51.676  1.00 85.65           C  
ATOM   7098  CB  HIS A 444       5.524  59.529  50.681  1.00 85.65           C  
ATOM   7101  O   HIS A 444       3.737  60.727  52.796  1.00 85.65           O  
ATOM   7102  CG  HIS A 444       6.391  59.406  49.458  1.00 85.65           C  
ATOM   7103  CD2 HIS A 444       7.688  59.827  49.335  1.00 85.65           C  
ATOM   7105  ND1 HIS A 444       6.025  58.852  48.251  1.00 85.65           N  
ATOM   7107  CE1 HIS A 444       7.078  58.937  47.422  1.00 85.65           C  
ATOM   7109  NE2 HIS A 444       8.115  59.510  48.046  1.00 85.65           N  
ATOM   7110  N   GLN A 445       2.133  59.881  51.470  1.00 79.70           N  
ATOM   7112  CA  GLN A 445       1.125  59.762  52.514  1.00 79.70           C  
ATOM   7114  C   GLN A 445       0.781  58.298  52.792  1.00 79.70           C  
ATOM   7115  CB  GLN A 445      -0.116  60.578  52.154  1.00 79.70           C  
ATOM   7118  O   GLN A 445       0.665  57.471  51.887  1.00 79.70           O  
ATOM   7119  CG  GLN A 445       0.171  62.070  51.905  1.00 79.70           C  
ATOM   7122  CD  GLN A 445      -1.094  62.866  51.597  1.00 79.70           C  
ATOM   7123  NE2 GLN A 445      -1.050  64.176  51.703  1.00 79.70           N  
ATOM   7126  OE1 GLN A 445      -2.147  62.320  51.291  1.00 79.70           O  
ATOM   7127  N   ARG A 446       0.586  57.970  54.070  1.00 76.81           N  
ATOM   7129  CA  ARG A 446       0.125  56.652  54.508  1.00 76.81           C  
ATOM   7131  C   ARG A 446      -1.393  56.670  54.640  1.00 76.81           C  
ATOM   7132  CB  ARG A 446       0.848  56.266  55.805  1.00 76.81           C  
ATOM   7135  O   ARG A 446      -1.940  57.407  55.463  1.00 76.81           O  
ATOM   7136  CG  ARG A 446       0.495  54.842  56.254  1.00 76.81           C  
ATOM   7139  CD  ARG A 446       1.310  54.464  57.492  1.00 76.81           C  
ATOM   7142  NE  ARG A 446       0.937  53.130  57.997  1.00 76.81           N  
ATOM   7144  NH1 ARG A 446       2.346  53.101  59.813  1.00 76.81           N  
ATOM   7147  NH2 ARG A 446       1.024  51.348  59.417  1.00 76.81           N  
ATOM   7150  CZ  ARG A 446       1.435  52.536  59.069  1.00 76.81           C  
ATOM   7151  N   GLN A 447      -2.065  55.814  53.872  1.00 72.24           N  
ATOM   7153  CA  GLN A 447      -3.495  55.567  54.043  1.00 72.24           C  
ATOM   7155  C   GLN A 447      -3.741  54.903  55.402  1.00 72.24           C  
ATOM   7156  CB  GLN A 447      -4.044  54.706  52.900  1.00 72.24           C  
ATOM   7159  O   GLN A 447      -3.092  53.912  55.757  1.00 72.24           O  
ATOM   7160  CG  GLN A 447      -4.004  55.435  51.545  1.00 72.24           C  
ATOM   7163  CD  GLN A 447      -4.625  54.614  50.417  1.00 72.24           C  
ATOM   7164  NE2 GLN A 447      -4.636  55.119  49.204  1.00 72.24           N  
ATOM   7167  OE1 GLN A 447      -5.102  53.507  50.601  1.00 72.24           O  
ATOM   7168  N   GLN A 448      -4.659  55.468  56.182  1.00 65.38           N  
ATOM   7170  CA  GLN A 448      -5.105  54.863  57.430  1.00 65.38           C  
ATOM   7172  C   GLN A 448      -6.324  53.981  57.174  1.00 65.38           C  
ATOM   7173  CB  GLN A 448      -5.368  55.930  58.498  1.00 65.38           C  
ATOM   7176  O   GLN A 448      -7.168  54.289  56.334  1.00 65.38           O  
ATOM   7177  CG  GLN A 448      -4.051  56.549  58.995  1.00 65.38           C  
ATOM   7180  CD  GLN A 448      -4.214  57.358  60.278  1.00 65.38           C  
ATOM   7181  NE2 GLN A 448      -3.133  57.757  60.909  1.00 65.38           N  
ATOM   7184  OE1 GLN A 448      -5.291  57.620  60.775  1.00 65.38           O  
ATOM   7185  N   ARG A 449      -6.410  52.864  57.906  1.00 63.46           N  
ATOM   7187  CA  ARG A 449      -7.606  52.017  57.878  1.00 63.46           C  
ATOM   7189  C   ARG A 449      -8.789  52.816  58.422  1.00 63.46           C  
ATOM   7190  CB  ARG A 449      -7.400  50.723  58.680  1.00 63.46           C  
ATOM   7193  O   ARG A 449      -8.641  53.526  59.416  1.00 63.46           O  
ATOM   7194  CG  ARG A 449      -6.442  49.751  57.978  1.00 63.46           C  
ATOM   7197  CD  ARG A 449      -6.372  48.425  58.743  1.00 63.46           C  
ATOM   7200  NE  ARG A 449      -5.529  47.431  58.048  1.00 63.46           N  
ATOM   7202  NH1 ARG A 449      -5.852  45.685  59.510  1.00 63.46           N  
ATOM   7205  NH2 ARG A 449      -4.572  45.385  57.712  1.00 63.46           N  
ATOM   7208  CZ  ARG A 449      -5.322  46.178  58.425  1.00 63.46           C  
ATOM   7209  N   ALA A 450      -9.943  52.668  57.778  1.00 63.29           N  
ATOM   7211  CA  ALA A 450     -11.183  53.269  58.244  1.00 63.29           C  
ATOM   7213  C   ALA A 450     -11.486  52.801  59.675  1.00 63.29           C  
ATOM   7214  CB  ALA A 450     -12.311  52.911  57.268  1.00 63.29           C  
ATOM   7218  O   ALA A 450     -11.452  51.603  59.966  1.00 63.29           O  
ATOM   7219  N   ILE A 451     -11.781  53.749  60.560  1.00 58.55           N  
ATOM   7221  CA  ILE A 451     -12.266  53.464  61.911  1.00 58.55           C  
ATOM   7223  C   ILE A 451     -13.789  53.515  61.826  1.00 58.55           C  
ATOM   7224  CB  ILE A 451     -11.677  54.454  62.943  1.00 58.55           C  
ATOM   7226  O   ILE A 451     -14.347  54.531  61.421  1.00 58.55           O  
ATOM   7227  CG1 ILE A 451     -10.131  54.350  62.978  1.00 58.55           C  
ATOM   7230  CG2 ILE A 451     -12.266  54.178  64.341  1.00 58.55           C  
ATOM   7234  CD1 ILE A 451      -9.458  55.382  63.890  1.00 58.55           C  
ATOM   7238  N   ASN A 452     -14.465  52.413  62.163  1.00 59.74           N  
ATOM   7240  CA  ASN A 452     -15.930  52.302  62.128  1.00 59.74           C  
ATOM   7242  C   ASN A 452     -16.553  52.681  60.768  1.00 59.74           C  
ATOM   7243  CB  ASN A 452     -16.529  53.076  63.317  1.00 59.74           C  
ATOM   7246  O   ASN A 452     -17.615  53.291  60.712  1.00 59.74           O  
ATOM   7247  CG  ASN A 452     -16.012  52.606  64.664  1.00 59.74           C  
ATOM   7248  ND2 ASN A 452     -16.193  53.398  65.693  1.00 59.74           N  
ATOM   7251  OD1 ASN A 452     -15.435  51.540  64.813  1.00 59.74           O  
ATOM   7252  N   GLY A 453     -15.868  52.360  59.665  1.00 64.23           N  
ATOM   7254  CA  GLY A 453     -16.334  52.667  58.307  1.00 64.23           C  
ATOM   7257  C   GLY A 453     -16.157  54.125  57.871  1.00 64.23           C  
ATOM   7258  O   GLY A 453     -16.399  54.431  56.708  1.00 64.23           O  
ATOM   7259  N   VAL A 454     -15.683  55.018  58.749  1.00 67.22           N  
ATOM   7261  CA  VAL A 454     -15.381  56.408  58.386  1.00 67.22           C  
ATOM   7263  C   VAL A 454     -13.980  56.472  57.763  1.00 67.22           C  
ATOM   7264  CB  VAL A 454     -15.518  57.367  59.582  1.00 67.22           C  
ATOM   7266  O   VAL A 454     -13.010  56.058  58.412  1.00 67.22           O  
ATOM   7267  CG1 VAL A 454     -15.314  58.823  59.141  1.00 67.22           C  
ATOM   7271  CG2 VAL A 454     -16.914  57.263  60.213  1.00 67.22           C  
ATOM   7275  N   PRO A 455     -13.832  56.980  56.522  1.00 59.85           N  
ATOM   7276  CA  PRO A 455     -12.525  57.193  55.916  1.00 59.85           C  
ATOM   7278  C   PRO A 455     -11.726  58.189  56.759  1.00 59.85           C  
ATOM   7279  CB  PRO A 455     -12.775  57.730  54.499  1.00 59.85           C  
ATOM   7282  O   PRO A 455     -12.172  59.310  57.001  1.00 59.85           O  
ATOM   7283  CG  PRO A 455     -14.249  57.436  54.231  1.00 59.85           C  
ATOM   7286  CD  PRO A 455     -14.881  57.423  55.618  1.00 59.85           C  
ATOM   7289  N   VAL A 456     -10.540  57.787  57.209  1.00 65.71           N  
ATOM   7291  CA  VAL A 456      -9.631  58.683  57.927  1.00 65.71           C  
ATOM   7293  C   VAL A 456      -8.683  59.314  56.916  1.00 65.71           C  
ATOM   7294  CB  VAL A 456      -8.888  57.970  59.070  1.00 65.71           C  
ATOM   7296  O   VAL A 456      -8.111  58.612  56.080  1.00 65.71           O  
ATOM   7297  CG1 VAL A 456      -8.070  58.987  59.877  1.00 65.71           C  
ATOM   7301  CG2 VAL A 456      -9.867  57.284  60.034  1.00 65.71           C  
ATOM   7305  N   ALA A 457      -8.529  60.639  56.982  1.00 66.03           N  
ATOM   7307  CA  ALA A 457      -7.645  61.369  56.081  1.00 66.03           C  
ATOM   7309  C   ALA A 457      -6.223  60.773  56.110  1.00 66.03           C  
ATOM   7310  CB  ALA A 457      -7.642  62.855  56.460  1.00 66.03           C  
ATOM   7314  O   ALA A 457      -5.718  60.452  57.194  1.00 66.03           O  
ATOM   7315  N   PRO A 458      -5.567  60.627  54.945  1.00 67.20           N  
ATOM   7316  CA  PRO A 458      -4.218  60.092  54.884  1.00 67.20           C  
ATOM   7318  C   PRO A 458      -3.260  60.991  55.672  1.00 67.20           C  
ATOM   7319  CB  PRO A 458      -3.892  60.001  53.392  1.00 67.20           C  
ATOM   7322  O   PRO A 458      -3.424  62.212  55.742  1.00 67.20           O  
ATOM   7323  CG  PRO A 458      -4.728  61.122  52.780  1.00 67.20           C  
ATOM   7326  CD  PRO A 458      -5.995  61.080  53.628  1.00 67.20           C  
ATOM   7329  N   VAL A 459      -2.270  60.371  56.313  1.00 74.67           N  
ATOM   7331  CA  VAL A 459      -1.296  61.085  57.145  1.00 74.67           C  
ATOM   7333  C   VAL A 459       0.044  61.105  56.428  1.00 74.67           C  
ATOM   7334  CB  VAL A 459      -1.207  60.498  58.566  1.00 74.67           C  
ATOM   7336  O   VAL A 459       0.538  60.061  56.000  1.00 74.67           O  
ATOM   7337  CG1 VAL A 459      -0.254  61.312  59.451  1.00 74.67           C  
ATOM   7341  CG2 VAL A 459      -2.583  60.525  59.244  1.00 74.67           C  
ATOM   7345  N   ASN A 460       0.636  62.290  56.315  1.00 83.42           N  
ATOM   7347  CA  ASN A 460       1.967  62.478  55.755  1.00 83.42           C  
ATOM   7349  C   ASN A 460       3.012  61.665  56.549  1.00 83.42           C  
ATOM   7350  CB  ASN A 460       2.248  63.991  55.729  1.00 83.42           C  
ATOM   7353  O   ASN A 460       3.039  61.719  57.784  1.00 83.42           O  
ATOM   7354  CG  ASN A 460       3.516  64.316  54.969  1.00 83.42           C  
ATOM   7355  ND2 ASN A 460       3.450  65.225  54.035  1.00 83.42           N  
ATOM   7358  OD1 ASN A 460       4.555  63.733  55.236  1.00 83.42           O  
ATOM   7359  N   ILE A 461       3.867  60.910  55.849  1.00 85.86           N  
ATOM   7361  CA  ILE A 461       4.889  60.051  56.470  1.00 85.86           C  
ATOM   7363  C   ILE A 461       5.895  60.880  57.277  1.00 85.86           C  
ATOM   7364  CB  ILE A 461       5.591  59.179  55.403  1.00 85.86           C  
ATOM   7366  O   ILE A 461       6.238  60.484  58.393  1.00 85.86           O  
ATOM   7367  CG1 ILE A 461       4.575  58.173  54.812  1.00 85.86           C  
ATOM   7370  CG2 ILE A 461       6.800  58.426  55.997  1.00 85.86           C  
ATOM   7374  CD1 ILE A 461       5.148  57.288  53.700  1.00 85.86           C  
ATOM   7378  N   ALA A 462       6.301  62.051  56.779  1.00 87.05           N  
ATOM   7380  CA  ALA A 462       7.175  62.960  57.515  1.00 87.05           C  
ATOM   7382  C   ALA A 462       6.508  63.419  58.819  1.00 87.05           C  
ATOM   7383  CB  ALA A 462       7.542  64.140  56.605  1.00 87.05           C  
ATOM   7387  O   ALA A 462       7.147  63.474  59.867  1.00 87.05           O  
ATOM   7388  N   GLY A 463       5.189  63.636  58.803  1.00 86.30           N  
ATOM   7390  CA  GLY A 463       4.437  63.978  60.008  1.00 86.30           C  
ATOM   7393  C   GLY A 463       4.420  62.866  61.067  1.00 86.30           C  
ATOM   7394  O   GLY A 463       4.494  63.148  62.265  1.00 86.30           O  
ATOM   7395  N   ILE A 464       4.369  61.599  60.642  1.00 85.48           N  
ATOM   7397  CA  ILE A 464       4.495  60.434  61.535  1.00 85.48           C  
ATOM   7399  C   ILE A 464       5.912  60.370  62.118  1.00 85.48           C  
ATOM   7400  CB  ILE A 464       4.136  59.122  60.793  1.00 85.48           C  
ATOM   7402  O   ILE A 464       6.080  60.128  63.312  1.00 85.48           O  
ATOM   7403  CG1 ILE A 464       2.674  59.163  60.292  1.00 85.48           C  
ATOM   7406  CG2 ILE A 464       4.352  57.896  61.701  1.00 85.48           C  
ATOM   7410  CD1 ILE A 464       2.272  57.991  59.386  1.00 85.48           C  
ATOM   7414  N   ALA A 465       6.921  60.627  61.288  1.00 88.52           N  
ATOM   7416  CA  ALA A 465       8.323  60.603  61.681  1.00 88.52           C  
ATOM   7418  C   ALA A 465       8.632  61.689  62.733  1.00 88.52           C  
ATOM   7419  CB  ALA A 465       9.150  60.721  60.393  1.00 88.52           C  
ATOM   7423  O   ALA A 465       9.178  61.381  63.794  1.00 88.52           O  
ATOM   7424  N   VAL A 466       8.165  62.926  62.512  1.00 90.65           N  
ATOM   7426  CA  VAL A 466       8.238  64.037  63.483  1.00 90.65           C  
ATOM   7428  C   VAL A 466       7.561  63.664  64.800  1.00 90.65           C  
ATOM   7429  CB  VAL A 466       7.585  65.311  62.903  1.00 90.65           C  
ATOM   7431  O   VAL A 466       8.113  63.908  65.870  1.00 90.65           O  
ATOM   7432  CG1 VAL A 466       7.410  66.425  63.948  1.00 90.65           C  
ATOM   7436  CG2 VAL A 466       8.413  65.890  61.755  1.00 90.65           C  
ATOM   7440  N   GLN A 467       6.377  63.044  64.746  1.00 87.03           N  
ATOM   7442  CA  GLN A 467       5.686  62.592  65.954  1.00 87.03           C  
ATOM   7444  C   GLN A 467       6.499  61.538  66.715  1.00 87.03           C  
ATOM   7445  CB  GLN A 467       4.290  62.060  65.592  1.00 87.03           C  
ATOM   7448  O   GLN A 467       6.506  61.572  67.942  1.00 87.03           O  
ATOM   7449  CG  GLN A 467       3.480  61.588  66.815  1.00 87.03           C  
ATOM   7452  CD  GLN A 467       3.110  62.699  67.795  1.00 87.03           C  
ATOM   7453  NE2 GLN A 467       2.650  62.368  68.980  1.00 87.03           N  
ATOM   7456  OE1 GLN A 467       3.154  63.883  67.497  1.00 87.03           O  
ATOM   7457  N   SER A 468       7.183  60.632  66.012  1.00 87.67           N  
ATOM   7459  CA  SER A 468       8.037  59.609  66.623  1.00 87.67           C  
ATOM   7461  C   SER A 468       9.244  60.224  67.334  1.00 87.67           C  
ATOM   7462  CB  SER A 468       8.498  58.612  65.557  1.00 87.67           C  
ATOM   7465  O   SER A 468       9.502  59.886  68.487  1.00 87.67           O  
ATOM   7466  OG  SER A 468       9.033  57.459  66.170  1.00 87.67           O  
ATOM   7468  N   ALA A 469       9.945  61.165  66.688  1.00 90.35           N  
ATOM   7470  CA  ALA A 469      11.056  61.895  67.307  1.00 90.35           C  
ATOM   7472  C   ALA A 469      10.582  62.692  68.532  1.00 90.35           C  
ATOM   7473  CB  ALA A 469      11.695  62.820  66.262  1.00 90.35           C  
ATOM   7477  O   ALA A 469      11.147  62.578  69.616  1.00 90.35           O  
ATOM   7478  N   HIS A 470       9.480  63.432  68.385  1.00 89.79           N  
ATOM   7480  CA  HIS A 470       8.873  64.205  69.466  1.00 89.79           C  
ATOM   7482  C   HIS A 470       8.458  63.329  70.657  1.00 89.79           C  
ATOM   7483  CB  HIS A 470       7.657  64.947  68.899  1.00 89.79           C  
ATOM   7486  O   HIS A 470       8.723  63.686  71.803  1.00 89.79           O  
ATOM   7487  CG  HIS A 470       6.850  65.654  69.953  1.00 89.79           C  
ATOM   7488  CD2 HIS A 470       7.295  66.652  70.769  1.00 89.79           C  
ATOM   7490  ND1 HIS A 470       5.561  65.361  70.334  1.00 89.79           N  
ATOM   7492  CE1 HIS A 470       5.227  66.196  71.333  1.00 89.79           C  
ATOM   7494  NE2 HIS A 470       6.244  67.022  71.617  1.00 89.79           N  
ATOM   7495  N   ALA A 471       7.817  62.187  70.399  1.00 85.95           N  
ATOM   7497  CA  ALA A 471       7.406  61.256  71.443  1.00 85.95           C  
ATOM   7499  C   ALA A 471       8.612  60.657  72.176  1.00 85.95           C  
ATOM   7500  CB  ALA A 471       6.529  60.162  70.824  1.00 85.95           C  
ATOM   7504  O   ALA A 471       8.552  60.517  73.392  1.00 85.95           O  
ATOM   7505  N   SER A 472       9.702  60.358  71.460  1.00 87.03           N  
ATOM   7507  CA  SER A 472      10.936  59.873  72.080  1.00 87.03           C  
ATOM   7509  C   SER A 472      11.654  60.950  72.895  1.00 87.03           C  
ATOM   7510  CB  SER A 472      11.864  59.261  71.030  1.00 87.03           C  
ATOM   7513  O   SER A 472      12.212  60.603  73.920  1.00 87.03           O  
ATOM   7514  OG  SER A 472      13.112  58.902  71.608  1.00 87.03           O  
ATOM   7516  N   ILE A 473      11.624  62.230  72.513  1.00 89.80           N  
ATOM   7518  CA  ILE A 473      12.189  63.308  73.350  1.00 89.80           C  
ATOM   7520  C   ILE A 473      11.318  63.545  74.591  1.00 89.80           C  
ATOM   7521  CB  ILE A 473      12.384  64.599  72.524  1.00 89.80           C  
ATOM   7523  O   ILE A 473      11.831  63.755  75.681  1.00 89.80           O  
ATOM   7524  CG1 ILE A 473      13.510  64.374  71.492  1.00 89.80           C  
ATOM   7527  CG2 ILE A 473      12.712  65.810  73.418  1.00 89.80           C  
ATOM   7531  CD1 ILE A 473      13.705  65.545  70.527  1.00 89.80           C  
ATOM   7535  N   ARG A 474       9.989  63.493  74.465  1.00 85.27           N  
ATOM   7537  CA  ARG A 474       9.074  63.712  75.600  1.00 85.27           C  
ATOM   7539  C   ARG A 474       8.853  62.496  76.490  1.00 85.27           C  
ATOM   7540  CB  ARG A 474       7.731  64.257  75.105  1.00 85.27           C  
ATOM   7543  O   ARG A 474       8.182  62.624  77.510  1.00 85.27           O  
ATOM   7544  CG  ARG A 474       7.833  65.741  74.736  1.00 85.27           C  
ATOM   7547  CD  ARG A 474       6.616  66.489  75.286  1.00 85.27           C  
ATOM   7550  NE  ARG A 474       6.714  67.931  75.011  1.00 85.27           N  
ATOM   7552  NH1 ARG A 474       4.588  68.269  74.224  1.00 85.27           N  
ATOM   7555  NH2 ARG A 474       6.090  69.938  74.145  1.00 85.27           N  
ATOM   7558  CZ  ARG A 474       5.796  68.705  74.460  1.00 85.27           C  
ATOM   7559  N   SER A 475       9.348  61.316  76.118  1.00 77.94           N  
ATOM   7561  CA  SER A 475       9.134  60.114  76.928  1.00 77.94           C  
ATOM   7563  C   SER A 475       9.803  60.220  78.291  1.00 77.94           C  
ATOM   7564  CB  SER A 475       9.636  58.857  76.210  1.00 77.94           C  
ATOM   7567  O   SER A 475       9.389  59.535  79.225  1.00 77.94           O  
ATOM   7568  OG  SER A 475      11.030  58.887  75.990  1.00 77.94           O  
ATOM   7570  N   SER A 476      10.840  61.050  78.399  1.00 80.38           N  
ATOM   7572  CA  SER A 476      11.729  61.066  79.545  1.00 80.38           C  
ATOM   7574  C   SER A 476      12.370  62.433  79.768  1.00 80.38           C  
ATOM   7575  CB  SER A 476      12.823  60.023  79.336  1.00 80.38           C  
ATOM   7578  O   SER A 476      12.289  63.325  78.923  1.00 80.38           O  
ATOM   7579  OG  SER A 476      12.291  58.756  78.968  1.00 80.38           O  
ATOM   7581  N   ASN A 477      13.016  62.583  80.922  1.00 84.18           N  
ATOM   7583  CA  ASN A 477      13.886  63.715  81.214  1.00 84.18           C  
ATOM   7585  C   ASN A 477      15.325  63.365  80.821  1.00 84.18           C  
ATOM   7586  CB  ASN A 477      13.753  64.074  82.699  1.00 84.18           C  
ATOM   7589  O   ASN A 477      15.724  62.204  80.906  1.00 84.18           O  
ATOM   7590  CG  ASN A 477      12.350  64.515  83.078  1.00 84.18           C  
ATOM   7591  ND2 ASN A 477      11.852  64.035  84.194  1.00 84.18           N  
ATOM   7594  OD1 ASN A 477      11.687  65.280  82.391  1.00 84.18           O  
ATOM   7595  N   TRP A 478      16.101  64.366  80.417  1.00 89.58           N  
ATOM   7597  CA  TRP A 478      17.417  64.162  79.811  1.00 89.58           C  
ATOM   7599  C   TRP A 478      18.481  64.977  80.535  1.00 89.58           C  
ATOM   7600  CB  TRP A 478      17.345  64.546  78.330  1.00 89.58           C  
ATOM   7603  O   TRP A 478      18.246  66.143  80.841  1.00 89.58           O  
ATOM   7604  CG  TRP A 478      16.310  63.801  77.552  1.00 89.58           C  
ATOM   7605  CD1 TRP A 478      15.079  64.266  77.254  1.00 89.58           C  
ATOM   7607  CD2 TRP A 478      16.339  62.419  77.083  1.00 89.58           C  
ATOM   7608  CE2 TRP A 478      15.065  62.109  76.523  1.00 89.58           C  
ATOM   7609  CE3 TRP A 478      17.284  61.375  77.129  1.00 89.58           C  
ATOM   7611  NE1 TRP A 478      14.352  63.277  76.637  1.00 89.58           N  
ATOM   7613  CH2 TRP A 478      15.696  59.812  76.122  1.00 89.58           C  
ATOM   7615  CZ2 TRP A 478      14.735  60.831  76.057  1.00 89.58           C  
ATOM   7617  CZ3 TRP A 478      16.967  60.090  76.654  1.00 89.58           C  
ATOM   7619  N   ILE A 479      19.649  64.387  80.775  1.00 91.00           N  
ATOM   7621  CA  ILE A 479      20.867  65.100  81.172  1.00 91.00           C  
ATOM   7623  C   ILE A 479      21.662  65.403  79.907  1.00 91.00           C  
ATOM   7624  CB  ILE A 479      21.725  64.283  82.159  1.00 91.00           C  
ATOM   7626  O   ILE A 479      21.904  64.511  79.097  1.00 91.00           O  
ATOM   7627  CG1 ILE A 479      20.978  63.951  83.466  1.00 91.00           C  
ATOM   7630  CG2 ILE A 479      23.003  65.079  82.505  1.00 91.00           C  
ATOM   7634  CD1 ILE A 479      21.642  62.794  84.232  1.00 91.00           C  
ATOM   7638  N   TYR A 480      22.079  66.651  79.746  1.00 93.77           N  
ATOM   7640  CA  TYR A 480      22.880  67.106  78.621  1.00 93.77           C  
ATOM   7642  C   TYR A 480      24.381  66.965  78.877  1.00 93.77           C  
ATOM   7643  CB  TYR A 480      22.507  68.554  78.334  1.00 93.77           C  
ATOM   7646  O   TYR A 480      24.884  67.395  79.915  1.00 93.77           O  
ATOM   7647  CG  TYR A 480      23.310  69.176  77.223  1.00 93.77           C  
ATOM   7648  CD1 TYR A 480      24.290  70.136  77.516  1.00 93.77           C  
ATOM   7650  CD2 TYR A 480      23.091  68.764  75.900  1.00 93.77           C  
ATOM   7652  CE1 TYR A 480      25.005  70.738  76.468  1.00 93.77           C  
ATOM   7654  CE2 TYR A 480      23.786  69.384  74.848  1.00 93.77           C  
ATOM   7656  OH  TYR A 480      25.358  71.035  74.127  1.00 93.77           O  
ATOM   7658  CZ  TYR A 480      24.716  70.402  75.134  1.00 93.77           C  
ATOM   7659  N   HIS A 481      25.096  66.432  77.885  1.00 93.76           N  
ATOM   7661  CA  HIS A 481      26.546  66.204  77.931  1.00 93.76           C  
ATOM   7663  C   HIS A 481      27.317  66.886  76.796  1.00 93.76           C  
ATOM   7664  CB  HIS A 481      26.807  64.692  77.961  1.00 93.76           C  
ATOM   7667  O   HIS A 481      28.512  66.652  76.660  1.00 93.76           O  
ATOM   7668  CG  HIS A 481      26.379  64.044  79.251  1.00 93.76           C  
ATOM   7669  CD2 HIS A 481      25.425  63.079  79.393  1.00 93.76           C  
ATOM   7671  ND1 HIS A 481      26.950  64.302  80.498  1.00 93.76           N  
ATOM   7672  CE1 HIS A 481      26.323  63.493  81.361  1.00 93.76           C  
ATOM   7674  NE2 HIS A 481      25.415  62.731  80.727  1.00 93.76           N  
ATOM   7676  N   GLY A 482      26.655  67.708  75.980  1.00 92.21           N  
ATOM   7678  CA  GLY A 482      27.305  68.417  74.879  1.00 92.21           C  
ATOM   7681  C   GLY A 482      27.977  69.740  75.285  1.00 92.21           C  
ATOM   7682  O   GLY A 482      28.088  70.052  76.478  1.00 92.21           O  
ATOM   7683  N   PRO A 483      28.365  70.562  74.290  1.00 93.77           N  
ATOM   7684  CA  PRO A 483      29.049  71.836  74.506  1.00 93.77           C  
ATOM   7686  C   PRO A 483      28.260  72.808  75.387  1.00 93.77           C  
ATOM   7687  CB  PRO A 483      29.273  72.433  73.111  1.00 93.77           C  
ATOM   7690  O   PRO A 483      27.062  73.033  75.173  1.00 93.77           O  
ATOM   7691  CG  PRO A 483      29.292  71.205  72.210  1.00 93.77           C  
ATOM   7694  CD  PRO A 483      28.300  70.258  72.866  1.00 93.77           C  
ATOM   7697  N   ASP A 484      28.948  73.454  76.332  1.00 90.23           N  
ATOM   7699  CA  ASP A 484      28.344  74.441  77.238  1.00 90.23           C  
ATOM   7701  C   ASP A 484      27.836  75.687  76.499  1.00 90.23           C  
ATOM   7702  CB  ASP A 484      29.368  74.877  78.301  1.00 90.23           C  
ATOM   7705  O   ASP A 484      26.870  76.314  76.940  1.00 90.23           O  
ATOM   7706  CG  ASP A 484      29.642  73.830  79.383  1.00 90.23           C  
ATOM   7707  OD1 ASP A 484      28.805  72.919  79.578  1.00 90.23           O  
ATOM   7708  OD2 ASP A 484      30.666  73.978  80.076  1.00 90.23           O  
ATOM   7709  N   ARG A 485      28.462  76.052  75.369  1.00 93.60           N  
ATOM   7711  CA  ARG A 485      28.013  77.182  74.544  1.00 93.60           C  
ATOM   7713  C   ARG A 485      26.634  76.902  73.947  1.00 93.60           C  
ATOM   7714  CB  ARG A 485      29.071  77.539  73.480  1.00 93.60           C  
ATOM   7717  O   ARG A 485      25.732  77.715  74.125  1.00 93.60           O  
ATOM   7718  CG  ARG A 485      28.710  78.865  72.786  1.00 93.60           C  
ATOM   7721  CD  ARG A 485      29.724  79.360  71.740  1.00 93.60           C  
ATOM   7724  NE  ARG A 485      29.626  78.652  70.450  1.00 93.60           N  
ATOM   7726  NH1 ARG A 485      31.847  78.663  69.884  1.00 93.60           N  
ATOM   7729  NH2 ARG A 485      30.478  77.355  68.766  1.00 93.60           N  
ATOM   7732  CZ  ARG A 485      30.634  78.245  69.699  1.00 93.60           C  
ATOM   7733  N   LEU A 486      26.440  75.720  73.358  1.00 93.97           N  
ATOM   7735  CA  LEU A 486      25.144  75.287  72.833  1.00 93.97           C  
ATOM   7737  C   LEU A 486      24.068  75.249  73.931  1.00 93.97           C  
ATOM   7738  CB  LEU A 486      25.317  73.924  72.135  1.00 93.97           C  
ATOM   7741  O   LEU A 486      22.943  75.682  73.699  1.00 93.97           O  
ATOM   7742  CG  LEU A 486      24.003  73.263  71.674  1.00 93.97           C  
ATOM   7744  CD1 LEU A 486      23.193  74.131  70.714  1.00 93.97           C  
ATOM   7748  CD2 LEU A 486      24.284  71.938  70.963  1.00 93.97           C  
ATOM   7752  N   PHE A 487      24.404  74.794  75.142  1.00 92.12           N  
ATOM   7754  CA  PHE A 487      23.458  74.779  76.265  1.00 92.12           C  
ATOM   7756  C   PHE A 487      22.941  76.182  76.617  1.00 92.12           C  
ATOM   7757  CB  PHE A 487      24.141  74.145  77.479  1.00 92.12           C  
ATOM   7760  O   PHE A 487      21.738  76.378  76.796  1.00 92.12           O  
ATOM   7761  CG  PHE A 487      23.223  73.895  78.654  1.00 92.12           C  
ATOM   7762  CD1 PHE A 487      23.193  74.806  79.727  1.00 92.12           C  
ATOM   7764  CD2 PHE A 487      22.412  72.746  78.685  1.00 92.12           C  
ATOM   7766  CE1 PHE A 487      22.371  74.556  80.837  1.00 92.12           C  
ATOM   7768  CE2 PHE A 487      21.602  72.487  79.804  1.00 92.12           C  
ATOM   7770  CZ  PHE A 487      21.586  73.395  80.876  1.00 92.12           C  
ATOM   7772  N   LYS A 488      23.846  77.169  76.672  1.00 90.55           N  
ATOM   7774  CA  LYS A 488      23.504  78.570  76.958  1.00 90.55           C  
ATOM   7776  C   LYS A 488      22.712  79.213  75.821  1.00 90.55           C  
ATOM   7777  CB  LYS A 488      24.783  79.371  77.236  1.00 90.55           C  
ATOM   7780  O   LYS A 488      21.728  79.895  76.087  1.00 90.55           O  
ATOM   7781  CG  LYS A 488      25.446  78.972  78.561  1.00 90.55           C  
ATOM   7784  CD  LYS A 488      26.795  79.681  78.709  1.00 90.55           C  
ATOM   7787  CE  LYS A 488      27.481  79.227  79.998  1.00 90.55           C  
ATOM   7790  NZ  LYS A 488      28.847  79.792  80.112  1.00 90.55           N  
ATOM   7794  N   GLU A 489      23.114  78.984  74.571  1.00 91.86           N  
ATOM   7796  CA  GLU A 489      22.421  79.510  73.386  1.00 91.86           C  
ATOM   7798  C   GLU A 489      21.027  78.899  73.191  1.00 91.86           C  
ATOM   7799  CB  GLU A 489      23.257  79.245  72.130  1.00 91.86           C  
ATOM   7802  O   GLU A 489      20.130  79.562  72.685  1.00 91.86           O  
ATOM   7803  CG  GLU A 489      24.496  80.148  72.034  1.00 91.86           C  
ATOM   7806  CD  GLU A 489      25.327  79.849  70.777  1.00 91.86           C  
ATOM   7807  OE1 GLU A 489      26.518  80.230  70.758  1.00 91.86           O  
ATOM   7808  OE2 GLU A 489      24.792  79.204  69.845  1.00 91.86           O  
ATOM   7809  N   ALA A 490      20.815  77.660  73.640  1.00 89.54           N  
ATOM   7811  CA  ALA A 490      19.501  77.018  73.663  1.00 89.54           C  
ATOM   7813  C   ALA A 490      18.593  77.508  74.812  1.00 89.54           C  
ATOM   7814  CB  ALA A 490      19.713  75.501  73.711  1.00 89.54           C  
ATOM   7818  O   ALA A 490      17.543  76.904  75.049  1.00 89.54           O  
ATOM   7819  N   GLU A 491      19.006  78.554  75.541  1.00 88.41           N  
ATOM   7821  CA  GLU A 491      18.297  79.149  76.681  1.00 88.41           C  
ATOM   7823  C   GLU A 491      18.000  78.146  77.814  1.00 88.41           C  
ATOM   7824  CB  GLU A 491      17.054  79.932  76.216  1.00 88.41           C  
ATOM   7827  O   GLU A 491      17.023  78.275  78.555  1.00 88.41           O  
ATOM   7828  CG  GLU A 491      17.370  81.040  75.194  1.00 88.41           C  
ATOM   7831  CD  GLU A 491      16.118  81.811  74.738  1.00 88.41           C  
ATOM   7832  OE1 GLU A 491      16.295  82.865  74.085  1.00 88.41           O  
ATOM   7833  OE2 GLU A 491      14.984  81.359  75.026  1.00 88.41           O  
ATOM   7834  N   GLN A 492      18.850  77.127  77.978  1.00 86.09           N  
ATOM   7836  CA  GLN A 492      18.741  76.180  79.086  1.00 86.09           C  
ATOM   7838  C   GLN A 492      19.415  76.767  80.334  1.00 86.09           C  
ATOM   7839  CB  GLN A 492      19.328  74.818  78.695  1.00 86.09           C  
ATOM   7842  O   GLN A 492      20.577  77.168  80.306  1.00 86.09           O  
ATOM   7843  CG  GLN A 492      18.629  74.163  77.492  1.00 86.09           C  
ATOM   7846  CD  GLN A 492      17.199  73.718  77.793  1.00 86.09           C  
ATOM   7847  NE2 GLN A 492      16.261  73.953  76.902  1.00 86.09           N  
ATOM   7850  OE1 GLN A 492      16.898  73.125  78.820  1.00 86.09           O  
ATOM   7851  N   VAL A 493      18.682  76.824  81.451  1.00 76.04           N  
ATOM   7853  CA  VAL A 493      19.112  77.534  82.680  1.00 76.04           C  
ATOM   7855  C   VAL A 493      19.368  76.577  83.857  1.00 76.04           C  
ATOM   7856  CB  VAL A 493      18.133  78.683  83.045  1.00 76.04           C  
ATOM   7858  O   VAL A 493      19.537  77.000  84.999  1.00 76.04           O  
ATOM   7859  CG1 VAL A 493      18.791  79.760  83.924  1.00 76.04           C  
ATOM   7863  CG2 VAL A 493      17.601  79.426  81.808  1.00 76.04           C  
ATOM   7867  N   THR A 494      19.375  75.261  83.635  1.00 75.94           N  
ATOM   7869  CA  THR A 494      19.461  74.291  84.737  1.00 75.94           C  
ATOM   7871  C   THR A 494      20.905  74.069  85.200  1.00 75.94           C  
ATOM   7872  CB  THR A 494      18.754  72.972  84.402  1.00 75.94           C  
ATOM   7874  O   THR A 494      21.807  73.844  84.397  1.00 75.94           O  
ATOM   7875  CG2 THR A 494      17.285  73.194  84.040  1.00 75.94           C  
ATOM   7879  OG1 THR A 494      19.375  72.345  83.318  1.00 75.94           O  
ATOM   7881  N   GLN A 495      21.132  74.093  86.520  1.00 71.49           N  
ATOM   7883  CA  GLN A 495      22.468  73.889  87.109  1.00 71.49           C  
ATOM   7885  C   GLN A 495      22.995  72.460  86.895  1.00 71.49           C  
ATOM   7886  CB  GLN A 495      22.436  74.219  88.611  1.00 71.49           C  
ATOM   7889  O   GLN A 495      24.185  72.267  86.668  1.00 71.49           O  
ATOM   7890  CG  GLN A 495      22.245  75.720  88.880  1.00 71.49           C  
ATOM   7893  CD  GLN A 495      22.264  76.071  90.367  1.00 71.49           C  
ATOM   7894  NE2 GLN A 495      22.241  77.339  90.713  1.00 71.49           N  
ATOM   7897  OE1 GLN A 495      22.281  75.233  91.250  1.00 71.49           O  
ATOM   7898  N   ASN A 496      22.104  71.466  86.902  1.00 79.82           N  
ATOM   7900  CA  ASN A 496      22.459  70.048  86.775  1.00 79.82           C  
ATOM   7902  C   ASN A 496      22.497  69.561  85.314  1.00 79.82           C  
ATOM   7903  CB  ASN A 496      21.499  69.207  87.643  1.00 79.82           C  
ATOM   7906  O   ASN A 496      22.458  68.357  85.076  1.00 79.82           O  
ATOM   7907  CG  ASN A 496      21.584  69.507  89.129  1.00 79.82           C  
ATOM   7908  ND2 ASN A 496      20.715  68.922  89.917  1.00 79.82           N  
ATOM   7911  OD1 ASN A 496      22.400  70.275  89.605  1.00 79.82           O  
ATOM   7912  N   LYS A 497      22.485  70.479  84.334  1.00 85.06           N  
ATOM   7914  CA  LYS A 497      22.363  70.173  82.894  1.00 85.06           C  
ATOM   7916  C   LYS A 497      21.141  69.313  82.526  1.00 85.06           C  
ATOM   7917  CB  LYS A 497      23.679  69.578  82.351  1.00 85.06           C  
ATOM   7920  O   LYS A 497      21.113  68.684  81.471  1.00 85.06           O  
ATOM   7921  CG  LYS A 497      24.880  70.529  82.457  1.00 85.06           C  
ATOM   7924  CD  LYS A 497      26.070  69.952  81.675  1.00 85.06           C  
ATOM   7927  CE  LYS A 497      27.217  70.963  81.602  1.00 85.06           C  
ATOM   7930  NZ  LYS A 497      28.270  70.549  80.643  1.00 85.06           N  
ATOM   7934  N   VAL A 498      20.109  69.281  83.370  1.00 86.96           N  
ATOM   7936  CA  VAL A 498      18.846  68.594  83.068  1.00 86.96           C  
ATOM   7938  C   VAL A 498      18.059  69.436  82.068  1.00 86.96           C  
ATOM   7939  CB  VAL A 498      18.020  68.310  84.336  1.00 86.96           C  
ATOM   7941  O   VAL A 498      17.736  70.587  82.349  1.00 86.96           O  
ATOM   7942  CG1 VAL A 498      16.685  67.633  83.996  1.00 86.96           C  
ATOM   7946  CG2 VAL A 498      18.782  67.380  85.290  1.00 86.96           C  
ATOM   7950  N   LEU A 499      17.748  68.886  80.902  1.00 88.62           N  
ATOM   7952  CA  LEU A 499      17.076  69.618  79.834  1.00 88.62           C  
ATOM   7954  C   LEU A 499      15.601  69.857  80.146  1.00 88.62           C  
ATOM   7955  CB  LEU A 499      17.235  68.880  78.496  1.00 88.62           C  
ATOM   7958  O   LEU A 499      14.855  68.944  80.508  1.00 88.62           O  
ATOM   7959  CG  LEU A 499      18.679  68.839  77.973  1.00 88.62           C  
ATOM   7961  CD1 LEU A 499      18.733  68.017  76.689  1.00 88.62           C  
ATOM   7965  CD2 LEU A 499      19.202  70.242  77.648  1.00 88.62           C  
ATOM   7969  N   VAL A 500      15.165  71.091  79.906  1.00 85.36           N  
ATOM   7971  CA  VAL A 500      13.755  71.472  79.879  1.00 85.36           C  
ATOM   7973  C   VAL A 500      13.290  71.414  78.431  1.00 85.36           C  
ATOM   7974  CB  VAL A 500      13.543  72.870  80.487  1.00 85.36           C  
ATOM   7976  O   VAL A 500      13.732  72.207  77.600  1.00 85.36           O  
ATOM   7977  CG1 VAL A 500      12.052  73.237  80.494  1.00 85.36           C  
ATOM   7981  CG2 VAL A 500      14.049  72.927  81.935  1.00 85.36           C  
ATOM   7985  N   VAL A 501      12.395  70.476  78.110  1.00 85.53           N  
ATOM   7987  CA  VAL A 501      11.842  70.354  76.755  1.00 85.53           C  
ATOM   7989  C   VAL A 501      10.863  71.504  76.491  1.00 85.53           C  
ATOM   7990  CB  VAL A 501      11.150  69.006  76.529  1.00 85.53           C  
ATOM   7992  O   VAL A 501       9.824  71.585  77.157  1.00 85.53           O  
ATOM   7993  CG1 VAL A 501      10.501  68.921  75.145  1.00 85.53           C  
ATOM   7997  CG2 VAL A 501      12.139  67.834  76.611  1.00 85.53           C  
ATOM   8001  N   PRO A 502      11.119  72.360  75.489  1.00 84.28           N  
ATOM   8002  CA  PRO A 502      10.223  73.460  75.164  1.00 84.28           C  
ATOM   8004  C   PRO A 502       8.825  72.977  74.752  1.00 84.28           C  
ATOM   8005  CB  PRO A 502      10.919  74.246  74.044  1.00 84.28           C  
ATOM   8008  O   PRO A 502       8.652  71.938  74.103  1.00 84.28           O  
ATOM   8009  CG  PRO A 502      12.396  73.905  74.231  1.00 84.28           C  
ATOM   8012  CD  PRO A 502      12.339  72.457  74.697  1.00 84.28           C  
ATOM   8015  N   ALA A 503       7.791  73.766  75.050  1.00 81.38           N  
ATOM   8017  CA  ALA A 503       6.430  73.479  74.581  1.00 81.38           C  
ATOM   8019  C   ALA A 503       6.347  73.450  73.039  1.00 81.38           C  
ATOM   8020  CB  ALA A 503       5.477  74.522  75.173  1.00 81.38           C  
ATOM   8024  O   ALA A 503       5.573  72.679  72.465  1.00 81.38           O  
ATOM   8025  N   THR A 504       7.195  74.249  72.390  1.00 85.89           N  
ATOM   8027  CA  THR A 504       7.326  74.432  70.941  1.00 85.89           C  
ATOM   8029  C   THR A 504       8.181  73.375  70.251  1.00 85.89           C  
ATOM   8030  CB  THR A 504       7.950  75.808  70.650  1.00 85.89           C  
ATOM   8032  O   THR A 504       8.222  73.378  69.024  1.00 85.89           O  
ATOM   8033  CG2 THR A 504       7.000  76.941  71.036  1.00 85.89           C  
ATOM   8037  OG1 THR A 504       9.110  75.928  71.440  1.00 85.89           O  
ATOM   8039  N   ILE A 505       8.812  72.443  70.980  1.00 89.56           N  
ATOM   8041  CA  ILE A 505       9.804  71.503  70.422  1.00 89.56           C  
ATOM   8043  C   ILE A 505       9.301  70.763  69.174  1.00 89.56           C  
ATOM   8044  CB  ILE A 505      10.260  70.509  71.517  1.00 89.56           C  
ATOM   8046  O   ILE A 505      10.036  70.575  68.211  1.00 89.56           O  
ATOM   8047  CG1 ILE A 505      11.464  69.640  71.093  1.00 89.56           C  
ATOM   8050  CG2 ILE A 505       9.110  69.578  71.945  1.00 89.56           C  
ATOM   8054  CD1 ILE A 505      12.717  70.453  70.751  1.00 89.56           C  
ATOM   8058  N   LYS A 506       8.014  70.398  69.138  1.00 89.32           N  
ATOM   8060  CA  LYS A 506       7.410  69.726  67.986  1.00 89.32           C  
ATOM   8062  C   LYS A 506       7.395  70.616  66.741  1.00 89.32           C  
ATOM   8063  CB  LYS A 506       6.000  69.254  68.359  1.00 89.32           C  
ATOM   8066  O   LYS A 506       7.642  70.126  65.640  1.00 89.32           O  
ATOM   8067  CG  LYS A 506       5.412  68.468  67.187  1.00 89.32           C  
ATOM   8070  CD  LYS A 506       4.092  67.798  67.543  1.00 89.32           C  
ATOM   8073  CE  LYS A 506       3.635  67.141  66.245  1.00 89.32           C  
ATOM   8076  NZ  LYS A 506       2.496  66.244  66.470  1.00 89.32           N  
ATOM   8080  N   SER A 507       7.095  71.900  66.909  1.00 90.13           N  
ATOM   8082  CA  SER A 507       7.155  72.881  65.826  1.00 90.13           C  
ATOM   8084  C   SER A 507       8.592  73.058  65.345  1.00 90.13           C  
ATOM   8085  CB  SER A 507       6.587  74.231  66.265  1.00 90.13           C  
ATOM   8088  O   SER A 507       8.808  73.023  64.143  1.00 90.13           O  
ATOM   8089  OG  SER A 507       5.230  74.105  66.671  1.00 90.13           O  
ATOM   8091  N   VAL A 508       9.569  73.115  66.256  1.00 92.16           N  
ATOM   8093  CA  VAL A 508      10.992  73.247  65.894  1.00 92.16           C  
ATOM   8095  C   VAL A 508      11.500  72.018  65.129  1.00 92.16           C  
ATOM   8096  CB  VAL A 508      11.870  73.525  67.132  1.00 92.16           C  
ATOM   8098  O   VAL A 508      12.154  72.164  64.104  1.00 92.16           O  
ATOM   8099  CG1 VAL A 508      13.304  73.862  66.717  1.00 92.16           C  
ATOM   8103  CG2 VAL A 508      11.352  74.718  67.947  1.00 92.16           C  
ATOM   8107  N   ILE A 509      11.127  70.795  65.535  1.00 94.37           N  
ATOM   8109  CA  ILE A 509      11.442  69.575  64.760  1.00 94.37           C  
ATOM   8111  C   ILE A 509      10.771  69.622  63.377  1.00 94.37           C  
ATOM   8112  CB  ILE A 509      11.011  68.295  65.517  1.00 94.37           C  
ATOM   8114  O   ILE A 509      11.352  69.190  62.386  1.00 94.37           O  
ATOM   8115  CG1 ILE A 509      11.774  68.112  66.845  1.00 94.37           C  
ATOM   8118  CG2 ILE A 509      11.266  67.040  64.652  1.00 94.37           C  
ATOM   8122  CD1 ILE A 509      11.028  67.196  67.822  1.00 94.37           C  
ATOM   8126  N   THR A 510       9.544  70.143  63.296  1.00 92.72           N  
ATOM   8128  CA  THR A 510       8.839  70.292  62.014  1.00 92.72           C  
ATOM   8130  C   THR A 510       9.571  71.279  61.100  1.00 92.72           C  
ATOM   8131  CB  THR A 510       7.383  70.743  62.217  1.00 92.72           C  
ATOM   8133  O   THR A 510       9.754  71.000  59.918  1.00 92.72           O  
ATOM   8134  CG2 THR A 510       6.601  70.726  60.910  1.00 92.72           C  
ATOM   8138  OG1 THR A 510       6.697  69.883  63.109  1.00 92.72           O  
ATOM   8140  N   GLU A 511      10.032  72.405  61.644  1.00 94.36           N  
ATOM   8142  CA  GLU A 511      10.822  73.411  60.927  1.00 94.36           C  
ATOM   8144  C   GLU A 511      12.175  72.863  60.473  1.00 94.36           C  
ATOM   8145  CB  GLU A 511      11.004  74.652  61.810  1.00 94.36           C  
ATOM   8148  O   GLU A 511      12.555  73.104  59.332  1.00 94.36           O  
ATOM   8149  CG  GLU A 511       9.689  75.436  61.911  1.00 94.36           C  
ATOM   8152  CD  GLU A 511       9.698  76.549  62.964  1.00 94.36           C  
ATOM   8153  OE1 GLU A 511       8.613  77.167  63.113  1.00 94.36           O  
ATOM   8154  OE2 GLU A 511      10.722  76.747  63.646  1.00 94.36           O  
ATOM   8155  N   LEU A 512      12.840  72.047  61.297  1.00 95.37           N  
ATOM   8157  CA  LEU A 512      14.043  71.314  60.903  1.00 95.37           C  
ATOM   8159  C   LEU A 512      13.769  70.393  59.705  1.00 95.37           C  
ATOM   8160  CB  LEU A 512      14.572  70.532  62.120  1.00 95.37           C  
ATOM   8163  O   LEU A 512      14.514  70.408  58.733  1.00 95.37           O  
ATOM   8164  CG  LEU A 512      15.757  69.599  61.806  1.00 95.37           C  
ATOM   8166  CD1 LEU A 512      17.011  70.371  61.399  1.00 95.37           C  
ATOM   8170  CD2 LEU A 512      16.072  68.752  63.037  1.00 95.37           C  
ATOM   8174  N   VAL A 513      12.680  69.618  59.725  1.00 93.67           N  
ATOM   8176  CA  VAL A 513      12.321  68.721  58.609  1.00 93.67           C  
ATOM   8178  C   VAL A 513      11.997  69.495  57.327  1.00 93.67           C  
ATOM   8179  CB  VAL A 513      11.161  67.791  59.022  1.00 93.67           C  
ATOM   8181  O   VAL A 513      12.357  69.054  56.234  1.00 93.67           O  
ATOM   8182  CG1 VAL A 513      10.542  67.021  57.850  1.00 93.67           C  
ATOM   8186  CG2 VAL A 513      11.675  66.751  60.025  1.00 93.67           C  
ATOM   8190  N   ILE A 514      11.353  70.659  57.448  1.00 93.44           N  
ATOM   8192  CA  ILE A 514      11.112  71.574  56.324  1.00 93.44           C  
ATOM   8194  C   ILE A 514      12.435  72.144  55.803  1.00 93.44           C  
ATOM   8195  CB  ILE A 514      10.125  72.688  56.747  1.00 93.44           C  
ATOM   8197  O   ILE A 514      12.640  72.179  54.593  1.00 93.44           O  
ATOM   8198  CG1 ILE A 514       8.712  72.086  56.918  1.00 93.44           C  
ATOM   8201  CG2 ILE A 514      10.079  73.853  55.736  1.00 93.44           C  
ATOM   8205  CD1 ILE A 514       7.714  73.029  57.601  1.00 93.44           C  
ATOM   8209  N   HIS A 515      13.336  72.566  56.692  1.00 94.51           N  
ATOM   8211  CA  HIS A 515      14.659  73.069  56.329  1.00 94.51           C  
ATOM   8213  C   HIS A 515      15.463  72.007  55.573  1.00 94.51           C  
ATOM   8214  CB  HIS A 515      15.382  73.551  57.591  1.00 94.51           C  
ATOM   8217  O   HIS A 515      15.964  72.286  54.489  1.00 94.51           O  
ATOM   8218  CG  HIS A 515      16.772  74.052  57.312  1.00 94.51           C  
ATOM   8219  CD2 HIS A 515      17.925  73.314  57.346  1.00 94.51           C  
ATOM   8221  ND1 HIS A 515      17.119  75.334  56.943  1.00 94.51           N  
ATOM   8223  CE1 HIS A 515      18.449  75.364  56.756  1.00 94.51           C  
ATOM   8225  NE2 HIS A 515      18.973  74.154  56.980  1.00 94.51           N  
ATOM   8226  N   LEU A 516      15.487  70.766  56.068  1.00 93.04           N  
ATOM   8228  CA  LEU A 516      16.111  69.633  55.382  1.00 93.04           C  
ATOM   8230  C   LEU A 516      15.462  69.351  54.022  1.00 93.04           C  
ATOM   8231  CB  LEU A 516      16.014  68.382  56.272  1.00 93.04           C  
ATOM   8234  O   LEU A 516      16.163  69.053  53.061  1.00 93.04           O  
ATOM   8235  CG  LEU A 516      16.883  68.423  57.541  1.00 93.04           C  
ATOM   8237  CD1 LEU A 516      16.565  67.195  58.397  1.00 93.04           C  
ATOM   8241  CD2 LEU A 516      18.376  68.423  57.217  1.00 93.04           C  
ATOM   8245  N   GLY A 517      14.135  69.463  53.922  1.00 88.58           N  
ATOM   8247  CA  GLY A 517      13.420  69.295  52.657  1.00 88.58           C  
ATOM   8250  C   GLY A 517      13.846  70.333  51.621  1.00 88.58           C  
ATOM   8251  O   GLY A 517      14.155  69.970  50.494  1.00 88.58           O  
ATOM   8252  N   LYS A 518      13.955  71.603  52.028  1.00 90.41           N  
ATOM   8254  CA  LYS A 518      14.451  72.695  51.177  1.00 90.41           C  
ATOM   8256  C   LYS A 518      15.925  72.553  50.823  1.00 90.41           C  
ATOM   8257  CB  LYS A 518      14.250  74.039  51.877  1.00 90.41           C  
ATOM   8260  O   LYS A 518      16.306  72.905  49.721  1.00 90.41           O  
ATOM   8261  CG  LYS A 518      12.773  74.420  51.971  1.00 90.41           C  
ATOM   8264  CD  LYS A 518      12.651  75.771  52.676  1.00 90.41           C  
ATOM   8267  CE  LYS A 518      11.178  76.163  52.753  1.00 90.41           C  
ATOM   8270  NZ  LYS A 518      11.026  77.523  53.323  1.00 90.41           N  
ATOM   8274  N   LEU A 519      16.742  72.052  51.748  1.00 87.73           N  
ATOM   8276  CA  LEU A 519      18.156  71.794  51.494  1.00 87.73           C  
ATOM   8278  C   LEU A 519      18.331  70.667  50.467  1.00 87.73           C  
ATOM   8279  CB  LEU A 519      18.843  71.466  52.838  1.00 87.73           C  
ATOM   8282  O   LEU A 519      19.302  70.682  49.722  1.00 87.73           O  
ATOM   8283  CG  LEU A 519      20.381  71.391  52.775  1.00 87.73           C  
ATOM   8285  CD1 LEU A 519      21.016  72.765  52.562  1.00 87.73           C  
ATOM   8289  CD2 LEU A 519      20.932  70.799  54.070  1.00 87.73           C  
ATOM   8293  N   ASN A 520      17.439  69.670  50.457  1.00 81.77           N  
ATOM   8295  CA  ASN A 520      17.501  68.495  49.580  1.00 81.77           C  
ATOM   8297  C   ASN A 520      16.885  68.694  48.186  1.00 81.77           C  
ATOM   8298  CB  ASN A 520      16.820  67.313  50.292  1.00 81.77           C  
ATOM   8301  O   ASN A 520      17.148  67.862  47.316  1.00 81.77           O  
ATOM   8302  CG  ASN A 520      17.622  66.739  51.443  1.00 81.77           C  
ATOM   8303  ND2 ASN A 520      16.973  66.187  52.438  1.00 81.77           N  
ATOM   8306  OD1 ASN A 520      18.838  66.724  51.462  1.00 81.77           O  
ATOM   8307  N   GLN A 521      16.065  69.730  47.999  1.00 76.52           N  
ATOM   8309  CA  GLN A 521      15.649  70.201  46.675  1.00 76.52           C  
ATOM   8311  C   GLN A 521      16.815  70.900  45.979  1.00 76.52           C  
ATOM   8312  CB  GLN A 521      14.450  71.149  46.812  1.00 76.52           C  
ATOM   8315  O   GLN A 521      16.926  70.717  44.747  1.00 76.52           O  
ATOM   8316  CG  GLN A 521      13.160  70.396  47.159  1.00 76.52           C  
ATOM   8319  CD  GLN A 521      11.933  71.305  47.211  1.00 76.52           C  
ATOM   8320  NE2 GLN A 521      10.748  70.755  47.054  1.00 76.52           N  
ATOM   8323  OE1 GLN A 521      11.987  72.511  47.391  1.00 76.52           O  
ATOM   8324  OXT GLN A 521      17.565  71.583  46.711  1.00 76.52           O  
TER    8325      GLN A 521                                                      
END
