# Supplementary material for: Structural basis of template strand deoxyuridine promoter recognition by a viral RNA polymerase
Source: Nat Commun. 2022 Jun 20;13:3526. doi: 10.1038/s41467-022-31214-6 (PMC9209446; doi:10.1038/s41467-022-31214-6)
Supplement: Supplementary file 5 — Supplementary Data 3 [file 41467_2022_31214_MOESM5_ESM.zip]

Archive with 47 entries (40 files):
- Source-Data-File-3-MD_files/
- Source-Data-File-3-MD_files/.DS_Store
- __MACOSX/
- __MACOSX/Source-Data-File-3-MD_files/
- __MACOSX/Source-Data-File-3-MD_files/._.DS_Store
- Source-Data-File-3-MD_files/equilibrated_DNA.pdb
- Source-Data-File-3-MD_files/Holo-restraint/
- Source-Data-File-3-MD_files/Holo-restraint/Restraints-01-3.in
- Source-Data-File-3-MD_files/Holo-restraint/Restraints-02-4.in
- Source-Data-File-3-MD_files/Holo-restraint/AR9_restrain_forward_3_2.namd
- Source-Data-File-3-MD_files/Holo-restraint/AR9_restrain_backward_3_4.namd
- Source-Data-File-3-MD_files/Holo-restraint/Restraints-02-1.in
- Source-Data-File-3-MD_files/Holo-restraint/AR9_restrain_forward_3_3.namd
- Source-Data-File-3-MD_files/Holo-restraint/Restraints-01-2.in
- Source-Data-File-3-MD_files/Holo-restraint/AR9_restrain_forward_3_4.namd
- Source-Data-File-3-MD_files/Holo-restraint/AR9_restrain_backward_3_3.namd
- Source-Data-File-3-MD_files/Holo-restraint/AR9_restrain_backward_3_2.namd
- Source-Data-File-3-MD_files/Holo-restraint/equilibrated_holoenzyme_complex.pdb
- Source-Data-File-3-MD_files/Holo-restraint/AR9_restrain_backward_3_1.namd
- Source-Data-File-3-MD_files/Holo-restraint/Restraints-02-2.in
- Source-Data-File-3-MD_files/Holo-restraint/Restraints-01-1.in
- Source-Data-File-3-MD_files/Holo-restraint/AR9_restrain_forward_3_1.namd
- Source-Data-File-3-MD_files/Holo-restraint/Restraints-02-3.in
- Source-Data-File-3-MD_files/Holo-restraint/Restraints-01-4.in
- Source-Data-File-3-MD_files/Holo-restraint/Holo-restraint-final.pdb
- Source-Data-File-3-MD_files/DNA-restraint/
- Source-Data-File-3-MD_files/DNA-restraint/equilibrated_DNA.pdb
- Source-Data-File-3-MD_files/DNA-restraint/Restraints-02.in
- Source-Data-File-3-MD_files/DNA-restraint/DNA-restraint-final.pdb
- Source-Data-File-3-MD_files/DNA-restraint/AR9_DNA_restrain_backward_10.namd
- Source-Data-File-3-MD_files/DNA-restraint/Restraints-01.in
- Source-Data-File-3-MD_files/DNA-restraint/AR9_DNA_restrain_forward_10.namd
- Source-Data-File-3-MD_files/Holo-Alch/
- Source-Data-File-3-MD_files/Holo-Alch/equilibrated_holoenzyme_complex.pdb
- Source-Data-File-3-MD_files/Holo-Alch/AR9.fep
- Source-Data-File-3-MD_files/Holo-Alch/Restraints.in
- Source-Data-File-3-MD_files/Holo-Alch/Holo-alch-final.pdb
- Source-Data-File-3-MD_files/Holo-Alch/AR9_alch_backward_3.namd
- Source-Data-File-3-MD_files/Holo-Alch/AR9_alch_forward_3.namd
- Source-Data-File-3-MD_files/equilibrated_holoenzyme_complex.pdb
- Source-Data-File-3-MD_files/DNA-Alch/
- Source-Data-File-3-MD_files/DNA-Alch/DNA-alch-final.pdb
- Source-Data-File-3-MD_files/DNA-Alch/equilibrated_DNA.pdb
- Source-Data-File-3-MD_files/DNA-Alch/AR9_DNA_alch_backward_5.namd
- Source-Data-File-3-MD_files/DNA-Alch/AR9_DNA.fep
- Source-Data-File-3-MD_files/DNA-Alch/AR9_DNA_alch_forward_5.namd
- Source-Data-File-3-MD_files/DNA-Alch/Restraints.in
