# Supplementary material for: Structural basis of template strand deoxyuridine promoter recognition by a viral RNA polymerase
Source: Nat Commun. 2022 Jun 20;13:3526. doi: 10.1038/s41467-022-31214-6 (PMC9209446; doi:10.1038/s41467-022-31214-6)
Supplement: Supplementary file 5 — Supplementary Data 3 [file 41467_2022_31214_MOESM5_ESM.zip › Source-Data-File-3-MD_files/equilibrated_DNA.pdb]

CRYST1    0.000    0.000    0.000  90.00  90.00  90.00 P 1           1
ATOM      1  P   GUA T  50       3.622   4.863   4.069  0.00  0.00      TD1   
ATOM      2  O1P GUA T  50       2.592   5.214   3.066  0.00  0.00      TD1   
ATOM      3  O2P GUA T  50       4.282   6.075   4.620  0.00  0.00      TD1   
ATOM      4  O5' GUA T  50       4.708   3.824   3.551  0.00  0.00      TD1   
ATOM      5  C5' GUA T  50       4.642   2.416   4.072  0.00  0.00      TD1   
ATOM      6  H5' GUA T  50       4.589   2.457   5.181  0.00  0.00      TD1   
ATOM      7 H5'' GUA T  50       5.588   1.857   3.909  0.00  0.00      TD1   
ATOM      8  C4' GUA T  50       3.480   1.488   3.554  0.00  0.00      TD1   
ATOM      9  H4' GUA T  50       3.541   0.449   3.945  0.00  0.00      TD1   
ATOM     10  O4' GUA T  50       2.182   2.031   3.964  0.00  0.00      TD1   
ATOM     11  C1' GUA T  50       1.229   1.249   3.303  0.00  0.00      TD1   
ATOM     12  H1' GUA T  50       1.092   0.262   3.794  0.00  0.00      TD1   
ATOM     13  N9  GUA T  50      -0.011   2.039   3.316  0.00  0.00      TD1   
ATOM     14  C4  GUA T  50      -1.232   1.644   3.721  0.00  0.00      TD1   
ATOM     15  N2  GUA T  50      -3.170  -0.892   4.987  0.00  0.00      TD1   
ATOM     16  H21 GUA T  50      -2.600  -1.684   4.770  0.00  0.00      TD1   
ATOM     17  H22 GUA T  50      -4.102  -1.184   5.201  0.00  0.00      TD1   
ATOM     18  N3  GUA T  50      -1.530   0.459   4.330  0.00  0.00      TD1   
ATOM     19  C2  GUA T  50      -2.819   0.296   4.618  0.00  0.00      TD1   
ATOM     20  N1  GUA T  50      -3.707   1.330   4.534  0.00  0.00      TD1   
ATOM     21  H1  GUA T  50      -4.679   1.093   4.677  0.00  0.00      TD1   
ATOM     22  C6  GUA T  50      -3.343   2.599   4.041  0.00  0.00      TD1   
ATOM     23  O6  GUA T  50      -4.204   3.438   3.900  0.00  0.00      TD1   
ATOM     24  C5  GUA T  50      -1.999   2.737   3.669  0.00  0.00      TD1   
ATOM     25  N7  GUA T  50      -1.341   3.784   2.980  0.00  0.00      TD1   
ATOM     26  C8  GUA T  50      -0.112   3.323   2.880  0.00  0.00      TD1   
ATOM     27  H8  GUA T  50       0.812   3.790   2.541  0.00  0.00      TD1   
ATOM     28  C2' GUA T  50       1.890   1.122   1.848  0.00  0.00      TD1   
ATOM     29 H2'' GUA T  50       1.475   1.855   1.124  0.00  0.00      TD1   
ATOM     30  H2' GUA T  50       1.767   0.128   1.367  0.00  0.00      TD1   
ATOM     31  C3' GUA T  50       3.334   1.451   2.060  0.00  0.00      TD1   
ATOM     32  H3' GUA T  50       3.463   2.496   1.705  0.00  0.00      TD1   
ATOM     33  O3' GUA T  50       4.217   0.539   1.436  0.00  0.00      TD1   
ATOM     34  P   URA T  51       4.277   0.663  -0.120  0.00  0.00      TD1   
ATOM     35  O1P URA T  51       4.255   2.068  -0.525  0.00  0.00      TD1   
ATOM     36  O2P URA T  51       5.494  -0.035  -0.627  0.00  0.00      TD1   
ATOM     37  O5' URA T  51       2.984  -0.106  -0.732  0.00  0.00      TD1   
ATOM     38  C5' URA T  51       3.083  -0.598  -2.080  0.00  0.00      TD1   
ATOM     39  H5' URA T  51       4.111  -0.807  -2.444  0.00  0.00      TD1   
ATOM     40 H5'' URA T  51       2.577   0.150  -2.727  0.00  0.00      TD1   
ATOM     41  C4' URA T  51       2.358  -1.943  -2.272  0.00  0.00      TD1   
ATOM     42  H4' URA T  51       2.446  -2.242  -3.339  0.00  0.00      TD1   
ATOM     43  O4' URA T  51       3.034  -3.017  -1.504  0.00  0.00      TD1   
ATOM     44  C1' URA T  51       2.063  -3.674  -0.690  0.00  0.00      TD1   
ATOM     45  H1' URA T  51       1.716  -4.504  -1.342  0.00  0.00      TD1   
ATOM     46  N1  URA T  51       2.761  -3.998   0.516  0.00  0.00      TD1   
ATOM     47  C6  URA T  51       3.274  -2.893   1.247  0.00  0.00      TD1   
ATOM     48  H6  URA T  51       3.193  -1.932   0.739  0.00  0.00      TD1   
ATOM     49  C2  URA T  51       2.872  -5.298   1.023  0.00  0.00      TD1   
ATOM     50  O2  URA T  51       2.409  -6.280   0.444  0.00  0.00      TD1   
ATOM     51  N3  URA T  51       3.559  -5.345   2.202  0.00  0.00      TD1   
ATOM     52  H3  URA T  51       3.578  -6.293   2.552  0.00  0.00      TD1   
ATOM     53  C4  URA T  51       4.035  -4.367   3.015  0.00  0.00      TD1   
ATOM     54  O4  URA T  51       4.625  -4.563   4.095  0.00  0.00      TD1   
ATOM     55  C5  URA T  51       3.838  -3.045   2.485  0.00  0.00      TD1   
ATOM     56  H5  URA T  51       4.328  -2.285   3.095  0.00  0.00      TD1   
ATOM     57  C2' URA T  51       0.962  -2.675  -0.535  0.00  0.00      TD1   
ATOM     58 H2'' URA T  51       1.007  -1.907   0.266  0.00  0.00      TD1   
ATOM     59  H2' URA T  51      -0.011  -3.070  -0.174  0.00  0.00      TD1   
ATOM     60  C3' URA T  51       0.879  -1.942  -1.875  0.00  0.00      TD1   
ATOM     61  H3' URA T  51       0.601  -0.892  -1.642  0.00  0.00      TD1   
ATOM     62  O3' URA T  51       0.022  -2.646  -2.729  0.00  0.00      TD1   
ATOM     63  P   URA T  52      -0.657  -1.871  -3.929  0.00  0.00      TD1   
ATOM     64  O1P URA T  52       0.192  -0.772  -4.426  0.00  0.00      TD1   
ATOM     65  O2P URA T  52      -1.107  -2.890  -4.893  0.00  0.00      TD1   
ATOM     66  O5' URA T  52      -1.936  -1.208  -3.204  0.00  0.00      TD1   
ATOM     67  C5' URA T  52      -2.890  -2.089  -2.530  0.00  0.00      TD1   
ATOM     68  H5' URA T  52      -2.707  -1.986  -1.439  0.00  0.00      TD1   
ATOM     69 H5'' URA T  52      -2.733  -3.155  -2.800  0.00  0.00      TD1   
ATOM     70  C4' URA T  52      -4.342  -1.750  -2.953  0.00  0.00      TD1   
ATOM     71  H4' URA T  52      -5.078  -2.420  -2.460  0.00  0.00      TD1   
ATOM     72  O4' URA T  52      -4.627  -0.359  -2.562  0.00  0.00      TD1   
ATOM     73  C1' URA T  52      -5.089   0.423  -3.743  0.00  0.00      TD1   
ATOM     74  H1' URA T  52      -6.197   0.365  -3.805  0.00  0.00      TD1   
ATOM     75  N1  URA T  52      -4.594   1.803  -3.633  0.00  0.00      TD1   
ATOM     76  C6  URA T  52      -3.301   2.063  -3.252  0.00  0.00      TD1   
ATOM     77  H6  URA T  52      -2.679   1.169  -3.213  0.00  0.00      TD1   
ATOM     78  C2  URA T  52      -5.440   2.801  -4.111  0.00  0.00      TD1   
ATOM     79  O2  URA T  52      -6.553   2.573  -4.625  0.00  0.00      TD1   
ATOM     80  N3  URA T  52      -4.985   4.091  -3.969  0.00  0.00      TD1   
ATOM     81  H3  URA T  52      -5.664   4.807  -4.183  0.00  0.00      TD1   
ATOM     82  C4  URA T  52      -3.747   4.428  -3.525  0.00  0.00      TD1   
ATOM     83  O4  URA T  52      -3.440   5.642  -3.619  0.00  0.00      TD1   
ATOM     84  C5  URA T  52      -2.870   3.331  -3.057  0.00  0.00      TD1   
ATOM     85  H5  URA T  52      -1.879   3.564  -2.668  0.00  0.00      TD1   
ATOM     86  C2' URA T  52      -4.404  -0.315  -4.885  0.00  0.00      TD1   
ATOM     87 H2'' URA T  52      -3.354   0.039  -4.974  0.00  0.00      TD1   
ATOM     88  H2' URA T  52      -4.911  -0.124  -5.855  0.00  0.00      TD1   
ATOM     89  C3' URA T  52      -4.446  -1.804  -4.502  0.00  0.00      TD1   
ATOM     90  H3' URA T  52      -3.600  -2.362  -4.956  0.00  0.00      TD1   
ATOM     91  O3' URA T  52      -5.760  -2.376  -4.916  0.00  0.00      TD1   
ATOM     92  OH2 TIP3W   5      -9.417  18.528   8.441  0.00  0.00      WT1   
ATOM     93  H1  TIP3W   5      -8.862  18.811   9.168  0.00  0.00      WT1   
ATOM     94  H2  TIP3W   5     -10.257  18.960   8.598  0.00  0.00      WT1   
ATOM     95  OH2 TIP3W   7      -3.015 -12.938 -10.639  0.00  0.00      WT1   
ATOM     96  H1  TIP3W   7      -2.304 -12.323 -10.458  0.00  0.00      WT1   
ATOM     97  H2  TIP3W   7      -3.437 -12.592 -11.426  0.00  0.00      WT1   
ATOM     98  OH2 TIP3W   8       0.863   1.314  18.850  0.00  0.00      WT1   
ATOM     99  H1  TIP3W   8      -0.057   1.059  18.922  0.00  0.00      WT1   
ATOM    100  H2  TIP3W   8       1.031   1.339  17.908  0.00  0.00      WT1   
ATOM    101  OH2 TIP3W  15       3.687  -9.058   7.455  0.00  0.00      WT1   
ATOM    102  H1  TIP3W  15       4.134  -8.264   7.161  0.00  0.00      WT1   
ATOM    103  H2  TIP3W  15       4.290  -9.453   8.085  0.00  0.00      WT1   
ATOM    104  OH2 TIP3W  21      -4.264 -15.525 -19.512  0.00  0.00      WT1   
ATOM    105  H1  TIP3W  21      -4.848 -15.794 -18.803  0.00  0.00      WT1   
ATOM    106  H2  TIP3W  21      -4.494 -16.099 -20.243  0.00  0.00      WT1   
ATOM    107  OH2 TIP3W  26      18.091 -14.421 -14.359  0.00  0.00      WT1   
ATOM    108  H1  TIP3W  26      18.895 -14.768 -13.974  0.00  0.00      WT1   
ATOM    109  H2  TIP3W  26      17.573 -15.197 -14.574  0.00  0.00      WT1   
ATOM    110  OH2 TIP3W  29      13.363  17.612 -17.073  0.00  0.00      WT1   
ATOM    111  H1  TIP3W  29      13.638  17.219 -17.901  0.00  0.00      WT1   
ATOM    112  H2  TIP3W  29      12.576  17.125 -16.826  0.00  0.00      WT1   
ATOM    113  OH2 TIP3W  30     -14.807   0.976  -6.929  0.00  0.00      WT1   
ATOM    114  H1  TIP3W  30     -14.531   1.187  -6.037  0.00  0.00      WT1   
ATOM    115  H2  TIP3W  30     -14.108   1.320  -7.484  0.00  0.00      WT1   
ATOM    116  OH2 TIP3W  44     -18.627  14.020 -12.348  0.00  0.00      WT1   
ATOM    117  H1  TIP3W  44     -17.702  13.786 -12.423  0.00  0.00      WT1   
ATOM    118  H2  TIP3W  44     -18.685  14.894 -12.735  0.00  0.00      WT1   
ATOM    119  OH2 TIP3W  46       6.190   9.558   6.205  0.00  0.00      WT1   
ATOM    120  H1  TIP3W  46       5.336   9.245   5.907  0.00  0.00      WT1   
ATOM    121  H2  TIP3W  46       5.994  10.095   6.973  0.00  0.00      WT1   
ATOM    122  OH2 TIP3W  47      12.067  11.556   9.770  0.00  0.00      WT1   
ATOM    123  H1  TIP3W  47      11.706  11.079   9.023  0.00  0.00      WT1   
ATOM    124  H2  TIP3W  47      13.006  11.608   9.590  0.00  0.00      WT1   
ATOM    125  OH2 TIP3W  48      -2.509   4.551 -18.730  0.00  0.00      WT1   
ATOM    126  H1  TIP3W  48      -2.195   4.945 -17.917  0.00  0.00      WT1   
ATOM    127  H2  TIP3W  48      -1.729   4.480 -19.280  0.00  0.00      WT1   
ATOM    128  OH2 TIP3W  52      -8.284 -18.731  16.310  0.00  0.00      WT1   
ATOM    129  H1  TIP3W  52      -7.686 -19.347  16.733  0.00  0.00      WT1   
ATOM    130  H2  TIP3W  52      -7.719 -18.189  15.759  0.00  0.00      WT1   
ATOM    131  OH2 TIP3W  53       9.898  -6.252   6.359  0.00  0.00      WT1   
ATOM    132  H1  TIP3W  53       9.112  -5.762   6.119  0.00  0.00      WT1   
ATOM    133  H2  TIP3W  53       9.687  -6.643   7.207  0.00  0.00      WT1   
ATOM    134  OH2 TIP3W  55     -17.622  -6.365   6.102  0.00  0.00      WT1   
ATOM    135  H1  TIP3W  55     -17.169  -5.538   6.267  0.00  0.00      WT1   
ATOM    136  H2  TIP3W  55     -16.947  -6.940   5.742  0.00  0.00      WT1   
ATOM    137  OH2 TIP3W  56      18.377 -10.877  -3.575  0.00  0.00      WT1   
ATOM    138  H1  TIP3W  56      18.571 -11.227  -4.444  0.00  0.00      WT1   
ATOM    139  H2  TIP3W  56      18.624 -11.580  -2.973  0.00  0.00      WT1   
ATOM    140  OH2 TIP3W  64      -9.114  12.660   1.774  0.00  0.00      WT1   
ATOM    141  H1  TIP3W  64     -10.042  12.876   1.681  0.00  0.00      WT1   
ATOM    142  H2  TIP3W  64      -8.835  12.415   0.892  0.00  0.00      WT1   
ATOM    143  OH2 TIP3W  68      -5.816  -7.137  -0.102  0.00  0.00      WT1   
ATOM    144  H1  TIP3W  68      -6.165  -7.187  -0.992  0.00  0.00      WT1   
ATOM    145  H2  TIP3W  68      -5.198  -6.406  -0.128  0.00  0.00      WT1   
ATOM    146  OH2 TIP3W  71      -9.197  -8.837  -9.044  0.00  0.00      WT1   
ATOM    147  H1  TIP3W  71      -9.475  -8.993  -9.946  0.00  0.00      WT1   
ATOM    148  H2  TIP3W  71      -9.424  -7.922  -8.877  0.00  0.00      WT1   
ATOM    149  OH2 TIP3W  75      -7.152   9.002 -13.317  0.00  0.00      WT1   
ATOM    150  H1  TIP3W  75      -6.964   9.906 -13.066  0.00  0.00      WT1   
ATOM    151  H2  TIP3W  75      -7.531   8.609 -12.530  0.00  0.00      WT1   
ATOM    152  OH2 TIP3W  76      -6.773  11.370  -4.249  0.00  0.00      WT1   
ATOM    153  H1  TIP3W  76      -6.293  12.162  -4.009  0.00  0.00      WT1   
ATOM    154  H2  TIP3W  76      -7.604  11.441  -3.780  0.00  0.00      WT1   
ATOM    155  OH2 TIP3W  86      -4.452  -9.921 -17.180  0.00  0.00      WT1   
ATOM    156  H1  TIP3W  86      -3.555 -10.144 -16.933  0.00  0.00      WT1   
ATOM    157  H2  TIP3W  86      -4.358  -9.208 -17.811  0.00  0.00      WT1   
ATOM    158  OH2 TIP3W  87     -12.189 -15.823 -13.782  0.00  0.00      WT1   
ATOM    159  H1  TIP3W  87     -11.279 -16.089 -13.648  0.00  0.00      WT1   
ATOM    160  H2  TIP3W  87     -12.632 -16.620 -14.074  0.00  0.00      WT1   
ATOM    161  OH2 TIP3W  88      19.719  -6.031 -11.862  0.00  0.00      WT1   
ATOM    162  H1  TIP3W  88      19.499  -5.129 -11.628  0.00  0.00      WT1   
ATOM    163  H2  TIP3W  88      19.568  -6.531 -11.060  0.00  0.00      WT1   
ATOM    164  OH2 TIP3W  90       9.253  12.608   1.625  0.00  0.00      WT1   
ATOM    165  H1  TIP3W  90      10.005  12.286   1.129  0.00  0.00      WT1   
ATOM    166  H2  TIP3W  90       9.616  12.867   2.472  0.00  0.00      WT1   
ATOM    167  OH2 TIP3W  94       2.015 -17.076  -3.711  0.00  0.00      WT1   
ATOM    168  H1  TIP3W  94       2.517 -16.302  -3.458  0.00  0.00      WT1   
ATOM    169  H2  TIP3W  94       1.104 -16.841  -3.532  0.00  0.00      WT1   
ATOM    170  OH2 TIP3W  95      11.358   4.963  12.889  0.00  0.00      WT1   
ATOM    171  H1  TIP3W  95      10.773   5.720  12.910  0.00  0.00      WT1   
ATOM    172  H2  TIP3W  95      11.301   4.641  11.989  0.00  0.00      WT1   
ATOM    173  OH2 TIP3W  97      18.528 -12.593  18.571  0.00  0.00      WT1   
ATOM    174  H1  TIP3W  97      18.684 -13.060  17.750  0.00  0.00      WT1   
ATOM    175  H2  TIP3W  97      19.286 -12.017  18.667  0.00  0.00      WT1   
ATOM    176  OH2 TIP3W  98      -0.364   3.599   6.529  0.00  0.00      WT1   
ATOM    177  H1  TIP3W  98      -1.106   3.186   6.971  0.00  0.00      WT1   
ATOM    178  H2  TIP3W  98      -0.698   4.451   6.246  0.00  0.00      WT1   
ATOM    179  OH2 TIP3W 108      10.535   0.103  18.440  0.00  0.00      WT1   
ATOM    180  H1  TIP3W 108      10.312  -0.762  18.096  0.00  0.00      WT1   
ATOM    181  H2  TIP3W 108      11.049   0.512  17.744  0.00  0.00      WT1   
ATOM    182  OH2 TIP3W 111       7.895   8.124  -7.130  0.00  0.00      WT1   
ATOM    183  H1  TIP3W 111       7.014   7.775  -6.991  0.00  0.00      WT1   
ATOM    184  H2  TIP3W 111       8.478   7.406  -6.885  0.00  0.00      WT1   
ATOM    185  OH2 TIP3W 112      -8.303  -7.067  17.225  0.00  0.00      WT1   
ATOM    186  H1  TIP3W 112      -8.897  -7.728  17.582  0.00  0.00      WT1   
ATOM    187  H2  TIP3W 112      -8.449  -6.294  17.770  0.00  0.00      WT1   
ATOM    188  OH2 TIP3W 113     -14.911  -5.264   5.689  0.00  0.00      WT1   
ATOM    189  H1  TIP3W 113     -15.315  -4.516   6.129  0.00  0.00      WT1   
ATOM    190  H2  TIP3W 113     -14.592  -5.819   6.401  0.00  0.00      WT1   
ATOM    191  OH2 TIP3W 115       0.980 -19.882   2.185  0.00  0.00      WT1   
ATOM    192  H1  TIP3W 115       0.251 -19.769   2.795  0.00  0.00      WT1   
ATOM    193  H2  TIP3W 115       1.439 -20.661   2.501  0.00  0.00      WT1   
ATOM    194  OH2 TIP3W 116      -0.568 -14.604   7.507  0.00  0.00      WT1   
ATOM    195  H1  TIP3W 116      -0.403 -13.688   7.733  0.00  0.00      WT1   
ATOM    196  H2  TIP3W 116       0.285 -14.940   7.231  0.00  0.00      WT1   
ATOM    197  OH2 TIP3W 125       7.944  14.211  -5.189  0.00  0.00      WT1   
ATOM    198  H1  TIP3W 125       7.186  14.406  -4.637  0.00  0.00      WT1   
ATOM    199  H2  TIP3W 125       8.576  14.899  -4.979  0.00  0.00      WT1   
ATOM    200  OH2 TIP3W 129     -14.465   6.123   0.949  0.00  0.00      WT1   
ATOM    201  H1  TIP3W 129     -13.877   5.563   0.443  0.00  0.00      WT1   
ATOM    202  H2  TIP3W 129     -13.959   6.364   1.725  0.00  0.00      WT1   
ATOM    203  OH2 TIP3W 130     -13.315  16.516  18.115  0.00  0.00      WT1   
ATOM    204  H1  TIP3W 130     -13.021  17.110  18.806  0.00  0.00      WT1   
ATOM    205  H2  TIP3W 130     -14.183  16.840  17.873  0.00  0.00      WT1   
ATOM    206  OH2 TIP3W 131      17.108  -8.565   3.027  0.00  0.00      WT1   
ATOM    207  H1  TIP3W 131      16.833  -8.467   2.115  0.00  0.00      WT1   
ATOM    208  H2  TIP3W 131      16.345  -8.293   3.537  0.00  0.00      WT1   
ATOM    209  OH2 TIP3W 133      10.705  11.574  15.484  0.00  0.00      WT1   
ATOM    210  H1  TIP3W 133      10.349  11.494  16.369  0.00  0.00      WT1   
ATOM    211  H2  TIP3W 133      10.837  10.671  15.196  0.00  0.00      WT1   
ATOM    212  OH2 TIP3W 134       7.952   0.996  15.463  0.00  0.00      WT1   
ATOM    213  H1  TIP3W 134       8.341   0.125  15.547  0.00  0.00      WT1   
ATOM    214  H2  TIP3W 134       8.510   1.448  14.830  0.00  0.00      WT1   
ATOM    215  OH2 TIP3W 135     -20.688  17.579  -2.228  0.00  0.00      WT1   
ATOM    216  H1  TIP3W 135     -20.476  18.189  -2.934  0.00  0.00      WT1   
ATOM    217  H2  TIP3W 135     -19.934  17.623  -1.639  0.00  0.00      WT1   
ATOM    218  OH2 TIP3W 137      17.333 -17.857   2.032  0.00  0.00      WT1   
ATOM    219  H1  TIP3W 137      17.935 -17.489   2.680  0.00  0.00      WT1   
ATOM    220  H2  TIP3W 137      17.903 -18.199   1.343  0.00  0.00      WT1   
ATOM    221  OH2 TIP3W 145       3.638  -0.013  18.656  0.00  0.00      WT1   
ATOM    222  H1  TIP3W 145       3.801   0.904  18.877  0.00  0.00      WT1   
ATOM    223  H2  TIP3W 145       3.858  -0.079  17.726  0.00  0.00      WT1   
ATOM    224  OH2 TIP3W 146      -7.533 -10.482  18.203  0.00  0.00      WT1   
ATOM    225  H1  TIP3W 146      -8.490 -10.469  18.180  0.00  0.00      WT1   
ATOM    226  H2  TIP3W 146      -7.311 -10.247  19.103  0.00  0.00      WT1   
ATOM    227  OH2 TIP3W 149     -10.065 -18.491  12.372  0.00  0.00      WT1   
ATOM    228  H1  TIP3W 149     -10.676 -18.976  12.926  0.00  0.00      WT1   
ATOM    229  H2  TIP3W 149      -9.867 -17.697  12.869  0.00  0.00      WT1   
ATOM    230  OH2 TIP3W 150      12.093 -14.570   5.369  0.00  0.00      WT1   
ATOM    231  H1  TIP3W 150      13.022 -14.602   5.599  0.00  0.00      WT1   
ATOM    232  H2  TIP3W 150      11.835 -15.487   5.285  0.00  0.00      WT1   
ATOM    233  OH2 TIP3W 152      -4.046  18.405   9.760  0.00  0.00      WT1   
ATOM    234  H1  TIP3W 152      -4.601  19.185   9.744  0.00  0.00      WT1   
ATOM    235  H2  TIP3W 152      -4.641  17.692   9.990  0.00  0.00      WT1   
ATOM    236  OH2 TIP3W 153      -1.731 -10.505  -1.215  0.00  0.00      WT1   
ATOM    237  H1  TIP3W 153      -1.653 -11.049  -0.431  0.00  0.00      WT1   
ATOM    238  H2  TIP3W 153      -2.470  -9.925  -1.031  0.00  0.00      WT1   
ATOM    239  OH2 TIP3W 155      -9.809  -2.737 -17.286  0.00  0.00      WT1   
ATOM    240  H1  TIP3W 155      -9.251  -3.514 -17.310  0.00  0.00      WT1   
ATOM    241  H2  TIP3W 155      -9.202  -2.003 -17.387  0.00  0.00      WT1   
ATOM    242  OH2 TIP3W 156      -3.269   0.044 -15.762  0.00  0.00      WT1   
ATOM    243  H1  TIP3W 156      -3.964  -0.049 -15.111  0.00  0.00      WT1   
ATOM    244  H2  TIP3W 156      -3.038   0.973 -15.735  0.00  0.00      WT1   
ATOM    245  OH2 TIP3W 167     -13.521  18.075  -0.217  0.00  0.00      WT1   
ATOM    246  H1  TIP3W 167     -13.059  18.191   0.613  0.00  0.00      WT1   
ATOM    247  H2  TIP3W 167     -14.089  18.842  -0.285  0.00  0.00      WT1   
ATOM    248  OH2 TIP3W 174       5.966  11.918 -13.904  0.00  0.00      WT1   
ATOM    249  H1  TIP3W 174       6.212  11.110 -14.355  0.00  0.00      WT1   
ATOM    250  H2  TIP3W 174       5.392  12.372 -14.521  0.00  0.00      WT1   
ATOM    251  OH2 TIP3W 177      15.589 -17.157 -14.037  0.00  0.00      WT1   
ATOM    252  H1  TIP3W 177      15.626 -16.824 -14.934  0.00  0.00      WT1   
ATOM    253  H2  TIP3W 177      16.420 -16.887 -13.646  0.00  0.00      WT1   
ATOM    254  OH2 TIP3W 178      11.618  20.339  -6.779  0.00  0.00      WT1   
ATOM    255  H1  TIP3W 178      11.843  19.416  -6.657  0.00  0.00      WT1   
ATOM    256  H2  TIP3W 178      10.667  20.341  -6.887  0.00  0.00      WT1   
ATOM    257  OH2 TIP3W 179      -7.215  16.872  -6.571  0.00  0.00      WT1   
ATOM    258  H1  TIP3W 179      -7.782  16.452  -7.219  0.00  0.00      WT1   
ATOM    259  H2  TIP3W 179      -6.504  17.253  -7.086  0.00  0.00      WT1   
ATOM    260  OH2 TIP3W 180       7.225  15.032 -16.639  0.00  0.00      WT1   
ATOM    261  H1  TIP3W 180       7.876  15.515 -16.131  0.00  0.00      WT1   
ATOM    262  H2  TIP3W 180       7.649  14.871 -17.482  0.00  0.00      WT1   
ATOM    263  OH2 TIP3W 191       8.789   5.791 -17.833  0.00  0.00      WT1   
ATOM    264  H1  TIP3W 191       8.182   6.441 -17.480  0.00  0.00      WT1   
ATOM    265  H2  TIP3W 191       8.271   4.988 -17.897  0.00  0.00      WT1   
ATOM    266  OH2 TIP3W 195     -12.098  12.381 -12.045  0.00  0.00      WT1   
ATOM    267  H1  TIP3W 195     -12.751  12.643 -12.695  0.00  0.00      WT1   
ATOM    268  H2  TIP3W 195     -11.428  13.063 -12.090  0.00  0.00      WT1   
ATOM    269  OH2 TIP3W 196     -19.873 -17.311   4.773  0.00  0.00      WT1   
ATOM    270  H1  TIP3W 196     -20.041 -18.128   4.303  0.00  0.00      WT1   
ATOM    271  H2  TIP3W 196     -19.188 -17.534   5.404  0.00  0.00      WT1   
ATOM    272  OH2 TIP3W 197      16.444  -9.373 -20.421  0.00  0.00      WT1   
ATOM    273  H1  TIP3W 197      16.582 -10.033 -19.742  0.00  0.00      WT1   
ATOM    274  H2  TIP3W 197      16.008  -8.651 -19.968  0.00  0.00      WT1   
ATOM    275  OH2 TIP3W 198     -10.469  -8.400  15.488  0.00  0.00      WT1   
ATOM    276  H1  TIP3W 198     -10.355  -8.924  14.695  0.00  0.00      WT1   
ATOM    277  H2  TIP3W 198     -10.603  -9.044  16.184  0.00  0.00      WT1   
ATOM    278  OH2 TIP3W 201      13.446  15.190 -12.801  0.00  0.00      WT1   
ATOM    279  H1  TIP3W 201      13.493  14.374 -12.302  0.00  0.00      WT1   
ATOM    280  H2  TIP3W 201      13.155  15.843 -12.165  0.00  0.00      WT1   
ATOM    281  OH2 TIP3W 202       8.638  -6.148  -9.341  0.00  0.00      WT1   
ATOM    282  H1  TIP3W 202       9.366  -5.691  -8.920  0.00  0.00      WT1   
ATOM    283  H2  TIP3W 202       8.936  -7.054  -9.421  0.00  0.00      WT1   
ATOM    284  OH2 TIP3W 212       2.223  -2.028  -9.632  0.00  0.00      WT1   
ATOM    285  H1  TIP3W 212       1.744  -1.275  -9.978  0.00  0.00      WT1   
ATOM    286  H2  TIP3W 212       1.662  -2.371  -8.936  0.00  0.00      WT1   
ATOM    287  OH2 TIP3W 218      -2.278  16.978 -11.296  0.00  0.00      WT1   
ATOM    288  H1  TIP3W 218      -3.108  17.421 -11.476  0.00  0.00      WT1   
ATOM    289  H2  TIP3W 218      -2.070  17.217 -10.393  0.00  0.00      WT1   
ATOM    290  OH2 TIP3W 222       3.490  -8.964   1.073  0.00  0.00      WT1   
ATOM    291  H1  TIP3W 222       2.582  -8.785   0.828  0.00  0.00      WT1   
ATOM    292  H2  TIP3W 222       3.518  -9.909   1.217  0.00  0.00      WT1   
ATOM    293  OH2 TIP3W 237       9.832 -18.396   0.528  0.00  0.00      WT1   
ATOM    294  H1  TIP3W 237      10.156 -18.895   1.279  0.00  0.00      WT1   
ATOM    295  H2  TIP3W 237       8.922 -18.197   0.747  0.00  0.00      WT1   
ATOM    296  OH2 TIP3W 238     -18.987 -19.919 -18.468  0.00  0.00      WT1   
ATOM    297  H1  TIP3W 238     -19.514 -19.245 -18.039  0.00  0.00      WT1   
ATOM    298  H2  TIP3W 238     -19.113 -20.700 -17.930  0.00  0.00      WT1   
ATOM    299  OH2 TIP3W 252     -12.502  15.513  -9.328  0.00  0.00      WT1   
ATOM    300  H1  TIP3W 252     -11.619  15.413  -9.684  0.00  0.00      WT1   
ATOM    301  H2  TIP3W 252     -12.899  16.203  -9.860  0.00  0.00      WT1   
ATOM    302  OH2 TIP3W 253      -2.521  -9.075 -11.736  0.00  0.00      WT1   
ATOM    303  H1  TIP3W 253      -3.393  -9.470 -11.731  0.00  0.00      WT1   
ATOM    304  H2  TIP3W 253      -2.505  -8.520 -10.956  0.00  0.00      WT1   
ATOM    305  OH2 TIP3W 257     -12.045 -15.913  -3.279  0.00  0.00      WT1   
ATOM    306  H1  TIP3W 257     -12.589 -15.298  -3.771  0.00  0.00      WT1   
ATOM    307  H2  TIP3W 257     -12.531 -16.737  -3.304  0.00  0.00      WT1   
ATOM    308  OH2 TIP3W 261      18.828  -7.062 -14.451  0.00  0.00      WT1   
ATOM    309  H1  TIP3W 261      18.034  -7.387 -14.027  0.00  0.00      WT1   
ATOM    310  H2  TIP3W 261      19.281  -6.569 -13.767  0.00  0.00      WT1   
ATOM    311  OH2 TIP3W 281       0.429  10.689   1.255  0.00  0.00      WT1   
ATOM    312  H1  TIP3W 281       1.056   9.970   1.315  0.00  0.00      WT1   
ATOM    313  H2  TIP3W 281       0.790  11.268   0.584  0.00  0.00      WT1   
ATOM    314  OH2 TIP3W 284      -6.647  12.821  18.316  0.00  0.00      WT1   
ATOM    315  H1  TIP3W 284      -7.259  13.459  17.949  0.00  0.00      WT1   
ATOM    316  H2  TIP3W 284      -6.918  11.984  17.940  0.00  0.00      WT1   
ATOM    317  OH2 TIP3W 295      -5.293  -8.146  -9.948  0.00  0.00      WT1   
ATOM    318  H1  TIP3W 295      -5.410  -9.096  -9.932  0.00  0.00      WT1   
ATOM    319  H2  TIP3W 295      -4.440  -8.017 -10.362  0.00  0.00      WT1   
ATOM    320  OH2 TIP3W 365       0.126  19.098 -10.663  0.00  0.00      WT1   
ATOM    321  H1  TIP3W 365       1.074  19.054 -10.788  0.00  0.00      WT1   
ATOM    322  H2  TIP3W 365      -0.204  18.281 -11.038  0.00  0.00      WT1   
ATOM    323  OH2 TIP3W 411     -11.620  16.913  -5.831  0.00  0.00      WT1   
ATOM    324  H1  TIP3W 411     -12.055  16.209  -5.349  0.00  0.00      WT1   
ATOM    325  H2  TIP3W 411     -12.291  17.590  -5.923  0.00  0.00      WT1   
ATOM    326  OH2 TIP3W 424      -2.351  -4.170   1.831  0.00  0.00      WT1   
ATOM    327  H1  TIP3W 424      -2.007  -4.784   1.182  0.00  0.00      WT1   
ATOM    328  H2  TIP3W 424      -1.758  -3.420   1.789  0.00  0.00      WT1   
ATOM    329  OH2 TIP3W 432       8.811  17.944  14.760  0.00  0.00      WT1   
ATOM    330  H1  TIP3W 432       8.668  17.404  15.537  0.00  0.00      WT1   
ATOM    331  H2  TIP3W 432       8.439  18.796  14.989  0.00  0.00      WT1   
ATOM    332  OH2 TIP3W 443      -7.658 -17.609  -9.532  0.00  0.00      WT1   
ATOM    333  H1  TIP3W 443      -6.971 -16.997  -9.270  0.00  0.00      WT1   
ATOM    334  H2  TIP3W 443      -8.300 -17.067  -9.990  0.00  0.00      WT1   
ATOM    335  OH2 TIP3W 450       3.063  15.356   0.937  0.00  0.00      WT1   
ATOM    336  H1  TIP3W 450       3.834  14.986   1.366  0.00  0.00      WT1   
ATOM    337  H2  TIP3W 450       3.121  15.051   0.032  0.00  0.00      WT1   
ATOM    338  OH2 TIP3W 452       5.159  18.564   5.287  0.00  0.00      WT1   
ATOM    339  H1  TIP3W 452       4.427  19.178   5.230  0.00  0.00      WT1   
ATOM    340  H2  TIP3W 452       4.947  18.006   6.035  0.00  0.00      WT1   
ATOM    341  OH2 TIP3W 465      -2.947  -8.015  -7.621  0.00  0.00      WT1   
ATOM    342  H1  TIP3W 465      -3.097  -7.807  -8.543  0.00  0.00      WT1   
ATOM    343  H2  TIP3W 465      -2.883  -8.969  -7.597  0.00  0.00      WT1   
ATOM    344  OH2 TIP3W 466       8.406 -12.134  12.348  0.00  0.00      WT1   
ATOM    345  H1  TIP3W 466       7.992 -12.800  12.896  0.00  0.00      WT1   
ATOM    346  H2  TIP3W 466       7.677 -11.704  11.900  0.00  0.00      WT1   
ATOM    347  OH2 TIP3W 469      -2.801  -5.415   9.285  0.00  0.00      WT1   
ATOM    348  H1  TIP3W 469      -3.291  -6.235   9.230  0.00  0.00      WT1   
ATOM    349  H2  TIP3W 469      -1.888  -5.671   9.151  0.00  0.00      WT1   
ATOM    350  OH2 TIP3W 484     -13.861  18.645   6.456  0.00  0.00      WT1   
ATOM    351  H1  TIP3W 484     -13.680  18.012   7.152  0.00  0.00      WT1   
ATOM    352  H2  TIP3W 484     -13.615  18.192   5.650  0.00  0.00      WT1   
ATOM    353  OH2 TIP3W 485       7.846  -9.538   9.329  0.00  0.00      WT1   
ATOM    354  H1  TIP3W 485       7.348  -9.743   8.538  0.00  0.00      WT1   
ATOM    355  H2  TIP3W 485       8.747  -9.779   9.115  0.00  0.00      WT1   
ATOM    356  OH2 TIP3W 486      13.422  -5.923  -8.161  0.00  0.00      WT1   
ATOM    357  H1  TIP3W 486      13.310  -6.849  -8.375  0.00  0.00      WT1   
ATOM    358  H2  TIP3W 486      12.568  -5.530  -8.340  0.00  0.00      WT1   
ATOM    359  OH2 TIP3W 489       9.222  -7.921  -6.464  0.00  0.00      WT1   
ATOM    360  H1  TIP3W 489       8.709  -8.041  -7.263  0.00  0.00      WT1   
ATOM    361  H2  TIP3W 489       8.612  -8.125  -5.755  0.00  0.00      WT1   
ATOM    362  OH2 TIP3W 490      -1.600  -5.741  18.261  0.00  0.00      WT1   
ATOM    363  H1  TIP3W 490      -1.146  -5.749  19.104  0.00  0.00      WT1   
ATOM    364  H2  TIP3W 490      -1.545  -4.832  17.967  0.00  0.00      WT1   
ATOM    365  OH2 TIP3W 491      17.923  -7.352   8.892  0.00  0.00      WT1   
ATOM    366  H1  TIP3W 491      17.112  -7.538   9.366  0.00  0.00      WT1   
ATOM    367  H2  TIP3W 491      17.668  -7.359   7.969  0.00  0.00      WT1   
ATOM    368  OH2 TIP3W 494      11.988  17.889  18.915  0.00  0.00      WT1   
ATOM    369  H1  TIP3W 494      11.122  18.298  18.892  0.00  0.00      WT1   
ATOM    370  H2  TIP3W 494      12.525  18.494  19.428  0.00  0.00      WT1   
ATOM    371  OH2 TIP3W 495      -8.515  -0.955 -13.077  0.00  0.00      WT1   
ATOM    372  H1  TIP3W 495      -9.140  -1.499 -13.556  0.00  0.00      WT1   
ATOM    373  H2  TIP3W 495      -8.203  -1.516 -12.367  0.00  0.00      WT1   
ATOM    374  OH2 TIP3W 498     -13.484  17.641 -10.785  0.00  0.00      WT1   
ATOM    375  H1  TIP3W 498     -14.115  18.319 -10.541  0.00  0.00      WT1   
ATOM    376  H2  TIP3W 498     -13.771  17.346 -11.649  0.00  0.00      WT1   
ATOM    377  OH2 TIP3W 503      11.026   7.985   2.326  0.00  0.00      WT1   
ATOM    378  H1  TIP3W 503      11.010   7.083   2.005  0.00  0.00      WT1   
ATOM    379  H2  TIP3W 503      10.107   8.197   2.489  0.00  0.00      WT1   
ATOM    380  OH2 TIP3W 506     -17.232  18.305 -11.238  0.00  0.00      WT1   
ATOM    381  H1  TIP3W 506     -16.512  18.936 -11.264  0.00  0.00      WT1   
ATOM    382  H2  TIP3W 506     -17.234  17.979 -10.338  0.00  0.00      WT1   
ATOM    383  OH2 TIP3W 507      -1.573  -7.628   7.836  0.00  0.00      WT1   
ATOM    384  H1  TIP3W 507      -0.723  -7.986   7.579  0.00  0.00      WT1   
ATOM    385  H2  TIP3W 507      -2.198  -8.322   7.625  0.00  0.00      WT1   
ATOM    386  OH2 TIP3W 508       3.745   1.966 -16.171  0.00  0.00      WT1   
ATOM    387  H1  TIP3W 508       3.591   1.405 -15.411  0.00  0.00      WT1   
ATOM    388  H2  TIP3W 508       2.889   2.347 -16.365  0.00  0.00      WT1   
ATOM    389  OH2 TIP3W 509      16.673   9.475 -18.345  0.00  0.00      WT1   
ATOM    390  H1  TIP3W 509      16.887  10.407 -18.292  0.00  0.00      WT1   
ATOM    391  H2  TIP3W 509      15.739   9.431 -18.144  0.00  0.00      WT1   
ATOM    392  OH2 TIP3W 511      -5.203  -1.812 -11.781  0.00  0.00      WT1   
ATOM    393  H1  TIP3W 511      -6.053  -2.155 -11.504  0.00  0.00      WT1   
ATOM    394  H2  TIP3W 511      -4.753  -1.598 -10.964  0.00  0.00      WT1   
ATOM    395  OH2 TIP3W 512       7.286   0.770  -8.914  0.00  0.00      WT1   
ATOM    396  H1  TIP3W 512       8.100   0.267  -8.946  0.00  0.00      WT1   
ATOM    397  H2  TIP3W 512       6.713   0.263  -8.339  0.00  0.00      WT1   
ATOM    398  OH2 TIP3W 514      -7.158   5.151  11.050  0.00  0.00      WT1   
ATOM    399  H1  TIP3W 514      -7.078   5.047  10.102  0.00  0.00      WT1   
ATOM    400  H2  TIP3W 514      -6.270   5.020  11.382  0.00  0.00      WT1   
ATOM    401  OH2 TIP3W 515      15.462   8.668   8.019  0.00  0.00      WT1   
ATOM    402  H1  TIP3W 515      15.705   7.842   7.601  0.00  0.00      WT1   
ATOM    403  H2  TIP3W 515      14.517   8.599   8.153  0.00  0.00      WT1   
ATOM    404  OH2 TIP3W 516     -10.786  -4.436 -11.559  0.00  0.00      WT1   
ATOM    405  H1  TIP3W 516     -11.186  -4.611 -12.411  0.00  0.00      WT1   
ATOM    406  H2  TIP3W 516      -9.919  -4.837 -11.614  0.00  0.00      WT1   
ATOM    407  OH2 TIP3W 517       5.774   5.092  -6.194  0.00  0.00      WT1   
ATOM    408  H1  TIP3W 517       5.696   5.927  -6.656  0.00  0.00      WT1   
ATOM    409  H2  TIP3W 517       5.331   4.461  -6.761  0.00  0.00      WT1   
ATOM    410  OH2 TIP3W 528      -7.514 -20.513   0.214  0.00  0.00      WT1   
ATOM    411  H1  TIP3W 528      -7.402 -19.752  -0.355  0.00  0.00      WT1   
ATOM    412  H2  TIP3W 528      -6.825 -20.424   0.873  0.00  0.00      WT1   
ATOM    413  OH2 TIP3W 529       0.091   7.130 -19.506  0.00  0.00      WT1   
ATOM    414  H1  TIP3W 529      -0.693   7.109 -18.957  0.00  0.00      WT1   
ATOM    415  H2  TIP3W 529      -0.237   7.025 -20.399  0.00  0.00      WT1   
ATOM    416  OH2 TIP3W 533       9.391   1.300   2.991  0.00  0.00      WT1   
ATOM    417  H1  TIP3W 533       9.623   0.498   2.523  0.00  0.00      WT1   
ATOM    418  H2  TIP3W 533       9.144   1.917   2.302  0.00  0.00      WT1   
ATOM    419  OH2 TIP3W 534      11.858 -20.337  15.902  0.00  0.00      WT1   
ATOM    420  H1  TIP3W 534      11.267 -20.073  16.607  0.00  0.00      WT1   
ATOM    421  H2  TIP3W 534      12.363 -19.548  15.704  0.00  0.00      WT1   
ATOM    422  OH2 TIP3W 538       0.053 -19.064 -17.154  0.00  0.00      WT1   
ATOM    423  H1  TIP3W 538       0.323 -19.025 -18.072  0.00  0.00      WT1   
ATOM    424  H2  TIP3W 538       0.873 -19.040 -16.662  0.00  0.00      WT1   
ATOM    425  OH2 TIP3W 540      -7.144 -19.155   4.778  0.00  0.00      WT1   
ATOM    426  H1  TIP3W 540      -7.471 -19.798   5.407  0.00  0.00      WT1   
ATOM    427  H2  TIP3W 540      -7.698 -19.270   4.006  0.00  0.00      WT1   
ATOM    428  OH2 TIP3W 543     -16.020  15.027   1.782  0.00  0.00      WT1   
ATOM    429  H1  TIP3W 543     -16.899  15.246   1.473  0.00  0.00      WT1   
ATOM    430  H2  TIP3W 543     -16.132  14.212   2.270  0.00  0.00      WT1   
ATOM    431  OH2 TIP3W 549     -14.064   2.633  -1.143  0.00  0.00      WT1   
ATOM    432  H1  TIP3W 549     -13.187   2.332  -0.904  0.00  0.00      WT1   
ATOM    433  H2  TIP3W 549     -13.962   3.000  -2.021  0.00  0.00      WT1   
ATOM    434  OH2 TIP3W 551     -11.017   6.450   1.657  0.00  0.00      WT1   
ATOM    435  H1  TIP3W 551     -11.402   6.320   0.791  0.00  0.00      WT1   
ATOM    436  H2  TIP3W 551     -10.149   6.815   1.482  0.00  0.00      WT1   
ATOM    437  OH2 TIP3W 552       4.059  19.819 -10.102  0.00  0.00      WT1   
ATOM    438  H1  TIP3W 552       3.542  20.622 -10.026  0.00  0.00      WT1   
ATOM    439  H2  TIP3W 552       4.389  19.662  -9.217  0.00  0.00      WT1   
ATOM    440  OH2 TIP3W 553      15.759  11.338   7.384  0.00  0.00      WT1   
ATOM    441  H1  TIP3W 553      15.780  10.519   7.880  0.00  0.00      WT1   
ATOM    442  H2  TIP3W 553      16.469  11.861   7.756  0.00  0.00      WT1   
ATOM    443  OH2 TIP3W 554       3.491 -11.697  -4.918  0.00  0.00      WT1   
ATOM    444  H1  TIP3W 554       4.204 -12.251  -4.602  0.00  0.00      WT1   
ATOM    445  H2  TIP3W 554       3.874 -10.821  -4.975  0.00  0.00      WT1   
ATOM    446  OH2 TIP3W 555      -8.286   9.371   4.466  0.00  0.00      WT1   
ATOM    447  H1  TIP3W 555      -8.485   9.683   5.349  0.00  0.00      WT1   
ATOM    448  H2  TIP3W 555      -7.922   8.495   4.597  0.00  0.00      WT1   
ATOM    449  OH2 TIP3W 558       8.265   9.062   3.203  0.00  0.00      WT1   
ATOM    450  H1  TIP3W 558       8.303   9.174   4.153  0.00  0.00      WT1   
ATOM    451  H2  TIP3W 558       7.684   9.760   2.902  0.00  0.00      WT1   
ATOM    452  OH2 TIP3W 562       3.304  19.451 -16.819  0.00  0.00      WT1   
ATOM    453  H1  TIP3W 562       2.816  19.676 -16.026  0.00  0.00      WT1   
ATOM    454  H2  TIP3W 562       4.113  19.958 -16.755  0.00  0.00      WT1   
ATOM    455  OH2 TIP3W 568      13.460  16.949  -9.234  0.00  0.00      WT1   
ATOM    456  H1  TIP3W 568      13.166  16.126  -8.842  0.00  0.00      WT1   
ATOM    457  H2  TIP3W 568      12.802  17.590  -8.967  0.00  0.00      WT1   
ATOM    458  OH2 TIP3W 570      19.224   5.494  16.751  0.00  0.00      WT1   
ATOM    459  H1  TIP3W 570      20.164   5.347  16.850  0.00  0.00      WT1   
ATOM    460  H2  TIP3W 570      19.072   6.354  17.144  0.00  0.00      WT1   
ATOM    461  OH2 TIP3W 573       8.132  -6.730 -16.729  0.00  0.00      WT1   
ATOM    462  H1  TIP3W 573       8.487  -5.899 -16.414  0.00  0.00      WT1   
ATOM    463  H2  TIP3W 573       8.413  -7.374 -16.079  0.00  0.00      WT1   
ATOM    464  OH2 TIP3W 575      -2.802  17.036   6.806  0.00  0.00      WT1   
ATOM    465  H1  TIP3W 575      -2.930  16.238   7.319  0.00  0.00      WT1   
ATOM    466  H2  TIP3W 575      -2.286  17.607   7.375  0.00  0.00      WT1   
ATOM    467  OH2 TIP3W 576       3.062 -18.417 -10.126  0.00  0.00      WT1   
ATOM    468  H1  TIP3W 576       3.031 -17.492 -10.373  0.00  0.00      WT1   
ATOM    469  H2  TIP3W 576       2.435 -18.494  -9.406  0.00  0.00      WT1   
ATOM    470  OH2 TIP3W 578     -13.293   9.117  11.419  0.00  0.00      WT1   
ATOM    471  H1  TIP3W 578     -12.450   8.984  11.852  0.00  0.00      WT1   
ATOM    472  H2  TIP3W 578     -13.547   8.245  11.115  0.00  0.00      WT1   
ATOM    473  OH2 TIP3W 579      13.425 -20.785 -19.490  0.00  0.00      WT1   
ATOM    474  H1  TIP3W 579      13.897 -20.567 -18.686  0.00  0.00      WT1   
ATOM    475  H2  TIP3W 579      13.388 -19.962 -19.978  0.00  0.00      WT1   
ATOM    476  OH2 TIP3W 580      -6.008   4.190  14.317  0.00  0.00      WT1   
ATOM    477  H1  TIP3W 580      -6.879   4.546  14.493  0.00  0.00      WT1   
ATOM    478  H2  TIP3W 580      -6.086   3.257  14.515  0.00  0.00      WT1   
ATOM    479  OH2 TIP3W 584      -6.079  -7.866  10.651  0.00  0.00      WT1   
ATOM    480  H1  TIP3W 584      -5.496  -8.170   9.956  0.00  0.00      WT1   
ATOM    481  H2  TIP3W 584      -6.525  -7.107  10.276  0.00  0.00      WT1   
ATOM    482  OH2 TIP3W 588     -10.195 -11.411  -8.088  0.00  0.00      WT1   
ATOM    483  H1  TIP3W 588     -10.085 -10.488  -8.318  0.00  0.00      WT1   
ATOM    484  H2  TIP3W 588     -11.141 -11.555  -8.119  0.00  0.00      WT1   
ATOM    485  OH2 TIP3W 591      11.485  -5.517  14.903  0.00  0.00      WT1   
ATOM    486  H1  TIP3W 591      12.317  -5.393  14.446  0.00  0.00      WT1   
ATOM    487  H2  TIP3W 591      11.584  -6.351  15.362  0.00  0.00      WT1   
ATOM    488  OH2 TIP3W 592       5.664 -18.434  -8.705  0.00  0.00      WT1   
ATOM    489  H1  TIP3W 592       4.954 -18.332  -8.071  0.00  0.00      WT1   
ATOM    490  H2  TIP3W 592       5.222 -18.621  -9.533  0.00  0.00      WT1   
ATOM    491  OH2 TIP3W 593     -12.683  12.944  -6.495  0.00  0.00      WT1   
ATOM    492  H1  TIP3W 593     -12.312  13.645  -7.030  0.00  0.00      WT1   
ATOM    493  H2  TIP3W 593     -12.718  13.310  -5.611  0.00  0.00      WT1   
ATOM    494  OH2 TIP3W 594      -3.408 -15.374  13.979  0.00  0.00      WT1   
ATOM    495  H1  TIP3W 594      -3.799 -15.735  13.183  0.00  0.00      WT1   
ATOM    496  H2  TIP3W 594      -2.610 -15.887  14.107  0.00  0.00      WT1   
ATOM    497  OH2 TIP3W 595     -16.495  19.102  -6.049  0.00  0.00      WT1   
ATOM    498  H1  TIP3W 595     -17.241  18.570  -6.325  0.00  0.00      WT1   
ATOM    499  H2  TIP3W 595     -16.445  18.974  -5.102  0.00  0.00      WT1   
ATOM    500  OH2 TIP3W 598     -17.036  -5.074  19.168  0.00  0.00      WT1   
ATOM    501  H1  TIP3W 598     -16.135  -5.395  19.125  0.00  0.00      WT1   
ATOM    502  H2  TIP3W 598     -17.573  -5.867  19.176  0.00  0.00      WT1   
ATOM    503  OH2 TIP3W 599      15.084  -7.723   4.438  0.00  0.00      WT1   
ATOM    504  H1  TIP3W 599      14.525  -7.795   5.213  0.00  0.00      WT1   
ATOM    505  H2  TIP3W 599      14.815  -6.903   4.024  0.00  0.00      WT1   
ATOM    506  OH2 TIP3W 602      12.261 -15.732 -14.227  0.00  0.00      WT1   
ATOM    507  H1  TIP3W 602      12.836 -16.096 -13.554  0.00  0.00      WT1   
ATOM    508  H2  TIP3W 602      12.515 -16.186 -15.031  0.00  0.00      WT1   
ATOM    509  OH2 TIP3W 611     -14.185   8.422  -0.732  0.00  0.00      WT1   
ATOM    510  H1  TIP3W 611     -15.035   8.737  -1.039  0.00  0.00      WT1   
ATOM    511  H2  TIP3W 611     -14.363   7.548  -0.385  0.00  0.00      WT1   
ATOM    512  OH2 TIP3W 612     -14.993 -18.936 -16.294  0.00  0.00      WT1   
ATOM    513  H1  TIP3W 612     -14.597 -18.794 -15.435  0.00  0.00      WT1   
ATOM    514  H2  TIP3W 612     -15.256 -19.856 -16.289  0.00  0.00      WT1   
ATOM    515  OH2 TIP3W 613     -10.466   7.927  -8.246  0.00  0.00      WT1   
ATOM    516  H1  TIP3W 613     -10.729   8.656  -7.684  0.00  0.00      WT1   
ATOM    517  H2  TIP3W 613      -9.525   7.839  -8.099  0.00  0.00      WT1   
ATOM    518  OH2 TIP3W 615     -20.387  -7.887   0.076  0.00  0.00      WT1   
ATOM    519  H1  TIP3W 615     -19.448  -7.708   0.036  0.00  0.00      WT1   
ATOM    520  H2  TIP3W 615     -20.552  -8.100   0.995  0.00  0.00      WT1   
ATOM    521  OH2 TIP3W 616       5.429  -2.750 -14.676  0.00  0.00      WT1   
ATOM    522  H1  TIP3W 616       4.636  -2.677 -14.146  0.00  0.00      WT1   
ATOM    523  H2  TIP3W 616       6.140  -2.523 -14.076  0.00  0.00      WT1   
ATOM    524  OH2 TIP3W 618       4.554  -4.644 -19.663  0.00  0.00      WT1   
ATOM    525  H1  TIP3W 618       4.602  -4.662 -18.707  0.00  0.00      WT1   
ATOM    526  H2  TIP3W 618       4.608  -5.563 -19.923  0.00  0.00      WT1   
ATOM    527  OH2 TIP3W 619      -0.082   3.667 -19.680  0.00  0.00      WT1   
ATOM    528  H1  TIP3W 619       0.471   4.435 -19.541  0.00  0.00      WT1   
ATOM    529  H2  TIP3W 619       0.491   3.034 -20.113  0.00  0.00      WT1   
ATOM    530  OH2 TIP3W 624      -0.290  -2.830 -15.720  0.00  0.00      WT1   
ATOM    531  H1  TIP3W 624      -0.624  -1.961 -15.943  0.00  0.00      WT1   
ATOM    532  H2  TIP3W 624      -0.534  -2.952 -14.802  0.00  0.00      WT1   
ATOM    533  OH2 TIP3W 632       7.212  -5.734   5.881  0.00  0.00      WT1   
ATOM    534  H1  TIP3W 632       7.113  -4.813   6.123  0.00  0.00      WT1   
ATOM    535  H2  TIP3W 632       6.886  -5.783   4.982  0.00  0.00      WT1   
ATOM    536  OH2 TIP3W 634      -3.705  -0.339  17.190  0.00  0.00      WT1   
ATOM    537  H1  TIP3W 634      -4.348  -1.040  17.301  0.00  0.00      WT1   
ATOM    538  H2  TIP3W 634      -3.179  -0.612  16.439  0.00  0.00      WT1   
ATOM    539  OH2 TIP3W 636     -16.880  15.196  18.825  0.00  0.00      WT1   
ATOM    540  H1  TIP3W 636     -16.154  15.819  18.787  0.00  0.00      WT1   
ATOM    541  H2  TIP3W 636     -16.717  14.593  18.100  0.00  0.00      WT1   
ATOM    542  OH2 TIP3W 637       1.079  16.320  10.166  0.00  0.00      WT1   
ATOM    543  H1  TIP3W 637       1.964  16.038  10.399  0.00  0.00      WT1   
ATOM    544  H2  TIP3W 637       0.768  15.651   9.556  0.00  0.00      WT1   
ATOM    545  OH2 TIP3W 638      -4.519 -14.178   3.988  0.00  0.00      WT1   
ATOM    546  H1  TIP3W 638      -3.997 -14.410   3.220  0.00  0.00      WT1   
ATOM    547  H2  TIP3W 638      -3.982 -14.446   4.734  0.00  0.00      WT1   
ATOM    548  OH2 TIP3W 639      17.869  18.797   0.342  0.00  0.00      WT1   
ATOM    549  H1  TIP3W 639      18.522  18.515  -0.300  0.00  0.00      WT1   
ATOM    550  H2  TIP3W 639      17.546  19.632   0.004  0.00  0.00      WT1   
ATOM    551  OH2 TIP3W 642     -11.874  12.424 -16.579  0.00  0.00      WT1   
ATOM    552  H1  TIP3W 642     -11.306  13.150 -16.322  0.00  0.00      WT1   
ATOM    553  H2  TIP3W 642     -11.277  11.687 -16.709  0.00  0.00      WT1   
ATOM    554  OH2 TIP3W 643      12.880 -18.220  19.214  0.00  0.00      WT1   
ATOM    555  H1  TIP3W 643      12.044 -18.543  18.876  0.00  0.00      WT1   
ATOM    556  H2  TIP3W 643      12.680 -17.348  19.556  0.00  0.00      WT1   
ATOM    557  OH2 TIP3W 653      -6.932  10.433 -18.581  0.00  0.00      WT1   
ATOM    558  H1  TIP3W 653      -7.142  11.300 -18.235  0.00  0.00      WT1   
ATOM    559  H2  TIP3W 653      -7.515   9.839 -18.109  0.00  0.00      WT1   
ATOM    560  OH2 TIP3W 657      -0.450 -13.819   4.592  0.00  0.00      WT1   
ATOM    561  H1  TIP3W 657       0.003 -14.617   4.866  0.00  0.00      WT1   
ATOM    562  H2  TIP3W 657      -0.666 -13.971   3.672  0.00  0.00      WT1   
ATOM    563  OH2 TIP3W 659      19.086  -9.201   6.012  0.00  0.00      WT1   
ATOM    564  H1  TIP3W 659      18.321  -9.697   5.720  0.00  0.00      WT1   
ATOM    565  H2  TIP3W 659      18.766  -8.306   6.121  0.00  0.00      WT1   
ATOM    566  OH2 TIP3W 661      19.052  17.974  14.402  0.00  0.00      WT1   
ATOM    567  H1  TIP3W 661      19.691  17.265  14.468  0.00  0.00      WT1   
ATOM    568  H2  TIP3W 661      18.240  17.542  14.137  0.00  0.00      WT1   
ATOM    569  OH2 TIP3W 662      15.307 -19.891   1.127  0.00  0.00      WT1   
ATOM    570  H1  TIP3W 662      15.159 -19.565   0.239  0.00  0.00      WT1   
ATOM    571  H2  TIP3W 662      16.037 -19.367   1.456  0.00  0.00      WT1   
ATOM    572  OH2 TIP3W 666      -1.248  -9.344  18.784  0.00  0.00      WT1   
ATOM    573  H1  TIP3W 666      -0.844  -8.969  19.566  0.00  0.00      WT1   
ATOM    574  H2  TIP3W 666      -0.845  -8.872  18.055  0.00  0.00      WT1   
ATOM    575  OH2 TIP3W 674      -6.150 -12.660 -10.845  0.00  0.00      WT1   
ATOM    576  H1  TIP3W 674      -5.787 -13.446 -10.437  0.00  0.00      WT1   
ATOM    577  H2  TIP3W 674      -6.612 -12.983 -11.619  0.00  0.00      WT1   
ATOM    578  OH2 TIP3W 675     -10.300  11.406  16.629  0.00  0.00      WT1   
ATOM    579  H1  TIP3W 675      -9.479  11.605  17.079  0.00  0.00      WT1   
ATOM    580  H2  TIP3W 675     -10.830  12.197  16.735  0.00  0.00      WT1   
ATOM    581  OH2 TIP3W 676      14.308  19.024  16.588  0.00  0.00      WT1   
ATOM    582  H1  TIP3W 676      15.062  19.171  17.159  0.00  0.00      WT1   
ATOM    583  H2  TIP3W 676      13.902  19.886  16.499  0.00  0.00      WT1   
ATOM    584  OH2 TIP3W 679      16.486  -0.827 -16.872  0.00  0.00      WT1   
ATOM    585  H1  TIP3W 679      17.068  -1.256 -16.243  0.00  0.00      WT1   
ATOM    586  H2  TIP3W 679      15.613  -1.147 -16.647  0.00  0.00      WT1   
ATOM    587  OH2 TIP3W 682      11.322  -1.114  -6.941  0.00  0.00      WT1   
ATOM    588  H1  TIP3W 682      11.906  -0.424  -6.628  0.00  0.00      WT1   
ATOM    589  H2  TIP3W 682      11.006  -0.796  -7.787  0.00  0.00      WT1   
ATOM    590  OH2 TIP3W 684     -17.744  -7.040   0.435  0.00  0.00      WT1   
ATOM    591  H1  TIP3W 684     -17.227  -6.372  -0.015  0.00  0.00      WT1   
ATOM    592  H2  TIP3W 684     -17.256  -7.218   1.240  0.00  0.00      WT1   
ATOM    593  OH2 TIP3W 686       8.586 -14.797   9.535  0.00  0.00      WT1   
ATOM    594  H1  TIP3W 686       8.059 -14.606  10.311  0.00  0.00      WT1   
ATOM    595  H2  TIP3W 686       9.425 -14.367   9.703  0.00  0.00      WT1   
ATOM    596  OH2 TIP3W 699      17.941   6.560   8.324  0.00  0.00      WT1   
ATOM    597  H1  TIP3W 699      18.324   6.798   7.481  0.00  0.00      WT1   
ATOM    598  H2  TIP3W 699      17.225   5.964   8.103  0.00  0.00      WT1   
ATOM    599  OH2 TIP3W 700       7.490  17.245  -4.083  0.00  0.00      WT1   
ATOM    600  H1  TIP3W 700       7.056  18.098  -4.102  0.00  0.00      WT1   
ATOM    601  H2  TIP3W 700       6.781  16.612  -4.195  0.00  0.00      WT1   
ATOM    602  OH2 TIP3W 701     -12.618 -18.538 -14.737  0.00  0.00      WT1   
ATOM    603  H1  TIP3W 701     -12.031 -18.185 -15.407  0.00  0.00      WT1   
ATOM    604  H2  TIP3W 701     -12.034 -18.937 -14.093  0.00  0.00      WT1   
ATOM    605  OH2 TIP3W 702      19.539   3.211   8.072  0.00  0.00      WT1   
ATOM    606  H1  TIP3W 702      18.755   2.812   8.449  0.00  0.00      WT1   
ATOM    607  H2  TIP3W 702      20.170   2.494   8.013  0.00  0.00      WT1   
ATOM    608  OH2 TIP3W 703     -10.322  -2.367  -8.711  0.00  0.00      WT1   
ATOM    609  H1  TIP3W 703      -9.673  -2.777  -8.139  0.00  0.00      WT1   
ATOM    610  H2  TIP3W 703     -11.163  -2.696  -8.393  0.00  0.00      WT1   
ATOM    611  OH2 TIP3W 704       0.671  -9.234   0.679  0.00  0.00      WT1   
ATOM    612  H1  TIP3W 704       0.645  -9.962   0.057  0.00  0.00      WT1   
ATOM    613  H2  TIP3W 704      -0.228  -9.160   0.999  0.00  0.00      WT1   
ATOM    614  OH2 TIP3W 707      13.220  18.940  12.552  0.00  0.00      WT1   
ATOM    615  H1  TIP3W 707      13.483  19.492  11.816  0.00  0.00      WT1   
ATOM    616  H2  TIP3W 707      13.492  18.058  12.300  0.00  0.00      WT1   
ATOM    617  OH2 TIP3W 708     -18.174  12.416   6.266  0.00  0.00      WT1   
ATOM    618  H1  TIP3W 708     -18.614  11.574   6.152  0.00  0.00      WT1   
ATOM    619  H2  TIP3W 708     -18.541  12.974   5.581  0.00  0.00      WT1   
ATOM    620  OH2 TIP3W 710     -10.452  -6.422  -9.111  0.00  0.00      WT1   
ATOM    621  H1  TIP3W 710     -10.584  -5.765  -9.795  0.00  0.00      WT1   
ATOM    622  H2  TIP3W 710     -10.071  -5.935  -8.381  0.00  0.00      WT1   
ATOM    623  OH2 TIP3W 721      16.040   1.900  -3.481  0.00  0.00      WT1   
ATOM    624  H1  TIP3W 721      16.601   1.144  -3.656  0.00  0.00      WT1   
ATOM    625  H2  TIP3W 721      16.519   2.643  -3.847  0.00  0.00      WT1   
ATOM    626  OH2 TIP3W 722     -19.210  10.069 -15.998  0.00  0.00      WT1   
ATOM    627  H1  TIP3W 722     -19.069  10.228 -16.931  0.00  0.00      WT1   
ATOM    628  H2  TIP3W 722     -20.101  10.377 -15.834  0.00  0.00      WT1   
ATOM    629  OH2 TIP3W 725      -5.260  16.375   3.193  0.00  0.00      WT1   
ATOM    630  H1  TIP3W 725      -4.869  15.525   3.395  0.00  0.00      WT1   
ATOM    631  H2  TIP3W 725      -4.983  16.943   3.912  0.00  0.00      WT1   
ATOM    632  OH2 TIP3W 726       6.251  -6.070  -8.054  0.00  0.00      WT1   
ATOM    633  H1  TIP3W 726       5.699  -6.557  -8.666  0.00  0.00      WT1   
ATOM    634  H2  TIP3W 726       7.077  -5.947  -8.521  0.00  0.00      WT1   
ATOM    635  OH2 TIP3W 737     -13.858 -20.470  15.717  0.00  0.00      WT1   
ATOM    636  H1  TIP3W 737     -14.749 -20.311  15.406  0.00  0.00      WT1   
ATOM    637  H2  TIP3W 737     -13.693 -19.768  16.346  0.00  0.00      WT1   
ATOM    638  OH2 TIP3W 738      -0.519  -1.285 -18.344  0.00  0.00      WT1   
ATOM    639  H1  TIP3W 738      -0.285  -0.476 -18.800  0.00  0.00      WT1   
ATOM    640  H2  TIP3W 738       0.195  -1.425 -17.723  0.00  0.00      WT1   
ATOM    641  OH2 TIP3W 741     -19.179   9.523 -11.002  0.00  0.00      WT1   
ATOM    642  H1  TIP3W 741     -18.894   8.867 -10.365  0.00  0.00      WT1   
ATOM    643  H2  TIP3W 741     -18.855  10.353 -10.652  0.00  0.00      WT1   
ATOM    644  OH2 TIP3W 747      -9.775  13.781  -1.271  0.00  0.00      WT1   
ATOM    645  H1  TIP3W 747     -10.342  13.010  -1.266  0.00  0.00      WT1   
ATOM    646  H2  TIP3W 747      -9.562  13.916  -2.195  0.00  0.00      WT1   
ATOM    647  OH2 TIP3W 759      -3.392   6.458   0.027  0.00  0.00      WT1   
ATOM    648  H1  TIP3W 759      -2.545   6.861  -0.160  0.00  0.00      WT1   
ATOM    649  H2  TIP3W 759      -3.217   5.517   0.026  0.00  0.00      WT1   
ATOM    650  OH2 TIP3W 778       8.606   2.647 -17.202  0.00  0.00      WT1   
ATOM    651  H1  TIP3W 778       7.754   2.463 -17.597  0.00  0.00      WT1   
ATOM    652  H2  TIP3W 778       9.190   1.985 -17.572  0.00  0.00      WT1   
ATOM    653  OH2 TIP3W 787      -1.352   6.728  14.544  0.00  0.00      WT1   
ATOM    654  H1  TIP3W 787      -1.823   7.354  15.095  0.00  0.00      WT1   
ATOM    655  H2  TIP3W 787      -0.854   7.273  13.934  0.00  0.00      WT1   
ATOM    656  OH2 TIP3W 822      13.885 -10.418  -9.134  0.00  0.00      WT1   
ATOM    657  H1  TIP3W 822      13.307 -10.485  -9.894  0.00  0.00      WT1   
ATOM    658  H2  TIP3W 822      13.622  -9.604  -8.704  0.00  0.00      WT1   
ATOM    659  OH2 TIP3W 849      19.133  12.722  -6.623  0.00  0.00      WT1   
ATOM    660  H1  TIP3W 849      18.980  13.564  -6.194  0.00  0.00      WT1   
ATOM    661  H2  TIP3W 849      18.257  12.389  -6.816  0.00  0.00      WT1   
ATOM    662  OH2 TIP3W 852      10.099 -12.769   1.156  0.00  0.00      WT1   
ATOM    663  H1  TIP3W 852       9.773 -13.669   1.141  0.00  0.00      WT1   
ATOM    664  H2  TIP3W 852      10.941 -12.811   0.703  0.00  0.00      WT1   
ATOM    665  OH2 TIP3W 867       5.415   5.837  -3.632  0.00  0.00      WT1   
ATOM    666  H1  TIP3W 867       5.455   5.592  -4.557  0.00  0.00      WT1   
ATOM    667  H2  TIP3W 867       6.170   5.402  -3.237  0.00  0.00      WT1   
ATOM    668  OH2 TIP3W 887     -10.952  -5.147  15.208  0.00  0.00      WT1   
ATOM    669  H1  TIP3W 887     -11.880  -5.011  15.400  0.00  0.00      WT1   
ATOM    670  H2  TIP3W 887     -10.762  -6.020  15.551  0.00  0.00      WT1   
ATOM    671  OH2 TIP3W 889      -0.829 -19.646   5.924  0.00  0.00      WT1   
ATOM    672  H1  TIP3W 889      -1.383 -19.053   6.433  0.00  0.00      WT1   
ATOM    673  H2  TIP3W 889      -0.132 -19.901   6.528  0.00  0.00      WT1   
ATOM    674  OH2 TIP3W 891      19.786   5.516  -4.627  0.00  0.00      WT1   
ATOM    675  H1  TIP3W 891      19.383   6.138  -4.022  0.00  0.00      WT1   
ATOM    676  H2  TIP3W 891      19.691   5.922  -5.489  0.00  0.00      WT1   
ATOM    677  OH2 TIP3W 894      10.973  15.889 -14.494  0.00  0.00      WT1   
ATOM    678  H1  TIP3W 894      10.399  15.171 -14.227  0.00  0.00      WT1   
ATOM    679  H2  TIP3W 894      11.782  15.745 -14.003  0.00  0.00      WT1   
ATOM    680  OH2 TIP3W 895      -2.632  -9.211  14.842  0.00  0.00      WT1   
ATOM    681  H1  TIP3W 895      -2.926  -8.502  15.414  0.00  0.00      WT1   
ATOM    682  H2  TIP3W 895      -3.127  -9.086  14.032  0.00  0.00      WT1   
ATOM    683  OH2 TIP3W 897       6.265  18.180   2.787  0.00  0.00      WT1   
ATOM    684  H1  TIP3W 897       5.795  18.822   2.255  0.00  0.00      WT1   
ATOM    685  H2  TIP3W 897       5.920  18.301   3.671  0.00  0.00      WT1   
ATOM    686  OH2 TIP3W 906      17.356  -1.246  11.021  0.00  0.00      WT1   
ATOM    687  H1  TIP3W 906      17.705  -0.355  11.039  0.00  0.00      WT1   
ATOM    688  H2  TIP3W 906      17.329  -1.512  11.940  0.00  0.00      WT1   
ATOM    689  OH2 TIP3W 907     -11.803 -13.787  12.516  0.00  0.00      WT1   
ATOM    690  H1  TIP3W 907     -12.349 -13.005  12.595  0.00  0.00      WT1   
ATOM    691  H2  TIP3W 907     -11.321 -13.662  11.700  0.00  0.00      WT1   
ATOM    692  OH2 TIP3W 908      11.756  -2.415  12.263  0.00  0.00      WT1   
ATOM    693  H1  TIP3W 908      11.274  -2.771  13.009  0.00  0.00      WT1   
ATOM    694  H2  TIP3W 908      12.299  -1.721  12.637  0.00  0.00      WT1   
ATOM    695  OH2 TIP3W 911      -8.798  19.612  -6.071  0.00  0.00      WT1   
ATOM    696  H1  TIP3W 911      -9.723  19.856  -6.032  0.00  0.00      WT1   
ATOM    697  H2  TIP3W 911      -8.793  18.668  -5.915  0.00  0.00      WT1   
ATOM    698  OH2 TIP3W 912       3.512 -17.122   9.082  0.00  0.00      WT1   
ATOM    699  H1  TIP3W 912       4.092 -16.361   9.083  0.00  0.00      WT1   
ATOM    700  H2  TIP3W 912       3.260 -17.233   9.999  0.00  0.00      WT1   
ATOM    701  OH2 TIP3W 916      12.807  14.227  -8.190  0.00  0.00      WT1   
ATOM    702  H1  TIP3W 916      11.873  14.411  -8.082  0.00  0.00      WT1   
ATOM    703  H2  TIP3W 916      13.066  13.814  -7.366  0.00  0.00      WT1   
ATOM    704  OH2 TIP3W 924      17.376  -4.132  -7.566  0.00  0.00      WT1   
ATOM    705  H1  TIP3W 924      16.715  -4.322  -6.901  0.00  0.00      WT1   
ATOM    706  H2  TIP3W 924      17.830  -4.964  -7.698  0.00  0.00      WT1   
ATOM    707  OH2 TIP3W 927      15.360  10.640  10.918  0.00  0.00      WT1   
ATOM    708  H1  TIP3W 927      16.071  10.372  10.335  0.00  0.00      WT1   
ATOM    709  H2  TIP3W 927      14.858   9.839  11.068  0.00  0.00      WT1   
ATOM    710  OH2 TIP3W 928     -16.187  -1.623 -16.495  0.00  0.00      WT1   
ATOM    711  H1  TIP3W 928     -16.293  -1.609 -17.446  0.00  0.00      WT1   
ATOM    712  H2  TIP3W 928     -16.778  -2.315 -16.198  0.00  0.00      WT1   
ATOM    713  OH2 TIP3W 929      -5.414  -4.516 -20.023  0.00  0.00      WT1   
ATOM    714  H1  TIP3W 929      -5.014  -4.421 -19.158  0.00  0.00      WT1   
ATOM    715  H2  TIP3W 929      -5.071  -5.345 -20.356  0.00  0.00      WT1   
ATOM    716  OH2 TIP3W 930      -6.037  16.533  10.769  0.00  0.00      WT1   
ATOM    717  H1  TIP3W 930      -6.943  16.750  10.986  0.00  0.00      WT1   
ATOM    718  H2  TIP3W 930      -6.091  15.679  10.340  0.00  0.00      WT1   
ATOM    719  OH2 TIP3W 932       2.715   0.666  -7.524  0.00  0.00      WT1   
ATOM    720  H1  TIP3W 932       2.719   1.572  -7.216  0.00  0.00      WT1   
ATOM    721  H2  TIP3W 932       3.355   0.652  -8.236  0.00  0.00      WT1   
ATOM    722  OH2 TIP3W 933     -20.234   0.613   7.415  0.00  0.00      WT1   
ATOM    723  H1  TIP3W 933     -20.761   0.119   8.044  0.00  0.00      WT1   
ATOM    724  H2  TIP3W 933     -20.582   0.360   6.560  0.00  0.00      WT1   
ATOM    725  OH2 TIP3W 936      -1.968  -2.590 -10.977  0.00  0.00      WT1   
ATOM    726  H1  TIP3W 936      -1.326  -1.996 -10.586  0.00  0.00      WT1   
ATOM    727  H2  TIP3W 936      -2.348  -3.056 -10.232  0.00  0.00      WT1   
ATOM    728  OH2 TIP3W 940       3.369 -16.913  -7.217  0.00  0.00      WT1   
ATOM    729  H1  TIP3W 940       3.077 -17.569  -6.584  0.00  0.00      WT1   
ATOM    730  H2  TIP3W 940       3.532 -16.129  -6.693  0.00  0.00      WT1   
ATOM    731  OH2 TIP3W 941      15.640   3.664 -13.484  0.00  0.00      WT1   
ATOM    732  H1  TIP3W 941      15.494   3.699 -12.539  0.00  0.00      WT1   
ATOM    733  H2  TIP3W 941      15.803   2.739 -13.667  0.00  0.00      WT1   
ATOM    734  OH2 TIP3W 942     -16.962 -10.879   5.811  0.00  0.00      WT1   
ATOM    735  H1  TIP3W 942     -16.212 -10.287   5.874  0.00  0.00      WT1   
ATOM    736  H2  TIP3W 942     -16.637 -11.626   5.308  0.00  0.00      WT1   
ATOM    737  OH2 TIP3W 947      -8.472 -13.551  -6.972  0.00  0.00      WT1   
ATOM    738  H1  TIP3W 947      -9.136 -12.911  -7.228  0.00  0.00      WT1   
ATOM    739  H2  TIP3W 947      -8.938 -14.167  -6.406  0.00  0.00      WT1   
ATOM    740  OH2 TIP3W 948     -11.197  19.558  17.173  0.00  0.00      WT1   
ATOM    741  H1  TIP3W 948     -10.936  20.250  17.781  0.00  0.00      WT1   
ATOM    742  H2  TIP3W 948     -10.767  18.770  17.508  0.00  0.00      WT1   
ATOM    743  OH2 TIP3W 949     -18.945   6.418   0.113  0.00  0.00      WT1   
ATOM    744  H1  TIP3W 949     -19.153   5.523  -0.153  0.00  0.00      WT1   
ATOM    745  H2  TIP3W 949     -19.069   6.940  -0.679  0.00  0.00      WT1   
ATOM    746  OH2 TIP3W 951      11.280   3.907  10.455  0.00  0.00      WT1   
ATOM    747  H1  TIP3W 951      12.030   4.323  10.029  0.00  0.00      WT1   
ATOM    748  H2  TIP3W 951      10.622   3.832   9.763  0.00  0.00      WT1   
ATOM    749  OH2 TIP3W 952      16.497  18.738   7.090  0.00  0.00      WT1   
ATOM    750  H1  TIP3W 952      16.443  19.297   7.865  0.00  0.00      WT1   
ATOM    751  H2  TIP3W 952      17.402  18.426   7.081  0.00  0.00      WT1   
ATOM    752  OH2 TIP3W 953       6.356 -17.442 -15.968  0.00  0.00      WT1   
ATOM    753  H1  TIP3W 953       7.212 -17.773 -16.238  0.00  0.00      WT1   
ATOM    754  H2  TIP3W 953       6.494 -17.114 -15.079  0.00  0.00      WT1   
ATOM    755  OH2 TIP3W 964      -5.643 -15.698  -8.892  0.00  0.00      WT1   
ATOM    756  H1  TIP3W 964      -4.874 -15.265  -8.520  0.00  0.00      WT1   
ATOM    757  H2  TIP3W 964      -5.330 -16.084  -9.710  0.00  0.00      WT1   
ATOM    758  OH2 TIP3W 970      16.293  12.659   5.123  0.00  0.00      WT1   
ATOM    759  H1  TIP3W 970      16.849  12.233   4.471  0.00  0.00      WT1   
ATOM    760  H2  TIP3W 970      16.361  12.102   5.898  0.00  0.00      WT1   
ATOM    761  OH2 TIP3W 972     -11.951   1.093  17.085  0.00  0.00      WT1   
ATOM    762  H1  TIP3W 972     -11.379   1.522  16.449  0.00  0.00      WT1   
ATOM    763  H2  TIP3W 972     -11.936   0.168  16.836  0.00  0.00      WT1   
ATOM    764  OH2 TIP3W 974      -5.142 -10.276 -12.044  0.00  0.00      WT1   
ATOM    765  H1  TIP3W 974      -5.921 -10.185 -12.593  0.00  0.00      WT1   
ATOM    766  H2  TIP3W 974      -5.372 -10.955 -11.410  0.00  0.00      WT1   
ATOM    767  OH2 TIP3W 975       7.235 -13.672   5.264  0.00  0.00      WT1   
ATOM    768  H1  TIP3W 975       7.771 -14.330   5.706  0.00  0.00      WT1   
ATOM    769  H2  TIP3W 975       7.779 -13.368   4.538  0.00  0.00      WT1   
ATOM    770  OH2 TIP3W 977     -14.170  15.844  -5.004  0.00  0.00      WT1   
ATOM    771  H1  TIP3W 977     -14.995  15.621  -5.433  0.00  0.00      WT1   
ATOM    772  H2  TIP3W 977     -13.871  16.635  -5.453  0.00  0.00      WT1   
ATOM    773  OH2 TIP3W 985      -8.097  -0.979  18.021  0.00  0.00      WT1   
ATOM    774  H1  TIP3W 985      -7.254  -1.420  18.118  0.00  0.00      WT1   
ATOM    775  H2  TIP3W 985      -7.978  -0.135  18.456  0.00  0.00      WT1   
ATOM    776  OH2 TIP3W 988      15.245   5.886   2.506  0.00  0.00      WT1   
ATOM    777  H1  TIP3W 988      15.501   6.797   2.646  0.00  0.00      WT1   
ATOM    778  H2  TIP3W 988      14.601   5.709   3.191  0.00  0.00      WT1   
ATOM    779  OH2 TIP3W 989      -1.115   2.274 -17.443  0.00  0.00      WT1   
ATOM    780  H1  TIP3W 989      -1.896   2.700 -17.089  0.00  0.00      WT1   
ATOM    781  H2  TIP3W 989      -1.108   2.518 -18.369  0.00  0.00      WT1   
ATOM    782  OH2 TIP3W 990       0.298  13.188  10.849  0.00  0.00      WT1   
ATOM    783  H1  TIP3W 990       1.017  12.648  10.519  0.00  0.00      WT1   
ATOM    784  H2  TIP3W 990      -0.194  12.605  11.427  0.00  0.00      WT1   
ATOM    785  OH2 TIP3W 991      10.008  19.857  10.602  0.00  0.00      WT1   
ATOM    786  H1  TIP3W 991       9.674  19.348   9.864  0.00  0.00      WT1   
ATOM    787  H2  TIP3W 991      10.808  20.265  10.271  0.00  0.00      WT1   
ATOM    788  OH2 TIP3W 992       7.996 -14.162 -15.614  0.00  0.00      WT1   
ATOM    789  H1  TIP3W 992       7.239 -13.653 -15.325  0.00  0.00      WT1   
ATOM    790  H2  TIP3W 992       7.934 -14.983 -15.124  0.00  0.00      WT1   
ATOM    791  OH2 TIP3W 994     -20.856   7.969  12.135  0.00  0.00      WT1   
ATOM    792  H1  TIP3W 994     -19.918   8.119  12.013  0.00  0.00      WT1   
ATOM    793  H2  TIP3W 994     -21.200   8.816  12.417  0.00  0.00      WT1   
ATOM    794  OH2 TIP3W 995       6.754   7.433 -10.059  0.00  0.00      WT1   
ATOM    795  H1  TIP3W 995       7.030   7.587  -9.155  0.00  0.00      WT1   
ATOM    796  H2  TIP3W 995       7.183   6.614 -10.305  0.00  0.00      WT1   
ATOM    797  OH2 TIP3W 996       0.064  18.364  15.134  0.00  0.00      WT1   
ATOM    798  H1  TIP3W 996      -0.626  17.710  15.024  0.00  0.00      WT1   
ATOM    799  H2  TIP3W 996      -0.051  18.686  16.028  0.00  0.00      WT1   
ATOM    800  OH2 TIP3W 998      15.645   4.993 -19.073  0.00  0.00      WT1   
ATOM    801  H1  TIP3W 998      15.131   5.709 -18.701  0.00  0.00      WT1   
ATOM    802  H2  TIP3W 998      16.475   5.399 -19.325  0.00  0.00      WT1   
ATOM    803  OH2 TIP3W1007      -4.664   8.370  14.967  0.00  0.00      WT1   
ATOM    804  H1  TIP3W1007      -4.539   7.627  14.377  0.00  0.00      WT1   
ATOM    805  H2  TIP3W1007      -4.955   9.082  14.397  0.00  0.00      WT1   
ATOM    806  OH2 TIP3W1011       9.361   0.311 -18.575  0.00  0.00      WT1   
ATOM    807  H1  TIP3W1011      10.019   0.037 -19.213  0.00  0.00      WT1   
ATOM    808  H2  TIP3W1011       8.619   0.602 -19.105  0.00  0.00      WT1   
ATOM    809  OH2 TIP3W1012       3.588   0.374 -13.947  0.00  0.00      WT1   
ATOM    810  H1  TIP3W1012       4.250   0.158 -13.290  0.00  0.00      WT1   
ATOM    811  H2  TIP3W1012       2.926  -0.310 -13.855  0.00  0.00      WT1   
ATOM    812  OH2 TIP3W1013      13.565   6.916 -19.694  0.00  0.00      WT1   
ATOM    813  H1  TIP3W1013      12.946   7.469 -20.172  0.00  0.00      WT1   
ATOM    814  H2  TIP3W1013      13.401   6.032 -20.023  0.00  0.00      WT1   
ATOM    815  OH2 TIP3W1014      12.942  17.071  -6.141  0.00  0.00      WT1   
ATOM    816  H1  TIP3W1014      12.648  17.265  -5.251  0.00  0.00      WT1   
ATOM    817  H2  TIP3W1014      12.155  16.762  -6.591  0.00  0.00      WT1   
ATOM    818  OH2 TIP3W1017       8.098 -14.529  13.932  0.00  0.00      WT1   
ATOM    819  H1  TIP3W1017       7.928 -15.235  14.555  0.00  0.00      WT1   
ATOM    820  H2  TIP3W1017       7.761 -14.858  13.098  0.00  0.00      WT1   
ATOM    821  OH2 TIP3W1018      -9.420  18.072   4.033  0.00  0.00      WT1   
ATOM    822  H1  TIP3W1018      -9.781  17.370   4.575  0.00  0.00      WT1   
ATOM    823  H2  TIP3W1018      -9.048  17.621   3.274  0.00  0.00      WT1   
ATOM    824  OH2 TIP3W1020     -15.052 -11.090 -10.066  0.00  0.00      WT1   
ATOM    825  H1  TIP3W1020     -15.287 -10.421  -9.423  0.00  0.00      WT1   
ATOM    826  H2  TIP3W1020     -15.235 -11.920  -9.626  0.00  0.00      WT1   
ATOM    827  OH2 TIP3W1023      12.206 -19.220   9.047  0.00  0.00      WT1   
ATOM    828  H1  TIP3W1023      11.550 -18.544   9.216  0.00  0.00      WT1   
ATOM    829  H2  TIP3W1023      12.781 -18.836   8.384  0.00  0.00      WT1   
ATOM    830  OH2 TIP3W1027     -14.672   8.937 -12.016  0.00  0.00      WT1   
ATOM    831  H1  TIP3W1027     -14.949   8.199 -11.474  0.00  0.00      WT1   
ATOM    832  H2  TIP3W1027     -14.176   8.538 -12.731  0.00  0.00      WT1   
ATOM    833  OH2 TIP3W1032      -9.298   3.010  -7.815  0.00  0.00      WT1   
ATOM    834  H1  TIP3W1032      -9.017   3.919  -7.708  0.00  0.00      WT1   
ATOM    835  H2  TIP3W1032      -9.111   2.601  -6.970  0.00  0.00      WT1   
ATOM    836  OH2 TIP3W1033     -18.015  -5.275  -3.327  0.00  0.00      WT1   
ATOM    837  H1  TIP3W1033     -17.883  -6.091  -3.809  0.00  0.00      WT1   
ATOM    838  H2  TIP3W1033     -18.057  -4.600  -4.004  0.00  0.00      WT1   
ATOM    839  OH2 TIP3W1039       8.910   2.807   0.909  0.00  0.00      WT1   
ATOM    840  H1  TIP3W1039       9.398   3.230   0.203  0.00  0.00      WT1   
ATOM    841  H2  TIP3W1039       8.034   3.191   0.860  0.00  0.00      WT1   
ATOM    842  OH2 TIP3W1040      -7.438 -13.761  -4.127  0.00  0.00      WT1   
ATOM    843  H1  TIP3W1040      -7.773 -13.605  -5.009  0.00  0.00      WT1   
ATOM    844  H2  TIP3W1040      -6.836 -14.499  -4.225  0.00  0.00      WT1   
ATOM    845  OH2 TIP3W1053      -9.466  15.981   9.171  0.00  0.00      WT1   
ATOM    846  H1  TIP3W1053      -9.378  16.852   8.784  0.00  0.00      WT1   
ATOM    847  H2  TIP3W1053      -9.324  16.119  10.107  0.00  0.00      WT1   
ATOM    848  OH2 TIP3W1054       7.345   4.649   3.951  0.00  0.00      WT1   
ATOM    849  H1  TIP3W1054       6.602   4.284   3.470  0.00  0.00      WT1   
ATOM    850  H2  TIP3W1054       7.233   4.328   4.845  0.00  0.00      WT1   
ATOM    851  OH2 TIP3W1056      17.331 -13.137   4.553  0.00  0.00      WT1   
ATOM    852  H1  TIP3W1056      18.228 -13.162   4.217  0.00  0.00      WT1   
ATOM    853  H2  TIP3W1056      17.176 -12.214   4.754  0.00  0.00      WT1   
ATOM    854  OH2 TIP3W1057       2.561   3.143  -5.943  0.00  0.00      WT1   
ATOM    855  H1  TIP3W1057       1.821   3.428  -5.407  0.00  0.00      WT1   
ATOM    856  H2  TIP3W1057       2.528   3.707  -6.716  0.00  0.00      WT1   
ATOM    857  OH2 TIP3W1058       6.978   2.635  -6.221  0.00  0.00      WT1   
ATOM    858  H1  TIP3W1058       7.106   3.503  -5.837  0.00  0.00      WT1   
ATOM    859  H2  TIP3W1058       7.283   2.725  -7.124  0.00  0.00      WT1   
ATOM    860  OH2 TIP3W1059      10.930   1.088  -4.710  0.00  0.00      WT1   
ATOM    861  H1  TIP3W1059      10.208   0.610  -5.118  0.00  0.00      WT1   
ATOM    862  H2  TIP3W1059      11.443   1.421  -5.446  0.00  0.00      WT1   
ATOM    863  OH2 TIP3W1060      -9.122  -7.531  -6.013  0.00  0.00      WT1   
ATOM    864  H1  TIP3W1060      -8.221  -7.849  -6.072  0.00  0.00      WT1   
ATOM    865  H2  TIP3W1060      -9.441  -7.868  -5.177  0.00  0.00      WT1   
ATOM    866  OH2 TIP3W1061      10.541  -2.911  14.714  0.00  0.00      WT1   
ATOM    867  H1  TIP3W1061      10.722  -3.842  14.841  0.00  0.00      WT1   
ATOM    868  H2  TIP3W1061       9.594  -2.867  14.578  0.00  0.00      WT1   
ATOM    869  OH2 TIP3W1062      11.876   8.678  -9.942  0.00  0.00      WT1   
ATOM    870  H1  TIP3W1062      10.923   8.632  -9.857  0.00  0.00      WT1   
ATOM    871  H2  TIP3W1062      12.208   8.193  -9.187  0.00  0.00      WT1   
ATOM    872  OH2 TIP3W1063       6.211  -3.660   9.927  0.00  0.00      WT1   
ATOM    873  H1  TIP3W1063       5.292  -3.551  10.168  0.00  0.00      WT1   
ATOM    874  H2  TIP3W1063       6.450  -2.830   9.513  0.00  0.00      WT1   
ATOM    875  OH2 TIP3W1065      -7.276  -1.175  -1.437  0.00  0.00      WT1   
ATOM    876  H1  TIP3W1065      -6.688  -0.771  -2.075  0.00  0.00      WT1   
ATOM    877  H2  TIP3W1065      -6.702  -1.701  -0.881  0.00  0.00      WT1   
ATOM    878  OH2 TIP3W1066       5.171  -9.406 -10.829  0.00  0.00      WT1   
ATOM    879  H1  TIP3W1066       5.105  -8.657 -10.237  0.00  0.00      WT1   
ATOM    880  H2  TIP3W1066       4.272  -9.724 -10.914  0.00  0.00      WT1   
ATOM    881  OH2 TIP3W1076      11.117 -10.520  -7.383  0.00  0.00      WT1   
ATOM    882  H1  TIP3W1076      10.410 -10.141  -6.860  0.00  0.00      WT1   
ATOM    883  H2  TIP3W1076      11.815  -9.865  -7.352  0.00  0.00      WT1   
ATOM    884  OH2 TIP3W1079      -6.148 -15.658   8.109  0.00  0.00      WT1   
ATOM    885  H1  TIP3W1079      -7.034 -15.298   8.068  0.00  0.00      WT1   
ATOM    886  H2  TIP3W1079      -5.948 -15.908   7.207  0.00  0.00      WT1   
ATOM    887  OH2 TIP3W1080     -11.857   4.514  12.362  0.00  0.00      WT1   
ATOM    888  H1  TIP3W1080     -11.767   4.072  11.518  0.00  0.00      WT1   
ATOM    889  H2  TIP3W1080     -12.746   4.304  12.649  0.00  0.00      WT1   
ATOM    890  OH2 TIP3W1082      -4.950 -14.285  16.258  0.00  0.00      WT1   
ATOM    891  H1  TIP3W1082      -4.266 -14.160  16.916  0.00  0.00      WT1   
ATOM    892  H2  TIP3W1082      -4.528 -14.796  15.568  0.00  0.00      WT1   
ATOM    893  OH2 TIP3W1085      -0.765  -9.577 -13.702  0.00  0.00      WT1   
ATOM    894  H1  TIP3W1085      -1.343  -9.611 -12.939  0.00  0.00      WT1   
ATOM    895  H2  TIP3W1085      -1.358  -9.586 -14.453  0.00  0.00      WT1   
ATOM    896  OH2 TIP3W1090       0.283  19.027  17.831  0.00  0.00      WT1   
ATOM    897  H1  TIP3W1090       0.608  19.411  18.645  0.00  0.00      WT1   
ATOM    898  H2  TIP3W1090      -0.645  18.862  17.997  0.00  0.00      WT1   
ATOM    899  OH2 TIP3W1096      -1.267   2.766 -11.370  0.00  0.00      WT1   
ATOM    900  H1  TIP3W1096      -1.146   3.146 -10.499  0.00  0.00      WT1   
ATOM    901  H2  TIP3W1096      -2.214   2.776 -11.506  0.00  0.00      WT1   
ATOM    902  OH2 TIP3W1097     -18.089  -0.574  10.977  0.00  0.00      WT1   
ATOM    903  H1  TIP3W1097     -18.585  -1.379  10.825  0.00  0.00      WT1   
ATOM    904  H2  TIP3W1097     -17.194  -0.871  11.140  0.00  0.00      WT1   
ATOM    905  OH2 TIP3W1098       9.288 -15.099   6.931  0.00  0.00      WT1   
ATOM    906  H1  TIP3W1098       8.716 -15.079   7.699  0.00  0.00      WT1   
ATOM    907  H2  TIP3W1098      10.140 -15.369   7.274  0.00  0.00      WT1   
ATOM    908  OH2 TIP3W1099       5.530 -20.187 -16.162  0.00  0.00      WT1   
ATOM    909  H1  TIP3W1099       5.794 -19.267 -16.158  0.00  0.00      WT1   
ATOM    910  H2  TIP3W1099       6.131 -20.613 -15.552  0.00  0.00      WT1   
ATOM    911  OH2 TIP3W1100      -6.249   2.096 -16.875  0.00  0.00      WT1   
ATOM    912  H1  TIP3W1100      -6.033   1.384 -17.478  0.00  0.00      WT1   
ATOM    913  H2  TIP3W1100      -5.851   1.836 -16.044  0.00  0.00      WT1   
ATOM    914  OH2 TIP3W1101      -2.543   6.709 -11.817  0.00  0.00      WT1   
ATOM    915  H1  TIP3W1101      -2.859   6.119 -11.133  0.00  0.00      WT1   
ATOM    916  H2  TIP3W1101      -3.321   6.915 -12.335  0.00  0.00      WT1   
ATOM    917  OH2 TIP3W1103     -13.051   8.743   7.705  0.00  0.00      WT1   
ATOM    918  H1  TIP3W1103     -12.480   8.168   7.196  0.00  0.00      WT1   
ATOM    919  H2  TIP3W1103     -13.719   8.161   8.065  0.00  0.00      WT1   
ATOM    920  OH2 TIP3W1104      -0.373  19.017 -16.302  0.00  0.00      WT1   
ATOM    921  H1  TIP3W1104       0.179  18.813 -15.547  0.00  0.00      WT1   
ATOM    922  H2  TIP3W1104      -0.481  19.967 -16.271  0.00  0.00      WT1   
ATOM    923  OH2 TIP3W1105       4.746  14.124   2.710  0.00  0.00      WT1   
ATOM    924  H1  TIP3W1105       5.546  14.648   2.721  0.00  0.00      WT1   
ATOM    925  H2  TIP3W1105       4.882  13.464   3.389  0.00  0.00      WT1   
ATOM    926  OH2 TIP3W1107      -7.109 -18.551   8.308  0.00  0.00      WT1   
ATOM    927  H1  TIP3W1107      -7.159 -18.204   7.417  0.00  0.00      WT1   
ATOM    928  H2  TIP3W1107      -7.734 -19.276   8.318  0.00  0.00      WT1   
ATOM    929  OH2 TIP3W1112      -0.462 -10.586  12.869  0.00  0.00      WT1   
ATOM    930  H1  TIP3W1112      -0.551 -11.537  12.929  0.00  0.00      WT1   
ATOM    931  H2  TIP3W1112       0.226 -10.369  13.498  0.00  0.00      WT1   
ATOM    932  OH2 TIP3W1115      19.609  19.811  10.208  0.00  0.00      WT1   
ATOM    933  H1  TIP3W1115      19.688  19.496   9.307  0.00  0.00      WT1   
ATOM    934  H2  TIP3W1115      20.174  19.229  10.716  0.00  0.00      WT1   
ATOM    935  OH2 TIP3W1116       2.161  10.517  14.003  0.00  0.00      WT1   
ATOM    936  H1  TIP3W1116       2.071   9.568  13.912  0.00  0.00      WT1   
ATOM    937  H2  TIP3W1116       3.093  10.654  14.171  0.00  0.00      WT1   
ATOM    938  OH2 TIP3W1117       1.531 -14.133  10.406  0.00  0.00      WT1   
ATOM    939  H1  TIP3W1117       1.069 -13.798   9.638  0.00  0.00      WT1   
ATOM    940  H2  TIP3W1117       1.055 -14.929  10.644  0.00  0.00      WT1   
ATOM    941  OH2 TIP3W1118       3.763 -11.621 -16.446  0.00  0.00      WT1   
ATOM    942  H1  TIP3W1118       3.719 -10.994 -17.168  0.00  0.00      WT1   
ATOM    943  H2  TIP3W1118       2.849 -11.794 -16.221  0.00  0.00      WT1   
ATOM    944  OH2 TIP3W1120      -1.119  11.263   6.417  0.00  0.00      WT1   
ATOM    945  H1  TIP3W1120      -1.383  11.507   5.530  0.00  0.00      WT1   
ATOM    946  H2  TIP3W1120      -1.042  10.309   6.391  0.00  0.00      WT1   
ATOM    947  OH2 TIP3W1121     -14.894  -8.099 -16.063  0.00  0.00      WT1   
ATOM    948  H1  TIP3W1121     -15.434  -7.393 -15.707  0.00  0.00      WT1   
ATOM    949  H2  TIP3W1121     -14.246  -8.273 -15.381  0.00  0.00      WT1   
ATOM    950  OH2 TIP3W1122      -2.006  18.895  -9.028  0.00  0.00      WT1   
ATOM    951  H1  TIP3W1122      -1.782  18.415  -8.230  0.00  0.00      WT1   
ATOM    952  H2  TIP3W1122      -1.170  19.231  -9.349  0.00  0.00      WT1   
ATOM    953  OH2 TIP3W1123      -6.215   3.816  -0.582  0.00  0.00      WT1   
ATOM    954  H1  TIP3W1123      -6.959   3.617  -1.151  0.00  0.00      WT1   
ATOM    955  H2  TIP3W1123      -5.793   2.970  -0.436  0.00  0.00      WT1   
ATOM    956  OH2 TIP3W1128     -19.658  -4.097  -5.721  0.00  0.00      WT1   
ATOM    957  H1  TIP3W1128     -20.251  -3.505  -6.183  0.00  0.00      WT1   
ATOM    958  H2  TIP3W1128     -20.159  -4.906  -5.618  0.00  0.00      WT1   
ATOM    959  OH2 TIP3W1143      17.825  -0.789  16.537  0.00  0.00      WT1   
ATOM    960  H1  TIP3W1143      17.911  -1.002  17.466  0.00  0.00      WT1   
ATOM    961  H2  TIP3W1143      18.710  -0.548  16.263  0.00  0.00      WT1   
ATOM    962  OH2 TIP3W1145     -10.270  14.594 -12.693  0.00  0.00      WT1   
ATOM    963  H1  TIP3W1145     -10.524  15.186 -11.986  0.00  0.00      WT1   
ATOM    964  H2  TIP3W1145      -9.649  15.099 -13.218  0.00  0.00      WT1   
ATOM    965  OH2 TIP3W1147       0.851   0.111 -15.848  0.00  0.00      WT1   
ATOM    966  H1  TIP3W1147       1.168   0.897 -16.292  0.00  0.00      WT1   
ATOM    967  H2  TIP3W1147      -0.083   0.271 -15.713  0.00  0.00      WT1   
ATOM    968  OH2 TIP3W1148     -10.435   7.889 -12.153  0.00  0.00      WT1   
ATOM    969  H1  TIP3W1148     -10.043   7.210 -12.703  0.00  0.00      WT1   
ATOM    970  H2  TIP3W1148     -11.189   7.462 -11.746  0.00  0.00      WT1   
ATOM    971  OH2 TIP3W1158     -11.606  -2.344  -1.499  0.00  0.00      WT1   
ATOM    972  H1  TIP3W1158     -11.319  -1.580  -0.999  0.00  0.00      WT1   
ATOM    973  H2  TIP3W1158     -11.711  -3.034  -0.844  0.00  0.00      WT1   
ATOM    974  OH2 TIP3W1164      16.255   9.685  14.613  0.00  0.00      WT1   
ATOM    975  H1  TIP3W1164      16.563   8.900  14.160  0.00  0.00      WT1   
ATOM    976  H2  TIP3W1164      16.900  10.357  14.393  0.00  0.00      WT1   
ATOM    977  OH2 TIP3W1167      -6.705  19.633  15.475  0.00  0.00      WT1   
ATOM    978  H1  TIP3W1167      -6.415  18.977  16.109  0.00  0.00      WT1   
ATOM    979  H2  TIP3W1167      -6.071  19.572  14.760  0.00  0.00      WT1   
ATOM    980  OH2 TIP3W1178       4.326  12.904  13.598  0.00  0.00      WT1   
ATOM    981  H1  TIP3W1178       4.008  13.803  13.515  0.00  0.00      WT1   
ATOM    982  H2  TIP3W1178       3.813  12.409  12.960  0.00  0.00      WT1   
ATOM    983  OH2 TIP3W1182      15.534  -4.966 -18.220  0.00  0.00      WT1   
ATOM    984  H1  TIP3W1182      15.767  -4.442 -18.986  0.00  0.00      WT1   
ATOM    985  H2  TIP3W1182      15.856  -4.459 -17.475  0.00  0.00      WT1   
ATOM    986  OH2 TIP3W1183       9.045   6.682  12.962  0.00  0.00      WT1   
ATOM    987  H1  TIP3W1183       8.769   6.284  13.788  0.00  0.00      WT1   
ATOM    988  H2  TIP3W1183       8.331   7.275  12.730  0.00  0.00      WT1   
ATOM    989  OH2 TIP3W1186      -1.560   8.027   2.314  0.00  0.00      WT1   
ATOM    990  H1  TIP3W1186      -0.659   8.336   2.411  0.00  0.00      WT1   
ATOM    991  H2  TIP3W1186      -2.056   8.808   2.069  0.00  0.00      WT1   
ATOM    992  OH2 TIP3W1187       7.905 -16.861  15.400  0.00  0.00      WT1   
ATOM    993  H1  TIP3W1187       7.125 -17.411  15.328  0.00  0.00      WT1   
ATOM    994  H2  TIP3W1187       8.093 -16.832  16.338  0.00  0.00      WT1   
ATOM    995  OH2 TIP3W1188      -5.461 -19.004 -19.055  0.00  0.00      WT1   
ATOM    996  H1  TIP3W1188      -5.259 -19.926 -18.890  0.00  0.00      WT1   
ATOM    997  H2  TIP3W1188      -6.079 -18.766 -18.364  0.00  0.00      WT1   
ATOM    998  OH2 TIP3W1194      13.676   9.508  18.146  0.00  0.00      WT1   
ATOM    999  H1  TIP3W1194      13.443   9.564  17.219  0.00  0.00      WT1   
ATOM   1000  H2  TIP3W1194      14.417  10.106  18.244  0.00  0.00      WT1   
ATOM   1001  OH2 TIP3W1197      16.970   7.195  13.813  0.00  0.00      WT1   
ATOM   1002  H1  TIP3W1197      17.240   7.188  12.895  0.00  0.00      WT1   
ATOM   1003  H2  TIP3W1197      16.393   6.436  13.900  0.00  0.00      WT1   
ATOM   1004  OH2 TIP3W1200      16.979  -0.469  -7.458  0.00  0.00      WT1   
ATOM   1005  H1  TIP3W1200      16.102  -0.761  -7.208  0.00  0.00      WT1   
ATOM   1006  H2  TIP3W1200      17.046  -0.681  -8.389  0.00  0.00      WT1   
ATOM   1007  OH2 TIP3W1201     -20.199 -10.305  -6.081  0.00  0.00      WT1   
ATOM   1008  H1  TIP3W1201     -19.518 -10.975  -6.138  0.00  0.00      WT1   
ATOM   1009  H2  TIP3W1201     -19.720  -9.488  -5.942  0.00  0.00      WT1   
ATOM   1010  OH2 TIP3W1202     -13.644  -6.088   1.360  0.00  0.00      WT1   
ATOM   1011  H1  TIP3W1202     -14.338  -6.373   1.954  0.00  0.00      WT1   
ATOM   1012  H2  TIP3W1202     -13.812  -6.567   0.548  0.00  0.00      WT1   
ATOM   1013  OH2 TIP3W1204     -18.735  16.962   3.974  0.00  0.00      WT1   
ATOM   1014  H1  TIP3W1204     -19.639  16.737   3.752  0.00  0.00      WT1   
ATOM   1015  H2  TIP3W1204     -18.245  16.809   3.166  0.00  0.00      WT1   
ATOM   1016  OH2 TIP3W1211      12.713  16.909   6.941  0.00  0.00      WT1   
ATOM   1017  H1  TIP3W1211      12.205  17.720   6.941  0.00  0.00      WT1   
ATOM   1018  H2  TIP3W1211      13.277  16.979   6.170  0.00  0.00      WT1   
ATOM   1019  OH2 TIP3W1271      -2.450  15.907   2.135  0.00  0.00      WT1   
ATOM   1020  H1  TIP3W1271      -3.134  16.303   1.596  0.00  0.00      WT1   
ATOM   1021  H2  TIP3W1271      -2.073  16.640   2.622  0.00  0.00      WT1   
ATOM   1022  OH2 TIP3W1272       6.272  -1.749 -18.841  0.00  0.00      WT1   
ATOM   1023  H1  TIP3W1272       6.528  -0.945 -19.293  0.00  0.00      WT1   
ATOM   1024  H2  TIP3W1272       5.477  -1.512 -18.364  0.00  0.00      WT1   
ATOM   1025  OH2 TIP3W1274       2.558  13.599 -13.169  0.00  0.00      WT1   
ATOM   1026  H1  TIP3W1274       1.971  12.924 -13.512  0.00  0.00      WT1   
ATOM   1027  H2  TIP3W1274       3.048  13.160 -12.474  0.00  0.00      WT1   
ATOM   1028  OH2 TIP3W1298     -20.094 -12.103 -16.285  0.00  0.00      WT1   
ATOM   1029  H1  TIP3W1298     -19.770 -12.912 -15.890  0.00  0.00      WT1   
ATOM   1030  H2  TIP3W1298     -19.414 -11.852 -16.910  0.00  0.00      WT1   
ATOM   1031  OH2 TIP3W1301      -1.878 -15.398 -11.361  0.00  0.00      WT1   
ATOM   1032  H1  TIP3W1301      -0.937 -15.408 -11.187  0.00  0.00      WT1   
ATOM   1033  H2  TIP3W1301      -2.174 -14.548 -11.037  0.00  0.00      WT1   
ATOM   1034  OH2 TIP3W1307     -13.739   4.576 -14.983  0.00  0.00      WT1   
ATOM   1035  H1  TIP3W1307     -14.189   5.253 -15.488  0.00  0.00      WT1   
ATOM   1036  H2  TIP3W1307     -13.985   3.755 -15.411  0.00  0.00      WT1   
ATOM   1037  OH2 TIP3W1308       5.982  14.336   9.467  0.00  0.00      WT1   
ATOM   1038  H1  TIP3W1308       5.313  14.932   9.802  0.00  0.00      WT1   
ATOM   1039  H2  TIP3W1308       6.233  13.807  10.224  0.00  0.00      WT1   
ATOM   1040  OH2 TIP3W1309      12.793   8.038   7.696  0.00  0.00      WT1   
ATOM   1041  H1  TIP3W1309      12.482   7.763   6.834  0.00  0.00      WT1   
ATOM   1042  H2  TIP3W1309      12.224   8.769   7.935  0.00  0.00      WT1   
ATOM   1043  OH2 TIP3W1311      -8.808 -15.555 -11.088  0.00  0.00      WT1   
ATOM   1044  H1  TIP3W1311      -9.456 -14.852 -11.060  0.00  0.00      WT1   
ATOM   1045  H2  TIP3W1311      -8.082 -15.192 -11.596  0.00  0.00      WT1   
ATOM   1046  OH2 TIP3W1313     -16.566  20.177  14.736  0.00  0.00      WT1   
ATOM   1047  H1  TIP3W1313     -17.146  19.423  14.835  0.00  0.00      WT1   
ATOM   1048  H2  TIP3W1313     -17.120  20.933  14.930  0.00  0.00      WT1   
ATOM   1049  OH2 TIP3W1326      -5.988 -17.765  -6.642  0.00  0.00      WT1   
ATOM   1050  H1  TIP3W1326      -6.074 -17.096  -7.322  0.00  0.00      WT1   
ATOM   1051  H2  TIP3W1326      -5.976 -18.593  -7.122  0.00  0.00      WT1   
ATOM   1052  OH2 TIP3W1327     -12.328  -1.811  13.179  0.00  0.00      WT1   
ATOM   1053  H1  TIP3W1327     -13.203  -1.879  13.560  0.00  0.00      WT1   
ATOM   1054  H2  TIP3W1327     -12.141  -0.872  13.171  0.00  0.00      WT1   
ATOM   1055  OH2 TIP3W1328     -18.076   0.426  -1.654  0.00  0.00      WT1   
ATOM   1056  H1  TIP3W1328     -17.920   1.057  -2.357  0.00  0.00      WT1   
ATOM   1057  H2  TIP3W1328     -17.592  -0.355  -1.920  0.00  0.00      WT1   
ATOM   1058  OH2 TIP3W1329      -8.342 -14.334   6.203  0.00  0.00      WT1   
ATOM   1059  H1  TIP3W1329      -8.088 -13.731   5.505  0.00  0.00      WT1   
ATOM   1060  H2  TIP3W1329      -9.170 -14.710   5.906  0.00  0.00      WT1   
ATOM   1061  OH2 TIP3W1330     -19.463  16.432  17.897  0.00  0.00      WT1   
ATOM   1062  H1  TIP3W1330     -20.150  15.973  18.381  0.00  0.00      WT1   
ATOM   1063  H2  TIP3W1330     -18.647  16.137  18.301  0.00  0.00      WT1   
ATOM   1064  OH2 TIP3W1332      13.626   0.764 -18.714  0.00  0.00      WT1   
ATOM   1065  H1  TIP3W1332      13.223   0.041 -19.195  0.00  0.00      WT1   
ATOM   1066  H2  TIP3W1332      14.462   0.413 -18.408  0.00  0.00      WT1   
ATOM   1067  OH2 TIP3W1333     -16.262   6.990 -17.572  0.00  0.00      WT1   
ATOM   1068  H1  TIP3W1333     -15.395   7.305 -17.828  0.00  0.00      WT1   
ATOM   1069  H2  TIP3W1333     -16.310   7.157 -16.631  0.00  0.00      WT1   
ATOM   1070  OH2 TIP3W1344       8.257   2.536 -10.922  0.00  0.00      WT1   
ATOM   1071  H1  TIP3W1344       7.714   2.294 -10.172  0.00  0.00      WT1   
ATOM   1072  H2  TIP3W1344       8.160   1.805 -11.533  0.00  0.00      WT1   
ATOM   1073  OH2 TIP3W1346      17.473  -7.045  14.495  0.00  0.00      WT1   
ATOM   1074  H1  TIP3W1346      17.735  -6.505  15.240  0.00  0.00      WT1   
ATOM   1075  H2  TIP3W1346      17.721  -7.935  14.745  0.00  0.00      WT1   
ATOM   1076  OH2 TIP3W1347      -2.532  17.852   4.270  0.00  0.00      WT1   
ATOM   1077  H1  TIP3W1347      -2.586  17.190   4.960  0.00  0.00      WT1   
ATOM   1078  H2  TIP3W1347      -3.027  18.596   4.613  0.00  0.00      WT1   
ATOM   1079  OH2 TIP3W1349     -12.124  14.566  -4.169  0.00  0.00      WT1   
ATOM   1080  H1  TIP3W1349     -12.272  14.169  -3.311  0.00  0.00      WT1   
ATOM   1081  H2  TIP3W1349     -12.939  15.030  -4.362  0.00  0.00      WT1   
ATOM   1082  OH2 TIP3W1352     -10.822 -18.733 -12.725  0.00  0.00      WT1   
ATOM   1083  H1  TIP3W1352     -10.368 -19.478 -12.330  0.00  0.00      WT1   
ATOM   1084  H2  TIP3W1352     -10.843 -18.071 -12.034  0.00  0.00      WT1   
ATOM   1085  OH2 TIP3W1354      -1.124   5.520 -16.580  0.00  0.00      WT1   
ATOM   1086  H1  TIP3W1354      -1.420   6.427 -16.507  0.00  0.00      WT1   
ATOM   1087  H2  TIP3W1354      -0.874   5.277 -15.689  0.00  0.00      WT1   
ATOM   1088  OH2 TIP3W1355       0.479  -5.261  14.180  0.00  0.00      WT1   
ATOM   1089  H1  TIP3W1355       0.418  -4.563  13.527  0.00  0.00      WT1   
ATOM   1090  H2  TIP3W1355       1.142  -4.955  14.798  0.00  0.00      WT1   
ATOM   1091  OH2 TIP3W1356       7.194   8.581  15.902  0.00  0.00      WT1   
ATOM   1092  H1  TIP3W1356       6.805   7.784  16.263  0.00  0.00      WT1   
ATOM   1093  H2  TIP3W1356       7.852   8.840  16.548  0.00  0.00      WT1   
ATOM   1094  OH2 TIP3W1361      -0.438  12.785  -7.087  0.00  0.00      WT1   
ATOM   1095  H1  TIP3W1361      -1.338  12.511  -6.912  0.00  0.00      WT1   
ATOM   1096  H2  TIP3W1361      -0.495  13.299  -7.892  0.00  0.00      WT1   
ATOM   1097  OH2 TIP3W1367      -1.944  -5.614  -5.021  0.00  0.00      WT1   
ATOM   1098  H1  TIP3W1367      -1.504  -4.764  -5.037  0.00  0.00      WT1   
ATOM   1099  H2  TIP3W1367      -2.280  -5.694  -4.129  0.00  0.00      WT1   
ATOM   1100  OH2 TIP3W1368     -11.182  -7.114 -13.025  0.00  0.00      WT1   
ATOM   1101  H1  TIP3W1368     -10.294  -7.411 -12.826  0.00  0.00      WT1   
ATOM   1102  H2  TIP3W1368     -11.720  -7.902 -12.954  0.00  0.00      WT1   
ATOM   1103  OH2 TIP3W1370     -16.193  -5.848  -8.119  0.00  0.00      WT1   
ATOM   1104  H1  TIP3W1370     -15.605  -6.035  -7.388  0.00  0.00      WT1   
ATOM   1105  H2  TIP3W1370     -15.852  -6.374  -8.843  0.00  0.00      WT1   
ATOM   1106  OH2 TIP3W1371     -20.906  13.021  -1.213  0.00  0.00      WT1   
ATOM   1107  H1  TIP3W1371     -20.180  12.821  -0.623  0.00  0.00      WT1   
ATOM   1108  H2  TIP3W1371     -20.509  13.529  -1.920  0.00  0.00      WT1   
ATOM   1109  OH2 TIP3W1372     -15.566 -19.512  12.124  0.00  0.00      WT1   
ATOM   1110  H1  TIP3W1372     -15.064 -20.124  11.585  0.00  0.00      WT1   
ATOM   1111  H2  TIP3W1372     -15.967 -20.060  12.799  0.00  0.00      WT1   
ATOM   1112  OH2 TIP3W1374       4.304  17.759  -2.453  0.00  0.00      WT1   
ATOM   1113  H1  TIP3W1374       4.454  17.780  -1.508  0.00  0.00      WT1   
ATOM   1114  H2  TIP3W1374       3.617  17.103  -2.573  0.00  0.00      WT1   
ATOM   1115  OH2 TIP3W1376       2.197  13.551  -6.597  0.00  0.00      WT1   
ATOM   1116  H1  TIP3W1376       1.457  12.951  -6.679  0.00  0.00      WT1   
ATOM   1117  H2  TIP3W1376       2.893  13.146  -7.114  0.00  0.00      WT1   
ATOM   1118  OH2 TIP3W1387      15.375  -7.498   9.808  0.00  0.00      WT1   
ATOM   1119  H1  TIP3W1387      14.692  -7.523  10.479  0.00  0.00      WT1   
ATOM   1120  H2  TIP3W1387      14.968  -7.047   9.068  0.00  0.00      WT1   
ATOM   1121  OH2 TIP3W1388       2.581  17.573 -11.062  0.00  0.00      WT1   
ATOM   1122  H1  TIP3W1388       3.259  18.234 -10.922  0.00  0.00      WT1   
ATOM   1123  H2  TIP3W1388       2.742  17.247 -11.947  0.00  0.00      WT1   
ATOM   1124  OH2 TIP3W1389      18.541  10.547  12.420  0.00  0.00      WT1   
ATOM   1125  H1  TIP3W1389      18.708  11.365  11.953  0.00  0.00      WT1   
ATOM   1126  H2  TIP3W1389      17.825  10.135  11.935  0.00  0.00      WT1   
ATOM   1127  OH2 TIP3W1394     -17.033   3.086   9.649  0.00  0.00      WT1   
ATOM   1128  H1  TIP3W1394     -16.137   3.374   9.474  0.00  0.00      WT1   
ATOM   1129  H2  TIP3W1394     -17.303   2.641   8.846  0.00  0.00      WT1   
ATOM   1130  OH2 TIP3W1396     -11.108  -3.590  10.980  0.00  0.00      WT1   
ATOM   1131  H1  TIP3W1396     -11.348  -3.030  11.719  0.00  0.00      WT1   
ATOM   1132  H2  TIP3W1396     -10.621  -4.313  11.375  0.00  0.00      WT1   
ATOM   1133  OH2 TIP3W1398       1.190   7.320   3.435  0.00  0.00      WT1   
ATOM   1134  H1  TIP3W1398       0.442   6.990   3.932  0.00  0.00      WT1   
ATOM   1135  H2  TIP3W1398       1.707   6.540   3.234  0.00  0.00      WT1   
ATOM   1136  OH2 TIP3W1401       8.570 -10.805 -14.991  0.00  0.00      WT1   
ATOM   1137  H1  TIP3W1401       8.636 -10.038 -14.422  0.00  0.00      WT1   
ATOM   1138  H2  TIP3W1401       9.404 -10.827 -15.461  0.00  0.00      WT1   
ATOM   1139  OH2 TIP3W1407      -4.435 -18.308   1.261  0.00  0.00      WT1   
ATOM   1140  H1  TIP3W1407      -4.648 -17.605   0.646  0.00  0.00      WT1   
ATOM   1141  H2  TIP3W1407      -3.753 -17.937   1.822  0.00  0.00      WT1   
ATOM   1142  OH2 TIP3W1408      16.142 -14.319  13.778  0.00  0.00      WT1   
ATOM   1143  H1  TIP3W1408      15.235 -14.626  13.804  0.00  0.00      WT1   
ATOM   1144  H2  TIP3W1408      16.664 -15.119  13.721  0.00  0.00      WT1   
ATOM   1145  OH2 TIP3W1411       1.958  -9.971 -10.585  0.00  0.00      WT1   
ATOM   1146  H1  TIP3W1411       1.875  -9.333 -11.294  0.00  0.00      WT1   
ATOM   1147  H2  TIP3W1411       1.765  -9.474  -9.790  0.00  0.00      WT1   
ATOM   1148  OH2 TIP3W1412      18.124 -15.992   4.116  0.00  0.00      WT1   
ATOM   1149  H1  TIP3W1412      17.979 -15.059   3.956  0.00  0.00      WT1   
ATOM   1150  H2  TIP3W1412      18.969 -16.031   4.563  0.00  0.00      WT1   
ATOM   1151  OH2 TIP3W1414      14.405  18.564   2.299  0.00  0.00      WT1   
ATOM   1152  H1  TIP3W1414      15.025  17.839   2.217  0.00  0.00      WT1   
ATOM   1153  H2  TIP3W1414      14.890  19.330   1.991  0.00  0.00      WT1   
ATOM   1154  OH2 TIP3W1415      10.832  -0.331  -9.912  0.00  0.00      WT1   
ATOM   1155  H1  TIP3W1415      11.292  -0.429 -10.745  0.00  0.00      WT1   
ATOM   1156  H2  TIP3W1415      10.768   0.615  -9.782  0.00  0.00      WT1   
ATOM   1157  OH2 TIP3W1416     -11.620  -4.661   4.184  0.00  0.00      WT1   
ATOM   1158  H1  TIP3W1416     -11.573  -4.833   5.125  0.00  0.00      WT1   
ATOM   1159  H2  TIP3W1416     -10.839  -4.140   3.997  0.00  0.00      WT1   
ATOM   1160  OH2 TIP3W1417       1.905  -3.279  16.052  0.00  0.00      WT1   
ATOM   1161  H1  TIP3W1417       2.479  -3.161  15.296  0.00  0.00      WT1   
ATOM   1162  H2  TIP3W1417       2.450  -3.051  16.805  0.00  0.00      WT1   
ATOM   1163  OH2 TIP3W1418       6.171 -19.977  11.796  0.00  0.00      WT1   
ATOM   1164  H1  TIP3W1418       7.082 -20.208  11.979  0.00  0.00      WT1   
ATOM   1165  H2  TIP3W1418       5.673 -20.761  12.028  0.00  0.00      WT1   
ATOM   1166  OH2 TIP3W1419      14.601  -1.575 -15.000  0.00  0.00      WT1   
ATOM   1167  H1  TIP3W1419      14.103  -2.222 -15.500  0.00  0.00      WT1   
ATOM   1168  H2  TIP3W1419      14.762  -1.996 -14.156  0.00  0.00      WT1   
ATOM   1169  OH2 TIP3W1420      16.107  11.646  19.051  0.00  0.00      WT1   
ATOM   1170  H1  TIP3W1420      15.887  12.370  18.464  0.00  0.00      WT1   
ATOM   1171  H2  TIP3W1420      15.916  11.982  19.927  0.00  0.00      WT1   
ATOM   1172  OH2 TIP3W1421      11.171  19.958  -1.202  0.00  0.00      WT1   
ATOM   1173  H1  TIP3W1421      10.545  19.521  -1.780  0.00  0.00      WT1   
ATOM   1174  H2  TIP3W1421      11.978  19.452  -1.296  0.00  0.00      WT1   
ATOM   1175  OH2 TIP3W1428     -13.067   3.764   4.123  0.00  0.00      WT1   
ATOM   1176  H1  TIP3W1428     -12.120   3.882   4.048  0.00  0.00      WT1   
ATOM   1177  H2  TIP3W1428     -13.389   4.607   4.442  0.00  0.00      WT1   
ATOM   1178  OH2 TIP3W1429     -15.567  12.837  -9.465  0.00  0.00      WT1   
ATOM   1179  H1  TIP3W1429     -15.897  13.306 -10.232  0.00  0.00      WT1   
ATOM   1180  H2  TIP3W1429     -15.037  12.128  -9.826  0.00  0.00      WT1   
ATOM   1181  OH2 TIP3W1430      19.359  15.271   2.526  0.00  0.00      WT1   
ATOM   1182  H1  TIP3W1430      18.638  14.913   2.008  0.00  0.00      WT1   
ATOM   1183  H2  TIP3W1430      18.974  15.444   3.385  0.00  0.00      WT1   
ATOM   1184  OH2 TIP3W1431     -18.335 -13.565 -10.701  0.00  0.00      WT1   
ATOM   1185  H1  TIP3W1431     -17.603 -13.360 -11.283  0.00  0.00      WT1   
ATOM   1186  H2  TIP3W1431     -18.012 -13.353  -9.826  0.00  0.00      WT1   
ATOM   1187  OH2 TIP3W1433      13.314  -4.956  -4.233  0.00  0.00      WT1   
ATOM   1188  H1  TIP3W1433      12.622  -5.557  -4.510  0.00  0.00      WT1   
ATOM   1189  H2  TIP3W1433      13.001  -4.596  -3.403  0.00  0.00      WT1   
ATOM   1190  OH2 TIP3W1435     -18.233  19.693   6.024  0.00  0.00      WT1   
ATOM   1191  H1  TIP3W1435     -18.873  19.877   5.336  0.00  0.00      WT1   
ATOM   1192  H2  TIP3W1435     -18.153  20.518   6.503  0.00  0.00      WT1   
ATOM   1193  OH2 TIP3W1436     -12.903  -1.138 -12.508  0.00  0.00      WT1   
ATOM   1194  H1  TIP3W1436     -13.035  -2.077 -12.381  0.00  0.00      WT1   
ATOM   1195  H2  TIP3W1436     -12.924  -1.019 -13.458  0.00  0.00      WT1   
ATOM   1196  OH2 TIP3W1437     -20.747  20.096  15.976  0.00  0.00      WT1   
ATOM   1197  H1  TIP3W1437     -20.079  20.752  15.777  0.00  0.00      WT1   
ATOM   1198  H2  TIP3W1437     -20.451  19.307  15.522  0.00  0.00      WT1   
ATOM   1199  OH2 TIP3W1439      -1.328  15.362 -16.593  0.00  0.00      WT1   
ATOM   1200  H1  TIP3W1439      -2.179  15.363 -17.031  0.00  0.00      WT1   
ATOM   1201  H2  TIP3W1439      -1.402  16.040 -15.922  0.00  0.00      WT1   
ATOM   1202  OH2 TIP3W1440       8.256   7.278 -14.505  0.00  0.00      WT1   
ATOM   1203  H1  TIP3W1440       8.199   6.369 -14.800  0.00  0.00      WT1   
ATOM   1204  H2  TIP3W1440       8.863   7.253 -13.765  0.00  0.00      WT1   
ATOM   1205  OH2 TIP3W1442     -11.397   5.070 -15.971  0.00  0.00      WT1   
ATOM   1206  H1  TIP3W1442     -11.807   4.378 -16.490  0.00  0.00      WT1   
ATOM   1207  H2  TIP3W1442     -12.083   5.360 -15.370  0.00  0.00      WT1   
ATOM   1208  OH2 TIP3W1450       5.597 -12.401 -14.482  0.00  0.00      WT1   
ATOM   1209  H1  TIP3W1450       4.797 -12.334 -15.003  0.00  0.00      WT1   
ATOM   1210  H2  TIP3W1450       5.293 -12.620 -13.602  0.00  0.00      WT1   
ATOM   1211  OH2 TIP3W1451     -18.080  -8.418 -20.158  0.00  0.00      WT1   
ATOM   1212  H1  TIP3W1451     -17.706  -8.330 -19.281  0.00  0.00      WT1   
ATOM   1213  H2  TIP3W1451     -18.731  -9.115 -20.073  0.00  0.00      WT1   
ATOM   1214  OH2 TIP3W1453      -0.115   4.896  10.803  0.00  0.00      WT1   
ATOM   1215  H1  TIP3W1453       0.656   4.591  10.324  0.00  0.00      WT1   
ATOM   1216  H2  TIP3W1453      -0.351   4.162  11.371  0.00  0.00      WT1   
ATOM   1217  OH2 TIP3W1454      -2.879   5.418   9.924  0.00  0.00      WT1   
ATOM   1218  H1  TIP3W1454      -3.584   4.984  10.403  0.00  0.00      WT1   
ATOM   1219  H2  TIP3W1454      -2.123   5.365  10.510  0.00  0.00      WT1   
ATOM   1220  OH2 TIP3W1455       3.700  12.462   8.640  0.00  0.00      WT1   
ATOM   1221  H1  TIP3W1455       3.067  12.035   8.063  0.00  0.00      WT1   
ATOM   1222  H2  TIP3W1455       3.551  13.399   8.509  0.00  0.00      WT1   
ATOM   1223  OH2 TIP3W1457      11.371 -15.870  -0.136  0.00  0.00      WT1   
ATOM   1224  H1  TIP3W1457      11.772 -15.003  -0.089  0.00  0.00      WT1   
ATOM   1225  H2  TIP3W1457      11.288 -16.146   0.777  0.00  0.00      WT1   
ATOM   1226  OH2 TIP3W1458      14.405  -2.315  14.440  0.00  0.00      WT1   
ATOM   1227  H1  TIP3W1458      14.289  -2.395  15.387  0.00  0.00      WT1   
ATOM   1228  H2  TIP3W1458      13.986  -1.485  14.216  0.00  0.00      WT1   
ATOM   1229  OH2 TIP3W1459     -15.898 -20.067   7.566  0.00  0.00      WT1   
ATOM   1230  H1  TIP3W1459     -15.715 -20.865   7.070  0.00  0.00      WT1   
ATOM   1231  H2  TIP3W1459     -15.111 -19.533   7.460  0.00  0.00      WT1   
ATOM   1232  OH2 TIP3W1460      -1.832  -8.179   1.401  0.00  0.00      WT1   
ATOM   1233  H1  TIP3W1460      -1.235  -7.505   1.076  0.00  0.00      WT1   
ATOM   1234  H2  TIP3W1460      -1.575  -8.308   2.314  0.00  0.00      WT1   
ATOM   1235  OH2 TIP3W1461     -11.802  20.160  -8.119  0.00  0.00      WT1   
ATOM   1236  H1  TIP3W1461     -12.092  19.486  -7.505  0.00  0.00      WT1   
ATOM   1237  H2  TIP3W1461     -11.864  20.978  -7.624  0.00  0.00      WT1   
ATOM   1238  OH2 TIP3W1466       3.359  -3.320   9.727  0.00  0.00      WT1   
ATOM   1239  H1  TIP3W1466       2.451  -3.559   9.910  0.00  0.00      WT1   
ATOM   1240  H2  TIP3W1466       3.491  -3.560   8.810  0.00  0.00      WT1   
ATOM   1241  OH2 TIP3W1471      15.441   1.862  -6.627  0.00  0.00      WT1   
ATOM   1242  H1  TIP3W1471      16.075   2.545  -6.405  0.00  0.00      WT1   
ATOM   1243  H2  TIP3W1471      15.957   1.194  -7.079  0.00  0.00      WT1   
ATOM   1244  OH2 TIP3W1474      -9.199  13.511   8.320  0.00  0.00      WT1   
ATOM   1245  H1  TIP3W1474      -9.001  13.637   7.392  0.00  0.00      WT1   
ATOM   1246  H2  TIP3W1474      -9.365  14.393   8.652  0.00  0.00      WT1   
ATOM   1247  OH2 TIP3W1475     -18.664  -6.834  -8.320  0.00  0.00      WT1   
ATOM   1248  H1  TIP3W1475     -18.620  -7.306  -9.152  0.00  0.00      WT1   
ATOM   1249  H2  TIP3W1475     -17.753  -6.626  -8.114  0.00  0.00      WT1   
ATOM   1250  OH2 TIP3W1476      -3.287  16.815  17.701  0.00  0.00      WT1   
ATOM   1251  H1  TIP3W1476      -2.417  16.702  17.319  0.00  0.00      WT1   
ATOM   1252  H2  TIP3W1476      -3.584  15.925  17.891  0.00  0.00      WT1   
ATOM   1253  OH2 TIP3W1477     -17.245   1.599 -11.421  0.00  0.00      WT1   
ATOM   1254  H1  TIP3W1477     -16.558   1.908 -12.011  0.00  0.00      WT1   
ATOM   1255  H2  TIP3W1477     -16.787   1.397 -10.605  0.00  0.00      WT1   
ATOM   1256  OH2 TIP3W1479       0.807 -13.440   1.982  0.00  0.00      WT1   
ATOM   1257  H1  TIP3W1479       1.453 -13.338   2.681  0.00  0.00      WT1   
ATOM   1258  H2  TIP3W1479       1.119 -12.868   1.281  0.00  0.00      WT1   
ATOM   1259  OH2 TIP3W1480      -9.526  16.220 -16.091  0.00  0.00      WT1   
ATOM   1260  H1  TIP3W1480      -8.924  16.750 -16.613  0.00  0.00      WT1   
ATOM   1261  H2  TIP3W1480      -9.021  15.977 -15.315  0.00  0.00      WT1   
ATOM   1262  OH2 TIP3W1481     -17.422 -19.007   2.015  0.00  0.00      WT1   
ATOM   1263  H1  TIP3W1481     -16.713 -18.479   2.383  0.00  0.00      WT1   
ATOM   1264  H2  TIP3W1481     -17.805 -18.453   1.335  0.00  0.00      WT1   
ATOM   1265  OH2 TIP3W1492      13.505 -17.194 -16.153  0.00  0.00      WT1   
ATOM   1266  H1  TIP3W1492      13.833 -17.924 -16.679  0.00  0.00      WT1   
ATOM   1267  H2  TIP3W1492      14.108 -16.474 -16.340  0.00  0.00      WT1   
ATOM   1268  OH2 TIP3W1493      -5.764 -20.446  10.961  0.00  0.00      WT1   
ATOM   1269  H1  TIP3W1493      -5.629 -19.632  11.445  0.00  0.00      WT1   
ATOM   1270  H2  TIP3W1493      -5.408 -21.127  11.531  0.00  0.00      WT1   
ATOM   1271  OH2 TIP3W1494       0.290 -18.189  19.680  0.00  0.00      WT1   
ATOM   1272  H1  TIP3W1494       1.247 -18.178  19.665  0.00  0.00      WT1   
ATOM   1273  H2  TIP3W1494       0.048 -18.892  19.077  0.00  0.00      WT1   
ATOM   1274  OH2 TIP3W1497     -19.304   2.282  -9.350  0.00  0.00      WT1   
ATOM   1275  H1  TIP3W1497     -19.357   1.353  -9.126  0.00  0.00      WT1   
ATOM   1276  H2  TIP3W1497     -18.851   2.301 -10.193  0.00  0.00      WT1   
ATOM   1277  OH2 TIP3W1499      -5.660 -11.746  -2.457  0.00  0.00      WT1   
ATOM   1278  H1  TIP3W1499      -5.608 -11.042  -3.104  0.00  0.00      WT1   
ATOM   1279  H2  TIP3W1499      -6.498 -12.173  -2.634  0.00  0.00      WT1   
ATOM   1280  OH2 TIP3W1500      10.417  12.238  18.020  0.00  0.00      WT1   
ATOM   1281  H1  TIP3W1500      11.014  12.154  18.763  0.00  0.00      WT1   
ATOM   1282  H2  TIP3W1500       9.552  12.339  18.418  0.00  0.00      WT1   
ATOM   1283  OH2 TIP3W1504      -4.885  -2.058  10.764  0.00  0.00      WT1   
ATOM   1284  H1  TIP3W1504      -4.669  -2.899  11.167  0.00  0.00      WT1   
ATOM   1285  H2  TIP3W1504      -5.675  -1.769  11.220  0.00  0.00      WT1   
ATOM   1286  OH2 TIP3W1506     -19.924  15.891  -8.829  0.00  0.00      WT1   
ATOM   1287  H1  TIP3W1506     -20.170  15.114  -9.331  0.00  0.00      WT1   
ATOM   1288  H2  TIP3W1506     -20.270  16.625  -9.338  0.00  0.00      WT1   
ATOM   1289  OH2 TIP3W1512       6.976  -5.397  -3.618  0.00  0.00      WT1   
ATOM   1290  H1  TIP3W1512       7.223  -4.476  -3.702  0.00  0.00      WT1   
ATOM   1291  H2  TIP3W1512       6.386  -5.556  -4.354  0.00  0.00      WT1   
ATOM   1292  OH2 TIP3W1514      11.497  19.077 -12.076  0.00  0.00      WT1   
ATOM   1293  H1  TIP3W1514      11.176  19.022 -12.976  0.00  0.00      WT1   
ATOM   1294  H2  TIP3W1514      12.434  18.891 -12.143  0.00  0.00      WT1   
ATOM   1295  OH2 TIP3W1515      -0.140 -14.364  -5.478  0.00  0.00      WT1   
ATOM   1296  H1  TIP3W1515       0.215 -14.960  -6.138  0.00  0.00      WT1   
ATOM   1297  H2  TIP3W1515       0.121 -13.493  -5.777  0.00  0.00      WT1   
ATOM   1298  OH2 TIP3W1518      14.189  -4.162  16.819  0.00  0.00      WT1   
ATOM   1299  H1  TIP3W1518      13.992  -4.829  16.162  0.00  0.00      WT1   
ATOM   1300  H2  TIP3W1518      13.338  -3.942  17.199  0.00  0.00      WT1   
ATOM   1301  OH2 TIP3W1519     -15.727  -9.429  -8.052  0.00  0.00      WT1   
ATOM   1302  H1  TIP3W1519     -14.932  -8.896  -8.057  0.00  0.00      WT1   
ATOM   1303  H2  TIP3W1519     -15.646  -9.974  -7.270  0.00  0.00      WT1   
ATOM   1304  OH2 TIP3W1520       6.729  -7.431   2.571  0.00  0.00      WT1   
ATOM   1305  H1  TIP3W1520       7.241  -7.794   1.848  0.00  0.00      WT1   
ATOM   1306  H2  TIP3W1520       7.189  -6.628   2.812  0.00  0.00      WT1   
ATOM   1307  OH2 TIP3W1522      -5.866  -9.333  16.469  0.00  0.00      WT1   
ATOM   1308  H1  TIP3W1522      -6.475  -9.769  17.064  0.00  0.00      WT1   
ATOM   1309  H2  TIP3W1522      -5.503 -10.040  15.936  0.00  0.00      WT1   
ATOM   1310  OH2 TIP3W1523      -8.149  -5.325 -17.063  0.00  0.00      WT1   
ATOM   1311  H1  TIP3W1523      -8.672  -5.565 -16.297  0.00  0.00      WT1   
ATOM   1312  H2  TIP3W1523      -7.252  -5.273 -16.733  0.00  0.00      WT1   
ATOM   1313  OH2 TIP3W1524     -10.302   1.956  15.255  0.00  0.00      WT1   
ATOM   1314  H1  TIP3W1524     -10.475   1.158  14.756  0.00  0.00      WT1   
ATOM   1315  H2  TIP3W1524     -10.082   2.611  14.592  0.00  0.00      WT1   
ATOM   1316  OH2 TIP3W1531       8.297  -1.629 -10.093  0.00  0.00      WT1   
ATOM   1317  H1  TIP3W1531       8.306  -2.242  -9.358  0.00  0.00      WT1   
ATOM   1318  H2  TIP3W1531       9.196  -1.305 -10.147  0.00  0.00      WT1   
ATOM   1319  OH2 TIP3W1534     -13.950  18.426  -6.074  0.00  0.00      WT1   
ATOM   1320  H1  TIP3W1534     -14.810  18.650  -6.430  0.00  0.00      WT1   
ATOM   1321  H2  TIP3W1534     -13.679  19.207  -5.592  0.00  0.00      WT1   
ATOM   1322  OH2 TIP3W1537      -3.470  -5.876 -17.115  0.00  0.00      WT1   
ATOM   1323  H1  TIP3W1537      -3.518  -6.606 -17.733  0.00  0.00      WT1   
ATOM   1324  H2  TIP3W1537      -2.669  -6.036 -16.616  0.00  0.00      WT1   
ATOM   1325  OH2 TIP3W1538      -3.135 -12.879  -1.444  0.00  0.00      WT1   
ATOM   1326  H1  TIP3W1538      -4.063 -12.895  -1.678  0.00  0.00      WT1   
ATOM   1327  H2  TIP3W1538      -2.814 -12.047  -1.791  0.00  0.00      WT1   
ATOM   1328  OH2 TIP3W1540      13.639 -11.041   1.013  0.00  0.00      WT1   
ATOM   1329  H1  TIP3W1540      13.048 -10.436   1.460  0.00  0.00      WT1   
ATOM   1330  H2  TIP3W1540      14.098 -11.495   1.720  0.00  0.00      WT1   
ATOM   1331  OH2 TIP3W1542     -19.042 -15.618  14.575  0.00  0.00      WT1   
ATOM   1332  H1  TIP3W1542     -18.107 -15.737  14.746  0.00  0.00      WT1   
ATOM   1333  H2  TIP3W1542     -19.446 -15.619  15.442  0.00  0.00      WT1   
ATOM   1334  OH2 TIP3W1543     -13.896 -19.315  -5.968  0.00  0.00      WT1   
ATOM   1335  H1  TIP3W1543     -13.242 -18.651  -6.186  0.00  0.00      WT1   
ATOM   1336  H2  TIP3W1543     -14.644 -19.107  -6.528  0.00  0.00      WT1   
ATOM   1337  OH2 TIP3W1544     -10.042 -14.372  16.404  0.00  0.00      WT1   
ATOM   1338  H1  TIP3W1544     -10.436 -15.086  16.906  0.00  0.00      WT1   
ATOM   1339  H2  TIP3W1544      -9.254 -14.140  16.895  0.00  0.00      WT1   
ATOM   1340  OH2 TIP3W1545       2.808   7.481  14.058  0.00  0.00      WT1   
ATOM   1341  H1  TIP3W1545       2.451   7.317  14.931  0.00  0.00      WT1   
ATOM   1342  H2  TIP3W1545       2.916   6.611  13.675  0.00  0.00      WT1   
ATOM   1343  OH2 TIP3W1546      -6.057   5.572 -16.841  0.00  0.00      WT1   
ATOM   1344  H1  TIP3W1546      -6.595   6.334 -16.623  0.00  0.00      WT1   
ATOM   1345  H2  TIP3W1546      -5.206   5.940 -17.079  0.00  0.00      WT1   
ATOM   1346  OH2 TIP3W1547      17.892  -3.568   7.477  0.00  0.00      WT1   
ATOM   1347  H1  TIP3W1547      17.406  -4.070   6.823  0.00  0.00      WT1   
ATOM   1348  H2  TIP3W1547      18.533  -4.187   7.826  0.00  0.00      WT1   
ATOM   1349  OH2 TIP3W1552     -20.163  12.570   3.418  0.00  0.00      WT1   
ATOM   1350  H1  TIP3W1552     -20.366  13.475   3.179  0.00  0.00      WT1   
ATOM   1351  H2  TIP3W1552     -21.008  12.190   3.657  0.00  0.00      WT1   
ATOM   1352  OH2 TIP3W1555     -11.370  -7.026   2.718  0.00  0.00      WT1   
ATOM   1353  H1  TIP3W1555     -12.136  -6.952   2.149  0.00  0.00      WT1   
ATOM   1354  H2  TIP3W1555     -11.325  -6.183   3.170  0.00  0.00      WT1   
ATOM   1355  OH2 TIP3W1557     -12.168   9.142 -16.572  0.00  0.00      WT1   
ATOM   1356  H1  TIP3W1557     -11.265   9.452 -16.509  0.00  0.00      WT1   
ATOM   1357  H2  TIP3W1557     -12.565   9.388 -15.736  0.00  0.00      WT1   
ATOM   1358  OH2 TIP3W1559      14.056  -0.053  -4.710  0.00  0.00      WT1   
ATOM   1359  H1  TIP3W1559      14.614   0.724  -4.731  0.00  0.00      WT1   
ATOM   1360  H2  TIP3W1559      13.978  -0.267  -3.780  0.00  0.00      WT1   
ATOM   1361  OH2 TIP3W1560      11.419   8.189 -17.615  0.00  0.00      WT1   
ATOM   1362  H1  TIP3W1560      11.132   9.097 -17.512  0.00  0.00      WT1   
ATOM   1363  H2  TIP3W1560      11.668   7.914 -16.733  0.00  0.00      WT1   
ATOM   1364  OH2 TIP3W1565      -4.541 -16.458 -11.591  0.00  0.00      WT1   
ATOM   1365  H1  TIP3W1565      -3.602 -16.271 -11.615  0.00  0.00      WT1   
ATOM   1366  H2  TIP3W1565      -4.800 -16.503 -12.512  0.00  0.00      WT1   
ATOM   1367  OH2 TIP3W1576      -1.641  -8.138  11.255  0.00  0.00      WT1   
ATOM   1368  H1  TIP3W1576      -1.289  -8.196  12.144  0.00  0.00      WT1   
ATOM   1369  H2  TIP3W1576      -2.588  -8.074  11.376  0.00  0.00      WT1   
ATOM   1370  OH2 TIP3W1582       4.280  -7.991   3.481  0.00  0.00      WT1   
ATOM   1371  H1  TIP3W1582       3.884  -8.307   2.669  0.00  0.00      WT1   
ATOM   1372  H2  TIP3W1582       5.178  -7.767   3.238  0.00  0.00      WT1   
ATOM   1373  OH2 TIP3W1583     -14.932 -12.224   8.745  0.00  0.00      WT1   
ATOM   1374  H1  TIP3W1583     -14.257 -12.008   8.102  0.00  0.00      WT1   
ATOM   1375  H2  TIP3W1583     -15.181 -11.381   9.123  0.00  0.00      WT1   
ATOM   1376  OH2 TIP3W1584      16.633  13.791 -12.485  0.00  0.00      WT1   
ATOM   1377  H1  TIP3W1584      16.614  13.093 -11.830  0.00  0.00      WT1   
ATOM   1378  H2  TIP3W1584      15.749  13.800 -12.852  0.00  0.00      WT1   
ATOM   1379  OH2 TIP3W1586     -15.467   7.127  -8.803  0.00  0.00      WT1   
ATOM   1380  H1  TIP3W1586     -14.611   7.551  -8.864  0.00  0.00      WT1   
ATOM   1381  H2  TIP3W1586     -15.272   6.231  -8.529  0.00  0.00      WT1   
ATOM   1382  OH2 TIP3W1587     -13.669  15.613 -13.104  0.00  0.00      WT1   
ATOM   1383  H1  TIP3W1587     -13.341  14.739 -13.317  0.00  0.00      WT1   
ATOM   1384  H2  TIP3W1587     -13.795  16.035 -13.954  0.00  0.00      WT1   
ATOM   1385  OH2 TIP3W1589      -3.330 -14.539  -8.076  0.00  0.00      WT1   
ATOM   1386  H1  TIP3W1589      -2.999 -13.969  -7.383  0.00  0.00      WT1   
ATOM   1387  H2  TIP3W1589      -2.957 -14.180  -8.881  0.00  0.00      WT1   
ATOM   1388  OH2 TIP3W1590      -1.999  -2.318 -13.643  0.00  0.00      WT1   
ATOM   1389  H1  TIP3W1590      -1.682  -1.415 -13.682  0.00  0.00      WT1   
ATOM   1390  H2  TIP3W1590      -2.207  -2.459 -12.719  0.00  0.00      WT1   
ATOM   1391  OH2 TIP3W1592      -2.537  19.548  -3.508  0.00  0.00      WT1   
ATOM   1392  H1  TIP3W1592      -3.159  19.604  -2.783  0.00  0.00      WT1   
ATOM   1393  H2  TIP3W1592      -2.187  20.435  -3.593  0.00  0.00      WT1   
ATOM   1394  OH2 TIP3W1598       7.532  -8.165  11.651  0.00  0.00      WT1   
ATOM   1395  H1  TIP3W1598       8.185  -8.517  12.256  0.00  0.00      WT1   
ATOM   1396  H2  TIP3W1598       7.668  -8.654  10.840  0.00  0.00      WT1   
ATOM   1397  OH2 TIP3W1600     -15.603   6.986 -14.904  0.00  0.00      WT1   
ATOM   1398  H1  TIP3W1600     -15.835   7.901 -14.741  0.00  0.00      WT1   
ATOM   1399  H2  TIP3W1600     -16.181   6.486 -14.327  0.00  0.00      WT1   
ATOM   1400  OH2 TIP3W1601     -17.779   2.224  -3.747  0.00  0.00      WT1   
ATOM   1401  H1  TIP3W1601     -17.903   1.891  -4.636  0.00  0.00      WT1   
ATOM   1402  H2  TIP3W1601     -18.653   2.499  -3.470  0.00  0.00      WT1   
ATOM   1403  OH2 TIP3W1603     -19.459  16.074 -18.209  0.00  0.00      WT1   
ATOM   1404  H1  TIP3W1603     -19.063  15.857 -17.365  0.00  0.00      WT1   
ATOM   1405  H2  TIP3W1603     -19.839  15.250 -18.514  0.00  0.00      WT1   
ATOM   1406  OH2 TIP3W1608       1.295  -7.690  13.603  0.00  0.00      WT1   
ATOM   1407  H1  TIP3W1608       1.298  -7.962  12.685  0.00  0.00      WT1   
ATOM   1408  H2  TIP3W1608       0.937  -6.802  13.589  0.00  0.00      WT1   
ATOM   1409  OH2 TIP3W1611       9.421   0.162 -15.772  0.00  0.00      WT1   
ATOM   1410  H1  TIP3W1611       9.337   0.210 -16.725  0.00  0.00      WT1   
ATOM   1411  H2  TIP3W1611       9.255  -0.757 -15.563  0.00  0.00      WT1   
ATOM   1412  OH2 TIP3W1612      11.435  14.055  10.429  0.00  0.00      WT1   
ATOM   1413  H1  TIP3W1612      11.731  13.218  10.786  0.00  0.00      WT1   
ATOM   1414  H2  TIP3W1612      11.162  14.560  11.195  0.00  0.00      WT1   
ATOM   1415  OH2 TIP3W1618      13.635  -6.203   0.248  0.00  0.00      WT1   
ATOM   1416  H1  TIP3W1618      12.959  -6.440  -0.387  0.00  0.00      WT1   
ATOM   1417  H2  TIP3W1618      13.647  -5.246   0.240  0.00  0.00      WT1   
ATOM   1418  OH2 TIP3W1624      -8.443   1.807 -13.937  0.00  0.00      WT1   
ATOM   1419  H1  TIP3W1624      -8.289   0.967 -13.503  0.00  0.00      WT1   
ATOM   1420  H2  TIP3W1624      -9.352   2.022 -13.728  0.00  0.00      WT1   
ATOM   1421  OH2 TIP3W1626      -0.433  -4.469   6.261  0.00  0.00      WT1   
ATOM   1422  H1  TIP3W1626       0.030  -4.969   6.933  0.00  0.00      WT1   
ATOM   1423  H2  TIP3W1626      -1.182  -4.088   6.719  0.00  0.00      WT1   
ATOM   1424  OH2 TIP3W1629       0.866  16.177  -9.364  0.00  0.00      WT1   
ATOM   1425  H1  TIP3W1629       0.710  15.334  -9.790  0.00  0.00      WT1   
ATOM   1426  H2  TIP3W1629       1.466  16.636  -9.951  0.00  0.00      WT1   
ATOM   1427  OH2 TIP3W1638       1.763   5.314 -17.985  0.00  0.00      WT1   
ATOM   1428  H1  TIP3W1638       1.080   5.954 -18.184  0.00  0.00      WT1   
ATOM   1429  H2  TIP3W1638       2.232   5.199 -18.811  0.00  0.00      WT1   
ATOM   1430  OH2 TIP3W1642      -3.478  10.983   1.901  0.00  0.00      WT1   
ATOM   1431  H1  TIP3W1642      -3.251  10.737   1.005  0.00  0.00      WT1   
ATOM   1432  H2  TIP3W1642      -3.546  11.937   1.879  0.00  0.00      WT1   
ATOM   1433  OH2 TIP3W1643      -6.446  12.636  11.136  0.00  0.00      WT1   
ATOM   1434  H1  TIP3W1643      -5.711  12.586  10.526  0.00  0.00      WT1   
ATOM   1435  H2  TIP3W1643      -7.121  12.082  10.745  0.00  0.00      WT1   
ATOM   1436  OH2 TIP3W1658     -13.433 -14.484  -5.433  0.00  0.00      WT1   
ATOM   1437  H1  TIP3W1658     -13.824 -15.333  -5.640  0.00  0.00      WT1   
ATOM   1438  H2  TIP3W1658     -14.020 -14.102  -4.781  0.00  0.00      WT1   
ATOM   1439  OH2 TIP3W1666       1.129   4.078  16.980  0.00  0.00      WT1   
ATOM   1440  H1  TIP3W1666       1.195   3.868  16.049  0.00  0.00      WT1   
ATOM   1441  H2  TIP3W1666       0.808   4.980  17.000  0.00  0.00      WT1   
ATOM   1442  OH2 TIP3W1670      -9.074  13.694  -7.098  0.00  0.00      WT1   
ATOM   1443  H1  TIP3W1670      -9.023  12.981  -7.735  0.00  0.00      WT1   
ATOM   1444  H2  TIP3W1670      -9.164  14.485  -7.631  0.00  0.00      WT1   
ATOM   1445  OH2 TIP3W1692      -9.496  -2.131   8.795  0.00  0.00      WT1   
ATOM   1446  H1  TIP3W1692      -9.339  -1.262   9.162  0.00  0.00      WT1   
ATOM   1447  H2  TIP3W1692      -9.838  -2.643   9.528  0.00  0.00      WT1   
ATOM   1448  OH2 TIP3W1707     -20.437  18.515 -14.013  0.00  0.00      WT1   
ATOM   1449  H1  TIP3W1707     -21.090  18.426 -14.707  0.00  0.00      WT1   
ATOM   1450  H2  TIP3W1707     -20.139  19.422 -14.078  0.00  0.00      WT1   
ATOM   1451  OH2 TIP3W1718       5.861 -14.232  18.992  0.00  0.00      WT1   
ATOM   1452  H1  TIP3W1718       5.281 -14.966  18.789  0.00  0.00      WT1   
ATOM   1453  H2  TIP3W1718       6.024 -14.307  19.932  0.00  0.00      WT1   
ATOM   1454  OH2 TIP3W1723     -19.496   1.027 -13.070  0.00  0.00      WT1   
ATOM   1455  H1  TIP3W1723     -19.133   0.633 -13.863  0.00  0.00      WT1   
ATOM   1456  H2  TIP3W1723     -18.738   1.393 -12.615  0.00  0.00      WT1   
ATOM   1457  OH2 TIP3W1725      16.888 -11.858  11.410  0.00  0.00      WT1   
ATOM   1458  H1  TIP3W1725      16.788 -10.950  11.125  0.00  0.00      WT1   
ATOM   1459  H2  TIP3W1725      17.809 -11.932  11.659  0.00  0.00      WT1   
ATOM   1460  OH2 TIP3W1727      -3.357 -16.019 -14.362  0.00  0.00      WT1   
ATOM   1461  H1  TIP3W1727      -2.832 -15.871 -15.149  0.00  0.00      WT1   
ATOM   1462  H2  TIP3W1727      -2.808 -16.576 -13.810  0.00  0.00      WT1   
ATOM   1463  OH2 TIP3W1729     -16.834  10.377  10.176  0.00  0.00      WT1   
ATOM   1464  H1  TIP3W1729     -17.534   9.768   9.941  0.00  0.00      WT1   
ATOM   1465  H2  TIP3W1729     -16.665  10.203  11.102  0.00  0.00      WT1   
ATOM   1466  OH2 TIP3W1730     -12.875  10.291   3.891  0.00  0.00      WT1   
ATOM   1467  H1  TIP3W1730     -11.953  10.286   3.632  0.00  0.00      WT1   
ATOM   1468  H2  TIP3W1730     -13.167  11.187   3.723  0.00  0.00      WT1   
ATOM   1469  OH2 TIP3W1733     -14.731   0.049 -10.442  0.00  0.00      WT1   
ATOM   1470  H1  TIP3W1733     -14.268   0.879 -10.326  0.00  0.00      WT1   
ATOM   1471  H2  TIP3W1733     -14.789  -0.062 -11.391  0.00  0.00      WT1   
ATOM   1472  OH2 TIP3W1735      15.773 -17.482   5.842  0.00  0.00      WT1   
ATOM   1473  H1  TIP3W1735      16.673 -17.481   6.166  0.00  0.00      WT1   
ATOM   1474  H2  TIP3W1735      15.468 -16.584   5.974  0.00  0.00      WT1   
ATOM   1475  OH2 TIP3W1744      16.950 -12.157  15.602  0.00  0.00      WT1   
ATOM   1476  H1  TIP3W1744      17.492 -11.519  15.137  0.00  0.00      WT1   
ATOM   1477  H2  TIP3W1744      17.060 -12.970  15.108  0.00  0.00      WT1   
ATOM   1478  OH2 TIP3W1746     -17.684 -10.451  -1.679  0.00  0.00      WT1   
ATOM   1479  H1  TIP3W1746     -18.227  -9.750  -2.040  0.00  0.00      WT1   
ATOM   1480  H2  TIP3W1746     -18.100 -10.672  -0.846  0.00  0.00      WT1   
ATOM   1481  OH2 TIP3W1750      17.077  16.436  13.064  0.00  0.00      WT1   
ATOM   1482  H1  TIP3W1750      17.197  15.487  13.101  0.00  0.00      WT1   
ATOM   1483  H2  TIP3W1750      16.392  16.617  13.708  0.00  0.00      WT1   
ATOM   1484  OH2 TIP3W1752      15.518  17.318 -14.037  0.00  0.00      WT1   
ATOM   1485  H1  TIP3W1752      16.161  17.678 -13.426  0.00  0.00      WT1   
ATOM   1486  H2  TIP3W1752      14.810  16.998 -13.478  0.00  0.00      WT1   
ATOM   1487  OH2 TIP3W1755     -17.280  -3.730  11.391  0.00  0.00      WT1   
ATOM   1488  H1  TIP3W1755     -17.015  -3.573  12.297  0.00  0.00      WT1   
ATOM   1489  H2  TIP3W1755     -16.498  -3.536  10.874  0.00  0.00      WT1   
ATOM   1490  OH2 TIP3W1757       9.885  -3.231  -6.263  0.00  0.00      WT1   
ATOM   1491  H1  TIP3W1757       9.556  -3.242  -5.364  0.00  0.00      WT1   
ATOM   1492  H2  TIP3W1757      10.334  -2.390  -6.344  0.00  0.00      WT1   
ATOM   1493  OH2 TIP3W1764      -6.600 -16.842  -3.762  0.00  0.00      WT1   
ATOM   1494  H1  TIP3W1764      -5.966 -17.132  -4.418  0.00  0.00      WT1   
ATOM   1495  H2  TIP3W1764      -6.988 -17.651  -3.429  0.00  0.00      WT1   
ATOM   1496  OH2 TIP3W1766       7.008  -2.107   1.749  0.00  0.00      WT1   
ATOM   1497  H1  TIP3W1766       6.467  -2.176   0.962  0.00  0.00      WT1   
ATOM   1498  H2  TIP3W1766       6.788  -1.251   2.116  0.00  0.00      WT1   
ATOM   1499  OH2 TIP3W1771       6.385 -10.623 -16.680  0.00  0.00      WT1   
ATOM   1500  H1  TIP3W1771       7.278 -10.664 -16.337  0.00  0.00      WT1   
ATOM   1501  H2  TIP3W1771       5.830 -10.845 -15.932  0.00  0.00      WT1   
ATOM   1502  OH2 TIP3W1772     -11.908   2.595 -17.257  0.00  0.00      WT1   
ATOM   1503  H1  TIP3W1772     -12.100   2.957 -18.122  0.00  0.00      WT1   
ATOM   1504  H2  TIP3W1772     -11.598   1.706 -17.432  0.00  0.00      WT1   
ATOM   1505  OH2 TIP3W1773      17.703   6.564  11.154  0.00  0.00      WT1   
ATOM   1506  H1  TIP3W1773      18.420   7.027  11.589  0.00  0.00      WT1   
ATOM   1507  H2  TIP3W1773      17.883   6.665  10.220  0.00  0.00      WT1   
ATOM   1508  OH2 TIP3W1775      18.537   3.522  14.850  0.00  0.00      WT1   
ATOM   1509  H1  TIP3W1775      18.797   4.055  14.098  0.00  0.00      WT1   
ATOM   1510  H2  TIP3W1775      18.815   4.031  15.612  0.00  0.00      WT1   
ATOM   1511  OH2 TIP3W1776     -20.390  13.492 -18.577  0.00  0.00      WT1   
ATOM   1512  H1  TIP3W1776     -20.804  12.803 -19.097  0.00  0.00      WT1   
ATOM   1513  H2  TIP3W1776     -21.002  13.652 -17.859  0.00  0.00      WT1   
ATOM   1514  OH2 TIP3W1778      -1.927   0.456  -0.998  0.00  0.00      WT1   
ATOM   1515  H1  TIP3W1778      -2.057   0.047  -1.854  0.00  0.00      WT1   
ATOM   1516  H2  TIP3W1778      -1.118   0.959  -1.093  0.00  0.00      WT1   
ATOM   1517  OH2 TIP3W1789       6.010  19.503 -18.675  0.00  0.00      WT1   
ATOM   1518  H1  TIP3W1789       5.520  19.918 -17.965  0.00  0.00      WT1   
ATOM   1519  H2  TIP3W1789       6.868  19.927 -18.653  0.00  0.00      WT1   
ATOM   1520  OH2 TIP3W1790      13.828 -18.894   3.992  0.00  0.00      WT1   
ATOM   1521  H1  TIP3W1790      14.502 -19.545   4.188  0.00  0.00      WT1   
ATOM   1522  H2  TIP3W1790      14.318 -18.119   3.714  0.00  0.00      WT1   
ATOM   1523  OH2 TIP3W1794      -2.820   3.177  17.186  0.00  0.00      WT1   
ATOM   1524  H1  TIP3W1794      -2.060   2.761  16.778  0.00  0.00      WT1   
ATOM   1525  H2  TIP3W1794      -2.728   2.983  18.118  0.00  0.00      WT1   
ATOM   1526  OH2 TIP3W1795       8.305   6.251   6.354  0.00  0.00      WT1   
ATOM   1527  H1  TIP3W1795       8.532   5.658   5.637  0.00  0.00      WT1   
ATOM   1528  H2  TIP3W1795       7.428   6.567   6.135  0.00  0.00      WT1   
ATOM   1529  OH2 TIP3W1796      -0.339   2.827  -0.479  0.00  0.00      WT1   
ATOM   1530  H1  TIP3W1796       0.453   3.352  -0.363  0.00  0.00      WT1   
ATOM   1531  H2  TIP3W1796      -0.225   2.405  -1.331  0.00  0.00      WT1   
ATOM   1532  OH2 TIP3W1798     -15.211 -15.204   9.343  0.00  0.00      WT1   
ATOM   1533  H1  TIP3W1798     -14.280 -15.328   9.157  0.00  0.00      WT1   
ATOM   1534  H2  TIP3W1798     -15.322 -14.255   9.389  0.00  0.00      WT1   
ATOM   1535  OH2 TIP3W1808       4.536  16.304  -9.125  0.00  0.00      WT1   
ATOM   1536  H1  TIP3W1808       5.410  16.557  -9.422  0.00  0.00      WT1   
ATOM   1537  H2  TIP3W1808       4.016  16.250  -9.927  0.00  0.00      WT1   
ATOM   1538  OH2 TIP3W1810      -2.238 -10.552  -7.433  0.00  0.00      WT1   
ATOM   1539  H1  TIP3W1810      -2.006 -10.943  -6.590  0.00  0.00      WT1   
ATOM   1540  H2  TIP3W1810      -1.829 -11.124  -8.083  0.00  0.00      WT1   
ATOM   1541  OH2 TIP3W1811     -18.156  -3.196 -15.067  0.00  0.00      WT1   
ATOM   1542  H1  TIP3W1811     -18.429  -3.712 -14.308  0.00  0.00      WT1   
ATOM   1543  H2  TIP3W1811     -18.490  -3.682 -15.821  0.00  0.00      WT1   
ATOM   1544  OH2 TIP3W1812      -1.585 -16.260 -19.454  0.00  0.00      WT1   
ATOM   1545  H1  TIP3W1812      -2.506 -16.475 -19.606  0.00  0.00      WT1   
ATOM   1546  H2  TIP3W1812      -1.101 -16.979 -19.860  0.00  0.00      WT1   
ATOM   1547  OH2 TIP3W1813       1.054   2.125  12.139  0.00  0.00      WT1   
ATOM   1548  H1  TIP3W1813       0.538   1.339  11.960  0.00  0.00      WT1   
ATOM   1549  H2  TIP3W1813       0.423   2.751  12.493  0.00  0.00      WT1   
ATOM   1550  OH2 TIP3W1814     -20.257  14.443   7.872  0.00  0.00      WT1   
ATOM   1551  H1  TIP3W1814     -19.866  15.252   7.544  0.00  0.00      WT1   
ATOM   1552  H2  TIP3W1814     -19.650  14.139   8.548  0.00  0.00      WT1   
ATOM   1553  OH2 TIP3W1815       3.196   5.780 -15.599  0.00  0.00      WT1   
ATOM   1554  H1  TIP3W1815       3.934   5.614 -16.186  0.00  0.00      WT1   
ATOM   1555  H2  TIP3W1815       2.447   5.376 -16.037  0.00  0.00      WT1   
ATOM   1556  OH2 TIP3W1816     -15.332  17.794  10.142  0.00  0.00      WT1   
ATOM   1557  H1  TIP3W1816     -15.663  16.906  10.002  0.00  0.00      WT1   
ATOM   1558  H2  TIP3W1816     -16.118  18.328  10.254  0.00  0.00      WT1   
ATOM   1559  OH2 TIP3W1817     -13.889  -5.776 -13.497  0.00  0.00      WT1   
ATOM   1560  H1  TIP3W1817     -14.458  -5.808 -14.266  0.00  0.00      WT1   
ATOM   1561  H2  TIP3W1817     -13.306  -6.529 -13.598  0.00  0.00      WT1   
ATOM   1562  OH2 TIP3W1820      10.204  -9.785  -0.752  0.00  0.00      WT1   
ATOM   1563  H1  TIP3W1820       9.969  -9.065  -1.337  0.00  0.00      WT1   
ATOM   1564  H2  TIP3W1820       9.463  -9.856  -0.149  0.00  0.00      WT1   
ATOM   1565  OH2 TIP3W1821     -17.776   4.918  -5.817  0.00  0.00      WT1   
ATOM   1566  H1  TIP3W1821     -18.390   4.333  -6.261  0.00  0.00      WT1   
ATOM   1567  H2  TIP3W1821     -16.969   4.408  -5.743  0.00  0.00      WT1   
ATOM   1568  OH2 TIP3W1824       1.000  15.976 -13.679  0.00  0.00      WT1   
ATOM   1569  H1  TIP3W1824       0.267  15.571 -13.215  0.00  0.00      WT1   
ATOM   1570  H2  TIP3W1824       1.680  15.302 -13.688  0.00  0.00      WT1   
ATOM   1571  OH2 TIP3W1829       5.567  -1.266  -4.795  0.00  0.00      WT1   
ATOM   1572  H1  TIP3W1829       4.633  -1.474  -4.807  0.00  0.00      WT1   
ATOM   1573  H2  TIP3W1829       5.605  -0.325  -4.966  0.00  0.00      WT1   
ATOM   1574  OH2 TIP3W1830     -14.592 -13.032 -16.340  0.00  0.00      WT1   
ATOM   1575  H1  TIP3W1830     -15.427 -12.726 -15.986  0.00  0.00      WT1   
ATOM   1576  H2  TIP3W1830     -14.702 -13.978 -16.433  0.00  0.00      WT1   
ATOM   1577  OH2 TIP3W1831     -13.771  -1.414 -15.660  0.00  0.00      WT1   
ATOM   1578  H1  TIP3W1831     -14.725  -1.472 -15.715  0.00  0.00      WT1   
ATOM   1579  H2  TIP3W1831     -13.455  -2.132 -16.209  0.00  0.00      WT1   
ATOM   1580  OH2 TIP3W1832      -8.311  19.245 -14.494  0.00  0.00      WT1   
ATOM   1581  H1  TIP3W1832      -7.620  18.585 -14.434  0.00  0.00      WT1   
ATOM   1582  H2  TIP3W1832      -8.406  19.575 -13.601  0.00  0.00      WT1   
ATOM   1583  OH2 TIP3W1833      16.101 -14.865 -18.906  0.00  0.00      WT1   
ATOM   1584  H1  TIP3W1833      15.905 -15.789 -18.749  0.00  0.00      WT1   
ATOM   1585  H2  TIP3W1833      17.050 -14.800 -18.805  0.00  0.00      WT1   
ATOM   1586  OH2 TIP3W1835      -5.655   4.604  -7.865  0.00  0.00      WT1   
ATOM   1587  H1  TIP3W1835      -5.038   3.878  -7.782  0.00  0.00      WT1   
ATOM   1588  H2  TIP3W1835      -5.149   5.304  -8.277  0.00  0.00      WT1   
ATOM   1589  OH2 TIP3W1836      13.653 -13.712   8.778  0.00  0.00      WT1   
ATOM   1590  H1  TIP3W1836      14.290 -14.420   8.684  0.00  0.00      WT1   
ATOM   1591  H2  TIP3W1836      14.178 -12.912   8.763  0.00  0.00      WT1   
ATOM   1592  OH2 TIP3W1837      18.694 -17.406  19.619  0.00  0.00      WT1   
ATOM   1593  H1  TIP3W1837      19.226 -18.159  19.363  0.00  0.00      WT1   
ATOM   1594  H2  TIP3W1837      19.233 -16.646  19.402  0.00  0.00      WT1   
ATOM   1595  OH2 TIP3W1838      11.191  16.062 -11.512  0.00  0.00      WT1   
ATOM   1596  H1  TIP3W1838      10.668  15.466 -12.049  0.00  0.00      WT1   
ATOM   1597  H2  TIP3W1838      10.644  16.842 -11.418  0.00  0.00      WT1   
ATOM   1598  OH2 TIP3W1839      -9.312   6.114  12.464  0.00  0.00      WT1   
ATOM   1599  H1  TIP3W1839      -8.625   5.946  11.819  0.00  0.00      WT1   
ATOM   1600  H2  TIP3W1839     -10.103   5.741  12.075  0.00  0.00      WT1   
ATOM   1601  OH2 TIP3W1840       0.086 -10.353 -17.429  0.00  0.00      WT1   
ATOM   1602  H1  TIP3W1840       0.426 -10.528 -18.307  0.00  0.00      WT1   
ATOM   1603  H2  TIP3W1840       0.836 -10.009 -16.945  0.00  0.00      WT1   
ATOM   1604  OH2 TIP3W1841     -19.879 -13.464  -4.182  0.00  0.00      WT1   
ATOM   1605  H1  TIP3W1841     -19.686 -13.522  -5.117  0.00  0.00      WT1   
ATOM   1606  H2  TIP3W1841     -20.835 -13.458  -4.133  0.00  0.00      WT1   
ATOM   1607  OH2 TIP3W1844      -7.580  17.690  -0.627  0.00  0.00      WT1   
ATOM   1608  H1  TIP3W1844      -7.710  18.631  -0.508  0.00  0.00      WT1   
ATOM   1609  H2  TIP3W1844      -6.928  17.624  -1.325  0.00  0.00      WT1   
ATOM   1610  OH2 TIP3W1847      17.864  17.102 -12.146  0.00  0.00      WT1   
ATOM   1611  H1  TIP3W1847      17.170  16.588 -11.733  0.00  0.00      WT1   
ATOM   1612  H2  TIP3W1847      18.498  17.255 -11.446  0.00  0.00      WT1   
ATOM   1613  OH2 TIP3W1851     -14.305  -2.467  -7.561  0.00  0.00      WT1   
ATOM   1614  H1  TIP3W1851     -14.016  -3.262  -8.009  0.00  0.00      WT1   
ATOM   1615  H2  TIP3W1851     -13.841  -1.758  -8.006  0.00  0.00      WT1   
ATOM   1616  OH2 TIP3W1852      10.673   0.460   8.808  0.00  0.00      WT1   
ATOM   1617  H1  TIP3W1852      11.481   0.926   8.593  0.00  0.00      WT1   
ATOM   1618  H2  TIP3W1852      10.745  -0.372   8.341  0.00  0.00      WT1   
ATOM   1619  OH2 TIP3W1853     -16.047  -1.155 -12.967  0.00  0.00      WT1   
ATOM   1620  H1  TIP3W1853     -16.258  -0.223 -12.915  0.00  0.00      WT1   
ATOM   1621  H2  TIP3W1853     -16.601  -1.487 -13.674  0.00  0.00      WT1   
ATOM   1622  OH2 TIP3W1854      16.534   6.695  -8.648  0.00  0.00      WT1   
ATOM   1623  H1  TIP3W1854      16.094   5.949  -9.056  0.00  0.00      WT1   
ATOM   1624  H2  TIP3W1854      16.728   6.401  -7.758  0.00  0.00      WT1   
ATOM   1625  OH2 TIP3W1856     -14.299  14.156 -19.445  0.00  0.00      WT1   
ATOM   1626  H1  TIP3W1856     -13.786  13.420 -19.778  0.00  0.00      WT1   
ATOM   1627  H2  TIP3W1856     -13.965  14.917 -19.920  0.00  0.00      WT1   
ATOM   1628  OH2 TIP3W1858      10.384   3.536  -7.957  0.00  0.00      WT1   
ATOM   1629  H1  TIP3W1858      10.913   2.877  -7.507  0.00  0.00      WT1   
ATOM   1630  H2  TIP3W1858      10.661   3.483  -8.872  0.00  0.00      WT1   
ATOM   1631  OH2 TIP3W1859       6.684   6.668  10.983  0.00  0.00      WT1   
ATOM   1632  H1  TIP3W1859       6.563   7.597  10.787  0.00  0.00      WT1   
ATOM   1633  H2  TIP3W1859       7.548   6.459  10.629  0.00  0.00      WT1   
ATOM   1634  OH2 TIP3W1860      15.369  18.247  -6.192  0.00  0.00      WT1   
ATOM   1635  H1  TIP3W1860      14.580  17.708  -6.235  0.00  0.00      WT1   
ATOM   1636  H2  TIP3W1860      15.136  18.968  -5.607  0.00  0.00      WT1   
ATOM   1637  OH2 TIP3W1861       9.513   2.496   5.504  0.00  0.00      WT1   
ATOM   1638  H1  TIP3W1861      10.384   2.875   5.618  0.00  0.00      WT1   
ATOM   1639  H2  TIP3W1861       9.561   2.033   4.667  0.00  0.00      WT1   
ATOM   1640  OH2 TIP3W1862      14.403   7.582   0.292  0.00  0.00      WT1   
ATOM   1641  H1  TIP3W1862      14.314   6.658   0.526  0.00  0.00      WT1   
ATOM   1642  H2  TIP3W1862      14.571   8.026   1.123  0.00  0.00      WT1   
ATOM   1643  OH2 TIP3W1866     -15.424   5.484 -20.170  0.00  0.00      WT1   
ATOM   1644  H1  TIP3W1866     -15.381   6.211 -20.791  0.00  0.00      WT1   
ATOM   1645  H2  TIP3W1866     -16.056   5.770 -19.510  0.00  0.00      WT1   
ATOM   1646  OH2 TIP3W1870      -0.806   8.666   6.673  0.00  0.00      WT1   
ATOM   1647  H1  TIP3W1870      -0.361   7.953   7.131  0.00  0.00      WT1   
ATOM   1648  H2  TIP3W1870      -1.373   8.227   6.040  0.00  0.00      WT1   
ATOM   1649  OH2 TIP3W1871     -20.116  -5.735  15.095  0.00  0.00      WT1   
ATOM   1650  H1  TIP3W1871     -20.660  -5.170  14.547  0.00  0.00      WT1   
ATOM   1651  H2  TIP3W1871     -19.620  -6.267  14.473  0.00  0.00      WT1   
ATOM   1652  OH2 TIP3W1872     -15.648   3.583  -9.951  0.00  0.00      WT1   
ATOM   1653  H1  TIP3W1872     -16.216   3.855 -10.671  0.00  0.00      WT1   
ATOM   1654  H2  TIP3W1872     -14.906   3.154 -10.378  0.00  0.00      WT1   
ATOM   1655  OH2 TIP3W1873      -9.136   3.348 -16.527  0.00  0.00      WT1   
ATOM   1656  H1  TIP3W1873     -10.083   3.224 -16.600  0.00  0.00      WT1   
ATOM   1657  H2  TIP3W1873      -8.848   2.653 -15.935  0.00  0.00      WT1   
ATOM   1658  OH2 TIP3W1874     -20.835  -4.822  -2.496  0.00  0.00      WT1   
ATOM   1659  H1  TIP3W1874     -20.906  -4.786  -1.542  0.00  0.00      WT1   
ATOM   1660  H2  TIP3W1874     -19.925  -5.068  -2.660  0.00  0.00      WT1   
ATOM   1661  OH2 TIP3W1875     -16.797  15.838  -1.491  0.00  0.00      WT1   
ATOM   1662  H1  TIP3W1875     -15.952  15.574  -1.128  0.00  0.00      WT1   
ATOM   1663  H2  TIP3W1875     -17.176  15.028  -1.831  0.00  0.00      WT1   
ATOM   1664  OH2 TIP3W1876       7.409 -16.299 -13.654  0.00  0.00      WT1   
ATOM   1665  H1  TIP3W1876       6.692 -16.018 -13.085  0.00  0.00      WT1   
ATOM   1666  H2  TIP3W1876       8.119 -16.524 -13.052  0.00  0.00      WT1   
ATOM   1667  OH2 TIP3W1877     -15.880 -10.407 -17.275  0.00  0.00      WT1   
ATOM   1668  H1  TIP3W1877     -16.338 -10.833 -16.550  0.00  0.00      WT1   
ATOM   1669  H2  TIP3W1877     -15.394  -9.692 -16.865  0.00  0.00      WT1   
ATOM   1670  OH2 TIP3W1878       0.425 -17.139  16.641  0.00  0.00      WT1   
ATOM   1671  H1  TIP3W1878      -0.361 -17.682  16.698  0.00  0.00      WT1   
ATOM   1672  H2  TIP3W1878       0.705 -17.025  17.549  0.00  0.00      WT1   
ATOM   1673  OH2 TIP3W1880       0.242  -3.631 -19.722  0.00  0.00      WT1   
ATOM   1674  H1  TIP3W1880       1.050  -3.118 -19.714  0.00  0.00      WT1   
ATOM   1675  H2  TIP3W1880      -0.284  -3.262 -19.012  0.00  0.00      WT1   
ATOM   1676  OH2 TIP3W1883       1.351   9.817   4.478  0.00  0.00      WT1   
ATOM   1677  H1  TIP3W1883       0.595  10.366   4.270  0.00  0.00      WT1   
ATOM   1678  H2  TIP3W1883       1.192   9.000   4.005  0.00  0.00      WT1   
ATOM   1679  OH2 TIP3W1885       7.088   3.777  12.423  0.00  0.00      WT1   
ATOM   1680  H1  TIP3W1885       7.076   4.273  11.604  0.00  0.00      WT1   
ATOM   1681  H2  TIP3W1885       7.553   2.969  12.207  0.00  0.00      WT1   
ATOM   1682  OH2 TIP3W1891      -9.275 -20.139   2.927  0.00  0.00      WT1   
ATOM   1683  H1  TIP3W1891      -9.324 -20.539   2.059  0.00  0.00      WT1   
ATOM   1684  H2  TIP3W1891      -9.317 -20.878   3.535  0.00  0.00      WT1   
ATOM   1685  OH2 TIP3W1892     -16.417  -4.374  16.226  0.00  0.00      WT1   
ATOM   1686  H1  TIP3W1892     -16.748  -3.778  15.554  0.00  0.00      WT1   
ATOM   1687  H2  TIP3W1892     -17.188  -4.602  16.746  0.00  0.00      WT1   
ATOM   1688  OH2 TIP3W1894      -5.101   3.807 -18.980  0.00  0.00      WT1   
ATOM   1689  H1  TIP3W1894      -5.225   3.687 -19.922  0.00  0.00      WT1   
ATOM   1690  H2  TIP3W1894      -4.228   4.192 -18.900  0.00  0.00      WT1   
ATOM   1691  OH2 TIP3W1895      12.414   4.731  15.703  0.00  0.00      WT1   
ATOM   1692  H1  TIP3W1895      12.055   4.733  14.815  0.00  0.00      WT1   
ATOM   1693  H2  TIP3W1895      12.972   3.954  15.734  0.00  0.00      WT1   
ATOM   1694  OH2 TIP3W1896     -15.704   7.872  17.463  0.00  0.00      WT1   
ATOM   1695  H1  TIP3W1896     -15.769   8.659  18.004  0.00  0.00      WT1   
ATOM   1696  H2  TIP3W1896     -16.606   7.679  17.211  0.00  0.00      WT1   
ATOM   1697  OH2 TIP3W1897     -15.692  -9.972  12.525  0.00  0.00      WT1   
ATOM   1698  H1  TIP3W1897     -14.812 -10.331  12.636  0.00  0.00      WT1   
ATOM   1699  H2  TIP3W1897     -16.179 -10.290  13.286  0.00  0.00      WT1   
ATOM   1700  OH2 TIP3W1898       9.115 -14.290 -10.959  0.00  0.00      WT1   
ATOM   1701  H1  TIP3W1898       8.891 -13.809 -11.755  0.00  0.00      WT1   
ATOM   1702  H2  TIP3W1898       9.295 -15.181 -11.260  0.00  0.00      WT1   
ATOM   1703  OH2 TIP3W1899     -15.259  11.767  -6.964  0.00  0.00      WT1   
ATOM   1704  H1  TIP3W1899     -14.346  12.052  -7.005  0.00  0.00      WT1   
ATOM   1705  H2  TIP3W1899     -15.595  11.911  -7.848  0.00  0.00      WT1   
ATOM   1706  OH2 TIP3W1900      14.234  16.368  18.283  0.00  0.00      WT1   
ATOM   1707  H1  TIP3W1900      13.665  17.137  18.333  0.00  0.00      WT1   
ATOM   1708  H2  TIP3W1900      13.712  15.714  17.818  0.00  0.00      WT1   
ATOM   1709  OH2 TIP3W1901      11.223 -14.490  -4.060  0.00  0.00      WT1   
ATOM   1710  H1  TIP3W1901      10.693 -14.126  -4.769  0.00  0.00      WT1   
ATOM   1711  H2  TIP3W1901      11.104 -13.879  -3.333  0.00  0.00      WT1   
ATOM   1712  OH2 TIP3W1902      -5.142 -14.844  -5.516  0.00  0.00      WT1   
ATOM   1713  H1  TIP3W1902      -5.278 -15.063  -6.437  0.00  0.00      WT1   
ATOM   1714  H2  TIP3W1902      -4.573 -15.540  -5.185  0.00  0.00      WT1   
ATOM   1715  OH2 TIP3W1906      12.480 -15.565   2.478  0.00  0.00      WT1   
ATOM   1716  H1  TIP3W1906      13.403 -15.581   2.730  0.00  0.00      WT1   
ATOM   1717  H2  TIP3W1906      12.076 -16.257   3.002  0.00  0.00      WT1   
ATOM   1718  OH2 TIP3W1907      -2.458 -12.382   8.225  0.00  0.00      WT1   
ATOM   1719  H1  TIP3W1907      -2.019 -11.777   8.823  0.00  0.00      WT1   
ATOM   1720  H2  TIP3W1907      -3.363 -12.072   8.191  0.00  0.00      WT1   
ATOM   1721  OH2 TIP3W1911      -4.907  -6.514  -6.623  0.00  0.00      WT1   
ATOM   1722  H1  TIP3W1911      -5.443  -7.230  -6.965  0.00  0.00      WT1   
ATOM   1723  H2  TIP3W1911      -4.005  -6.809  -6.748  0.00  0.00      WT1   
ATOM   1724  OH2 TIP3W1912      10.484  16.616  -8.383  0.00  0.00      WT1   
ATOM   1725  H1  TIP3W1912      10.992  17.298  -8.821  0.00  0.00      WT1   
ATOM   1726  H2  TIP3W1912       9.592  16.961  -8.355  0.00  0.00      WT1   
ATOM   1727  OH2 TIP3W1913     -17.408  12.770   9.356  0.00  0.00      WT1   
ATOM   1728  H1  TIP3W1913     -17.022  12.050   9.854  0.00  0.00      WT1   
ATOM   1729  H2  TIP3W1913     -17.373  12.477   8.445  0.00  0.00      WT1   
ATOM   1730  OH2 TIP3W1914      -9.508  -9.156   3.965  0.00  0.00      WT1   
ATOM   1731  H1  TIP3W1914      -9.620  -9.720   3.200  0.00  0.00      WT1   
ATOM   1732  H2  TIP3W1914      -9.165  -8.336   3.610  0.00  0.00      WT1   
ATOM   1733  OH2 TIP3W1915      -0.200 -13.194  13.033  0.00  0.00      WT1   
ATOM   1734  H1  TIP3W1915       0.320 -13.797  12.502  0.00  0.00      WT1   
ATOM   1735  H2  TIP3W1915       0.098 -13.347  13.930  0.00  0.00      WT1   
ATOM   1736  OH2 TIP3W1916      13.942 -16.921   8.030  0.00  0.00      WT1   
ATOM   1737  H1  TIP3W1916      14.441 -16.869   8.845  0.00  0.00      WT1   
ATOM   1738  H2  TIP3W1916      14.460 -17.499   7.469  0.00  0.00      WT1   
ATOM   1739  OH2 TIP3W1918       9.619 -10.633  -3.718  0.00  0.00      WT1   
ATOM   1740  H1  TIP3W1918      10.554 -10.466  -3.840  0.00  0.00      WT1   
ATOM   1741  H2  TIP3W1918       9.381 -11.208  -4.444  0.00  0.00      WT1   
ATOM   1742  OH2 TIP3W1919      11.892  -5.078  19.166  0.00  0.00      WT1   
ATOM   1743  H1  TIP3W1919      12.576  -5.720  18.976  0.00  0.00      WT1   
ATOM   1744  H2  TIP3W1919      12.329  -4.230  19.082  0.00  0.00      WT1   
ATOM   1745  OH2 TIP3W1920      14.030 -16.423  13.423  0.00  0.00      WT1   
ATOM   1746  H1  TIP3W1920      14.300 -17.322  13.234  0.00  0.00      WT1   
ATOM   1747  H2  TIP3W1920      13.831 -16.047  12.566  0.00  0.00      WT1   
ATOM   1748  OH2 TIP3W1921      13.120  16.628  10.499  0.00  0.00      WT1   
ATOM   1749  H1  TIP3W1921      13.490  16.349  11.336  0.00  0.00      WT1   
ATOM   1750  H2  TIP3W1921      13.861  16.997  10.019  0.00  0.00      WT1   
ATOM   1751  OH2 TIP3W1922      17.174  -1.769   3.213  0.00  0.00      WT1   
ATOM   1752  H1  TIP3W1922      18.117  -1.761   3.051  0.00  0.00      WT1   
ATOM   1753  H2  TIP3W1922      16.995  -2.650   3.542  0.00  0.00      WT1   
ATOM   1754  OH2 TIP3W1923      -6.750  11.905   3.985  0.00  0.00      WT1   
ATOM   1755  H1  TIP3W1923      -7.417  11.219   3.953  0.00  0.00      WT1   
ATOM   1756  H2  TIP3W1923      -6.703  12.235   3.088  0.00  0.00      WT1   
ATOM   1757  OH2 TIP3W1924       6.242   3.778   0.948  0.00  0.00      WT1   
ATOM   1758  H1  TIP3W1924       6.110   2.956   1.420  0.00  0.00      WT1   
ATOM   1759  H2  TIP3W1924       5.577   3.769   0.259  0.00  0.00      WT1   
ATOM   1760  OH2 TIP3W1925      17.734  -8.097 -16.859  0.00  0.00      WT1   
ATOM   1761  H1  TIP3W1925      18.205  -7.617 -16.177  0.00  0.00      WT1   
ATOM   1762  H2  TIP3W1925      17.901  -9.019 -16.663  0.00  0.00      WT1   
ATOM   1763  OH2 TIP3W1934       2.727  18.879  15.916  0.00  0.00      WT1   
ATOM   1764  H1  TIP3W1934       1.863  18.554  16.168  0.00  0.00      WT1   
ATOM   1765  H2  TIP3W1934       2.842  18.581  15.014  0.00  0.00      WT1   
ATOM   1766  OH2 TIP3W1935     -16.955  13.504  16.510  0.00  0.00      WT1   
ATOM   1767  H1  TIP3W1935     -16.641  13.866  15.681  0.00  0.00      WT1   
ATOM   1768  H2  TIP3W1935     -17.684  12.935  16.262  0.00  0.00      WT1   
ATOM   1769  OH2 TIP3W1937      11.898  -7.594  -1.683  0.00  0.00      WT1   
ATOM   1770  H1  TIP3W1937      12.240  -8.483  -1.592  0.00  0.00      WT1   
ATOM   1771  H2  TIP3W1937      11.792  -7.472  -2.626  0.00  0.00      WT1   
ATOM   1772  OH2 TIP3W1938      17.121 -12.722  -9.801  0.00  0.00      WT1   
ATOM   1773  H1  TIP3W1938      16.863 -12.005 -10.381  0.00  0.00      WT1   
ATOM   1774  H2  TIP3W1938      17.423 -12.288  -9.003  0.00  0.00      WT1   
ATOM   1775  OH2 TIP3W1939      -6.326  15.060 -11.624  0.00  0.00      WT1   
ATOM   1776  H1  TIP3W1939      -5.629  15.265 -11.001  0.00  0.00      WT1   
ATOM   1777  H2  TIP3W1939      -6.397  14.105 -11.598  0.00  0.00      WT1   
ATOM   1778  OH2 TIP3W1940      15.701 -17.750 -19.439  0.00  0.00      WT1   
ATOM   1779  H1  TIP3W1940      15.120 -17.870 -20.190  0.00  0.00      WT1   
ATOM   1780  H2  TIP3W1940      16.572 -17.648 -19.822  0.00  0.00      WT1   
ATOM   1781  OH2 TIP3W1941     -16.672  12.688   2.950  0.00  0.00      WT1   
ATOM   1782  H1  TIP3W1941     -17.522  12.906   3.333  0.00  0.00      WT1   
ATOM   1783  H2  TIP3W1941     -16.842  11.915   2.413  0.00  0.00      WT1   
ATOM   1784  OH2 TIP3W1942     -12.116   4.277 -12.453  0.00  0.00      WT1   
ATOM   1785  H1  TIP3W1942     -12.465   4.530 -13.308  0.00  0.00      WT1   
ATOM   1786  H2  TIP3W1942     -12.417   4.964 -11.858  0.00  0.00      WT1   
ATOM   1787  OH2 TIP3W1943     -18.869  17.060   6.991  0.00  0.00      WT1   
ATOM   1788  H1  TIP3W1943     -18.718  16.758   6.095  0.00  0.00      WT1   
ATOM   1789  H2  TIP3W1943     -18.504  17.945   7.010  0.00  0.00      WT1   
ATOM   1790  OH2 TIP3W1946      -4.212   8.670  -2.523  0.00  0.00      WT1   
ATOM   1791  H1  TIP3W1946      -5.146   8.811  -2.369  0.00  0.00      WT1   
ATOM   1792  H2  TIP3W1946      -4.174   7.874  -3.054  0.00  0.00      WT1   
ATOM   1793  OH2 TIP3W1948       4.424 -13.926  10.836  0.00  0.00      WT1   
ATOM   1794  H1  TIP3W1948       4.397 -13.294  10.117  0.00  0.00      WT1   
ATOM   1795  H2  TIP3W1948       3.533 -14.270  10.887  0.00  0.00      WT1   
ATOM   1796  OH2 TIP3W1949      -0.816 -16.754  13.859  0.00  0.00      WT1   
ATOM   1797  H1  TIP3W1949      -0.028 -16.860  14.392  0.00  0.00      WT1   
ATOM   1798  H2  TIP3W1949      -1.249 -17.607  13.898  0.00  0.00      WT1   
ATOM   1799  OH2 TIP3W1950     -16.108 -15.660   6.640  0.00  0.00      WT1   
ATOM   1800  H1  TIP3W1950     -15.647 -15.428   7.446  0.00  0.00      WT1   
ATOM   1801  H2  TIP3W1950     -17.029 -15.704   6.895  0.00  0.00      WT1   
ATOM   1802  OH2 TIP3W1953      -5.282  16.555 -17.715  0.00  0.00      WT1   
ATOM   1803  H1  TIP3W1953      -5.104  17.400 -18.129  0.00  0.00      WT1   
ATOM   1804  H2  TIP3W1953      -4.517  16.019 -17.925  0.00  0.00      WT1   
ATOM   1805  OH2 TIP3W1954     -12.475 -18.707  -2.258  0.00  0.00      WT1   
ATOM   1806  H1  TIP3W1954     -12.468 -19.653  -2.115  0.00  0.00      WT1   
ATOM   1807  H2  TIP3W1954     -13.341 -18.426  -1.960  0.00  0.00      WT1   
ATOM   1808  OH2 TIP3W1955     -13.399   7.832 -18.652  0.00  0.00      WT1   
ATOM   1809  H1  TIP3W1955     -12.942   6.999 -18.768  0.00  0.00      WT1   
ATOM   1810  H2  TIP3W1955     -13.038   8.192 -17.841  0.00  0.00      WT1   
ATOM   1811  OH2 TIP3W1960      -6.706 -16.411   5.658  0.00  0.00      WT1   
ATOM   1812  H1  TIP3W1960      -7.075 -17.211   5.283  0.00  0.00      WT1   
ATOM   1813  H2  TIP3W1960      -7.450 -15.812   5.724  0.00  0.00      WT1   
ATOM   1814  OH2 TIP3W1961       9.970 -18.948   6.395  0.00  0.00      WT1   
ATOM   1815  H1  TIP3W1961       9.960 -18.651   7.305  0.00  0.00      WT1   
ATOM   1816  H2  TIP3W1961       9.099 -19.317   6.252  0.00  0.00      WT1   
ATOM   1817  OH2 TIP3W1962      12.507 -13.102  -0.574  0.00  0.00      WT1   
ATOM   1818  H1  TIP3W1962      12.855 -12.339  -0.112  0.00  0.00      WT1   
ATOM   1819  H2  TIP3W1962      11.903 -12.736  -1.221  0.00  0.00      WT1   
ATOM   1820  OH2 TIP3W1963       8.643  -9.102  -8.934  0.00  0.00      WT1   
ATOM   1821  H1  TIP3W1963       8.757  -9.485  -9.804  0.00  0.00      WT1   
ATOM   1822  H2  TIP3W1963       8.529  -9.854  -8.354  0.00  0.00      WT1   
ATOM   1823  OH2 TIP3W1965      19.428  -0.398 -11.073  0.00  0.00      WT1   
ATOM   1824  H1  TIP3W1965      19.800  -0.525 -10.200  0.00  0.00      WT1   
ATOM   1825  H2  TIP3W1965      20.150  -0.045 -11.593  0.00  0.00      WT1   
ATOM   1826  OH2 TIP3W1967      -8.056  15.914 -13.813  0.00  0.00      WT1   
ATOM   1827  H1  TIP3W1967      -7.299  16.487 -13.935  0.00  0.00      WT1   
ATOM   1828  H2  TIP3W1967      -7.728  15.194 -13.274  0.00  0.00      WT1   
ATOM   1829  OH2 TIP3W1976       3.470  17.624   7.197  0.00  0.00      WT1   
ATOM   1830  H1  TIP3W1976       3.134  16.791   6.865  0.00  0.00      WT1   
ATOM   1831  H2  TIP3W1976       2.706  18.200   7.220  0.00  0.00      WT1   
ATOM   1832  OH2 TIP3W1977      15.618   6.452   6.618  0.00  0.00      WT1   
ATOM   1833  H1  TIP3W1977      16.380   5.882   6.512  0.00  0.00      WT1   
ATOM   1834  H2  TIP3W1977      14.959   6.083   6.030  0.00  0.00      WT1   
ATOM   1835  OH2 TIP3W1978     -11.919   5.485  -8.490  0.00  0.00      WT1   
ATOM   1836  H1  TIP3W1978     -11.652   6.354  -8.191  0.00  0.00      WT1   
ATOM   1837  H2  TIP3W1978     -11.258   5.240  -9.138  0.00  0.00      WT1   
ATOM   1838  OH2 TIP3W1979      -0.356   7.074  12.199  0.00  0.00      WT1   
ATOM   1839  H1  TIP3W1979      -0.368   6.308  11.626  0.00  0.00      WT1   
ATOM   1840  H2  TIP3W1979       0.530   7.426  12.111  0.00  0.00      WT1   
ATOM   1841  OH2 TIP3W1980      -8.879   4.600  14.661  0.00  0.00      WT1   
ATOM   1842  H1  TIP3W1980      -9.009   5.215  13.939  0.00  0.00      WT1   
ATOM   1843  H2  TIP3W1980      -9.592   4.790  15.270  0.00  0.00      WT1   
ATOM   1844  OH2 TIP3W1982     -11.788 -17.677  -6.823  0.00  0.00      WT1   
ATOM   1845  H1  TIP3W1982     -10.878 -17.534  -6.561  0.00  0.00      WT1   
ATOM   1846  H2  TIP3W1982     -11.976 -16.966  -7.435  0.00  0.00      WT1   
ATOM   1847  OH2 TIP3W1984      14.081  13.436 -10.765  0.00  0.00      WT1   
ATOM   1848  H1  TIP3W1984      14.253  12.495 -10.782  0.00  0.00      WT1   
ATOM   1849  H2  TIP3W1984      13.623  13.582  -9.937  0.00  0.00      WT1   
ATOM   1850  OH2 TIP3W1986      18.471  -7.714  -9.721  0.00  0.00      WT1   
ATOM   1851  H1  TIP3W1986      17.636  -7.434 -10.095  0.00  0.00      WT1   
ATOM   1852  H2  TIP3W1986      18.591  -7.153  -8.955  0.00  0.00      WT1   
ATOM   1853  OH2 TIP3W1987       8.696  15.252 -19.111  0.00  0.00      WT1   
ATOM   1854  H1  TIP3W1987       7.908  15.775 -19.258  0.00  0.00      WT1   
ATOM   1855  H2  TIP3W1987       9.390  15.731 -19.564  0.00  0.00      WT1   
ATOM   1856  OH2 TIP3W1988     -16.029  17.063 -17.708  0.00  0.00      WT1   
ATOM   1857  H1  TIP3W1988     -16.453  16.252 -17.990  0.00  0.00      WT1   
ATOM   1858  H2  TIP3W1988     -16.452  17.748 -18.226  0.00  0.00      WT1   
ATOM   1859  OH2 TIP3W1989      10.155  -4.262   9.509  0.00  0.00      WT1   
ATOM   1860  H1  TIP3W1989       9.854  -4.798  10.243  0.00  0.00      WT1   
ATOM   1861  H2  TIP3W1989      11.093  -4.149   9.663  0.00  0.00      WT1   
ATOM   1862  OH2 TIP3W1993      -0.925  -0.143  11.671  0.00  0.00      WT1   
ATOM   1863  H1  TIP3W1993      -0.660  -0.523  10.833  0.00  0.00      WT1   
ATOM   1864  H2  TIP3W1993      -1.520  -0.790  12.050  0.00  0.00      WT1   
ATOM   1865  OH2 TIP3W1998     -12.808 -15.383   8.324  0.00  0.00      WT1   
ATOM   1866  H1  TIP3W1998     -12.269 -15.023   7.620  0.00  0.00      WT1   
ATOM   1867  H2  TIP3W1998     -12.363 -16.192   8.577  0.00  0.00      WT1   
ATOM   1868  OH2 TIP3W2000       1.752  -6.696   4.830  0.00  0.00      WT1   
ATOM   1869  H1  TIP3W2000       1.236  -5.900   4.955  0.00  0.00      WT1   
ATOM   1870  H2  TIP3W2000       1.510  -7.258   5.566  0.00  0.00      WT1   
ATOM   1871  OH2 TIP3W2002      -4.015   0.981  13.206  0.00  0.00      WT1   
ATOM   1872  H1  TIP3W2002      -4.540   1.085  12.413  0.00  0.00      WT1   
ATOM   1873  H2  TIP3W2002      -3.708   0.075  13.174  0.00  0.00      WT1   
ATOM   1874  OH2 TIP3W2003      12.539  -8.712  12.339  0.00  0.00      WT1   
ATOM   1875  H1  TIP3W2003      13.171  -8.746  13.057  0.00  0.00      WT1   
ATOM   1876  H2  TIP3W2003      12.697  -7.866  11.920  0.00  0.00      WT1   
ATOM   1877  OH2 TIP3W2009     -10.231 -18.496   9.352  0.00  0.00      WT1   
ATOM   1878  H1  TIP3W2009     -10.664 -19.335   9.191  0.00  0.00      WT1   
ATOM   1879  H2  TIP3W2009      -9.914 -18.559  10.253  0.00  0.00      WT1   
ATOM   1880  OH2 TIP3W2014       2.828   9.703  -8.405  0.00  0.00      WT1   
ATOM   1881  H1  TIP3W2014       2.089   9.704  -7.797  0.00  0.00      WT1   
ATOM   1882  H2  TIP3W2014       3.157  10.601  -8.384  0.00  0.00      WT1   
ATOM   1883  OH2 TIP3W2016      10.393  -2.368 -13.715  0.00  0.00      WT1   
ATOM   1884  H1  TIP3W2016      11.106  -1.752 -13.545  0.00  0.00      WT1   
ATOM   1885  H2  TIP3W2016       9.642  -2.000 -13.250  0.00  0.00      WT1   
ATOM   1886  OH2 TIP3W2018      10.660 -13.026  -6.357  0.00  0.00      WT1   
ATOM   1887  H1  TIP3W2018      11.477 -13.137  -6.843  0.00  0.00      WT1   
ATOM   1888  H2  TIP3W2018      10.484 -12.086  -6.397  0.00  0.00      WT1   
ATOM   1889  OH2 TIP3W2021      -6.261  -4.942  13.285  0.00  0.00      WT1   
ATOM   1890  H1  TIP3W2021      -5.428  -5.057  12.829  0.00  0.00      WT1   
ATOM   1891  H2  TIP3W2021      -6.630  -5.824  13.337  0.00  0.00      WT1   
ATOM   1892  OH2 TIP3W2022      -2.780  -1.616  12.740  0.00  0.00      WT1   
ATOM   1893  H1  TIP3W2022      -3.518  -2.038  12.299  0.00  0.00      WT1   
ATOM   1894  H2  TIP3W2022      -2.704  -2.077  13.576  0.00  0.00      WT1   
ATOM   1895  OH2 TIP3W2025     -11.729 -18.133  -9.557  0.00  0.00      WT1   
ATOM   1896  H1  TIP3W2025     -11.500 -17.664  -8.754  0.00  0.00      WT1   
ATOM   1897  H2  TIP3W2025     -11.541 -19.050  -9.361  0.00  0.00      WT1   
ATOM   1898  OH2 TIP3W2026      13.782   5.821   4.828  0.00  0.00      WT1   
ATOM   1899  H1  TIP3W2026      13.428   6.698   4.976  0.00  0.00      WT1   
ATOM   1900  H2  TIP3W2026      13.032   5.237   4.941  0.00  0.00      WT1   
ATOM   1901  OH2 TIP3W2029       4.309   4.888  11.381  0.00  0.00      WT1   
ATOM   1902  H1  TIP3W2029       4.871   4.228  11.787  0.00  0.00      WT1   
ATOM   1903  H2  TIP3W2029       4.910   5.440  10.881  0.00  0.00      WT1   
ATOM   1904  OH2 TIP3W2031       8.682 -16.384   4.490  0.00  0.00      WT1   
ATOM   1905  H1  TIP3W2031       8.399 -17.103   5.055  0.00  0.00      WT1   
ATOM   1906  H2  TIP3W2031       9.060 -15.742   5.091  0.00  0.00      WT1   
ATOM   1907  OH2 TIP3W2037      19.777  14.021 -10.713  0.00  0.00      WT1   
ATOM   1908  H1  TIP3W2037      18.934  13.896 -11.149  0.00  0.00      WT1   
ATOM   1909  H2  TIP3W2037      20.413  14.057 -11.427  0.00  0.00      WT1   
ATOM   1910  OH2 TIP3W2038       2.147  18.545 -14.491  0.00  0.00      WT1   
ATOM   1911  H1  TIP3W2038       1.806  17.715 -14.156  0.00  0.00      WT1   
ATOM   1912  H2  TIP3W2038       2.177  19.118 -13.725  0.00  0.00      WT1   
ATOM   1913  OH2 TIP3W2039       5.642  -9.584  -0.527  0.00  0.00      WT1   
ATOM   1914  H1  TIP3W2039       5.520 -10.525  -0.399  0.00  0.00      WT1   
ATOM   1915  H2  TIP3W2039       4.891  -9.183  -0.089  0.00  0.00      WT1   
ATOM   1916  OH2 TIP3W2040      -6.667 -15.533  13.348  0.00  0.00      WT1   
ATOM   1917  H1  TIP3W2040      -6.989 -14.644  13.200  0.00  0.00      WT1   
ATOM   1918  H2  TIP3W2040      -5.931 -15.626  12.743  0.00  0.00      WT1   
ATOM   1919  OH2 TIP3W2042       9.352 -19.263   3.211  0.00  0.00      WT1   
ATOM   1920  H1  TIP3W2042       9.425 -18.332   3.423  0.00  0.00      WT1   
ATOM   1921  H2  TIP3W2042       9.522 -19.711   4.039  0.00  0.00      WT1   
ATOM   1922  OH2 TIP3W2043     -12.953 -12.479 -18.680  0.00  0.00      WT1   
ATOM   1923  H1  TIP3W2043     -12.247 -12.137 -18.132  0.00  0.00      WT1   
ATOM   1924  H2  TIP3W2043     -13.688 -12.597 -18.078  0.00  0.00      WT1   
ATOM   1925  OH2 TIP3W2044      -8.995   1.691  -5.245  0.00  0.00      WT1   
ATOM   1926  H1  TIP3W2044      -8.898   0.739  -5.270  0.00  0.00      WT1   
ATOM   1927  H2  TIP3W2044      -8.112   2.017  -5.068  0.00  0.00      WT1   
ATOM   1928  OH2 TIP3W2045     -13.592  13.645  10.415  0.00  0.00      WT1   
ATOM   1929  H1  TIP3W2045     -13.949  12.845  10.803  0.00  0.00      WT1   
ATOM   1930  H2  TIP3W2045     -12.975  13.335   9.752  0.00  0.00      WT1   
ATOM   1931  OH2 TIP3W2061     -12.791   2.221 -10.166  0.00  0.00      WT1   
ATOM   1932  H1  TIP3W2061     -12.115   2.586 -10.737  0.00  0.00      WT1   
ATOM   1933  H2  TIP3W2061     -12.462   2.372  -9.279  0.00  0.00      WT1   
ATOM   1934  OH2 TIP3W2070      -2.477  -5.585   4.312  0.00  0.00      WT1   
ATOM   1935  H1  TIP3W2070      -1.697  -5.113   4.605  0.00  0.00      WT1   
ATOM   1936  H2  TIP3W2070      -2.557  -5.363   3.384  0.00  0.00      WT1   
ATOM   1937  OH2 TIP3W2075      17.835   9.091  -5.944  0.00  0.00      WT1   
ATOM   1938  H1  TIP3W2075      17.303   8.306  -5.815  0.00  0.00      WT1   
ATOM   1939  H2  TIP3W2075      18.607   8.782  -6.419  0.00  0.00      WT1   
ATOM   1940  OH2 TIP3W2079       0.015   9.640  -8.052  0.00  0.00      WT1   
ATOM   1941  H1  TIP3W2079      -0.514   9.397  -8.811  0.00  0.00      WT1   
ATOM   1942  H2  TIP3W2079      -0.555  10.207  -7.533  0.00  0.00      WT1   
ATOM   1943  OH2 TIP3W2082     -18.658 -14.052  -1.695  0.00  0.00      WT1   
ATOM   1944  H1  TIP3W2082     -18.997 -13.975  -2.587  0.00  0.00      WT1   
ATOM   1945  H2  TIP3W2082     -17.998 -14.743  -1.748  0.00  0.00      WT1   
ATOM   1946  OH2 TIP3W2083       0.083  -0.023  -7.094  0.00  0.00      WT1   
ATOM   1947  H1  TIP3W2083       0.042  -0.155  -6.147  0.00  0.00      WT1   
ATOM   1948  H2  TIP3W2083       0.999   0.190  -7.268  0.00  0.00      WT1   
ATOM   1949  OH2 TIP3W2084      11.188   3.412  -0.796  0.00  0.00      WT1   
ATOM   1950  H1  TIP3W2084      11.276   2.460  -0.850  0.00  0.00      WT1   
ATOM   1951  H2  TIP3W2084      11.411   3.723  -1.674  0.00  0.00      WT1   
ATOM   1952  OH2 TIP3W2086      -4.292 -17.485   4.709  0.00  0.00      WT1   
ATOM   1953  H1  TIP3W2086      -3.827 -17.014   5.399  0.00  0.00      WT1   
ATOM   1954  H2  TIP3W2086      -5.211 -17.249   4.834  0.00  0.00      WT1   
ATOM   1955  OH2 TIP3W2095      -4.994 -12.858 -19.804  0.00  0.00      WT1   
ATOM   1956  H1  TIP3W2095      -4.566 -12.185 -20.334  0.00  0.00      WT1   
ATOM   1957  H2  TIP3W2095      -4.327 -13.534 -19.689  0.00  0.00      WT1   
ATOM   1958  OH2 TIP3W2103      -2.014   0.965  18.904  0.00  0.00      WT1   
ATOM   1959  H1  TIP3W2103      -2.589   0.519  18.282  0.00  0.00      WT1   
ATOM   1960  H2  TIP3W2103      -2.456   0.875  19.748  0.00  0.00      WT1   
ATOM   1961  OH2 TIP3W2105      -5.335  14.841  15.207  0.00  0.00      WT1   
ATOM   1962  H1  TIP3W2105      -4.860  15.295  14.512  0.00  0.00      WT1   
ATOM   1963  H2  TIP3W2105      -4.795  14.076  15.408  0.00  0.00      WT1   
ATOM   1964  OH2 TIP3W2106       0.495  11.552  17.974  0.00  0.00      WT1   
ATOM   1965  H1  TIP3W2106       0.064  12.357  18.263  0.00  0.00      WT1   
ATOM   1966  H2  TIP3W2106       1.391  11.818  17.771  0.00  0.00      WT1   
ATOM   1967  OH2 TIP3W2116     -19.433 -10.496   4.446  0.00  0.00      WT1   
ATOM   1968  H1  TIP3W2116     -20.116 -10.193   5.043  0.00  0.00      WT1   
ATOM   1969  H2  TIP3W2116     -18.628 -10.460   4.964  0.00  0.00      WT1   
ATOM   1970  OH2 TIP3W2123      17.678 -16.544 -12.520  0.00  0.00      WT1   
ATOM   1971  H1  TIP3W2123      18.137 -17.319 -12.196  0.00  0.00      WT1   
ATOM   1972  H2  TIP3W2123      17.707 -15.925 -11.791  0.00  0.00      WT1   
ATOM   1973  OH2 TIP3W2127      18.296  19.782   2.874  0.00  0.00      WT1   
ATOM   1974  H1  TIP3W2127      18.245  19.438   1.982  0.00  0.00      WT1   
ATOM   1975  H2  TIP3W2127      18.304  19.004   3.431  0.00  0.00      WT1   
ATOM   1976  OH2 TIP3W2133     -19.383  -0.409  -8.830  0.00  0.00      WT1   
ATOM   1977  H1  TIP3W2133     -19.758  -1.107  -8.293  0.00  0.00      WT1   
ATOM   1978  H2  TIP3W2133     -18.537  -0.753  -9.115  0.00  0.00      WT1   
ATOM   1979  OH2 TIP3W2135      11.007  -4.359 -11.406  0.00  0.00      WT1   
ATOM   1980  H1  TIP3W2135      11.591  -3.787 -10.907  0.00  0.00      WT1   
ATOM   1981  H2  TIP3W2135      10.793  -3.855 -12.192  0.00  0.00      WT1   
ATOM   1982  OH2 TIP3W2147      -9.856 -11.126   1.735  0.00  0.00      WT1   
ATOM   1983  H1  TIP3W2147      -9.259 -10.897   1.022  0.00  0.00      WT1   
ATOM   1984  H2  TIP3W2147     -10.569 -11.601   1.308  0.00  0.00      WT1   
ATOM   1985  OH2 TIP3W2151       2.820 -16.409  12.303  0.00  0.00      WT1   
ATOM   1986  H1  TIP3W2151       2.527 -15.854  13.025  0.00  0.00      WT1   
ATOM   1987  H2  TIP3W2151       3.616 -16.828  12.631  0.00  0.00      WT1   
ATOM   1988  OH2 TIP3W2155     -10.856   5.249  16.267  0.00  0.00      WT1   
ATOM   1989  H1  TIP3W2155     -11.106   6.002  15.732  0.00  0.00      WT1   
ATOM   1990  H2  TIP3W2155     -11.662   4.740  16.357  0.00  0.00      WT1   
ATOM   1991  OH2 TIP3W2163      12.340  -9.163   2.266  0.00  0.00      WT1   
ATOM   1992  H1  TIP3W2163      11.553  -8.793   1.865  0.00  0.00      WT1   
ATOM   1993  H2  TIP3W2163      12.601  -8.517   2.922  0.00  0.00      WT1   
ATOM   1994  OH2 TIP3W2165       8.598   0.555  -6.013  0.00  0.00      WT1   
ATOM   1995  H1  TIP3W2165       8.031  -0.050  -6.493  0.00  0.00      WT1   
ATOM   1996  H2  TIP3W2165       8.087   1.362  -5.949  0.00  0.00      WT1   
ATOM   1997  OH2 TIP3W2167      13.029  -3.723 -16.069  0.00  0.00      WT1   
ATOM   1998  H1  TIP3W2167      12.505  -4.273 -15.487  0.00  0.00      WT1   
ATOM   1999  H2  TIP3W2167      12.388  -3.289 -16.632  0.00  0.00      WT1   
ATOM   2000  OH2 TIP3W2172      -2.798  15.698 -13.559  0.00  0.00      WT1   
ATOM   2001  H1  TIP3W2172      -2.852  16.398 -14.209  0.00  0.00      WT1   
ATOM   2002  H2  TIP3W2172      -2.482  16.130 -12.766  0.00  0.00      WT1   
ATOM   2003  OH2 TIP3W2185       6.374 -16.269  -0.586  0.00  0.00      WT1   
ATOM   2004  H1  TIP3W2185       6.730 -16.943  -0.007  0.00  0.00      WT1   
ATOM   2005  H2  TIP3W2185       6.638 -15.442  -0.183  0.00  0.00      WT1   
ATOM   2006  OH2 TIP3W2186      18.915   8.700 -12.026  0.00  0.00      WT1   
ATOM   2007  H1  TIP3W2186      18.464   9.115 -11.291  0.00  0.00      WT1   
ATOM   2008  H2  TIP3W2186      19.840   8.902 -11.886  0.00  0.00      WT1   
ATOM   2009  OH2 TIP3W2187       6.938  -9.198  -4.600  0.00  0.00      WT1   
ATOM   2010  H1  TIP3W2187       6.969  -8.954  -3.675  0.00  0.00      WT1   
ATOM   2011  H2  TIP3W2187       6.007  -9.189  -4.820  0.00  0.00      WT1   
ATOM   2012  OH2 TIP3W2195      11.654 -15.593   8.373  0.00  0.00      WT1   
ATOM   2013  H1  TIP3W2195      12.310 -16.268   8.198  0.00  0.00      WT1   
ATOM   2014  H2  TIP3W2195      12.150 -14.774   8.382  0.00  0.00      WT1   
ATOM   2015  OH2 TIP3W2197      16.839  -0.843 -10.216  0.00  0.00      WT1   
ATOM   2016  H1  TIP3W2197      17.709  -0.883 -10.615  0.00  0.00      WT1   
ATOM   2017  H2  TIP3W2197      16.385  -0.152 -10.699  0.00  0.00      WT1   
ATOM   2018  OH2 TIP3W2208     -18.666  17.932  -0.351  0.00  0.00      WT1   
ATOM   2019  H1  TIP3W2208     -18.289  18.278   0.458  0.00  0.00      WT1   
ATOM   2020  H2  TIP3W2208     -18.302  17.050  -0.426  0.00  0.00      WT1   
ATOM   2021  OH2 TIP3W2211      -6.763  10.685  -7.454  0.00  0.00      WT1   
ATOM   2022  H1  TIP3W2211      -6.151  10.870  -8.166  0.00  0.00      WT1   
ATOM   2023  H2  TIP3W2211      -6.831  11.510  -6.975  0.00  0.00      WT1   
ATOM   2024  OH2 TIP3W2212       4.580  18.492  -5.060  0.00  0.00      WT1   
ATOM   2025  H1  TIP3W2212       4.371  18.535  -4.127  0.00  0.00      WT1   
ATOM   2026  H2  TIP3W2212       4.301  17.616  -5.328  0.00  0.00      WT1   
ATOM   2027  OH2 TIP3W2213       7.062  -8.386  17.535  0.00  0.00      WT1   
ATOM   2028  H1  TIP3W2213       7.380  -8.762  16.714  0.00  0.00      WT1   
ATOM   2029  H2  TIP3W2213       6.858  -7.476  17.319  0.00  0.00      WT1   
ATOM   2030  OH2 TIP3W2217     -12.427 -11.517  -3.234  0.00  0.00      WT1   
ATOM   2031  H1  TIP3W2217     -13.058 -12.174  -3.529  0.00  0.00      WT1   
ATOM   2032  H2  TIP3W2217     -11.757 -12.020  -2.770  0.00  0.00      WT1   
ATOM   2033  OH2 TIP3W2219     -16.512 -20.102  17.976  0.00  0.00      WT1   
ATOM   2034  H1  TIP3W2219     -17.124 -19.609  17.429  0.00  0.00      WT1   
ATOM   2035  H2  TIP3W2219     -15.716 -19.571  17.983  0.00  0.00      WT1   
ATOM   2036  OH2 TIP3W2227      -4.838  -3.286   2.421  0.00  0.00      WT1   
ATOM   2037  H1  TIP3W2227      -4.053  -3.728   2.098  0.00  0.00      WT1   
ATOM   2038  H2  TIP3W2227      -4.574  -2.371   2.523  0.00  0.00      WT1   
ATOM   2039  OH2 TIP3W2229     -15.792 -16.850  13.215  0.00  0.00      WT1   
ATOM   2040  H1  TIP3W2229     -15.639 -17.625  12.674  0.00  0.00      WT1   
ATOM   2041  H2  TIP3W2229     -15.414 -17.073  14.066  0.00  0.00      WT1   
ATOM   2042  OH2 TIP3W2231      -3.084  -6.791  16.425  0.00  0.00      WT1   
ATOM   2043  H1  TIP3W2231      -2.430  -6.325  16.946  0.00  0.00      WT1   
ATOM   2044  H2  TIP3W2231      -3.912  -6.359  16.637  0.00  0.00      WT1   
ATOM   2045  OH2 TIP3W2232      -4.679 -17.700  18.241  0.00  0.00      WT1   
ATOM   2046  H1  TIP3W2232      -4.458 -18.410  17.638  0.00  0.00      WT1   
ATOM   2047  H2  TIP3W2232      -5.220 -18.116  18.912  0.00  0.00      WT1   
ATOM   2048  OH2 TIP3W2234     -12.539 -10.544  19.052  0.00  0.00      WT1   
ATOM   2049  H1  TIP3W2234     -13.012 -11.282  19.437  0.00  0.00      WT1   
ATOM   2050  H2  TIP3W2234     -13.179  -9.832  19.035  0.00  0.00      WT1   
ATOM   2051  OH2 TIP3W2235      19.603   4.239  -8.812  0.00  0.00      WT1   
ATOM   2052  H1  TIP3W2235      20.085   3.432  -8.991  0.00  0.00      WT1   
ATOM   2053  H2  TIP3W2235      19.534   4.672  -9.663  0.00  0.00      WT1   
ATOM   2054  OH2 TIP3W2236     -18.246   6.600 -14.162  0.00  0.00      WT1   
ATOM   2055  H1  TIP3W2236     -18.553   5.772 -14.531  0.00  0.00      WT1   
ATOM   2056  H2  TIP3W2236     -18.679   6.658 -13.311  0.00  0.00      WT1   
ATOM   2057  OH2 TIP3W2237     -15.594  -1.059  16.694  0.00  0.00      WT1   
ATOM   2058  H1  TIP3W2237     -16.267  -1.505  17.208  0.00  0.00      WT1   
ATOM   2059  H2  TIP3W2237     -15.604  -0.157  17.015  0.00  0.00      WT1   
ATOM   2060  OH2 TIP3W2240     -18.791  15.205   1.220  0.00  0.00      WT1   
ATOM   2061  H1  TIP3W2240     -19.664  15.453   1.526  0.00  0.00      WT1   
ATOM   2062  H2  TIP3W2240     -18.939  14.439   0.666  0.00  0.00      WT1   
ATOM   2063  OH2 TIP3W2244       8.938   9.322   5.815  0.00  0.00      WT1   
ATOM   2064  H1  TIP3W2244       8.000   9.463   5.948  0.00  0.00      WT1   
ATOM   2065  H2  TIP3W2244       9.116   8.481   6.237  0.00  0.00      WT1   
ATOM   2066  OH2 TIP3W2250       2.644   4.083 -11.146  0.00  0.00      WT1   
ATOM   2067  H1  TIP3W2250       2.023   3.567 -11.659  0.00  0.00      WT1   
ATOM   2068  H2  TIP3W2250       3.081   4.642 -11.789  0.00  0.00      WT1   
ATOM   2069  OH2 TIP3W2251      19.543 -12.325  12.193  0.00  0.00      WT1   
ATOM   2070  H1  TIP3W2251      19.084 -13.106  12.501  0.00  0.00      WT1   
ATOM   2071  H2  TIP3W2251      20.416 -12.391  12.580  0.00  0.00      WT1   
ATOM   2072  OH2 TIP3W2253      19.304  18.259  -9.769  0.00  0.00      WT1   
ATOM   2073  H1  TIP3W2253      18.577  18.878  -9.842  0.00  0.00      WT1   
ATOM   2074  H2  TIP3W2253      20.077  18.765 -10.018  0.00  0.00      WT1   
ATOM   2075  OH2 TIP3W2254      -9.620   1.856   2.305  0.00  0.00      WT1   
ATOM   2076  H1  TIP3W2254      -9.792   1.260   3.033  0.00  0.00      WT1   
ATOM   2077  H2  TIP3W2254      -8.768   1.581   1.965  0.00  0.00      WT1   
ATOM   2078  OH2 TIP3W2256      -1.930   8.593 -18.271  0.00  0.00      WT1   
ATOM   2079  H1  TIP3W2256      -1.349   9.013 -18.905  0.00  0.00      WT1   
ATOM   2080  H2  TIP3W2256      -2.791   8.606 -18.690  0.00  0.00      WT1   
ATOM   2081  OH2 TIP3W2257       2.058  -9.885   3.727  0.00  0.00      WT1   
ATOM   2082  H1  TIP3W2257       1.292  -9.341   3.545  0.00  0.00      WT1   
ATOM   2083  H2  TIP3W2257       2.749  -9.260   3.946  0.00  0.00      WT1   
ATOM   2084  OH2 TIP3W2258      14.576 -13.342 -11.334  0.00  0.00      WT1   
ATOM   2085  H1  TIP3W2258      14.353 -14.265 -11.214  0.00  0.00      WT1   
ATOM   2086  H2  TIP3W2258      15.226 -13.162 -10.656  0.00  0.00      WT1   
ATOM   2087  OH2 TIP3W2261      15.517   4.823  14.099  0.00  0.00      WT1   
ATOM   2088  H1  TIP3W2261      15.386   4.096  13.490  0.00  0.00      WT1   
ATOM   2089  H2  TIP3W2261      15.680   4.403  14.943  0.00  0.00      WT1   
ATOM   2090  OH2 TIP3W2269      12.593   2.153  12.258  0.00  0.00      WT1   
ATOM   2091  H1  TIP3W2269      12.256   2.627  11.498  0.00  0.00      WT1   
ATOM   2092  H2  TIP3W2269      13.409   2.602  12.478  0.00  0.00      WT1   
ATOM   2093  OH2 TIP3W2270      11.361   5.057 -18.186  0.00  0.00      WT1   
ATOM   2094  H1  TIP3W2270      10.602   5.030 -17.603  0.00  0.00      WT1   
ATOM   2095  H2  TIP3W2270      11.967   4.413 -17.821  0.00  0.00      WT1   
ATOM   2096  OH2 TIP3W2271       8.912  12.495  10.446  0.00  0.00      WT1   
ATOM   2097  H1  TIP3W2271       9.365  13.250  10.071  0.00  0.00      WT1   
ATOM   2098  H2  TIP3W2271       9.359  12.336  11.278  0.00  0.00      WT1   
ATOM   2099  OH2 TIP3W2272      15.180  16.522 -18.802  0.00  0.00      WT1   
ATOM   2100  H1  TIP3W2272      14.877  16.663 -19.699  0.00  0.00      WT1   
ATOM   2101  H2  TIP3W2272      16.132  16.454 -18.877  0.00  0.00      WT1   
ATOM   2102  OH2 TIP3W2273      -5.711  -4.895 -16.136  0.00  0.00      WT1   
ATOM   2103  H1  TIP3W2273      -4.808  -5.140 -16.337  0.00  0.00      WT1   
ATOM   2104  H2  TIP3W2273      -5.631  -4.190 -15.493  0.00  0.00      WT1   
ATOM   2105  OH2 TIP3W2274      14.318   9.820 -16.262  0.00  0.00      WT1   
ATOM   2106  H1  TIP3W2274      13.814  10.629 -16.348  0.00  0.00      WT1   
ATOM   2107  H2  TIP3W2274      13.692   9.182 -15.920  0.00  0.00      WT1   
ATOM   2108  OH2 TIP3W2275      19.624 -15.713  -0.017  0.00  0.00      WT1   
ATOM   2109  H1  TIP3W2275      18.739 -15.398   0.166  0.00  0.00      WT1   
ATOM   2110  H2  TIP3W2275      20.191 -14.969   0.186  0.00  0.00      WT1   
ATOM   2111  OH2 TIP3W2276       8.153 -10.861  -6.833  0.00  0.00      WT1   
ATOM   2112  H1  TIP3W2276       7.806 -10.324  -6.120  0.00  0.00      WT1   
ATOM   2113  H2  TIP3W2276       7.554 -11.606  -6.886  0.00  0.00      WT1   
ATOM   2114  OH2 TIP3W2277       1.482  16.088   3.165  0.00  0.00      WT1   
ATOM   2115  H1  TIP3W2277       0.948  15.479   3.674  0.00  0.00      WT1   
ATOM   2116  H2  TIP3W2277       2.276  15.596   2.958  0.00  0.00      WT1   
ATOM   2117  OH2 TIP3W2278       7.866   5.714   0.069  0.00  0.00      WT1   
ATOM   2118  H1  TIP3W2278       7.812   5.487  -0.860  0.00  0.00      WT1   
ATOM   2119  H2  TIP3W2278       7.288   5.086   0.503  0.00  0.00      WT1   
ATOM   2120  OH2 TIP3W2280      -6.065 -17.241  15.207  0.00  0.00      WT1   
ATOM   2121  H1  TIP3W2280      -6.477 -16.561  14.674  0.00  0.00      WT1   
ATOM   2122  H2  TIP3W2280      -5.735 -16.775  15.976  0.00  0.00      WT1   
ATOM   2123  OH2 TIP3W2281      -8.440  -7.268 -19.259  0.00  0.00      WT1   
ATOM   2124  H1  TIP3W2281      -7.847  -7.995 -19.450  0.00  0.00      WT1   
ATOM   2125  H2  TIP3W2281      -8.049  -6.832 -18.502  0.00  0.00      WT1   
ATOM   2126  OH2 TIP3W2283      11.501   8.904 -20.292  0.00  0.00      WT1   
ATOM   2127  H1  TIP3W2283      12.318   9.234 -20.667  0.00  0.00      WT1   
ATOM   2128  H2  TIP3W2283      11.665   8.873 -19.349  0.00  0.00      WT1   
ATOM   2129  OH2 TIP3W2284      18.538  -5.960  11.206  0.00  0.00      WT1   
ATOM   2130  H1  TIP3W2284      18.318  -6.499  10.446  0.00  0.00      WT1   
ATOM   2131  H2  TIP3W2284      19.493  -5.992  11.255  0.00  0.00      WT1   
ATOM   2132  OH2 TIP3W2286      14.969   3.543   8.294  0.00  0.00      WT1   
ATOM   2133  H1  TIP3W2286      14.945   3.571   7.338  0.00  0.00      WT1   
ATOM   2134  H2  TIP3W2286      14.097   3.830   8.565  0.00  0.00      WT1   
ATOM   2135  OH2 TIP3W2288      -2.587   8.139  16.660  0.00  0.00      WT1   
ATOM   2136  H1  TIP3W2288      -3.227   7.551  17.061  0.00  0.00      WT1   
ATOM   2137  H2  TIP3W2288      -3.046   8.521  15.913  0.00  0.00      WT1   
ATOM   2138  OH2 TIP3W2290     -14.433   3.248 -19.270  0.00  0.00      WT1   
ATOM   2139  H1  TIP3W2290     -14.888   4.051 -19.525  0.00  0.00      WT1   
ATOM   2140  H2  TIP3W2290     -14.878   2.962 -18.473  0.00  0.00      WT1   
ATOM   2141  OH2 TIP3W2292     -14.704 -13.446  -0.628  0.00  0.00      WT1   
ATOM   2142  H1  TIP3W2292     -14.138 -14.217  -0.590  0.00  0.00      WT1   
ATOM   2143  H2  TIP3W2292     -14.778 -13.157   0.281  0.00  0.00      WT1   
ATOM   2144  OH2 TIP3W2293       4.821  -3.852 -11.408  0.00  0.00      WT1   
ATOM   2145  H1  TIP3W2293       5.686  -4.261 -11.418  0.00  0.00      WT1   
ATOM   2146  H2  TIP3W2293       4.876  -3.189 -10.720  0.00  0.00      WT1   
ATOM   2147  OH2 TIP3W2294     -10.144 -12.939  -2.357  0.00  0.00      WT1   
ATOM   2148  H1  TIP3W2294     -10.055 -12.714  -1.431  0.00  0.00      WT1   
ATOM   2149  H2  TIP3W2294      -9.551 -12.338  -2.808  0.00  0.00      WT1   
ATOM   2150  OH2 TIP3W2295      15.065 -11.267  17.912  0.00  0.00      WT1   
ATOM   2151  H1  TIP3W2295      15.415 -10.407  18.147  0.00  0.00      WT1   
ATOM   2152  H2  TIP3W2295      15.752 -11.669  17.381  0.00  0.00      WT1   
ATOM   2153  OH2 TIP3W2296      16.941  -2.240  13.602  0.00  0.00      WT1   
ATOM   2154  H1  TIP3W2296      17.384  -1.753  14.296  0.00  0.00      WT1   
ATOM   2155  H2  TIP3W2296      16.098  -2.488  13.984  0.00  0.00      WT1   
ATOM   2156  OH2 TIP3W2297      13.267  -8.384  -6.839  0.00  0.00      WT1   
ATOM   2157  H1  TIP3W2297      13.842  -9.059  -6.480  0.00  0.00      WT1   
ATOM   2158  H2  TIP3W2297      12.963  -7.896  -6.073  0.00  0.00      WT1   
ATOM   2159  OH2 TIP3W2298     -17.079   6.146   7.538  0.00  0.00      WT1   
ATOM   2160  H1  TIP3W2298     -16.846   6.751   6.833  0.00  0.00      WT1   
ATOM   2161  H2  TIP3W2298     -17.864   5.699   7.221  0.00  0.00      WT1   
ATOM   2162  OH2 TIP3W2299     -16.828  -3.256   6.764  0.00  0.00      WT1   
ATOM   2163  H1  TIP3W2299     -17.462  -3.165   7.475  0.00  0.00      WT1   
ATOM   2164  H2  TIP3W2299     -17.190  -2.730   6.051  0.00  0.00      WT1   
ATOM   2165  OH2 TIP3W2301      18.322 -11.258  -7.704  0.00  0.00      WT1   
ATOM   2166  H1  TIP3W2301      18.946 -10.953  -7.046  0.00  0.00      WT1   
ATOM   2167  H2  TIP3W2301      17.485 -10.879  -7.436  0.00  0.00      WT1   
ATOM   2168  OH2 TIP3W2302      -5.679   9.063  10.596  0.00  0.00      WT1   
ATOM   2169  H1  TIP3W2302      -5.133   8.519  10.027  0.00  0.00      WT1   
ATOM   2170  H2  TIP3W2302      -5.940   9.800  10.044  0.00  0.00      WT1   
ATOM   2171  OH2 TIP3W2309       5.296 -17.507  12.561  0.00  0.00      WT1   
ATOM   2172  H1  TIP3W2309       5.418 -18.434  12.354  0.00  0.00      WT1   
ATOM   2173  H2  TIP3W2309       5.547 -17.431  13.481  0.00  0.00      WT1   
ATOM   2174  OH2 TIP3W2311      10.107   3.814  -4.222  0.00  0.00      WT1   
ATOM   2175  H1  TIP3W2311      10.834   4.292  -3.824  0.00  0.00      WT1   
ATOM   2176  H2  TIP3W2311      10.457   2.939  -4.390  0.00  0.00      WT1   
ATOM   2177  OH2 TIP3W2313       6.473 -20.163  18.303  0.00  0.00      WT1   
ATOM   2178  H1  TIP3W2313       5.556 -20.436  18.348  0.00  0.00      WT1   
ATOM   2179  H2  TIP3W2313       6.644 -19.755  19.151  0.00  0.00      WT1   
ATOM   2180  OH2 TIP3W2316      17.265  -7.046   6.235  0.00  0.00      WT1   
ATOM   2181  H1  TIP3W2316      17.491  -6.182   5.889  0.00  0.00      WT1   
ATOM   2182  H2  TIP3W2316      16.834  -7.491   5.506  0.00  0.00      WT1   
ATOM   2183  OH2 TIP3W2317      10.615 -13.383  11.199  0.00  0.00      WT1   
ATOM   2184  H1  TIP3W2317       9.810 -13.105  11.636  0.00  0.00      WT1   
ATOM   2185  H2  TIP3W2317      10.881 -12.623  10.681  0.00  0.00      WT1   
ATOM   2186  OH2 TIP3W2318      12.550 -10.345 -11.561  0.00  0.00      WT1   
ATOM   2187  H1  TIP3W2318      12.140 -11.135 -11.914  0.00  0.00      WT1   
ATOM   2188  H2  TIP3W2318      13.090 -10.014 -12.279  0.00  0.00      WT1   
ATOM   2189  OH2 TIP3W2321     -17.939   5.375  15.284  0.00  0.00      WT1   
ATOM   2190  H1  TIP3W2321     -18.075   4.623  14.707  0.00  0.00      WT1   
ATOM   2191  H2  TIP3W2321     -17.351   5.051  15.966  0.00  0.00      WT1   
ATOM   2192  OH2 TIP3W2322       7.333   0.435   4.970  0.00  0.00      WT1   
ATOM   2193  H1  TIP3W2322       7.672   1.008   4.283  0.00  0.00      WT1   
ATOM   2194  H2  TIP3W2322       8.062  -0.151   5.175  0.00  0.00      WT1   
ATOM   2195  OH2 TIP3W2324      -4.273  16.175  13.151  0.00  0.00      WT1   
ATOM   2196  H1  TIP3W2324      -3.642  16.736  12.701  0.00  0.00      WT1   
ATOM   2197  H2  TIP3W2324      -5.105  16.347  12.710  0.00  0.00      WT1   
ATOM   2198  OH2 TIP3W2325       2.104   9.334 -19.620  0.00  0.00      WT1   
ATOM   2199  H1  TIP3W2325       2.917   9.041 -19.207  0.00  0.00      WT1   
ATOM   2200  H2  TIP3W2325       1.512   8.587 -19.541  0.00  0.00      WT1   
ATOM   2201  OH2 TIP3W2326       1.389  15.524  -4.587  0.00  0.00      WT1   
ATOM   2202  H1  TIP3W2326       0.509  15.165  -4.702  0.00  0.00      WT1   
ATOM   2203  H2  TIP3W2326       1.964  14.893  -5.019  0.00  0.00      WT1   
ATOM   2204  OH2 TIP3W2327     -15.745   1.675 -16.968  0.00  0.00      WT1   
ATOM   2205  H1  TIP3W2327     -15.963   1.068 -17.676  0.00  0.00      WT1   
ATOM   2206  H2  TIP3W2327     -15.320   1.130 -16.307  0.00  0.00      WT1   
ATOM   2207  OH2 TIP3W2329      11.035   2.510 -10.589  0.00  0.00      WT1   
ATOM   2208  H1  TIP3W2329      11.492   2.872 -11.348  0.00  0.00      WT1   
ATOM   2209  H2  TIP3W2329      10.107   2.623 -10.791  0.00  0.00      WT1   
ATOM   2210  OH2 TIP3W2331       3.469 -16.828  -0.538  0.00  0.00      WT1   
ATOM   2211  H1  TIP3W2331       4.422 -16.740  -0.558  0.00  0.00      WT1   
ATOM   2212  H2  TIP3W2331       3.151 -16.132  -1.112  0.00  0.00      WT1   
ATOM   2213  OH2 TIP3W2332      -7.625  -9.830 -13.556  0.00  0.00      WT1   
ATOM   2214  H1  TIP3W2332      -7.131 -10.299 -14.228  0.00  0.00      WT1   
ATOM   2215  H2  TIP3W2332      -8.262  -9.309 -14.046  0.00  0.00      WT1   
ATOM   2216  OH2 TIP3W2333     -14.413   6.963  -5.050  0.00  0.00      WT1   
ATOM   2217  H1  TIP3W2333     -14.823   6.328  -5.638  0.00  0.00      WT1   
ATOM   2218  H2  TIP3W2333     -14.848   7.792  -5.252  0.00  0.00      WT1   
ATOM   2219  OH2 TIP3W2335     -20.259  14.738  -3.266  0.00  0.00      WT1   
ATOM   2220  H1  TIP3W2335     -20.593  14.845  -4.157  0.00  0.00      WT1   
ATOM   2221  H2  TIP3W2335     -20.434  15.577  -2.841  0.00  0.00      WT1   
ATOM   2222  OH2 TIP3W2336     -18.722 -15.739   7.907  0.00  0.00      WT1   
ATOM   2223  H1  TIP3W2336     -19.210 -16.271   8.535  0.00  0.00      WT1   
ATOM   2224  H2  TIP3W2336     -18.795 -14.845   8.241  0.00  0.00      WT1   
ATOM   2225  OH2 TIP3W2337      10.092  14.786  12.739  0.00  0.00      WT1   
ATOM   2226  H1  TIP3W2337      10.223  15.730  12.654  0.00  0.00      WT1   
ATOM   2227  H2  TIP3W2337       9.157  14.659  12.579  0.00  0.00      WT1   
ATOM   2228  OH2 TIP3W2338      -7.937  -0.657 -17.692  0.00  0.00      WT1   
ATOM   2229  H1  TIP3W2338      -7.725  -0.579 -16.762  0.00  0.00      WT1   
ATOM   2230  H2  TIP3W2338      -7.094  -0.573 -18.138  0.00  0.00      WT1   
ATOM   2231  OH2 TIP3W2340     -16.805 -11.188  14.868  0.00  0.00      WT1   
ATOM   2232  H1  TIP3W2340     -16.686 -10.482  15.504  0.00  0.00      WT1   
ATOM   2233  H2  TIP3W2340     -16.151 -11.843  15.110  0.00  0.00      WT1   
ATOM   2234  OH2 TIP3W2342      10.823 -11.831  18.453  0.00  0.00      WT1   
ATOM   2235  H1  TIP3W2342      10.668 -10.958  18.092  0.00  0.00      WT1   
ATOM   2236  H2  TIP3W2342      10.016 -12.044  18.921  0.00  0.00      WT1   
ATOM   2237  OH2 TIP3W2343      -2.739  17.688 -15.303  0.00  0.00      WT1   
ATOM   2238  H1  TIP3W2343      -2.013  18.225 -14.985  0.00  0.00      WT1   
ATOM   2239  H2  TIP3W2343      -2.936  18.040 -16.171  0.00  0.00      WT1   
ATOM   2240  OH2 TIP3W2345      -0.936  -8.337   4.125  0.00  0.00      WT1   
ATOM   2241  H1  TIP3W2345      -1.461  -8.984   4.596  0.00  0.00      WT1   
ATOM   2242  H2  TIP3W2345      -1.144  -7.505   4.549  0.00  0.00      WT1   
ATOM   2243  OH2 TIP3W2346     -15.705  18.023  17.916  0.00  0.00      WT1   
ATOM   2244  H1  TIP3W2346     -15.544  18.932  17.665  0.00  0.00      WT1   
ATOM   2245  H2  TIP3W2346     -16.247  18.084  18.703  0.00  0.00      WT1   
ATOM   2246  OH2 TIP3W2351     -20.086  12.191   9.909  0.00  0.00      WT1   
ATOM   2247  H1  TIP3W2351     -20.194  12.726  10.695  0.00  0.00      WT1   
ATOM   2248  H2  TIP3W2351     -19.184  12.350   9.632  0.00  0.00      WT1   
ATOM   2249  OH2 TIP3W2352     -12.774  -0.213  -8.670  0.00  0.00      WT1   
ATOM   2250  H1  TIP3W2352     -12.042   0.060  -9.223  0.00  0.00      WT1   
ATOM   2251  H2  TIP3W2352     -13.533  -0.198  -9.253  0.00  0.00      WT1   
ATOM   2252  OH2 TIP3W2354       0.106   1.441  -2.949  0.00  0.00      WT1   
ATOM   2253  H1  TIP3W2354       0.110   0.712  -3.570  0.00  0.00      WT1   
ATOM   2254  H2  TIP3W2354       0.147   2.224  -3.498  0.00  0.00      WT1   
ATOM   2255  OH2 TIP3W2355       4.223  -6.589 -14.363  0.00  0.00      WT1   
ATOM   2256  H1  TIP3W2355       4.337  -6.257 -15.253  0.00  0.00      WT1   
ATOM   2257  H2  TIP3W2355       3.472  -6.104 -14.020  0.00  0.00      WT1   
ATOM   2258  OH2 TIP3W2357      16.906  20.131   9.885  0.00  0.00      WT1   
ATOM   2259  H1  TIP3W2357      16.409  19.733  10.600  0.00  0.00      WT1   
ATOM   2260  H2  TIP3W2357      17.817  20.096  10.178  0.00  0.00      WT1   
ATOM   2261  OH2 TIP3W2358      13.557  -9.478 -17.438  0.00  0.00      WT1   
ATOM   2262  H1  TIP3W2358      14.307  -9.091 -17.890  0.00  0.00      WT1   
ATOM   2263  H2  TIP3W2358      12.881  -8.802 -17.472  0.00  0.00      WT1   
ATOM   2264  OH2 TIP3W2359       7.736 -12.849 -12.780  0.00  0.00      WT1   
ATOM   2265  H1  TIP3W2359       7.193 -12.469 -12.089  0.00  0.00      WT1   
ATOM   2266  H2  TIP3W2359       7.369 -12.499 -13.592  0.00  0.00      WT1   
ATOM   2267  OH2 TIP3W2360      -3.665   3.956 -11.101  0.00  0.00      WT1   
ATOM   2268  H1  TIP3W2360      -4.445   3.512 -10.769  0.00  0.00      WT1   
ATOM   2269  H2  TIP3W2360      -3.820   4.043 -12.042  0.00  0.00      WT1   
ATOM   2270  OH2 TIP3W2361       6.224 -11.989 -10.777  0.00  0.00      WT1   
ATOM   2271  H1  TIP3W2361       5.780 -12.235  -9.966  0.00  0.00      WT1   
ATOM   2272  H2  TIP3W2361       6.310 -11.037 -10.725  0.00  0.00      WT1   
ATOM   2273  OH2 TIP3W2362      15.735  -6.368  -3.738  0.00  0.00      WT1   
ATOM   2274  H1  TIP3W2362      15.539  -6.508  -2.811  0.00  0.00      WT1   
ATOM   2275  H2  TIP3W2362      15.136  -5.671  -4.007  0.00  0.00      WT1   
ATOM   2276  OH2 TIP3W2363       3.792   8.723  -1.037  0.00  0.00      WT1   
ATOM   2277  H1  TIP3W2363       3.399   9.556  -1.299  0.00  0.00      WT1   
ATOM   2278  H2  TIP3W2363       3.395   8.527  -0.188  0.00  0.00      WT1   
ATOM   2279  OH2 TIP3W2364      18.361  -6.197  -4.875  0.00  0.00      WT1   
ATOM   2280  H1  TIP3W2364      18.340  -5.605  -4.122  0.00  0.00      WT1   
ATOM   2281  H2  TIP3W2364      17.440  -6.364  -5.074  0.00  0.00      WT1   
ATOM   2282  OH2 TIP3W2365      16.688  12.749  -8.031  0.00  0.00      WT1   
ATOM   2283  H1  TIP3W2365      15.988  12.123  -7.845  0.00  0.00      WT1   
ATOM   2284  H2  TIP3W2365      17.091  12.427  -8.837  0.00  0.00      WT1   
ATOM   2285  OH2 TIP3W2367     -19.813 -16.553  16.908  0.00  0.00      WT1   
ATOM   2286  H1  TIP3W2367     -20.757 -16.536  16.750  0.00  0.00      WT1   
ATOM   2287  H2  TIP3W2367     -19.662 -17.378  17.369  0.00  0.00      WT1   
ATOM   2288  OH2 TIP3W2376       5.878  15.013  -3.594  0.00  0.00      WT1   
ATOM   2289  H1  TIP3W2376       6.032  14.294  -2.981  0.00  0.00      WT1   
ATOM   2290  H2  TIP3W2376       5.022  14.822  -3.978  0.00  0.00      WT1   
ATOM   2291  OH2 TIP3W2377      -7.457   1.189   4.551  0.00  0.00      WT1   
ATOM   2292  H1  TIP3W2377      -7.548   2.142   4.558  0.00  0.00      WT1   
ATOM   2293  H2  TIP3W2377      -8.344   0.862   4.698  0.00  0.00      WT1   
ATOM   2294  OH2 TIP3W2379      14.958   7.030 -17.332  0.00  0.00      WT1   
ATOM   2295  H1  TIP3W2379      14.757   7.737 -16.718  0.00  0.00      WT1   
ATOM   2296  H2  TIP3W2379      14.259   7.072 -17.984  0.00  0.00      WT1   
ATOM   2297  OH2 TIP3W2380      11.343  19.131  -9.296  0.00  0.00      WT1   
ATOM   2298  H1  TIP3W2380      11.432  19.697  -8.529  0.00  0.00      WT1   
ATOM   2299  H2  TIP3W2380      11.836  19.580  -9.983  0.00  0.00      WT1   
ATOM   2300  OH2 TIP3W2381      13.142  11.501   6.432  0.00  0.00      WT1   
ATOM   2301  H1  TIP3W2381      13.335  12.010   5.645  0.00  0.00      WT1   
ATOM   2302  H2  TIP3W2381      13.978  11.449   6.895  0.00  0.00      WT1   
ATOM   2303  OH2 TIP3W2382      16.308  11.504  -5.042  0.00  0.00      WT1   
ATOM   2304  H1  TIP3W2382      16.863  11.676  -4.281  0.00  0.00      WT1   
ATOM   2305  H2  TIP3W2382      16.885  11.063  -5.665  0.00  0.00      WT1   
ATOM   2306  OH2 TIP3W2383      -6.592  -9.111  -6.854  0.00  0.00      WT1   
ATOM   2307  H1  TIP3W2383      -6.522  -8.762  -7.742  0.00  0.00      WT1   
ATOM   2308  H2  TIP3W2383      -6.338 -10.031  -6.937  0.00  0.00      WT1   
ATOM   2309  OH2 TIP3W2385     -17.983 -18.085   6.560  0.00  0.00      WT1   
ATOM   2310  H1  TIP3W2385     -17.101 -18.343   6.828  0.00  0.00      WT1   
ATOM   2311  H2  TIP3W2385     -18.254 -17.441   7.215  0.00  0.00      WT1   
ATOM   2312  OH2 TIP3W2388     -10.391   3.283  -3.304  0.00  0.00      WT1   
ATOM   2313  H1  TIP3W2388     -10.874   2.691  -2.728  0.00  0.00      WT1   
ATOM   2314  H2  TIP3W2388     -10.325   2.811  -4.134  0.00  0.00      WT1   
ATOM   2315  OH2 TIP3W2397      -4.457   6.620  18.350  0.00  0.00      WT1   
ATOM   2316  H1  TIP3W2397      -4.854   5.774  18.141  0.00  0.00      WT1   
ATOM   2317  H2  TIP3W2397      -4.402   6.629  19.305  0.00  0.00      WT1   
ATOM   2318  OH2 TIP3W2398       1.195  -7.772 -12.304  0.00  0.00      WT1   
ATOM   2319  H1  TIP3W2398       1.147  -6.925 -12.747  0.00  0.00      WT1   
ATOM   2320  H2  TIP3W2398       0.603  -8.336 -12.800  0.00  0.00      WT1   
ATOM   2321  OH2 TIP3W2399      13.683 -10.692   5.299  0.00  0.00      WT1   
ATOM   2322  H1  TIP3W2399      13.582 -11.388   4.650  0.00  0.00      WT1   
ATOM   2323  H2  TIP3W2399      12.791 -10.385   5.462  0.00  0.00      WT1   
ATOM   2324  OH2 TIP3W2400       9.659  14.303  -9.657  0.00  0.00      WT1   
ATOM   2325  H1  TIP3W2400      10.084  15.158  -9.588  0.00  0.00      WT1   
ATOM   2326  H2  TIP3W2400       9.636  13.973  -8.759  0.00  0.00      WT1   
ATOM   2327  OH2 TIP3W2402      -4.528 -17.898   9.313  0.00  0.00      WT1   
ATOM   2328  H1  TIP3W2402      -5.331 -18.405   9.197  0.00  0.00      WT1   
ATOM   2329  H2  TIP3W2402      -4.736 -17.034   8.956  0.00  0.00      WT1   
ATOM   2330  OH2 TIP3W2404     -13.429 -10.024  16.373  0.00  0.00      WT1   
ATOM   2331  H1  TIP3W2404     -14.366 -10.208  16.438  0.00  0.00      WT1   
ATOM   2332  H2  TIP3W2404     -13.033 -10.868  16.157  0.00  0.00      WT1   
ATOM   2333  OH2 TIP3W2405      16.574 -14.589  11.042  0.00  0.00      WT1   
ATOM   2334  H1  TIP3W2405      16.621 -13.891  10.389  0.00  0.00      WT1   
ATOM   2335  H2  TIP3W2405      16.172 -14.176  11.806  0.00  0.00      WT1   
ATOM   2336  OH2 TIP3W2406      -4.382   4.022  11.532  0.00  0.00      WT1   
ATOM   2337  H1  TIP3W2406      -3.746   3.441  11.115  0.00  0.00      WT1   
ATOM   2338  H2  TIP3W2406      -4.707   3.523  12.281  0.00  0.00      WT1   
ATOM   2339  OH2 TIP3W2407      -2.377   1.452   7.433  0.00  0.00      WT1   
ATOM   2340  H1  TIP3W2407      -2.997   0.858   7.855  0.00  0.00      WT1   
ATOM   2341  H2  TIP3W2407      -1.585   1.391   7.967  0.00  0.00      WT1   
ATOM   2342  OH2 TIP3W2416     -16.535  -1.131  -8.790  0.00  0.00      WT1   
ATOM   2343  H1  TIP3W2416     -16.033  -0.754  -9.513  0.00  0.00      WT1   
ATOM   2344  H2  TIP3W2416     -15.895  -1.250  -8.089  0.00  0.00      WT1   
ATOM   2345  OH2 TIP3W2419      -5.184 -16.083  -0.176  0.00  0.00      WT1   
ATOM   2346  H1  TIP3W2419      -5.733 -15.620   0.457  0.00  0.00      WT1   
ATOM   2347  H2  TIP3W2419      -5.805 -16.494  -0.777  0.00  0.00      WT1   
ATOM   2348  OH2 TIP3W2420      -1.409   8.589  -9.959  0.00  0.00      WT1   
ATOM   2349  H1  TIP3W2420      -2.218   8.209  -9.617  0.00  0.00      WT1   
ATOM   2350  H2  TIP3W2420      -1.663   8.982 -10.794  0.00  0.00      WT1   
ATOM   2351  OH2 TIP3W2421      17.524  11.215  -2.230  0.00  0.00      WT1   
ATOM   2352  H1  TIP3W2421      17.367  10.482  -1.633  0.00  0.00      WT1   
ATOM   2353  H2  TIP3W2421      18.307  11.643  -1.884  0.00  0.00      WT1   
ATOM   2354  OH2 TIP3W2422     -18.542 -15.200  -8.276  0.00  0.00      WT1   
ATOM   2355  H1  TIP3W2422     -18.659 -15.440  -9.195  0.00  0.00      WT1   
ATOM   2356  H2  TIP3W2422     -17.593 -15.185  -8.151  0.00  0.00      WT1   
ATOM   2357  OH2 TIP3W2424      -4.553   1.450  -0.210  0.00  0.00      WT1   
ATOM   2358  H1  TIP3W2424      -4.022   0.989  -0.859  0.00  0.00      WT1   
ATOM   2359  H2  TIP3W2424      -4.004   2.183   0.071  0.00  0.00      WT1   
ATOM   2360  OH2 TIP3W2427     -10.482   8.693  13.001  0.00  0.00      WT1   
ATOM   2361  H1  TIP3W2427      -9.902   7.936  13.078  0.00  0.00      WT1   
ATOM   2362  H2  TIP3W2427      -9.937   9.373  12.604  0.00  0.00      WT1   
ATOM   2363  OH2 TIP3W2436      14.676   0.052  -1.662  0.00  0.00      WT1   
ATOM   2364  H1  TIP3W2436      15.146   0.667  -2.224  0.00  0.00      WT1   
ATOM   2365  H2  TIP3W2436      15.351  -0.318  -1.094  0.00  0.00      WT1   
ATOM   2366  OH2 TIP3W2439      -2.003  -8.948 -16.420  0.00  0.00      WT1   
ATOM   2367  H1  TIP3W2439      -1.281  -9.398 -16.860  0.00  0.00      WT1   
ATOM   2368  H2  TIP3W2439      -1.607  -8.155 -16.059  0.00  0.00      WT1   
ATOM   2369  OH2 TIP3W2442      -4.228 -16.030  11.480  0.00  0.00      WT1   
ATOM   2370  H1  TIP3W2442      -4.655 -16.646  10.886  0.00  0.00      WT1   
ATOM   2371  H2  TIP3W2442      -3.541 -15.623  10.952  0.00  0.00      WT1   
ATOM   2372  OH2 TIP3W2443      12.408  13.515  14.089  0.00  0.00      WT1   
ATOM   2373  H1  TIP3W2443      11.625  14.023  13.878  0.00  0.00      WT1   
ATOM   2374  H2  TIP3W2443      12.073  12.674  14.400  0.00  0.00      WT1   
ATOM   2375  OH2 TIP3W2444      14.959 -19.911  -8.587  0.00  0.00      WT1   
ATOM   2376  H1  TIP3W2444      15.603 -20.589  -8.794  0.00  0.00      WT1   
ATOM   2377  H2  TIP3W2444      15.151 -19.667  -7.681  0.00  0.00      WT1   
ATOM   2378  OH2 TIP3W2445       4.242   8.675  11.953  0.00  0.00      WT1   
ATOM   2379  H1  TIP3W2445       3.947   8.341  12.801  0.00  0.00      WT1   
ATOM   2380  H2  TIP3W2445       5.184   8.508  11.944  0.00  0.00      WT1   
ATOM   2381  OH2 TIP3W2449      17.040  -8.613  12.270  0.00  0.00      WT1   
ATOM   2382  H1  TIP3W2449      17.303  -8.022  12.976  0.00  0.00      WT1   
ATOM   2383  H2  TIP3W2449      16.215  -8.250  11.949  0.00  0.00      WT1   
ATOM   2384  OH2 TIP3W2450       1.986  -8.848 -16.119  0.00  0.00      WT1   
ATOM   2385  H1  TIP3W2450       1.547  -8.353 -15.426  0.00  0.00      WT1   
ATOM   2386  H2  TIP3W2450       2.160  -8.200 -16.802  0.00  0.00      WT1   
ATOM   2387  OH2 TIP3W2458      -4.252  -9.023  12.155  0.00  0.00      WT1   
ATOM   2388  H1  TIP3W2458      -4.877  -8.458  11.701  0.00  0.00      WT1   
ATOM   2389  H2  TIP3W2458      -4.226  -9.823  11.630  0.00  0.00      WT1   
ATOM   2390  OH2 TIP3W2460     -11.938 -12.532  16.128  0.00  0.00      WT1   
ATOM   2391  H1  TIP3W2460     -11.190 -13.107  15.962  0.00  0.00      WT1   
ATOM   2392  H2  TIP3W2460     -12.478 -13.016  16.753  0.00  0.00      WT1   
ATOM   2393  OH2 TIP3W2463      14.882   1.582   1.235  0.00  0.00      WT1   
ATOM   2394  H1  TIP3W2463      15.753   1.952   1.375  0.00  0.00      WT1   
ATOM   2395  H2  TIP3W2463      14.295   2.338   1.243  0.00  0.00      WT1   
ATOM   2396  OH2 TIP3W2464       3.181  12.803  16.770  0.00  0.00      WT1   
ATOM   2397  H1  TIP3W2464       3.876  12.531  16.170  0.00  0.00      WT1   
ATOM   2398  H2  TIP3W2464       3.589  13.470  17.323  0.00  0.00      WT1   
ATOM   2399  OH2 TIP3W2465      10.481  -1.166  -2.629  0.00  0.00      WT1   
ATOM   2400  H1  TIP3W2465       9.945  -0.704  -3.273  0.00  0.00      WT1   
ATOM   2401  H2  TIP3W2465       9.977  -1.114  -1.816  0.00  0.00      WT1   
ATOM   2402  OH2 TIP3W2466      13.443   4.505  18.490  0.00  0.00      WT1   
ATOM   2403  H1  TIP3W2466      13.713   5.109  17.798  0.00  0.00      WT1   
ATOM   2404  H2  TIP3W2466      14.241   4.343  18.992  0.00  0.00      WT1   
ATOM   2405  OH2 TIP3W2467     -10.219  17.061  -1.137  0.00  0.00      WT1   
ATOM   2406  H1  TIP3W2467      -9.314  17.095  -0.827  0.00  0.00      WT1   
ATOM   2407  H2  TIP3W2467     -10.712  16.695  -0.403  0.00  0.00      WT1   
ATOM   2408  OH2 TIP3W2469      13.981  10.407 -10.384  0.00  0.00      WT1   
ATOM   2409  H1  TIP3W2469      14.163  10.338  -9.447  0.00  0.00      WT1   
ATOM   2410  H2  TIP3W2469      13.037  10.269 -10.456  0.00  0.00      WT1   
ATOM   2411  OH2 TIP3W2479      10.389   7.042 -12.055  0.00  0.00      WT1   
ATOM   2412  H1  TIP3W2479      11.311   6.919 -11.831  0.00  0.00      WT1   
ATOM   2413  H2  TIP3W2479      10.399   7.662 -12.784  0.00  0.00      WT1   
ATOM   2414  OH2 TIP3W2482      -1.763  14.979  10.746  0.00  0.00      WT1   
ATOM   2415  H1  TIP3W2482      -1.835  15.701  11.369  0.00  0.00      WT1   
ATOM   2416  H2  TIP3W2482      -0.943  14.542  10.977  0.00  0.00      WT1   
ATOM   2417  OH2 TIP3W2484       6.584  13.134  -8.896  0.00  0.00      WT1   
ATOM   2418  H1  TIP3W2484       7.050  12.706  -9.614  0.00  0.00      WT1   
ATOM   2419  H2  TIP3W2484       6.729  14.069  -9.039  0.00  0.00      WT1   
ATOM   2420  OH2 TIP3W2488      14.511 -11.484  14.930  0.00  0.00      WT1   
ATOM   2421  H1  TIP3W2488      13.764 -11.671  15.499  0.00  0.00      WT1   
ATOM   2422  H2  TIP3W2488      15.268 -11.818  15.411  0.00  0.00      WT1   
ATOM   2423  OH2 TIP3W2492     -18.315  -0.036 -15.372  0.00  0.00      WT1   
ATOM   2424  H1  TIP3W2492     -17.546  -0.605 -15.395  0.00  0.00      WT1   
ATOM   2425  H2  TIP3W2492     -18.484   0.177 -16.289  0.00  0.00      WT1   
ATOM   2426  OH2 TIP3W2500       6.963  14.949 -13.418  0.00  0.00      WT1   
ATOM   2427  H1  TIP3W2500       6.646  14.160 -13.858  0.00  0.00      WT1   
ATOM   2428  H2  TIP3W2500       7.487  15.399 -14.081  0.00  0.00      WT1   
ATOM   2429  OH2 TIP3W2501      14.891 -11.325 -13.373  0.00  0.00      WT1   
ATOM   2430  H1  TIP3W2501      15.847 -11.347 -13.356  0.00  0.00      WT1   
ATOM   2431  H2  TIP3W2501      14.623 -12.048 -12.806  0.00  0.00      WT1   
ATOM   2432  OH2 TIP3W2504      -5.662  13.054   1.443  0.00  0.00      WT1   
ATOM   2433  H1  TIP3W2504      -6.577  13.301   1.311  0.00  0.00      WT1   
ATOM   2434  H2  TIP3W2504      -5.165  13.836   1.203  0.00  0.00      WT1   
ATOM   2435  OH2 TIP3W2507      11.759   0.881  -1.281  0.00  0.00      WT1   
ATOM   2436  H1  TIP3W2507      11.354   0.353  -1.969  0.00  0.00      WT1   
ATOM   2437  H2  TIP3W2507      12.692   0.873  -1.490  0.00  0.00      WT1   
ATOM   2438  OH2 TIP3W2508      -5.976  17.009  16.716  0.00  0.00      WT1   
ATOM   2439  H1  TIP3W2508      -5.025  17.037  16.824  0.00  0.00      WT1   
ATOM   2440  H2  TIP3W2508      -6.120  16.362  16.025  0.00  0.00      WT1   
ATOM   2441  OH2 TIP3W2519      -4.520   9.590  -5.196  0.00  0.00      WT1   
ATOM   2442  H1  TIP3W2519      -5.216  10.232  -5.337  0.00  0.00      WT1   
ATOM   2443  H2  TIP3W2519      -4.307   9.668  -4.266  0.00  0.00      WT1   
ATOM   2444  OH2 TIP3W2528      15.277   2.251  12.505  0.00  0.00      WT1   
ATOM   2445  H1  TIP3W2528      15.091   1.678  11.761  0.00  0.00      WT1   
ATOM   2446  H2  TIP3W2528      15.565   3.073  12.108  0.00  0.00      WT1   
ATOM   2447  OH2 TIP3W2541     -11.048 -15.234   5.746  0.00  0.00      WT1   
ATOM   2448  H1  TIP3W2541     -11.090 -14.507   5.125  0.00  0.00      WT1   
ATOM   2449  H2  TIP3W2541     -11.560 -15.930   5.335  0.00  0.00      WT1   
ATOM   2450  OH2 TIP3W2582      16.059  13.793  -2.774  0.00  0.00      WT1   
ATOM   2451  H1  TIP3W2582      16.522  13.054  -2.380  0.00  0.00      WT1   
ATOM   2452  H2  TIP3W2582      15.229  13.836  -2.301  0.00  0.00      WT1   
ATOM   2453  OH2 TIP3W2587     -15.087 -20.892 -10.488  0.00  0.00      WT1   
ATOM   2454  H1  TIP3W2587     -15.013 -20.037 -10.912  0.00  0.00      WT1   
ATOM   2455  H2  TIP3W2587     -15.408 -20.696  -9.608  0.00  0.00      WT1   
ATOM   2456  OH2 TIP3W2591      18.604  -3.481  19.494  0.00  0.00      WT1   
ATOM   2457  H1  TIP3W2591      17.732  -3.720  19.179  0.00  0.00      WT1   
ATOM   2458  H2  TIP3W2591      18.672  -2.542  19.320  0.00  0.00      WT1   
ATOM   2459  OH2 TIP3W2606      16.589  11.577 -10.636  0.00  0.00      WT1   
ATOM   2460  H1  TIP3W2606      15.708  11.221 -10.519  0.00  0.00      WT1   
ATOM   2461  H2  TIP3W2606      17.169  10.823 -10.527  0.00  0.00      WT1   
ATOM   2462  OH2 TIP3W2607       8.935  -9.121  15.380  0.00  0.00      WT1   
ATOM   2463  H1  TIP3W2607       9.445  -9.178  14.571  0.00  0.00      WT1   
ATOM   2464  H2  TIP3W2607       8.114  -9.569  15.178  0.00  0.00      WT1   
ATOM   2465  OH2 TIP3W2608       1.295 -10.537  15.312  0.00  0.00      WT1   
ATOM   2466  H1  TIP3W2608       2.001 -11.046  14.913  0.00  0.00      WT1   
ATOM   2467  H2  TIP3W2608       1.669  -9.665  15.438  0.00  0.00      WT1   
ATOM   2468  OH2 TIP3W2610     -10.408 -13.717  10.229  0.00  0.00      WT1   
ATOM   2469  H1  TIP3W2610     -10.083 -12.856   9.965  0.00  0.00      WT1   
ATOM   2470  H2  TIP3W2610      -9.919 -14.335   9.685  0.00  0.00      WT1   
ATOM   2471  OH2 TIP3W2616      15.513 -18.345  -1.316  0.00  0.00      WT1   
ATOM   2472  H1  TIP3W2616      15.460 -17.703  -2.024  0.00  0.00      WT1   
ATOM   2473  H2  TIP3W2616      16.404 -18.690  -1.371  0.00  0.00      WT1   
ATOM   2474  OH2 TIP3W2617     -11.936 -12.886   0.920  0.00  0.00      WT1   
ATOM   2475  H1  TIP3W2617     -12.612 -13.290   1.465  0.00  0.00      WT1   
ATOM   2476  H2  TIP3W2617     -11.425 -13.623   0.586  0.00  0.00      WT1   
ATOM   2477  OH2 TIP3W2628       1.381  19.225   7.665  0.00  0.00      WT1   
ATOM   2478  H1  TIP3W2628       0.721  18.672   8.083  0.00  0.00      WT1   
ATOM   2479  H2  TIP3W2628       1.225  20.098   8.026  0.00  0.00      WT1   
ATOM   2480  OH2 TIP3W2633      -8.898   0.337   9.917  0.00  0.00      WT1   
ATOM   2481  H1  TIP3W2633      -9.551   0.429  10.611  0.00  0.00      WT1   
ATOM   2482  H2  TIP3W2633      -8.079   0.628  10.318  0.00  0.00      WT1   
ATOM   2483  OH2 TIP3W2634       0.899 -11.816  -6.084  0.00  0.00      WT1   
ATOM   2484  H1  TIP3W2634       1.805 -11.697  -5.799  0.00  0.00      WT1   
ATOM   2485  H2  TIP3W2634       0.379 -11.346  -5.432  0.00  0.00      WT1   
ATOM   2486  OH2 TIP3W2635     -11.835  -6.471  -6.103  0.00  0.00      WT1   
ATOM   2487  H1  TIP3W2635     -11.608  -7.282  -5.649  0.00  0.00      WT1   
ATOM   2488  H2  TIP3W2635     -10.993  -6.049  -6.274  0.00  0.00      WT1   
ATOM   2489  OH2 TIP3W2644     -11.515   1.155  -2.016  0.00  0.00      WT1   
ATOM   2490  H1  TIP3W2644     -11.666   0.542  -2.735  0.00  0.00      WT1   
ATOM   2491  H2  TIP3W2644     -11.200   0.609  -1.296  0.00  0.00      WT1   
ATOM   2492  OH2 TIP3W2649     -15.398  -1.087  11.887  0.00  0.00      WT1   
ATOM   2493  H1  TIP3W2649     -14.827  -1.629  11.343  0.00  0.00      WT1   
ATOM   2494  H2  TIP3W2649     -15.335  -1.473  12.761  0.00  0.00      WT1   
ATOM   2495  OH2 TIP3W2650     -11.942  -1.818   2.176  0.00  0.00      WT1   
ATOM   2496  H1  TIP3W2650     -12.366  -1.516   1.373  0.00  0.00      WT1   
ATOM   2497  H2  TIP3W2650     -12.648  -2.214   2.687  0.00  0.00      WT1   
ATOM   2498  OH2 TIP3W2654       5.987   8.510  -3.014  0.00  0.00      WT1   
ATOM   2499  H1  TIP3W2654       6.029   7.617  -3.356  0.00  0.00      WT1   
ATOM   2500  H2  TIP3W2654       5.559   8.422  -2.163  0.00  0.00      WT1   
ATOM   2501  OH2 TIP3W2656     -12.208 -19.783   2.439  0.00  0.00      WT1   
ATOM   2502  H1  TIP3W2656     -12.105 -20.734   2.407  0.00  0.00      WT1   
ATOM   2503  H2  TIP3W2656     -12.427 -19.596   3.352  0.00  0.00      WT1   
ATOM   2504  OH2 TIP3W2657      -6.355  -4.382  16.050  0.00  0.00      WT1   
ATOM   2505  H1  TIP3W2657      -6.420  -4.472  15.100  0.00  0.00      WT1   
ATOM   2506  H2  TIP3W2657      -7.118  -4.851  16.388  0.00  0.00      WT1   
ATOM   2507  OH2 TIP3W2659      18.966   1.026  -2.285  0.00  0.00      WT1   
ATOM   2508  H1  TIP3W2659      19.475   1.797  -2.535  0.00  0.00      WT1   
ATOM   2509  H2  TIP3W2659      18.820   0.558  -3.107  0.00  0.00      WT1   
ATOM   2510  OH2 TIP3W2662      10.467  -9.160  17.987  0.00  0.00      WT1   
ATOM   2511  H1  TIP3W2662      10.010  -8.521  18.534  0.00  0.00      WT1   
ATOM   2512  H2  TIP3W2662       9.914  -9.252  17.212  0.00  0.00      WT1   
ATOM   2513  OH2 TIP3W2667      17.440 -16.978  13.479  0.00  0.00      WT1   
ATOM   2514  H1  TIP3W2667      17.695 -17.029  14.400  0.00  0.00      WT1   
ATOM   2515  H2  TIP3W2667      16.767 -17.652  13.379  0.00  0.00      WT1   
ATOM   2516  OH2 TIP3W2669      -8.647  -4.813   6.395  0.00  0.00      WT1   
ATOM   2517  H1  TIP3W2669      -9.551  -5.003   6.647  0.00  0.00      WT1   
ATOM   2518  H2  TIP3W2669      -8.636  -3.869   6.236  0.00  0.00      WT1   
ATOM   2519  OH2 TIP3W2670     -12.215 -11.161 -10.367  0.00  0.00      WT1   
ATOM   2520  H1  TIP3W2670     -12.076 -10.248 -10.621  0.00  0.00      WT1   
ATOM   2521  H2  TIP3W2670     -13.165 -11.277 -10.399  0.00  0.00      WT1   
ATOM   2522  OH2 TIP3W2672     -18.509 -12.681  13.409  0.00  0.00      WT1   
ATOM   2523  H1  TIP3W2672     -17.929 -13.308  12.976  0.00  0.00      WT1   
ATOM   2524  H2  TIP3W2672     -17.918 -12.093  13.878  0.00  0.00      WT1   
ATOM   2525  OH2 TIP3W2673       9.531  -0.701  11.580  0.00  0.00      WT1   
ATOM   2526  H1  TIP3W2673       9.679  -0.709  10.634  0.00  0.00      WT1   
ATOM   2527  H2  TIP3W2673      10.317  -1.104  11.949  0.00  0.00      WT1   
ATOM   2528  OH2 TIP3W2674       4.647  17.192 -15.141  0.00  0.00      WT1   
ATOM   2529  H1  TIP3W2674       4.149  17.893 -15.561  0.00  0.00      WT1   
ATOM   2530  H2  TIP3W2674       4.427  16.407 -15.642  0.00  0.00      WT1   
ATOM   2531  OH2 TIP3W2675     -11.187  -5.028  -3.614  0.00  0.00      WT1   
ATOM   2532  H1  TIP3W2675     -11.476  -5.465  -4.415  0.00  0.00      WT1   
ATOM   2533  H2  TIP3W2675     -11.630  -4.180  -3.630  0.00  0.00      WT1   
ATOM   2534  OH2 TIP3W2676       5.214  -5.680  -1.239  0.00  0.00      WT1   
ATOM   2535  H1  TIP3W2676       5.813  -5.186  -0.679  0.00  0.00      WT1   
ATOM   2536  H2  TIP3W2676       5.566  -5.570  -2.122  0.00  0.00      WT1   
ATOM   2537  OH2 TIP3W2677     -13.671 -10.338  -6.191  0.00  0.00      WT1   
ATOM   2538  H1  TIP3W2677     -14.528 -10.683  -5.940  0.00  0.00      WT1   
ATOM   2539  H2  TIP3W2677     -13.221 -11.082  -6.591  0.00  0.00      WT1   
ATOM   2540  OH2 TIP3W2678      16.205  12.451 -17.941  0.00  0.00      WT1   
ATOM   2541  H1  TIP3W2678      15.887  13.264 -17.548  0.00  0.00      WT1   
ATOM   2542  H2  TIP3W2678      17.032  12.275 -17.492  0.00  0.00      WT1   
ATOM   2543  OH2 TIP3W2680       6.487   3.356  15.660  0.00  0.00      WT1   
ATOM   2544  H1  TIP3W2680       5.946   3.200  16.433  0.00  0.00      WT1   
ATOM   2545  H2  TIP3W2680       7.012   2.560  15.570  0.00  0.00      WT1   
ATOM   2546  OH2 TIP3W2682      -9.644  -0.270  -0.570  0.00  0.00      WT1   
ATOM   2547  H1  TIP3W2682      -8.814  -0.424  -1.020  0.00  0.00      WT1   
ATOM   2548  H2  TIP3W2682      -9.542  -0.703   0.277  0.00  0.00      WT1   
ATOM   2549  OH2 TIP3W2683      18.879  -2.493  -3.555  0.00  0.00      WT1   
ATOM   2550  H1  TIP3W2683      18.839  -3.223  -2.937  0.00  0.00      WT1   
ATOM   2551  H2  TIP3W2683      19.673  -2.653  -4.065  0.00  0.00      WT1   
ATOM   2552  OH2 TIP3W2689     -13.510  -0.155   0.414  0.00  0.00      WT1   
ATOM   2553  H1  TIP3W2689     -13.782   0.347  -0.354  0.00  0.00      WT1   
ATOM   2554  H2  TIP3W2689     -13.247   0.507   1.053  0.00  0.00      WT1   
ATOM   2555  OH2 TIP3W2690     -14.490  -6.046  -5.980  0.00  0.00      WT1   
ATOM   2556  H1  TIP3W2690     -14.791  -6.656  -5.306  0.00  0.00      WT1   
ATOM   2557  H2  TIP3W2690     -13.559  -6.241  -6.081  0.00  0.00      WT1   
ATOM   2558  OH2 TIP3W2691      19.133 -12.793  -1.711  0.00  0.00      WT1   
ATOM   2559  H1  TIP3W2691      20.081 -12.874  -1.818  0.00  0.00      WT1   
ATOM   2560  H2  TIP3W2691      19.003 -12.737  -0.764  0.00  0.00      WT1   
ATOM   2561  OH2 TIP3W2692     -14.745   0.441  -3.939  0.00  0.00      WT1   
ATOM   2562  H1  TIP3W2692     -15.503  -0.138  -3.857  0.00  0.00      WT1   
ATOM   2563  H2  TIP3W2692     -13.991  -0.127  -3.783  0.00  0.00      WT1   
ATOM   2564  OH2 TIP3W2693      18.962   8.240 -17.099  0.00  0.00      WT1   
ATOM   2565  H1  TIP3W2693      18.143   8.736 -17.087  0.00  0.00      WT1   
ATOM   2566  H2  TIP3W2693      19.261   8.248 -16.190  0.00  0.00      WT1   
ATOM   2567  OH2 TIP3W2694      12.318  -3.891   6.571  0.00  0.00      WT1   
ATOM   2568  H1  TIP3W2694      11.598  -3.613   7.136  0.00  0.00      WT1   
ATOM   2569  H2  TIP3W2694      11.891  -4.192   5.769  0.00  0.00      WT1   
ATOM   2570  OH2 TIP3W2695     -11.828  10.765   6.532  0.00  0.00      WT1   
ATOM   2571  H1  TIP3W2695     -12.302  10.853   5.704  0.00  0.00      WT1   
ATOM   2572  H2  TIP3W2695     -12.245  10.023   6.969  0.00  0.00      WT1   
ATOM   2573  OH2 TIP3W2696     -14.645  12.896 -17.073  0.00  0.00      WT1   
ATOM   2574  H1  TIP3W2696     -13.714  12.683 -17.012  0.00  0.00      WT1   
ATOM   2575  H2  TIP3W2696     -14.708  13.483 -17.827  0.00  0.00      WT1   
ATOM   2576  OH2 TIP3W2699      -4.657   9.100 -19.628  0.00  0.00      WT1   
ATOM   2577  H1  TIP3W2699      -5.456   9.624 -19.575  0.00  0.00      WT1   
ATOM   2578  H2  TIP3W2699      -4.653   8.758 -20.522  0.00  0.00      WT1   
ATOM   2579  OH2 TIP3W2701       2.228 -18.884  -5.672  0.00  0.00      WT1   
ATOM   2580  H1  TIP3W2701       2.130 -18.309  -4.913  0.00  0.00      WT1   
ATOM   2581  H2  TIP3W2701       1.387 -19.336  -5.740  0.00  0.00      WT1   
ATOM   2582  OH2 TIP3W2703       6.493  -2.603  17.934  0.00  0.00      WT1   
ATOM   2583  H1  TIP3W2703       6.323  -2.569  18.875  0.00  0.00      WT1   
ATOM   2584  H2  TIP3W2703       6.022  -3.380  17.633  0.00  0.00      WT1   
ATOM   2585  OH2 TIP3W2709      -4.722  15.250   0.048  0.00  0.00      WT1   
ATOM   2586  H1  TIP3W2709      -4.256  15.819  -0.564  0.00  0.00      WT1   
ATOM   2587  H2  TIP3W2709      -5.639  15.511  -0.033  0.00  0.00      WT1   
ATOM   2588  OH2 TIP3W2710     -10.590  17.007 -11.311  0.00  0.00      WT1   
ATOM   2589  H1  TIP3W2710     -10.013  17.765 -11.402  0.00  0.00      WT1   
ATOM   2590  H2  TIP3W2710     -11.448  17.381 -11.113  0.00  0.00      WT1   
ATOM   2591  OH2 TIP3W2713      12.768 -18.189  -2.799  0.00  0.00      WT1   
ATOM   2592  H1  TIP3W2713      13.573 -17.679  -2.887  0.00  0.00      WT1   
ATOM   2593  H2  TIP3W2713      12.906 -18.955  -3.355  0.00  0.00      WT1   
ATOM   2594  OH2 TIP3W2714      10.828  -4.806  -8.198  0.00  0.00      WT1   
ATOM   2595  H1  TIP3W2714      11.285  -4.030  -8.521  0.00  0.00      WT1   
ATOM   2596  H2  TIP3W2714      10.479  -4.542  -7.346  0.00  0.00      WT1   
ATOM   2597  OH2 TIP3W2715     -14.524 -17.384  -1.099  0.00  0.00      WT1   
ATOM   2598  H1  TIP3W2715     -14.410 -17.764  -0.228  0.00  0.00      WT1   
ATOM   2599  H2  TIP3W2715     -14.055 -16.551  -1.060  0.00  0.00      WT1   
ATOM   2600  OH2 TIP3W2717       3.379 -10.707  13.452  0.00  0.00      WT1   
ATOM   2601  H1  TIP3W2717       3.228 -10.491  12.532  0.00  0.00      WT1   
ATOM   2602  H2  TIP3W2717       4.061 -10.098  13.733  0.00  0.00      WT1   
ATOM   2603  OH2 TIP3W2718     -12.789  -2.793 -17.726  0.00  0.00      WT1   
ATOM   2604  H1  TIP3W2718     -12.845  -2.204 -18.478  0.00  0.00      WT1   
ATOM   2605  H2  TIP3W2718     -11.929  -3.206 -17.807  0.00  0.00      WT1   
ATOM   2606  OH2 TIP3W2719     -10.036 -14.768   0.415  0.00  0.00      WT1   
ATOM   2607  H1  TIP3W2719      -9.960 -15.666   0.738  0.00  0.00      WT1   
ATOM   2608  H2  TIP3W2719      -9.372 -14.703  -0.271  0.00  0.00      WT1   
ATOM   2609  OH2 TIP3W2720       7.190  10.661 -17.876  0.00  0.00      WT1   
ATOM   2610  H1  TIP3W2720       7.275  10.520 -16.933  0.00  0.00      WT1   
ATOM   2611  H2  TIP3W2720       6.248  10.624 -18.039  0.00  0.00      WT1   
ATOM   2612  OH2 TIP3W2721      17.792   4.894 -16.390  0.00  0.00      WT1   
ATOM   2613  H1  TIP3W2721      17.193   5.638 -16.331  0.00  0.00      WT1   
ATOM   2614  H2  TIP3W2721      18.227   5.002 -17.236  0.00  0.00      WT1   
ATOM   2615  OH2 TIP3W2732      -1.423   6.252  18.162  0.00  0.00      WT1   
ATOM   2616  H1  TIP3W2732      -1.836   5.397  18.043  0.00  0.00      WT1   
ATOM   2617  H2  TIP3W2732      -1.599   6.719  17.345  0.00  0.00      WT1   
ATOM   2618  OH2 TIP3W2734      10.985 -13.362 -15.112  0.00  0.00      WT1   
ATOM   2619  H1  TIP3W2734      11.299 -14.098 -14.588  0.00  0.00      WT1   
ATOM   2620  H2  TIP3W2734      10.037 -13.486 -15.157  0.00  0.00      WT1   
ATOM   2621  OH2 TIP3W2735     -13.042 -10.706  12.896  0.00  0.00      WT1   
ATOM   2622  H1  TIP3W2735     -12.937  -9.784  12.661  0.00  0.00      WT1   
ATOM   2623  H2  TIP3W2735     -12.388 -10.855  13.580  0.00  0.00      WT1   
ATOM   2624  OH2 TIP3W2736      -5.873  20.143  -4.598  0.00  0.00      WT1   
ATOM   2625  H1  TIP3W2736      -6.711  20.331  -4.176  0.00  0.00      WT1   
ATOM   2626  H2  TIP3W2736      -5.715  19.217  -4.416  0.00  0.00      WT1   
ATOM   2627  OH2 TIP3W2738       4.136   1.236   8.604  0.00  0.00      WT1   
ATOM   2628  H1  TIP3W2738       4.898   1.173   9.181  0.00  0.00      WT1   
ATOM   2629  H2  TIP3W2738       4.434   0.865   7.773  0.00  0.00      WT1   
ATOM   2630  OH2 TIP3W2739      11.015  10.136   7.646  0.00  0.00      WT1   
ATOM   2631  H1  TIP3W2739      10.211  10.006   7.142  0.00  0.00      WT1   
ATOM   2632  H2  TIP3W2739      11.674  10.364   6.991  0.00  0.00      WT1   
ATOM   2633  OH2 TIP3W2741       5.174   0.166 -11.805  0.00  0.00      WT1   
ATOM   2634  H1  TIP3W2741       5.261  -0.341 -10.998  0.00  0.00      WT1   
ATOM   2635  H2  TIP3W2741       6.074   0.308 -12.097  0.00  0.00      WT1   
ATOM   2636  OH2 TIP3W2743       9.942 -19.453 -11.112  0.00  0.00      WT1   
ATOM   2637  H1  TIP3W2743       9.461 -19.502 -10.286  0.00  0.00      WT1   
ATOM   2638  H2  TIP3W2743      10.740 -19.958 -10.955  0.00  0.00      WT1   
ATOM   2639  OH2 TIP3W2753     -18.063  -1.370  17.775  0.00  0.00      WT1   
ATOM   2640  H1  TIP3W2753     -18.654  -0.661  17.522  0.00  0.00      WT1   
ATOM   2641  H2  TIP3W2753     -18.607  -2.157  17.749  0.00  0.00      WT1   
ATOM   2642  OH2 TIP3W2754       1.853  -5.766   7.609  0.00  0.00      WT1   
ATOM   2643  H1  TIP3W2754       1.473  -6.579   7.941  0.00  0.00      WT1   
ATOM   2644  H2  TIP3W2754       2.751  -5.999   7.374  0.00  0.00      WT1   
ATOM   2645  OH2 TIP3W2755     -12.302  17.810   2.420  0.00  0.00      WT1   
ATOM   2646  H1  TIP3W2755     -11.881  17.751   3.277  0.00  0.00      WT1   
ATOM   2647  H2  TIP3W2755     -11.964  17.058   1.934  0.00  0.00      WT1   
ATOM   2648  OH2 TIP3W2756      17.874   1.041  13.830  0.00  0.00      WT1   
ATOM   2649  H1  TIP3W2756      18.065   1.171  12.901  0.00  0.00      WT1   
ATOM   2650  H2  TIP3W2756      17.656   1.915  14.155  0.00  0.00      WT1   
ATOM   2651  OH2 TIP3W2758      13.481  -9.927  -1.676  0.00  0.00      WT1   
ATOM   2652  H1  TIP3W2758      14.374  -9.869  -2.016  0.00  0.00      WT1   
ATOM   2653  H2  TIP3W2758      13.587 -10.228  -0.774  0.00  0.00      WT1   
ATOM   2654  OH2 TIP3W2760      10.474 -12.486   6.624  0.00  0.00      WT1   
ATOM   2655  H1  TIP3W2760      10.076 -13.343   6.777  0.00  0.00      WT1   
ATOM   2656  H2  TIP3W2760      11.196 -12.660   6.021  0.00  0.00      WT1   
ATOM   2657  OH2 TIP3W2761      14.789 -14.229  17.679  0.00  0.00      WT1   
ATOM   2658  H1  TIP3W2761      15.213 -14.624  16.917  0.00  0.00      WT1   
ATOM   2659  H2  TIP3W2761      15.395 -14.392  18.401  0.00  0.00      WT1   
ATOM   2660  OH2 TIP3W2767     -12.578  -7.528  13.625  0.00  0.00      WT1   
ATOM   2661  H1  TIP3W2767     -12.038  -7.458  14.412  0.00  0.00      WT1   
ATOM   2662  H2  TIP3W2767     -13.468  -7.348  13.927  0.00  0.00      WT1   
ATOM   2663  OH2 TIP3W2771      13.407   7.841 -12.201  0.00  0.00      WT1   
ATOM   2664  H1  TIP3W2771      12.997   8.526 -11.673  0.00  0.00      WT1   
ATOM   2665  H2  TIP3W2771      14.333   8.081 -12.228  0.00  0.00      WT1   
ATOM   2666  OH2 TIP3W2774       7.028   8.856  12.999  0.00  0.00      WT1   
ATOM   2667  H1  TIP3W2774       6.825   9.739  12.691  0.00  0.00      WT1   
ATOM   2668  H2  TIP3W2774       6.918   8.902  13.949  0.00  0.00      WT1   
ATOM   2669  OH2 TIP3W2775       0.960  -3.690  -7.545  0.00  0.00      WT1   
ATOM   2670  H1  TIP3W2775       0.236  -3.208  -7.147  0.00  0.00      WT1   
ATOM   2671  H2  TIP3W2775       0.695  -4.609  -7.491  0.00  0.00      WT1   
ATOM   2672  OH2 TIP3W2776      12.462  -2.227  18.981  0.00  0.00      WT1   
ATOM   2673  H1  TIP3W2776      13.330  -1.823  18.963  0.00  0.00      WT1   
ATOM   2674  H2  TIP3W2776      12.060  -1.972  18.151  0.00  0.00      WT1   
ATOM   2675  OH2 TIP3W2777     -18.962   2.775  -6.779  0.00  0.00      WT1   
ATOM   2676  H1  TIP3W2777     -18.778   1.853  -6.598  0.00  0.00      WT1   
ATOM   2677  H2  TIP3W2777     -18.877   2.855  -7.729  0.00  0.00      WT1   
ATOM   2678  OH2 TIP3W2778      -1.489 -10.637  10.208  0.00  0.00      WT1   
ATOM   2679  H1  TIP3W2778      -1.241 -10.473  11.118  0.00  0.00      WT1   
ATOM   2680  H2  TIP3W2778      -1.561  -9.766   9.819  0.00  0.00      WT1   
ATOM   2681  OH2 TIP3W2779      -9.808 -18.034  -2.311  0.00  0.00      WT1   
ATOM   2682  H1  TIP3W2779      -9.753 -17.121  -2.594  0.00  0.00      WT1   
ATOM   2683  H2  TIP3W2779     -10.741 -18.181  -2.157  0.00  0.00      WT1   
ATOM   2684  OH2 TIP3W2780       7.375  -2.817   6.012  0.00  0.00      WT1   
ATOM   2685  H1  TIP3W2780       7.888  -2.240   5.446  0.00  0.00      WT1   
ATOM   2686  H2  TIP3W2780       7.166  -2.280   6.777  0.00  0.00      WT1   
ATOM   2687  OH2 TIP3W2781      13.821  16.009  13.191  0.00  0.00      WT1   
ATOM   2688  H1  TIP3W2781      13.644  16.606  13.918  0.00  0.00      WT1   
ATOM   2689  H2  TIP3W2781      13.638  15.139  13.544  0.00  0.00      WT1   
ATOM   2690  OH2 TIP3W2782      -7.416   8.886  -4.655  0.00  0.00      WT1   
ATOM   2691  H1  TIP3W2782      -7.168   9.802  -4.780  0.00  0.00      WT1   
ATOM   2692  H2  TIP3W2782      -8.298   8.924  -4.287  0.00  0.00      WT1   
ATOM   2693  OH2 TIP3W2783      17.197 -11.422 -18.710  0.00  0.00      WT1   
ATOM   2694  H1  TIP3W2783      17.957 -11.347 -18.134  0.00  0.00      WT1   
ATOM   2695  H2  TIP3W2783      17.409 -12.149 -19.295  0.00  0.00      WT1   
ATOM   2696  OH2 TIP3W2784     -13.927  10.830   0.577  0.00  0.00      WT1   
ATOM   2697  H1  TIP3W2784     -14.329  10.707   1.437  0.00  0.00      WT1   
ATOM   2698  H2  TIP3W2784     -14.013   9.979   0.148  0.00  0.00      WT1   
ATOM   2699  OH2 TIP3W2794      -9.210  11.292  -3.133  0.00  0.00      WT1   
ATOM   2700  H1  TIP3W2794      -9.544  10.495  -3.544  0.00  0.00      WT1   
ATOM   2701  H2  TIP3W2794      -9.722  11.998  -3.526  0.00  0.00      WT1   
ATOM   2702  OH2 TIP3W2796       5.100  17.779  15.491  0.00  0.00      WT1   
ATOM   2703  H1  TIP3W2796       5.602  16.965  15.509  0.00  0.00      WT1   
ATOM   2704  H2  TIP3W2796       4.199  17.510  15.670  0.00  0.00      WT1   
ATOM   2705  OH2 TIP3W2797     -13.610  14.916   0.065  0.00  0.00      WT1   
ATOM   2706  H1  TIP3W2797     -13.483  15.839  -0.155  0.00  0.00      WT1   
ATOM   2707  H2  TIP3W2797     -14.321  14.917   0.705  0.00  0.00      WT1   
ATOM   2708  OH2 TIP3W2799     -10.454  -8.441   6.397  0.00  0.00      WT1   
ATOM   2709  H1  TIP3W2799     -11.163  -9.034   6.647  0.00  0.00      WT1   
ATOM   2710  H2  TIP3W2799     -10.181  -8.746   5.531  0.00  0.00      WT1   
ATOM   2711  OH2 TIP3W2800      -1.725 -19.908  16.173  0.00  0.00      WT1   
ATOM   2712  H1  TIP3W2800      -2.513 -19.719  15.663  0.00  0.00      WT1   
ATOM   2713  H2  TIP3W2800      -1.014 -19.506  15.674  0.00  0.00      WT1   
ATOM   2714  OH2 TIP3W2801      11.396  13.612   7.085  0.00  0.00      WT1   
ATOM   2715  H1  TIP3W2801      12.100  12.970   6.993  0.00  0.00      WT1   
ATOM   2716  H2  TIP3W2801      10.599  13.126   6.874  0.00  0.00      WT1   
ATOM   2717  OH2 TIP3W2802     -11.753   9.229  -1.583  0.00  0.00      WT1   
ATOM   2718  H1  TIP3W2802     -12.566   8.916  -1.186  0.00  0.00      WT1   
ATOM   2719  H2  TIP3W2802     -11.171   9.392  -0.842  0.00  0.00      WT1   
ATOM   2720  OH2 TIP3W2803      16.541  -9.848 -10.244  0.00  0.00      WT1   
ATOM   2721  H1  TIP3W2803      15.592  -9.853 -10.119  0.00  0.00      WT1   
ATOM   2722  H2  TIP3W2803      16.892 -10.226  -9.438  0.00  0.00      WT1   
ATOM   2723  OH2 TIP3W2806      -4.397 -20.319   4.599  0.00  0.00      WT1   
ATOM   2724  H1  TIP3W2806      -4.986 -19.610   4.857  0.00  0.00      WT1   
ATOM   2725  H2  TIP3W2806      -3.593 -19.876   4.329  0.00  0.00      WT1   
ATOM   2726  OH2 TIP3W2815      12.955 -17.963  15.769  0.00  0.00      WT1   
ATOM   2727  H1  TIP3W2815      13.269 -17.458  15.020  0.00  0.00      WT1   
ATOM   2728  H2  TIP3W2815      12.311 -17.393  16.190  0.00  0.00      WT1   
ATOM   2729  OH2 TIP3W2818       3.008  18.079   0.126  0.00  0.00      WT1   
ATOM   2730  H1  TIP3W2818       3.049  17.133   0.267  0.00  0.00      WT1   
ATOM   2731  H2  TIP3W2818       2.105  18.243  -0.144  0.00  0.00      WT1   
ATOM   2732  OH2 TIP3W2819      14.918 -12.784   2.821  0.00  0.00      WT1   
ATOM   2733  H1  TIP3W2819      15.684 -12.968   3.364  0.00  0.00      WT1   
ATOM   2734  H2  TIP3W2819      14.803 -13.574   2.293  0.00  0.00      WT1   
ATOM   2735  OH2 TIP3W2822      16.004   4.153   0.631  0.00  0.00      WT1   
ATOM   2736  H1  TIP3W2822      15.890   4.752   1.368  0.00  0.00      WT1   
ATOM   2737  H2  TIP3W2822      16.213   4.721  -0.111  0.00  0.00      WT1   
ATOM   2738  OH2 TIP3W2823       3.738  19.451  18.335  0.00  0.00      WT1   
ATOM   2739  H1  TIP3W2823       3.378  19.332  17.456  0.00  0.00      WT1   
ATOM   2740  H2  TIP3W2823       3.900  18.561  18.650  0.00  0.00      WT1   
ATOM   2741  OH2 TIP3W2824       1.335  17.364  -2.402  0.00  0.00      WT1   
ATOM   2742  H1  TIP3W2824       0.426  17.378  -2.101  0.00  0.00      WT1   
ATOM   2743  H2  TIP3W2824       1.317  16.823  -3.192  0.00  0.00      WT1   
ATOM   2744  OH2 TIP3W2825      13.559  10.301  14.981  0.00  0.00      WT1   
ATOM   2745  H1  TIP3W2825      14.387  10.004  14.603  0.00  0.00      WT1   
ATOM   2746  H2  TIP3W2825      12.887   9.838  14.480  0.00  0.00      WT1   
ATOM   2747  OH2 TIP3W2827       0.785   0.131 -10.828  0.00  0.00      WT1   
ATOM   2748  H1  TIP3W2827       0.847   0.819 -11.491  0.00  0.00      WT1   
ATOM   2749  H2  TIP3W2827       1.369   0.420 -10.127  0.00  0.00      WT1   
ATOM   2750  OH2 TIP3W2832      12.255  19.360 -14.822  0.00  0.00      WT1   
ATOM   2751  H1  TIP3W2832      12.682  18.786 -15.458  0.00  0.00      WT1   
ATOM   2752  H2  TIP3W2832      12.963  19.899 -14.471  0.00  0.00      WT1   
ATOM   2753  OH2 TIP3W2839      12.039 -12.250   3.456  0.00  0.00      WT1   
ATOM   2754  H1  TIP3W2839      12.255 -12.252   2.523  0.00  0.00      WT1   
ATOM   2755  H2  TIP3W2839      11.793 -13.155   3.647  0.00  0.00      WT1   
ATOM   2756  OH2 TIP3W2840       0.731   9.740   8.880  0.00  0.00      WT1   
ATOM   2757  H1  TIP3W2840       0.763   8.995   9.480  0.00  0.00      WT1   
ATOM   2758  H2  TIP3W2840       0.332   9.390   8.083  0.00  0.00      WT1   
ATOM   2759  OH2 TIP3W2841     -17.167 -15.802  -5.538  0.00  0.00      WT1   
ATOM   2760  H1  TIP3W2841     -17.246 -15.081  -6.163  0.00  0.00      WT1   
ATOM   2761  H2  TIP3W2841     -18.067 -15.983  -5.266  0.00  0.00      WT1   
ATOM   2762  OH2 TIP3W2842      15.154   1.349 -15.202  0.00  0.00      WT1   
ATOM   2763  H1  TIP3W2842      14.891   0.467 -15.463  0.00  0.00      WT1   
ATOM   2764  H2  TIP3W2842      15.737   1.643 -15.903  0.00  0.00      WT1   
ATOM   2765  OH2 TIP3W2843      16.638   9.408 -15.128  0.00  0.00      WT1   
ATOM   2766  H1  TIP3W2843      15.899   9.731 -15.644  0.00  0.00      WT1   
ATOM   2767  H2  TIP3W2843      16.247   8.789 -14.510  0.00  0.00      WT1   
ATOM   2768  OH2 TIP3W2844      12.775   7.200  16.231  0.00  0.00      WT1   
ATOM   2769  H1  TIP3W2844      12.664   6.261  16.086  0.00  0.00      WT1   
ATOM   2770  H2  TIP3W2844      13.541   7.435  15.707  0.00  0.00      WT1   
ATOM   2771  OH2 TIP3W2845       3.221   1.523 -10.206  0.00  0.00      WT1   
ATOM   2772  H1  TIP3W2845       3.693   1.177 -10.963  0.00  0.00      WT1   
ATOM   2773  H2  TIP3W2845       3.117   2.456 -10.393  0.00  0.00      WT1   
ATOM   2774  OH2 TIP3W2848     -17.753  10.948  17.363  0.00  0.00      WT1   
ATOM   2775  H1  TIP3W2848     -17.561  10.513  16.533  0.00  0.00      WT1   
ATOM   2776  H2  TIP3W2848     -16.961  10.826  17.887  0.00  0.00      WT1   
ATOM   2777  OH2 TIP3W2857     -10.192  -8.142  -1.255  0.00  0.00      WT1   
ATOM   2778  H1  TIP3W2857      -9.655  -7.501  -0.789  0.00  0.00      WT1   
ATOM   2779  H2  TIP3W2857     -10.767  -8.509  -0.583  0.00  0.00      WT1   
ATOM   2780  OH2 TIP3W2858       6.605 -17.962  -3.008  0.00  0.00      WT1   
ATOM   2781  H1  TIP3W2858       5.700 -18.272  -3.005  0.00  0.00      WT1   
ATOM   2782  H2  TIP3W2858       6.614 -17.242  -2.377  0.00  0.00      WT1   
ATOM   2783  OH2 TIP3W2859      13.259 -19.162 -10.748  0.00  0.00      WT1   
ATOM   2784  H1  TIP3W2859      13.871 -19.273 -10.020  0.00  0.00      WT1   
ATOM   2785  H2  TIP3W2859      12.527 -18.671 -10.374  0.00  0.00      WT1   
ATOM   2786  OH2 TIP3W2860      13.561   8.495  -5.613  0.00  0.00      WT1   
ATOM   2787  H1  TIP3W2860      14.080   8.731  -4.844  0.00  0.00      WT1   
ATOM   2788  H2  TIP3W2860      12.791   9.062  -5.566  0.00  0.00      WT1   
ATOM   2789  OH2 TIP3W2862      18.712  11.321  15.157  0.00  0.00      WT1   
ATOM   2790  H1  TIP3W2862      19.181  11.359  15.991  0.00  0.00      WT1   
ATOM   2791  H2  TIP3W2862      19.324  10.893  14.557  0.00  0.00      WT1   
ATOM   2792  OH2 TIP3W2863       9.925   5.543   8.295  0.00  0.00      WT1   
ATOM   2793  H1  TIP3W2863       9.321   5.498   7.554  0.00  0.00      WT1   
ATOM   2794  H2  TIP3W2863       9.749   6.395   8.696  0.00  0.00      WT1   
ATOM   2795  OH2 TIP3W2865       5.357 -15.647 -11.995  0.00  0.00      WT1   
ATOM   2796  H1  TIP3W2865       5.783 -15.647 -11.138  0.00  0.00      WT1   
ATOM   2797  H2  TIP3W2865       4.561 -15.131 -11.867  0.00  0.00      WT1   
ATOM   2798  OH2 TIP3W2867      -2.813 -13.666 -16.786  0.00  0.00      WT1   
ATOM   2799  H1  TIP3W2867      -2.546 -14.586 -16.770  0.00  0.00      WT1   
ATOM   2800  H2  TIP3W2867      -3.666 -13.672 -17.219  0.00  0.00      WT1   
ATOM   2801  OH2 TIP3W2877     -20.811   4.552  12.690  0.00  0.00      WT1   
ATOM   2802  H1  TIP3W2877     -20.653   4.870  11.801  0.00  0.00      WT1   
ATOM   2803  H2  TIP3W2877     -20.108   4.938  13.212  0.00  0.00      WT1   
ATOM   2804  OH2 TIP3W2878       8.579   5.527  15.424  0.00  0.00      WT1   
ATOM   2805  H1  TIP3W2878       9.031   5.188  16.196  0.00  0.00      WT1   
ATOM   2806  H2  TIP3W2878       7.755   5.040  15.394  0.00  0.00      WT1   
ATOM   2807  OH2 TIP3W2882     -12.414  20.275 -19.080  0.00  0.00      WT1   
ATOM   2808  H1  TIP3W2882     -13.123  20.555 -18.501  0.00  0.00      WT1   
ATOM   2809  H2  TIP3W2882     -12.191  19.394 -18.779  0.00  0.00      WT1   
ATOM   2810  OH2 TIP3W2884     -17.151  19.172 -19.481  0.00  0.00      WT1   
ATOM   2811  H1  TIP3W2884     -17.841  19.748 -19.150  0.00  0.00      WT1   
ATOM   2812  H2  TIP3W2884     -16.666  19.713 -20.104  0.00  0.00      WT1   
ATOM   2813  OH2 TIP3W2885      16.548  18.630  -8.737  0.00  0.00      WT1   
ATOM   2814  H1  TIP3W2885      16.348  18.322  -7.853  0.00  0.00      WT1   
ATOM   2815  H2  TIP3W2885      16.575  17.834  -9.268  0.00  0.00      WT1   
ATOM   2816  OH2 TIP3W2886      -0.091   7.269 -12.846  0.00  0.00      WT1   
ATOM   2817  H1  TIP3W2886      -0.645   6.870 -12.176  0.00  0.00      WT1   
ATOM   2818  H2  TIP3W2886      -0.565   7.129 -13.665  0.00  0.00      WT1   
ATOM   2819  OH2 TIP3W2888      -0.072 -16.458  10.944  0.00  0.00      WT1   
ATOM   2820  H1  TIP3W2888      -0.136 -16.461  11.899  0.00  0.00      WT1   
ATOM   2821  H2  TIP3W2888      -0.493 -17.273  10.673  0.00  0.00      WT1   
ATOM   2822  OH2 TIP3W2891     -16.627   7.471   4.988  0.00  0.00      WT1   
ATOM   2823  H1  TIP3W2891     -16.818   8.325   5.375  0.00  0.00      WT1   
ATOM   2824  H2  TIP3W2891     -16.947   7.537   4.088  0.00  0.00      WT1   
ATOM   2825  OH2 TIP3W2893      -3.506 -17.622  -5.618  0.00  0.00      WT1   
ATOM   2826  H1  TIP3W2893      -4.183 -18.198  -5.975  0.00  0.00      WT1   
ATOM   2827  H2  TIP3W2893      -2.995 -17.351  -6.381  0.00  0.00      WT1   
ATOM   2828  OH2 TIP3W2903       0.957 -14.802  19.176  0.00  0.00      WT1   
ATOM   2829  H1  TIP3W2903       1.658 -14.195  18.936  0.00  0.00      WT1   
ATOM   2830  H2  TIP3W2903       0.218 -14.237  19.403  0.00  0.00      WT1   
ATOM   2831  OH2 TIP3W2904     -14.885 -18.304 -18.926  0.00  0.00      WT1   
ATOM   2832  H1  TIP3W2904     -14.964 -18.541 -18.003  0.00  0.00      WT1   
ATOM   2833  H2  TIP3W2904     -14.029 -17.882 -18.994  0.00  0.00      WT1   
ATOM   2834  OH2 TIP3W2906       2.901   6.754  -6.027  0.00  0.00      WT1   
ATOM   2835  H1  TIP3W2906       2.458   6.816  -5.181  0.00  0.00      WT1   
ATOM   2836  H2  TIP3W2906       2.193   6.762  -6.671  0.00  0.00      WT1   
ATOM   2837  OH2 TIP3W2907       8.937  12.436   6.572  0.00  0.00      WT1   
ATOM   2838  H1  TIP3W2907       8.144  12.115   7.002  0.00  0.00      WT1   
ATOM   2839  H2  TIP3W2907       9.200  11.723   5.990  0.00  0.00      WT1   
ATOM   2840  OH2 TIP3W2909     -16.043 -11.374  -6.137  0.00  0.00      WT1   
ATOM   2841  H1  TIP3W2909     -16.071 -12.016  -6.847  0.00  0.00      WT1   
ATOM   2842  H2  TIP3W2909     -16.422 -11.830  -5.386  0.00  0.00      WT1   
ATOM   2843  OH2 TIP3W2913      17.060 -18.073  -5.663  0.00  0.00      WT1   
ATOM   2844  H1  TIP3W2913      16.745 -17.401  -6.268  0.00  0.00      WT1   
ATOM   2845  H2  TIP3W2913      17.866 -18.398  -6.064  0.00  0.00      WT1   
ATOM   2846  OH2 TIP3W2918     -13.525 -11.274 -14.160  0.00  0.00      WT1   
ATOM   2847  H1  TIP3W2918     -13.524 -11.957 -14.831  0.00  0.00      WT1   
ATOM   2848  H2  TIP3W2918     -13.314 -11.735 -13.348  0.00  0.00      WT1   
ATOM   2849  OH2 TIP3W2919      -9.408  19.793  14.172  0.00  0.00      WT1   
ATOM   2850  H1  TIP3W2919      -8.775  19.084  14.288  0.00  0.00      WT1   
ATOM   2851  H2  TIP3W2919      -8.939  20.581  14.448  0.00  0.00      WT1   
ATOM   2852  OH2 TIP3W2922      -6.668 -15.025   2.283  0.00  0.00      WT1   
ATOM   2853  H1  TIP3W2922      -5.866 -14.929   2.797  0.00  0.00      WT1   
ATOM   2854  H2  TIP3W2922      -7.367 -14.752   2.877  0.00  0.00      WT1   
ATOM   2855  OH2 TIP3W2923       7.721  -2.329 -12.847  0.00  0.00      WT1   
ATOM   2856  H1  TIP3W2923       7.768  -1.795 -12.054  0.00  0.00      WT1   
ATOM   2857  H2  TIP3W2923       8.035  -3.191 -12.574  0.00  0.00      WT1   
ATOM   2858  OH2 TIP3W2925     -16.854 -20.136  -8.592  0.00  0.00      WT1   
ATOM   2859  H1  TIP3W2925     -16.879 -20.990  -8.161  0.00  0.00      WT1   
ATOM   2860  H2  TIP3W2925     -16.738 -19.510  -7.877  0.00  0.00      WT1   
ATOM   2861  OH2 TIP3W2926       9.459  -5.526  18.024  0.00  0.00      WT1   
ATOM   2862  H1  TIP3W2926      10.363  -5.349  18.282  0.00  0.00      WT1   
ATOM   2863  H2  TIP3W2926       9.107  -6.063  18.734  0.00  0.00      WT1   
ATOM   2864  OH2 TIP3W2927     -19.924   8.816 -19.186  0.00  0.00      WT1   
ATOM   2865  H1  TIP3W2927     -20.326   8.629 -18.338  0.00  0.00      WT1   
ATOM   2866  H2  TIP3W2927     -19.129   9.305 -18.972  0.00  0.00      WT1   
ATOM   2867  OH2 TIP3W2928      17.510   1.095   1.913  0.00  0.00      WT1   
ATOM   2868  H1  TIP3W2928      17.456   0.313   2.464  0.00  0.00      WT1   
ATOM   2869  H2  TIP3W2928      18.448   1.266   1.831  0.00  0.00      WT1   
ATOM   2870  OH2 TIP3W2930       4.908  18.561  12.931  0.00  0.00      WT1   
ATOM   2871  H1  TIP3W2930       3.992  18.543  12.655  0.00  0.00      WT1   
ATOM   2872  H2  TIP3W2930       4.910  18.135  13.788  0.00  0.00      WT1   
ATOM   2873  OH2 TIP3W2941       6.551   9.464   9.937  0.00  0.00      WT1   
ATOM   2874  H1  TIP3W2941       6.625  10.417   9.882  0.00  0.00      WT1   
ATOM   2875  H2  TIP3W2941       5.668   9.273   9.620  0.00  0.00      WT1   
ATOM   2876  OH2 TIP3W2943     -10.864   6.957   6.291  0.00  0.00      WT1   
ATOM   2877  H1  TIP3W2943     -10.286   6.361   5.815  0.00  0.00      WT1   
ATOM   2878  H2  TIP3W2943     -10.278   7.455   6.861  0.00  0.00      WT1   
ATOM   2879  OH2 TIP3W2944       6.029   9.932   1.770  0.00  0.00      WT1   
ATOM   2880  H1  TIP3W2944       5.920  10.754   2.248  0.00  0.00      WT1   
ATOM   2881  H2  TIP3W2944       5.785  10.144   0.869  0.00  0.00      WT1   
ATOM   2882  OH2 TIP3W2963     -11.798  18.967  -2.301  0.00  0.00      WT1   
ATOM   2883  H1  TIP3W2963     -10.981  18.592  -1.973  0.00  0.00      WT1   
ATOM   2884  H2  TIP3W2963     -12.466  18.662  -1.687  0.00  0.00      WT1   
ATOM   2885  OH2 TIP3W2968      -5.341   3.841  18.099  0.00  0.00      WT1   
ATOM   2886  H1  TIP3W2968      -4.702   3.740  17.393  0.00  0.00      WT1   
ATOM   2887  H2  TIP3W2968      -6.122   3.387  17.783  0.00  0.00      WT1   
ATOM   2888  OH2 TIP3W2972      18.395  15.825  10.090  0.00  0.00      WT1   
ATOM   2889  H1  TIP3W2972      17.854  16.231  10.767  0.00  0.00      WT1   
ATOM   2890  H2  TIP3W2972      18.941  15.197  10.564  0.00  0.00      WT1   
ATOM   2891  OH2 TIP3W2975      -8.308 -14.798  19.667  0.00  0.00      WT1   
ATOM   2892  H1  TIP3W2975      -8.127 -14.459  18.790  0.00  0.00      WT1   
ATOM   2893  H2  TIP3W2975      -9.236 -15.029  19.648  0.00  0.00      WT1   
ATOM   2894  OH2 TIP3W2979      -3.778  -8.004 -19.543  0.00  0.00      WT1   
ATOM   2895  H1  TIP3W2979      -3.153  -8.615 -19.933  0.00  0.00      WT1   
ATOM   2896  H2  TIP3W2979      -4.326  -7.721 -20.275  0.00  0.00      WT1   
ATOM   2897  OH2 TIP3W3010      -2.370  -9.978   6.160  0.00  0.00      WT1   
ATOM   2898  H1  TIP3W3010      -3.193  -9.899   5.679  0.00  0.00      WT1   
ATOM   2899  H2  TIP3W3010      -2.193 -10.918   6.182  0.00  0.00      WT1   
ATOM   2900  OH2 TIP3W3012       3.399 -14.463  -5.896  0.00  0.00      WT1   
ATOM   2901  H1  TIP3W3012       3.977 -14.007  -5.285  0.00  0.00      WT1   
ATOM   2902  H2  TIP3W3012       2.520 -14.324  -5.543  0.00  0.00      WT1   
ATOM   2903  OH2 TIP3W3016     -18.668   0.182   0.925  0.00  0.00      WT1   
ATOM   2904  H1  TIP3W3016     -18.494   0.185  -0.016  0.00  0.00      WT1   
ATOM   2905  H2  TIP3W3016     -17.881  -0.202   1.313  0.00  0.00      WT1   
ATOM   2906  OH2 TIP3W3027       3.631  -2.770  18.077  0.00  0.00      WT1   
ATOM   2907  H1  TIP3W3027       3.894  -1.942  18.478  0.00  0.00      WT1   
ATOM   2908  H2  TIP3W3027       3.899  -3.438  18.708  0.00  0.00      WT1   
ATOM   2909  OH2 TIP3W3030      15.606  16.877   9.384  0.00  0.00      WT1   
ATOM   2910  H1  TIP3W3030      15.681  16.155   8.760  0.00  0.00      WT1   
ATOM   2911  H2  TIP3W3030      15.797  17.661   8.870  0.00  0.00      WT1   
ATOM   2912  OH2 TIP3W3033       5.027  -2.850  13.486  0.00  0.00      WT1   
ATOM   2913  H1  TIP3W3033       5.349  -2.326  14.220  0.00  0.00      WT1   
ATOM   2914  H2  TIP3W3033       5.800  -3.313  13.164  0.00  0.00      WT1   
ATOM   2915  OH2 TIP3W3037     -15.433 -19.664  -3.282  0.00  0.00      WT1   
ATOM   2916  H1  TIP3W3037     -14.953 -19.513  -4.097  0.00  0.00      WT1   
ATOM   2917  H2  TIP3W3037     -15.746 -20.566  -3.352  0.00  0.00      WT1   
ATOM   2918  OH2 TIP3W3046      14.398  -2.615 -12.307  0.00  0.00      WT1   
ATOM   2919  H1  TIP3W3046      13.946  -3.448 -12.447  0.00  0.00      WT1   
ATOM   2920  H2  TIP3W3046      15.096  -2.822 -11.685  0.00  0.00      WT1   
ATOM   2921  OH2 TIP3W3049     -14.364 -12.621   2.638  0.00  0.00      WT1   
ATOM   2922  H1  TIP3W3049     -15.227 -12.813   3.006  0.00  0.00      WT1   
ATOM   2923  H2  TIP3W3049     -13.752 -12.821   3.346  0.00  0.00      WT1   
ATOM   2924  OH2 TIP3W3050      16.728  14.499   8.136  0.00  0.00      WT1   
ATOM   2925  H1  TIP3W3050      16.668  14.447   7.182  0.00  0.00      WT1   
ATOM   2926  H2  TIP3W3050      17.633  14.757   8.307  0.00  0.00      WT1   
ATOM   2927  OH2 TIP3W3053       2.057  -5.461  -4.195  0.00  0.00      WT1   
ATOM   2928  H1  TIP3W3053       2.630  -4.768  -4.521  0.00  0.00      WT1   
ATOM   2929  H2  TIP3W3053       2.565  -5.889  -3.505  0.00  0.00      WT1   
ATOM   2930  OH2 TIP3W3070      18.598 -14.964 -17.846  0.00  0.00      WT1   
ATOM   2931  H1  TIP3W3070      19.044 -15.164 -18.669  0.00  0.00      WT1   
ATOM   2932  H2  TIP3W3070      19.302 -14.733 -17.241  0.00  0.00      WT1   
ATOM   2933  OH2 TIP3W3071      -7.427  -7.801   2.049  0.00  0.00      WT1   
ATOM   2934  H1  TIP3W3071      -6.845  -7.487   1.357  0.00  0.00      WT1   
ATOM   2935  H2  TIP3W3071      -7.635  -7.020   2.561  0.00  0.00      WT1   
ATOM   2936  OH2 TIP3W3072     -15.587 -16.563 -12.991  0.00  0.00      WT1   
ATOM   2937  H1  TIP3W3072     -15.664 -17.244 -12.322  0.00  0.00      WT1   
ATOM   2938  H2  TIP3W3072     -14.651 -16.526 -13.188  0.00  0.00      WT1   
ATOM   2939  OH2 TIP3W3073       5.239 -20.562   1.650  0.00  0.00      WT1   
ATOM   2940  H1  TIP3W3073       4.577 -20.539   0.959  0.00  0.00      WT1   
ATOM   2941  H2  TIP3W3073       4.953 -19.900   2.279  0.00  0.00      WT1   
ATOM   2942  OH2 TIP3W3075     -17.212  -7.515 -17.807  0.00  0.00      WT1   
ATOM   2943  H1  TIP3W3075     -17.825  -7.957 -17.219  0.00  0.00      WT1   
ATOM   2944  H2  TIP3W3075     -16.421  -7.395 -17.281  0.00  0.00      WT1   
ATOM   2945  OH2 TIP3W3080       9.733  -7.957   2.032  0.00  0.00      WT1   
ATOM   2946  H1  TIP3W3080       9.269  -8.587   1.480  0.00  0.00      WT1   
ATOM   2947  H2  TIP3W3080       9.279  -7.995   2.873  0.00  0.00      WT1   
ATOM   2948  OH2 TIP3W3085      15.212  12.651  15.951  0.00  0.00      WT1   
ATOM   2949  H1  TIP3W3085      15.175  13.335  15.282  0.00  0.00      WT1   
ATOM   2950  H2  TIP3W3085      14.894  11.864  15.508  0.00  0.00      WT1   
ATOM   2951  OH2 TIP3W3086     -11.204   9.071  17.737  0.00  0.00      WT1   
ATOM   2952  H1  TIP3W3086     -10.641   9.844  17.688  0.00  0.00      WT1   
ATOM   2953  H2  TIP3W3086     -10.631   8.378  18.063  0.00  0.00      WT1   
ATOM   2954  OH2 TIP3W3091     -19.622   5.123   9.263  0.00  0.00      WT1   
ATOM   2955  H1  TIP3W3091     -20.364   4.591   8.977  0.00  0.00      WT1   
ATOM   2956  H2  TIP3W3091     -18.853   4.586   9.069  0.00  0.00      WT1   
ATOM   2957  OH2 TIP3W3092       8.174   5.348 -11.418  0.00  0.00      WT1   
ATOM   2958  H1  TIP3W3092       8.967   5.729 -11.796  0.00  0.00      WT1   
ATOM   2959  H2  TIP3W3092       8.405   4.435 -11.246  0.00  0.00      WT1   
ATOM   2960  OH2 TIP3W3095      18.247  17.811 -15.962  0.00  0.00      WT1   
ATOM   2961  H1  TIP3W3095      18.091  16.896 -15.730  0.00  0.00      WT1   
ATOM   2962  H2  TIP3W3095      17.373  18.199 -16.010  0.00  0.00      WT1   
ATOM   2963  OH2 TIP3W3096      18.701 -19.037  -0.019  0.00  0.00      WT1   
ATOM   2964  H1  TIP3W3096      19.524 -19.485   0.178  0.00  0.00      WT1   
ATOM   2965  H2  TIP3W3096      18.805 -18.729  -0.919  0.00  0.00      WT1   
ATOM   2966  OH2 TIP3W3097       6.724 -13.209  -6.412  0.00  0.00      WT1   
ATOM   2967  H1  TIP3W3097       6.633 -13.880  -5.736  0.00  0.00      WT1   
ATOM   2968  H2  TIP3W3097       7.507 -13.464  -6.900  0.00  0.00      WT1   
ATOM   2969  OH2 TIP3W3104      -8.546  -7.829  11.982  0.00  0.00      WT1   
ATOM   2970  H1  TIP3W3104      -8.287  -7.773  12.901  0.00  0.00      WT1   
ATOM   2971  H2  TIP3W3104      -7.721  -7.920  11.505  0.00  0.00      WT1   
ATOM   2972  OH2 TIP3W3108       9.917   2.203 -14.004  0.00  0.00      WT1   
ATOM   2973  H1  TIP3W3108       9.727   1.788 -14.846  0.00  0.00      WT1   
ATOM   2974  H2  TIP3W3108      10.864   2.114 -13.902  0.00  0.00      WT1   
ATOM   2975  OH2 TIP3W3109     -11.600   5.464   8.772  0.00  0.00      WT1   
ATOM   2976  H1  TIP3W3109     -10.742   5.053   8.884  0.00  0.00      WT1   
ATOM   2977  H2  TIP3W3109     -11.801   5.350   7.843  0.00  0.00      WT1   
ATOM   2978  OH2 TIP3W3111      17.414  14.079   0.443  0.00  0.00      WT1   
ATOM   2979  H1  TIP3W3111      17.281  14.805  -0.167  0.00  0.00      WT1   
ATOM   2980  H2  TIP3W3111      18.139  13.579   0.067  0.00  0.00      WT1   
ATOM   2981  OH2 TIP3W3113       8.678  17.074  17.207  0.00  0.00      WT1   
ATOM   2982  H1  TIP3W3113       8.929  16.155  17.117  0.00  0.00      WT1   
ATOM   2983  H2  TIP3W3113       8.627  17.217  18.152  0.00  0.00      WT1   
ATOM   2984  OH2 TIP3W3114      -7.691  14.386 -18.241  0.00  0.00      WT1   
ATOM   2985  H1  TIP3W3114      -6.913  13.846 -18.106  0.00  0.00      WT1   
ATOM   2986  H2  TIP3W3114      -7.375  15.145 -18.732  0.00  0.00      WT1   
ATOM   2987  OH2 TIP3W3115       3.826   0.823  15.984  0.00  0.00      WT1   
ATOM   2988  H1  TIP3W3115       3.629   0.876  15.049  0.00  0.00      WT1   
ATOM   2989  H2  TIP3W3115       4.036   1.722  16.237  0.00  0.00      WT1   
ATOM   2990  OH2 TIP3W3116       8.550  -6.316  15.573  0.00  0.00      WT1   
ATOM   2991  H1  TIP3W3116       9.032  -7.132  15.709  0.00  0.00      WT1   
ATOM   2992  H2  TIP3W3116       8.564  -5.883  16.426  0.00  0.00      WT1   
ATOM   2993  OH2 TIP3W3119       7.574 -18.803 -19.042  0.00  0.00      WT1   
ATOM   2994  H1  TIP3W3119       8.045 -18.563 -18.244  0.00  0.00      WT1   
ATOM   2995  H2  TIP3W3119       7.837 -18.143 -19.683  0.00  0.00      WT1   
ATOM   2996  OH2 TIP3W3121     -11.096 -14.835 -18.812  0.00  0.00      WT1   
ATOM   2997  H1  TIP3W3121     -10.967 -14.907 -17.866  0.00  0.00      WT1   
ATOM   2998  H2  TIP3W3121     -11.672 -14.078 -18.918  0.00  0.00      WT1   
ATOM   2999  OH2 TIP3W3129       5.451 -15.220   8.326  0.00  0.00      WT1   
ATOM   3000  H1  TIP3W3129       5.227 -15.011   7.419  0.00  0.00      WT1   
ATOM   3001  H2  TIP3W3129       5.961 -14.468   8.626  0.00  0.00      WT1   
ATOM   3002  OH2 TIP3W3131      -6.820  12.519 -10.662  0.00  0.00      WT1   
ATOM   3003  H1  TIP3W3131      -6.252  11.965 -10.128  0.00  0.00      WT1   
ATOM   3004  H2  TIP3W3131      -7.679  12.455 -10.245  0.00  0.00      WT1   
ATOM   3005  OH2 TIP3W3134       9.984 -20.126 -14.104  0.00  0.00      WT1   
ATOM   3006  H1  TIP3W3134      10.884 -20.382 -14.308  0.00  0.00      WT1   
ATOM   3007  H2  TIP3W3134      10.014 -19.855 -13.186  0.00  0.00      WT1   
ATOM   3008  OH2 TIP3W3136       9.904  -6.429  -0.211  0.00  0.00      WT1   
ATOM   3009  H1  TIP3W3136      10.740  -6.716  -0.578  0.00  0.00      WT1   
ATOM   3010  H2  TIP3W3136       9.793  -6.960   0.577  0.00  0.00      WT1   
ATOM   3011  OH2 TIP3W3138      -5.210   0.873  10.765  0.00  0.00      WT1   
ATOM   3012  H1  TIP3W3138      -4.370   1.243  10.494  0.00  0.00      WT1   
ATOM   3013  H2  TIP3W3138      -5.361   0.149  10.157  0.00  0.00      WT1   
ATOM   3014  OH2 TIP3W3139      -2.607 -17.656  -8.368  0.00  0.00      WT1   
ATOM   3015  H1  TIP3W3139      -2.857 -18.132  -9.160  0.00  0.00      WT1   
ATOM   3016  H2  TIP3W3139      -2.717 -16.733  -8.598  0.00  0.00      WT1   
ATOM   3017  OH2 TIP3W3140     -15.790  -9.932   1.354  0.00  0.00      WT1   
ATOM   3018  H1  TIP3W3140     -15.438  -9.043   1.316  0.00  0.00      WT1   
ATOM   3019  H2  TIP3W3140     -15.048 -10.473   1.624  0.00  0.00      WT1   
ATOM   3020  OH2 TIP3W3142      -1.391  18.896   8.726  0.00  0.00      WT1   
ATOM   3021  H1  TIP3W3142      -2.246  18.674   9.096  0.00  0.00      WT1   
ATOM   3022  H2  TIP3W3142      -1.144  19.711   9.164  0.00  0.00      WT1   
ATOM   3023  OH2 TIP3W3143     -19.295  17.906  -5.735  0.00  0.00      WT1   
ATOM   3024  H1  TIP3W3143     -19.991  17.671  -6.349  0.00  0.00      WT1   
ATOM   3025  H2  TIP3W3143     -19.709  18.519  -5.127  0.00  0.00      WT1   
ATOM   3026  OH2 TIP3W3150     -12.930  17.495   8.999  0.00  0.00      WT1   
ATOM   3027  H1  TIP3W3150     -12.363  17.181   9.704  0.00  0.00      WT1   
ATOM   3028  H2  TIP3W3150     -13.768  17.671   9.427  0.00  0.00      WT1   
ATOM   3029  OH2 TIP3W3152     -17.140  -2.694 -19.138  0.00  0.00      WT1   
ATOM   3030  H1  TIP3W3152     -18.022  -2.737 -18.768  0.00  0.00      WT1   
ATOM   3031  H2  TIP3W3152     -17.098  -3.434 -19.744  0.00  0.00      WT1   
ATOM   3032  OH2 TIP3W3154     -17.991  -3.039  -1.082  0.00  0.00      WT1   
ATOM   3033  H1  TIP3W3154     -17.526  -2.265  -1.401  0.00  0.00      WT1   
ATOM   3034  H2  TIP3W3154     -17.740  -3.736  -1.687  0.00  0.00      WT1   
ATOM   3035  OH2 TIP3W3156       8.702 -14.045  -7.937  0.00  0.00      WT1   
ATOM   3036  H1  TIP3W3156       9.193 -14.190  -8.746  0.00  0.00      WT1   
ATOM   3037  H2  TIP3W3156       9.374 -13.911  -7.269  0.00  0.00      WT1   
ATOM   3038  OH2 TIP3W3157      -9.304  14.979   3.361  0.00  0.00      WT1   
ATOM   3039  H1  TIP3W3157      -8.914  14.147   3.091  0.00  0.00      WT1   
ATOM   3040  H2  TIP3W3157      -9.055  15.074   4.280  0.00  0.00      WT1   
ATOM   3041  OH2 TIP3W3158      -6.192  -9.352  -3.877  0.00  0.00      WT1   
ATOM   3042  H1  TIP3W3158      -6.194  -9.344  -4.834  0.00  0.00      WT1   
ATOM   3043  H2  TIP3W3158      -6.387  -8.448  -3.628  0.00  0.00      WT1   
ATOM   3044  OH2 TIP3W3160       2.375   6.955  10.673  0.00  0.00      WT1   
ATOM   3045  H1  TIP3W3160       3.046   6.274  10.709  0.00  0.00      WT1   
ATOM   3046  H2  TIP3W3160       2.768   7.704  11.121  0.00  0.00      WT1   
ATOM   3047  OH2 TIP3W3161      -2.561  17.845  12.169  0.00  0.00      WT1   
ATOM   3048  H1  TIP3W3161      -1.610  17.866  12.060  0.00  0.00      WT1   
ATOM   3049  H2  TIP3W3161      -2.901  18.299  11.398  0.00  0.00      WT1   
ATOM   3050  OH2 TIP3W3173      17.669   9.521   9.858  0.00  0.00      WT1   
ATOM   3051  H1  TIP3W3173      17.265   8.671   9.682  0.00  0.00      WT1   
ATOM   3052  H2  TIP3W3173      18.428   9.551   9.275  0.00  0.00      WT1   
ATOM   3053  OH2 TIP3W3174      -4.697  -2.818 -14.094  0.00  0.00      WT1   
ATOM   3054  H1  TIP3W3174      -5.005  -2.687 -13.197  0.00  0.00      WT1   
ATOM   3055  H2  TIP3W3174      -3.807  -2.467 -14.096  0.00  0.00      WT1   
ATOM   3056  OH2 TIP3W3175      -7.520  10.547  16.815  0.00  0.00      WT1   
ATOM   3057  H1  TIP3W3175      -7.863  10.921  16.003  0.00  0.00      WT1   
ATOM   3058  H2  TIP3W3175      -7.323   9.636  16.596  0.00  0.00      WT1   
ATOM   3059  OH2 TIP3W3176      -1.476 -13.489 -19.502  0.00  0.00      WT1   
ATOM   3060  H1  TIP3W3176      -1.313 -14.427 -19.398  0.00  0.00      WT1   
ATOM   3061  H2  TIP3W3176      -2.194 -13.302 -18.897  0.00  0.00      WT1   
ATOM   3062  OH2 TIP3W3177     -19.517   3.207  17.054  0.00  0.00      WT1   
ATOM   3063  H1  TIP3W3177     -18.683   3.555  16.741  0.00  0.00      WT1   
ATOM   3064  H2  TIP3W3177     -19.971   2.921  16.261  0.00  0.00      WT1   
ATOM   3065  OH2 TIP3W3178      16.010  17.292  15.410  0.00  0.00      WT1   
ATOM   3066  H1  TIP3W3178      15.624  18.162  15.511  0.00  0.00      WT1   
ATOM   3067  H2  TIP3W3178      16.474  17.138  16.233  0.00  0.00      WT1   
ATOM   3068  OH2 TIP3W3181      19.717  13.953  11.800  0.00  0.00      WT1   
ATOM   3069  H1  TIP3W3181      20.435  14.303  12.327  0.00  0.00      WT1   
ATOM   3070  H2  TIP3W3181      18.972  13.922  12.400  0.00  0.00      WT1   
ATOM   3071  OH2 TIP3W3182     -16.766   9.065  -1.675  0.00  0.00      WT1   
ATOM   3072  H1  TIP3W3182     -16.686   9.706  -2.381  0.00  0.00      WT1   
ATOM   3073  H2  TIP3W3182     -17.243   8.334  -2.068  0.00  0.00      WT1   
ATOM   3074  OH2 TIP3W3183       5.045 -12.314   6.015  0.00  0.00      WT1   
ATOM   3075  H1  TIP3W3183       4.310 -12.627   5.487  0.00  0.00      WT1   
ATOM   3076  H2  TIP3W3183       5.786 -12.852   5.737  0.00  0.00      WT1   
ATOM   3077  OH2 TIP3W3184     -12.472  11.232  14.014  0.00  0.00      WT1   
ATOM   3078  H1  TIP3W3184     -11.729  10.960  14.553  0.00  0.00      WT1   
ATOM   3079  H2  TIP3W3184     -13.044  11.708  14.616  0.00  0.00      WT1   
ATOM   3080  OH2 TIP3W3187      -3.987  19.102 -12.247  0.00  0.00      WT1   
ATOM   3081  H1  TIP3W3187      -4.496  18.618 -12.898  0.00  0.00      WT1   
ATOM   3082  H2  TIP3W3187      -4.556  19.141 -11.478  0.00  0.00      WT1   
ATOM   3083  OH2 TIP3W3189      -8.917  16.010  -8.835  0.00  0.00      WT1   
ATOM   3084  H1  TIP3W3189      -9.637  16.587  -9.089  0.00  0.00      WT1   
ATOM   3085  H2  TIP3W3189      -8.373  15.946  -9.620  0.00  0.00      WT1   
ATOM   3086  OH2 TIP3W3192      -9.071 -16.082   8.724  0.00  0.00      WT1   
ATOM   3087  H1  TIP3W3192      -9.051 -16.994   9.012  0.00  0.00      WT1   
ATOM   3088  H2  TIP3W3192      -9.122 -16.132   7.769  0.00  0.00      WT1   
ATOM   3089  OH2 TIP3W3193      13.451   6.828  13.627  0.00  0.00      WT1   
ATOM   3090  H1  TIP3W3193      12.856   6.151  13.306  0.00  0.00      WT1   
ATOM   3091  H2  TIP3W3193      14.244   6.352  13.875  0.00  0.00      WT1   
ATOM   3092  OH2 TIP3W3195       2.924  15.236  13.153  0.00  0.00      WT1   
ATOM   3093  H1  TIP3W3195       2.226  14.760  13.604  0.00  0.00      WT1   
ATOM   3094  H2  TIP3W3195       2.690  16.158  13.257  0.00  0.00      WT1   
ATOM   3095  OH2 TIP3W3196     -20.004   8.198   4.267  0.00  0.00      WT1   
ATOM   3096  H1  TIP3W3196     -19.957   8.527   3.370  0.00  0.00      WT1   
ATOM   3097  H2  TIP3W3196     -20.471   7.366   4.194  0.00  0.00      WT1   
ATOM   3098  OH2 TIP3W3197     -20.817 -12.659   3.309  0.00  0.00      WT1   
ATOM   3099  H1  TIP3W3197     -20.203 -11.979   3.587  0.00  0.00      WT1   
ATOM   3100  H2  TIP3W3197     -20.393 -13.073   2.557  0.00  0.00      WT1   
ATOM   3101  OH2 TIP3W3198     -14.080 -16.292  -8.835  0.00  0.00      WT1   
ATOM   3102  H1  TIP3W3198     -13.270 -15.913  -9.176  0.00  0.00      WT1   
ATOM   3103  H2  TIP3W3198     -14.572 -15.543  -8.498  0.00  0.00      WT1   
ATOM   3104  OH2 TIP3W3199       2.051  18.027  13.303  0.00  0.00      WT1   
ATOM   3105  H1  TIP3W3199       1.364  18.068  13.967  0.00  0.00      WT1   
ATOM   3106  H2  TIP3W3199       1.618  18.298  12.493  0.00  0.00      WT1   
ATOM   3107  OH2 TIP3W3200      17.851 -19.172  -3.314  0.00  0.00      WT1   
ATOM   3108  H1  TIP3W3200      17.260 -19.006  -4.049  0.00  0.00      WT1   
ATOM   3109  H2  TIP3W3200      18.315 -18.345  -3.188  0.00  0.00      WT1   
ATOM   3110  OH2 TIP3W3201      16.148 -17.052   9.970  0.00  0.00      WT1   
ATOM   3111  H1  TIP3W3201      16.550 -17.559  10.675  0.00  0.00      WT1   
ATOM   3112  H2  TIP3W3201      16.338 -16.140  10.191  0.00  0.00      WT1   
ATOM   3113  OH2 TIP3W3203      15.674   6.990  18.034  0.00  0.00      WT1   
ATOM   3114  H1  TIP3W3203      15.553   6.642  18.918  0.00  0.00      WT1   
ATOM   3115  H2  TIP3W3203      15.776   7.934  18.160  0.00  0.00      WT1   
ATOM   3116  OH2 TIP3W3204     -12.171   3.112  -7.384  0.00  0.00      WT1   
ATOM   3117  H1  TIP3W3204     -11.336   2.747  -7.093  0.00  0.00      WT1   
ATOM   3118  H2  TIP3W3204     -11.944   3.967  -7.750  0.00  0.00      WT1   
ATOM   3119  OH2 TIP3W3205       0.548 -11.672  18.183  0.00  0.00      WT1   
ATOM   3120  H1  TIP3W3205       0.465 -11.482  17.248  0.00  0.00      WT1   
ATOM   3121  H2  TIP3W3205      -0.185 -11.209  18.588  0.00  0.00      WT1   
ATOM   3122  OH2 TIP3W3210      -8.573  11.597  10.077  0.00  0.00      WT1   
ATOM   3123  H1  TIP3W3210      -9.438  11.354  10.406  0.00  0.00      WT1   
ATOM   3124  H2  TIP3W3210      -8.707  12.445   9.654  0.00  0.00      WT1   
ATOM   3125  OH2 TIP3W3214       6.582 -19.497   8.539  0.00  0.00      WT1   
ATOM   3126  H1  TIP3W3214       6.026 -19.697   9.292  0.00  0.00      WT1   
ATOM   3127  H2  TIP3W3214       7.208 -18.852   8.868  0.00  0.00      WT1   
ATOM   3128  OH2 TIP3W3218      -9.195  12.998 -16.189  0.00  0.00      WT1   
ATOM   3129  H1  TIP3W3218      -8.688  13.407 -16.890  0.00  0.00      WT1   
ATOM   3130  H2  TIP3W3218      -8.729  13.233 -15.386  0.00  0.00      WT1   
ATOM   3131  OH2 TIP3W3219      -0.792  -5.860   0.383  0.00  0.00      WT1   
ATOM   3132  H1  TIP3W3219       0.127  -5.747   0.625  0.00  0.00      WT1   
ATOM   3133  H2  TIP3W3219      -0.782  -5.928  -0.572  0.00  0.00      WT1   
ATOM   3134  OH2 TIP3W3220      -0.835  -2.967  17.396  0.00  0.00      WT1   
ATOM   3135  H1  TIP3W3220      -0.369  -3.130  18.216  0.00  0.00      WT1   
ATOM   3136  H2  TIP3W3220      -0.157  -3.019  16.721  0.00  0.00      WT1   
ATOM   3137  OH2 TIP3W3221      -2.133 -17.715   2.825  0.00  0.00      WT1   
ATOM   3138  H1  TIP3W3221      -2.743 -17.706   3.563  0.00  0.00      WT1   
ATOM   3139  H2  TIP3W3221      -1.698 -18.565   2.884  0.00  0.00      WT1   
ATOM   3140  OH2 TIP3W3222       7.089 -17.465   6.490  0.00  0.00      WT1   
ATOM   3141  H1  TIP3W3222       7.302 -17.382   7.420  0.00  0.00      WT1   
ATOM   3142  H2  TIP3W3222       6.185 -17.778   6.478  0.00  0.00      WT1   
ATOM   3143  OH2 TIP3W3223     -15.090 -15.648 -16.431  0.00  0.00      WT1   
ATOM   3144  H1  TIP3W3223     -15.859 -15.810 -15.885  0.00  0.00      WT1   
ATOM   3145  H2  TIP3W3223     -14.826 -16.516 -16.737  0.00  0.00      WT1   
ATOM   3146  OH2 TIP3W3224     -12.375   2.140   1.562  0.00  0.00      WT1   
ATOM   3147  H1  TIP3W3224     -12.795   2.647   2.257  0.00  0.00      WT1   
ATOM   3148  H2  TIP3W3224     -11.464   2.433   1.567  0.00  0.00      WT1   
ATOM   3149  OH2 TIP3W3225      -9.625  -8.165 -15.213  0.00  0.00      WT1   
ATOM   3150  H1  TIP3W3225      -9.263  -8.434 -16.058  0.00  0.00      WT1   
ATOM   3151  H2  TIP3W3225      -9.655  -7.210 -15.258  0.00  0.00      WT1   
ATOM   3152  OH2 TIP3W3226      -7.735  -5.265   3.092  0.00  0.00      WT1   
ATOM   3153  H1  TIP3W3226      -8.270  -4.481   3.208  0.00  0.00      WT1   
ATOM   3154  H2  TIP3W3226      -7.368  -5.437   3.959  0.00  0.00      WT1   
ATOM   3155  OH2 TIP3W3227     -14.728 -13.094  -3.269  0.00  0.00      WT1   
ATOM   3156  H1  TIP3W3227     -15.052 -13.120  -2.369  0.00  0.00      WT1   
ATOM   3157  H2  TIP3W3227     -15.513 -12.966  -3.803  0.00  0.00      WT1   
ATOM   3158  OH2 TIP3W3229       5.032  -8.486  13.833  0.00  0.00      WT1   
ATOM   3159  H1  TIP3W3229       5.983  -8.598  13.820  0.00  0.00      WT1   
ATOM   3160  H2  TIP3W3229       4.900  -7.546  13.709  0.00  0.00      WT1   
ATOM   3161  OH2 TIP3W3233      -7.722   2.452  16.861  0.00  0.00      WT1   
ATOM   3162  H1  TIP3W3233      -7.486   2.307  15.945  0.00  0.00      WT1   
ATOM   3163  H2  TIP3W3233      -8.679   2.439  16.868  0.00  0.00      WT1   
ATOM   3164  OH2 TIP3W3234       2.801  -0.974  -5.326  0.00  0.00      WT1   
ATOM   3165  H1  TIP3W3234       1.906  -0.860  -5.006  0.00  0.00      WT1   
ATOM   3166  H2  TIP3W3234       2.978  -0.179  -5.830  0.00  0.00      WT1   
ATOM   3167  OH2 TIP3W3236       1.194  10.934 -13.601  0.00  0.00      WT1   
ATOM   3168  H1  TIP3W3236       1.186  10.561 -12.720  0.00  0.00      WT1   
ATOM   3169  H2  TIP3W3236       0.297  10.823 -13.917  0.00  0.00      WT1   
ATOM   3170  OH2 TIP3W3239      -6.085  -1.272   4.298  0.00  0.00      WT1   
ATOM   3171  H1  TIP3W3239      -6.630  -0.506   4.120  0.00  0.00      WT1   
ATOM   3172  H2  TIP3W3239      -6.480  -1.973   3.778  0.00  0.00      WT1   
ATOM   3173  OH2 TIP3W3240      -8.375  11.023  -0.308  0.00  0.00      WT1   
ATOM   3174  H1  TIP3W3240      -8.696  11.260  -1.178  0.00  0.00      WT1   
ATOM   3175  H2  TIP3W3240      -7.574  10.525  -0.475  0.00  0.00      WT1   
ATOM   3176  OH2 TIP3W3241       2.169   4.010  -0.848  0.00  0.00      WT1   
ATOM   3177  H1  TIP3W3241       2.900   3.393  -0.832  0.00  0.00      WT1   
ATOM   3178  H2  TIP3W3241       2.557   4.849  -0.597  0.00  0.00      WT1   
ATOM   3179  OH2 TIP3W3243      -7.572  17.990  18.863  0.00  0.00      WT1   
ATOM   3180  H1  TIP3W3243      -6.998  17.685  18.161  0.00  0.00      WT1   
ATOM   3181  H2  TIP3W3243      -8.435  17.646  18.633  0.00  0.00      WT1   
ATOM   3182  OH2 TIP3W3244      -9.093  10.483   7.080  0.00  0.00      WT1   
ATOM   3183  H1  TIP3W3244      -9.092   9.637   7.529  0.00  0.00      WT1   
ATOM   3184  H2  TIP3W3244      -9.961  10.541   6.681  0.00  0.00      WT1   
ATOM   3185  OH2 TIP3W3245       5.096  -4.908 -16.846  0.00  0.00      WT1   
ATOM   3186  H1  TIP3W3245       5.811  -5.539 -16.759  0.00  0.00      WT1   
ATOM   3187  H2  TIP3W3245       5.333  -4.193 -16.256  0.00  0.00      WT1   
ATOM   3188  OH2 TIP3W3246      12.219 -12.691  16.127  0.00  0.00      WT1   
ATOM   3189  H1  TIP3W3246      11.959 -13.182  15.348  0.00  0.00      WT1   
ATOM   3190  H2  TIP3W3246      11.392 -12.420  16.527  0.00  0.00      WT1   
ATOM   3191  OH2 TIP3W3247      18.473  12.080   7.286  0.00  0.00      WT1   
ATOM   3192  H1  TIP3W3247      19.103  12.773   7.485  0.00  0.00      WT1   
ATOM   3193  H2  TIP3W3247      18.882  11.281   7.619  0.00  0.00      WT1   
ATOM   3194  OH2 TIP3W3257      -6.282 -18.660 -16.396  0.00  0.00      WT1   
ATOM   3195  H1  TIP3W3257      -5.632 -19.242 -16.003  0.00  0.00      WT1   
ATOM   3196  H2  TIP3W3257      -6.730 -18.262 -15.650  0.00  0.00      WT1   
ATOM   3197  OH2 TIP3W3258       0.846  13.941 -17.746  0.00  0.00      WT1   
ATOM   3198  H1  TIP3W3258       0.064  14.418 -17.467  0.00  0.00      WT1   
ATOM   3199  H2  TIP3W3258       0.625  13.019 -17.612  0.00  0.00      WT1   
ATOM   3200  OH2 TIP3W3261      -8.474  19.824  10.755  0.00  0.00      WT1   
ATOM   3201  H1  TIP3W3261      -7.573  20.133  10.845  0.00  0.00      WT1   
ATOM   3202  H2  TIP3W3261      -9.002  20.487  11.200  0.00  0.00      WT1   
ATOM   3203  OH2 TIP3W3262     -19.698  -5.451   4.978  0.00  0.00      WT1   
ATOM   3204  H1  TIP3W3262     -18.800  -5.743   5.140  0.00  0.00      WT1   
ATOM   3205  H2  TIP3W3262     -19.818  -5.558   4.034  0.00  0.00      WT1   
ATOM   3206  OH2 TIP3W3263       5.582   5.889 -17.921  0.00  0.00      WT1   
ATOM   3207  H1  TIP3W3263       5.864   6.205 -18.780  0.00  0.00      WT1   
ATOM   3208  H2  TIP3W3263       5.741   4.945 -17.949  0.00  0.00      WT1   
ATOM   3209  OH2 TIP3W3264      11.454 -19.180 -17.580  0.00  0.00      WT1   
ATOM   3210  H1  TIP3W3264      12.370 -19.188 -17.300  0.00  0.00      WT1   
ATOM   3211  H2  TIP3W3264      11.319 -18.301 -17.933  0.00  0.00      WT1   
ATOM   3212  OH2 TIP3W3265      14.776 -19.637  -5.202  0.00  0.00      WT1   
ATOM   3213  H1  TIP3W3265      14.132 -19.212  -5.769  0.00  0.00      WT1   
ATOM   3214  H2  TIP3W3265      15.481 -18.996  -5.115  0.00  0.00      WT1   
ATOM   3215  OH2 TIP3W3266      -0.531   3.818  13.741  0.00  0.00      WT1   
ATOM   3216  H1  TIP3W3266      -0.908   3.278  14.436  0.00  0.00      WT1   
ATOM   3217  H2  TIP3W3266      -0.717   4.718  14.010  0.00  0.00      WT1   
ATOM   3218  OH2 TIP3W3267      -4.770  -9.756   5.183  0.00  0.00      WT1   
ATOM   3219  H1  TIP3W3267      -5.531 -10.145   5.615  0.00  0.00      WT1   
ATOM   3220  H2  TIP3W3267      -5.045  -9.639   4.274  0.00  0.00      WT1   
ATOM   3221  OH2 TIP3W3269      18.189 -17.453  16.050  0.00  0.00      WT1   
ATOM   3222  H1  TIP3W3269      18.468 -18.270  15.637  0.00  0.00      WT1   
ATOM   3223  H2  TIP3W3269      17.694 -17.730  16.820  0.00  0.00      WT1   
ATOM   3224  OH2 TIP3W3274      -0.170  -5.479  -2.413  0.00  0.00      WT1   
ATOM   3225  H1  TIP3W3274      -0.193  -5.816  -3.309  0.00  0.00      WT1   
ATOM   3226  H2  TIP3W3274       0.084  -4.561  -2.509  0.00  0.00      WT1   
ATOM   3227  OH2 TIP3W3277      -7.922  -4.593  18.818  0.00  0.00      WT1   
ATOM   3228  H1  TIP3W3277      -8.350  -5.075  19.527  0.00  0.00      WT1   
ATOM   3229  H2  TIP3W3277      -7.046  -4.402  19.153  0.00  0.00      WT1   
ATOM   3230  OH2 TIP3W3278      -5.593  -2.127  17.886  0.00  0.00      WT1   
ATOM   3231  H1  TIP3W3278      -6.050  -2.576  17.175  0.00  0.00      WT1   
ATOM   3232  H2  TIP3W3278      -5.550  -2.774  18.590  0.00  0.00      WT1   
ATOM   3233  OH2 TIP3W3280       5.444  11.414   4.072  0.00  0.00      WT1   
ATOM   3234  H1  TIP3W3280       5.856  11.214   4.912  0.00  0.00      WT1   
ATOM   3235  H2  TIP3W3280       4.527  11.165   4.189  0.00  0.00      WT1   
ATOM   3236  OH2 TIP3W3282       5.749  10.026  19.235  0.00  0.00      WT1   
ATOM   3237  H1  TIP3W3282       5.735   9.246  19.790  0.00  0.00      WT1   
ATOM   3238  H2  TIP3W3282       5.019   9.902  18.628  0.00  0.00      WT1   
ATOM   3239  OH2 TIP3W3283     -10.566  -0.254 -10.322  0.00  0.00      WT1   
ATOM   3240  H1  TIP3W3283     -10.407  -1.054  -9.821  0.00  0.00      WT1   
ATOM   3241  H2  TIP3W3283     -10.549  -0.536 -11.237  0.00  0.00      WT1   
ATOM   3242  OH2 TIP3W3284      12.798 -14.944  11.074  0.00  0.00      WT1   
ATOM   3243  H1  TIP3W3284      13.635 -14.689  10.686  0.00  0.00      WT1   
ATOM   3244  H2  TIP3W3284      12.249 -14.164  10.993  0.00  0.00      WT1   
ATOM   3245  OH2 TIP3W3285       3.910 -20.436  -7.272  0.00  0.00      WT1   
ATOM   3246  H1  TIP3W3285       3.656 -21.332  -7.052  0.00  0.00      WT1   
ATOM   3247  H2  TIP3W3285       3.243 -19.889  -6.858  0.00  0.00      WT1   
ATOM   3248  OH2 TIP3W3286       1.293 -20.104  -2.956  0.00  0.00      WT1   
ATOM   3249  H1  TIP3W3286       0.796 -20.633  -3.580  0.00  0.00      WT1   
ATOM   3250  H2  TIP3W3286       1.107 -20.500  -2.104  0.00  0.00      WT1   
ATOM   3251  OH2 TIP3W3287      19.876  -3.037   5.286  0.00  0.00      WT1   
ATOM   3252  H1  TIP3W3287      19.010  -3.288   5.607  0.00  0.00      WT1   
ATOM   3253  H2  TIP3W3287      20.289  -3.864   5.038  0.00  0.00      WT1   
ATOM   3254  OH2 TIP3W3288      16.665   8.843  -0.939  0.00  0.00      WT1   
ATOM   3255  H1  TIP3W3288      17.193   8.457  -0.240  0.00  0.00      WT1   
ATOM   3256  H2  TIP3W3288      15.772   8.841  -0.594  0.00  0.00      WT1   
ATOM   3257  OH2 TIP3W3291     -14.317  -5.982  18.824  0.00  0.00      WT1   
ATOM   3258  H1  TIP3W3291     -13.720  -6.552  18.340  0.00  0.00      WT1   
ATOM   3259  H2  TIP3W3291     -13.876  -5.133  18.844  0.00  0.00      WT1   
ATOM   3260  OH2 TIP3W3296      10.555   9.440  11.448  0.00  0.00      WT1   
ATOM   3261  H1  TIP3W3296      10.939  10.216  11.040  0.00  0.00      WT1   
ATOM   3262  H2  TIP3W3296       9.890   9.786  12.044  0.00  0.00      WT1   
ATOM   3263  OH2 TIP3W3298       0.719 -16.059  -7.473  0.00  0.00      WT1   
ATOM   3264  H1  TIP3W3298       0.161 -16.532  -8.091  0.00  0.00      WT1   
ATOM   3265  H2  TIP3W3298       1.599 -16.398  -7.637  0.00  0.00      WT1   
ATOM   3266  OH2 TIP3W3301     -17.092  12.968  -5.150  0.00  0.00      WT1   
ATOM   3267  H1  TIP3W3301     -17.921  13.112  -5.607  0.00  0.00      WT1   
ATOM   3268  H2  TIP3W3301     -16.598  12.386  -5.727  0.00  0.00      WT1   
ATOM   3269  OH2 TIP3W3302       8.735 -14.940   2.046  0.00  0.00      WT1   
ATOM   3270  H1  TIP3W3302       7.810 -14.740   1.905  0.00  0.00      WT1   
ATOM   3271  H2  TIP3W3302       8.770 -15.301   2.933  0.00  0.00      WT1   
ATOM   3272  OH2 TIP3W3303      19.018  11.165 -19.943  0.00  0.00      WT1   
ATOM   3273  H1  TIP3W3303      18.066  11.256 -19.986  0.00  0.00      WT1   
ATOM   3274  H2  TIP3W3303      19.161  10.245 -19.722  0.00  0.00      WT1   
ATOM   3275  OH2 TIP3W3304     -18.722 -17.032   0.833  0.00  0.00      WT1   
ATOM   3276  H1  TIP3W3304     -18.656 -16.549   1.657  0.00  0.00      WT1   
ATOM   3277  H2  TIP3W3304     -19.625 -16.894   0.546  0.00  0.00      WT1   
ATOM   3278  OH2 TIP3W3306      14.156 -19.641   7.062  0.00  0.00      WT1   
ATOM   3279  H1  TIP3W3306      14.695 -19.297   6.350  0.00  0.00      WT1   
ATOM   3280  H2  TIP3W3306      14.470 -20.536   7.190  0.00  0.00      WT1   
ATOM   3281  OH2 TIP3W3307       2.265  17.179 -18.112  0.00  0.00      WT1   
ATOM   3282  H1  TIP3W3307       2.537  17.887 -17.529  0.00  0.00      WT1   
ATOM   3283  H2  TIP3W3307       2.251  16.401 -17.556  0.00  0.00      WT1   
ATOM   3284  OH2 TIP3W3308     -20.023  -9.189  -2.228  0.00  0.00      WT1   
ATOM   3285  H1  TIP3W3308     -20.435  -8.995  -1.386  0.00  0.00      WT1   
ATOM   3286  H2  TIP3W3308     -20.720  -9.586  -2.750  0.00  0.00      WT1   
ATOM   3287  OH2 TIP3W3310      14.773  10.048  -3.423  0.00  0.00      WT1   
ATOM   3288  H1  TIP3W3310      14.459  10.678  -2.774  0.00  0.00      WT1   
ATOM   3289  H2  TIP3W3310      15.179  10.586  -4.102  0.00  0.00      WT1   
ATOM   3290  OH2 TIP3W3317      17.214 -14.175   0.400  0.00  0.00      WT1   
ATOM   3291  H1  TIP3W3317      17.355 -13.265   0.664  0.00  0.00      WT1   
ATOM   3292  H2  TIP3W3317      16.287 -14.335   0.577  0.00  0.00      WT1   
ATOM   3293  OH2 TIP3W3319     -11.040  -7.855  11.370  0.00  0.00      WT1   
ATOM   3294  H1  TIP3W3319     -11.646  -7.749  12.103  0.00  0.00      WT1   
ATOM   3295  H2  TIP3W3319     -10.178  -7.927  11.779  0.00  0.00      WT1   
ATOM   3296  OH2 TIP3W3321     -13.510   3.946  16.165  0.00  0.00      WT1   
ATOM   3297  H1  TIP3W3321     -13.522   4.431  15.340  0.00  0.00      WT1   
ATOM   3298  H2  TIP3W3321     -13.681   3.038  15.913  0.00  0.00      WT1   
ATOM   3299  OH2 TIP3W3322     -18.361  -5.068 -17.132  0.00  0.00      WT1   
ATOM   3300  H1  TIP3W3322     -19.262  -4.968 -17.439  0.00  0.00      WT1   
ATOM   3301  H2  TIP3W3322     -18.041  -5.852 -17.578  0.00  0.00      WT1   
ATOM   3302  OH2 TIP3W3323      11.113  11.717  -9.768  0.00  0.00      WT1   
ATOM   3303  H1  TIP3W3323      10.640  11.058  -9.261  0.00  0.00      WT1   
ATOM   3304  H2  TIP3W3323      11.336  12.396  -9.132  0.00  0.00      WT1   
ATOM   3305  OH2 TIP3W3325      13.628 -12.125 -18.986  0.00  0.00      WT1   
ATOM   3306  H1  TIP3W3325      14.524 -11.864 -18.775  0.00  0.00      WT1   
ATOM   3307  H2  TIP3W3325      13.101 -11.781 -18.264  0.00  0.00      WT1   
ATOM   3308  OH2 TIP3W3326      -9.056  11.368  -9.180  0.00  0.00      WT1   
ATOM   3309  H1  TIP3W3326      -8.715  10.598  -9.634  0.00  0.00      WT1   
ATOM   3310  H2  TIP3W3326      -9.976  11.163  -9.017  0.00  0.00      WT1   
ATOM   3311  OH2 TIP3W3327     -16.643  -1.533  -3.069  0.00  0.00      WT1   
ATOM   3312  H1  TIP3W3327     -15.776  -1.937  -3.084  0.00  0.00      WT1   
ATOM   3313  H2  TIP3W3327     -16.992  -1.680  -3.948  0.00  0.00      WT1   
ATOM   3314  OH2 TIP3W3329      -1.657  -2.202  -7.456  0.00  0.00      WT1   
ATOM   3315  H1  TIP3W3329      -1.382  -1.291  -7.356  0.00  0.00      WT1   
ATOM   3316  H2  TIP3W3329      -1.627  -2.560  -6.569  0.00  0.00      WT1   
ATOM   3317  OH2 TIP3W3331      11.401 -18.047  -8.929  0.00  0.00      WT1   
ATOM   3318  H1  TIP3W3331      10.820 -18.194  -8.183  0.00  0.00      WT1   
ATOM   3319  H2  TIP3W3331      11.264 -17.128  -9.162  0.00  0.00      WT1   
ATOM   3320  OH2 TIP3W3341     -19.067  11.845  -9.619  0.00  0.00      WT1   
ATOM   3321  H1  TIP3W3341     -18.380  12.479  -9.821  0.00  0.00      WT1   
ATOM   3322  H2  TIP3W3341     -19.884  12.310  -9.799  0.00  0.00      WT1   
ATOM   3323  OH2 TIP3W3342      -7.577  17.609   1.977  0.00  0.00      WT1   
ATOM   3324  H1  TIP3W3342      -7.345  17.707   1.054  0.00  0.00      WT1   
ATOM   3325  H2  TIP3W3342      -6.747  17.422   2.416  0.00  0.00      WT1   
ATOM   3326  OH2 TIP3W3344      18.014   6.421 -19.409  0.00  0.00      WT1   
ATOM   3327  H1  TIP3W3344      18.416   7.096 -18.862  0.00  0.00      WT1   
ATOM   3328  H2  TIP3W3344      18.459   6.499 -20.253  0.00  0.00      WT1   
ATOM   3329  OH2 TIP3W3345      13.399   8.661  11.383  0.00  0.00      WT1   
ATOM   3330  H1  TIP3W3345      12.470   8.846  11.519  0.00  0.00      WT1   
ATOM   3331  H2  TIP3W3345      13.593   7.947  11.990  0.00  0.00      WT1   
ATOM   3332  OH2 TIP3W3346      -9.156  19.842 -11.912  0.00  0.00      WT1   
ATOM   3333  H1  TIP3W3346      -9.258  19.987 -10.972  0.00  0.00      WT1   
ATOM   3334  H2  TIP3W3346      -8.485  19.162 -11.979  0.00  0.00      WT1   
ATOM   3335  OH2 TIP3W3348      12.196 -10.659  -4.215  0.00  0.00      WT1   
ATOM   3336  H1  TIP3W3348      12.892 -10.890  -4.830  0.00  0.00      WT1   
ATOM   3337  H2  TIP3W3348      12.652 -10.478  -3.393  0.00  0.00      WT1   
ATOM   3338  OH2 TIP3W3349      -2.484 -15.068   2.014  0.00  0.00      WT1   
ATOM   3339  H1  TIP3W3349      -2.922 -15.117   1.164  0.00  0.00      WT1   
ATOM   3340  H2  TIP3W3349      -2.243 -15.973   2.212  0.00  0.00      WT1   
ATOM   3341  OH2 TIP3W3354     -11.921  11.881  -2.651  0.00  0.00      WT1   
ATOM   3342  H1  TIP3W3354     -12.044  11.154  -2.040  0.00  0.00      WT1   
ATOM   3343  H2  TIP3W3354     -12.798  12.062  -2.988  0.00  0.00      WT1   
ATOM   3344  OH2 TIP3W3355       4.172   9.341   8.733  0.00  0.00      WT1   
ATOM   3345  H1  TIP3W3355       3.597  10.103   8.805  0.00  0.00      WT1   
ATOM   3346  H2  TIP3W3355       3.576   8.599   8.629  0.00  0.00      WT1   
ATOM   3347  OH2 TIP3W3360       9.160  -4.095  -1.280  0.00  0.00      WT1   
ATOM   3348  H1  TIP3W3360       8.678  -4.359  -2.065  0.00  0.00      WT1   
ATOM   3349  H2  TIP3W3360       9.422  -4.920  -0.871  0.00  0.00      WT1   
ATOM   3350  OH2 TIP3W3361      10.052 -19.056  17.956  0.00  0.00      WT1   
ATOM   3351  H1  TIP3W3361       9.692 -19.549  18.694  0.00  0.00      WT1   
ATOM   3352  H2  TIP3W3361       9.411 -18.363  17.795  0.00  0.00      WT1   
ATOM   3353  OH2 TIP3W3362      12.549  14.733  16.953  0.00  0.00      WT1   
ATOM   3354  H1  TIP3W3362      11.802  14.614  17.539  0.00  0.00      WT1   
ATOM   3355  H2  TIP3W3362      12.411  14.094  16.254  0.00  0.00      WT1   
ATOM   3356  OH2 TIP3W3364       5.685 -18.582  15.428  0.00  0.00      WT1   
ATOM   3357  H1  TIP3W3364       6.183 -19.396  15.499  0.00  0.00      WT1   
ATOM   3358  H2  TIP3W3364       4.775 -18.844  15.562  0.00  0.00      WT1   
ATOM   3359  OH2 TIP3W3365      18.223  -3.615 -11.304  0.00  0.00      WT1   
ATOM   3360  H1  TIP3W3365      18.900  -3.226 -10.751  0.00  0.00      WT1   
ATOM   3361  H2  TIP3W3365      17.450  -3.661 -10.740  0.00  0.00      WT1   
ATOM   3362  OH2 TIP3W3367       4.352  11.768  -7.744  0.00  0.00      WT1   
ATOM   3363  H1  TIP3W3367       4.492  11.598  -6.812  0.00  0.00      WT1   
ATOM   3364  H2  TIP3W3367       5.016  12.419  -7.971  0.00  0.00      WT1   
ATOM   3365  OH2 TIP3W3369      12.735  13.136 -16.324  0.00  0.00      WT1   
ATOM   3366  H1  TIP3W3369      12.637  14.025 -16.663  0.00  0.00      WT1   
ATOM   3367  H2  TIP3W3369      13.618  13.114 -15.956  0.00  0.00      WT1   
ATOM   3368  OH2 TIP3W3381      -1.146   0.463 -13.505  0.00  0.00      WT1   
ATOM   3369  H1  TIP3W3381      -1.686   0.585 -12.724  0.00  0.00      WT1   
ATOM   3370  H2  TIP3W3381      -1.367   1.206 -14.067  0.00  0.00      WT1   
ATOM   3371  OH2 TIP3W3382     -13.142 -13.592 -12.245  0.00  0.00      WT1   
ATOM   3372  H1  TIP3W3382     -12.583 -13.381 -11.497  0.00  0.00      WT1   
ATOM   3373  H2  TIP3W3382     -12.656 -14.261 -12.726  0.00  0.00      WT1   
ATOM   3374  OH2 TIP3W3386      17.656 -12.026 -13.408  0.00  0.00      WT1   
ATOM   3375  H1  TIP3W3386      17.773 -12.772 -13.998  0.00  0.00      WT1   
ATOM   3376  H2  TIP3W3386      18.267 -12.191 -12.690  0.00  0.00      WT1   
ATOM   3377  OH2 TIP3W3390     -16.125  -0.063 -19.027  0.00  0.00      WT1   
ATOM   3378  H1  TIP3W3390     -15.640   0.228 -19.799  0.00  0.00      WT1   
ATOM   3379  H2  TIP3W3390     -16.521  -0.894 -19.292  0.00  0.00      WT1   
ATOM   3380  OH2 TIP3W3402      16.987  19.994  15.205  0.00  0.00      WT1   
ATOM   3381  H1  TIP3W3402      17.867  20.366  15.137  0.00  0.00      WT1   
ATOM   3382  H2  TIP3W3402      16.808  19.974  16.145  0.00  0.00      WT1   
ATOM   3383  OH2 TIP3W3406     -12.752 -16.303  12.039  0.00  0.00      WT1   
ATOM   3384  H1  TIP3W3406     -12.502 -15.382  11.965  0.00  0.00      WT1   
ATOM   3385  H2  TIP3W3406     -12.055 -16.700  12.561  0.00  0.00      WT1   
ATOM   3386  OH2 TIP3W3407      15.502  -7.808 -18.415  0.00  0.00      WT1   
ATOM   3387  H1  TIP3W3407      16.273  -7.960 -17.868  0.00  0.00      WT1   
ATOM   3388  H2  TIP3W3407      15.477  -6.859 -18.537  0.00  0.00      WT1   
ATOM   3389  OH2 TIP3W3408       6.564  19.421 -11.978  0.00  0.00      WT1   
ATOM   3390  H1  TIP3W3408       6.248  18.517 -11.954  0.00  0.00      WT1   
ATOM   3391  H2  TIP3W3408       5.768  19.953 -11.981  0.00  0.00      WT1   
ATOM   3392  OH2 TIP3W3426       2.690 -13.206  15.366  0.00  0.00      WT1   
ATOM   3393  H1  TIP3W3426       3.278 -12.611  14.901  0.00  0.00      WT1   
ATOM   3394  H2  TIP3W3426       2.769 -12.950  16.286  0.00  0.00      WT1   
ATOM   3395  OH2 TIP3W3427      16.797 -17.388  -8.694  0.00  0.00      WT1   
ATOM   3396  H1  TIP3W3427      16.850 -18.302  -8.973  0.00  0.00      WT1   
ATOM   3397  H2  TIP3W3427      17.034 -16.885  -9.473  0.00  0.00      WT1   
ATOM   3398  OH2 TIP3W3429      -9.173  -5.024  -6.786  0.00  0.00      WT1   
ATOM   3399  H1  TIP3W3429      -8.976  -5.928  -6.542  0.00  0.00      WT1   
ATOM   3400  H2  TIP3W3429      -8.328  -4.576  -6.752  0.00  0.00      WT1   
ATOM   3401  OH2 TIP3W3434     -14.575   6.525  15.458  0.00  0.00      WT1   
ATOM   3402  H1  TIP3W3434     -14.815   7.063  16.212  0.00  0.00      WT1   
ATOM   3403  H2  TIP3W3434     -13.882   7.021  15.021  0.00  0.00      WT1   
ATOM   3404  OH2 TIP3W3442       6.680  12.703   0.906  0.00  0.00      WT1   
ATOM   3405  H1  TIP3W3442       7.630  12.728   1.019  0.00  0.00      WT1   
ATOM   3406  H2  TIP3W3442       6.336  13.192   1.654  0.00  0.00      WT1   
ATOM   3407  OH2 TIP3W3447       4.438   8.448 -17.797  0.00  0.00      WT1   
ATOM   3408  H1  TIP3W3447       4.833   8.395 -16.926  0.00  0.00      WT1   
ATOM   3409  H2  TIP3W3447       4.408   7.541 -18.101  0.00  0.00      WT1   
ATOM   3410  OH2 TIP3W3474     -15.416  -9.150 -11.957  0.00  0.00      WT1   
ATOM   3411  H1  TIP3W3474     -14.577  -8.746 -11.733  0.00  0.00      WT1   
ATOM   3412  H2  TIP3W3474     -15.339 -10.052 -11.646  0.00  0.00      WT1   
ATOM   3413  OH2 TIP3W3476      -1.319  17.347  -6.958  0.00  0.00      WT1   
ATOM   3414  H1  TIP3W3476      -0.780  16.665  -7.360  0.00  0.00      WT1   
ATOM   3415  H2  TIP3W3476      -1.628  16.958  -6.140  0.00  0.00      WT1   
ATOM   3416  OH2 TIP3W3484     -17.255 -12.580  17.843  0.00  0.00      WT1   
ATOM   3417  H1  TIP3W3484     -17.112 -13.494  18.087  0.00  0.00      WT1   
ATOM   3418  H2  TIP3W3484     -16.580 -12.397  17.189  0.00  0.00      WT1   
ATOM   3419  OH2 TIP3W3496     -12.527  -9.339   4.002  0.00  0.00      WT1   
ATOM   3420  H1  TIP3W3496     -11.927 -10.050   4.225  0.00  0.00      WT1   
ATOM   3421  H2  TIP3W3496     -11.958  -8.629   3.705  0.00  0.00      WT1   
ATOM   3422  OH2 TIP3W3511       9.974   5.464   4.037  0.00  0.00      WT1   
ATOM   3423  H1  TIP3W3511      10.353   5.354   3.165  0.00  0.00      WT1   
ATOM   3424  H2  TIP3W3511       9.039   5.299   3.914  0.00  0.00      WT1   
ATOM   3425  OH2 TIP3W3513     -11.763  10.916  -8.227  0.00  0.00      WT1   
ATOM   3426  H1  TIP3W3513     -12.540  10.981  -8.782  0.00  0.00      WT1   
ATOM   3427  H2  TIP3W3513     -11.952  11.486  -7.481  0.00  0.00      WT1   
ATOM   3428  OH2 TIP3W3526       0.737  -8.461   6.753  0.00  0.00      WT1   
ATOM   3429  H1  TIP3W3526       0.354  -9.151   6.211  0.00  0.00      WT1   
ATOM   3430  H2  TIP3W3526       1.573  -8.824   7.047  0.00  0.00      WT1   
ATOM   3431  OH2 TIP3W3527       6.742 -10.059   6.971  0.00  0.00      WT1   
ATOM   3432  H1  TIP3W3527       7.231  -9.855   6.174  0.00  0.00      WT1   
ATOM   3433  H2  TIP3W3527       5.962 -10.521   6.664  0.00  0.00      WT1   
ATOM   3434  OH2 TIP3W3533      -1.717 -17.112   7.162  0.00  0.00      WT1   
ATOM   3435  H1  TIP3W3533      -2.326 -17.491   7.796  0.00  0.00      WT1   
ATOM   3436  H2  TIP3W3533      -1.569 -16.220   7.476  0.00  0.00      WT1   
ATOM   3437  OH2 TIP3W3534      -6.406  10.568   8.491  0.00  0.00      WT1   
ATOM   3438  H1  TIP3W3534      -6.120   9.901   7.867  0.00  0.00      WT1   
ATOM   3439  H2  TIP3W3534      -7.355  10.610   8.378  0.00  0.00      WT1   
ATOM   3440  OH2 TIP3W3537      16.258   0.685 -12.531  0.00  0.00      WT1   
ATOM   3441  H1  TIP3W3537      16.019   0.207 -13.325  0.00  0.00      WT1   
ATOM   3442  H2  TIP3W3537      15.444   1.101 -12.247  0.00  0.00      WT1   
ATOM   3443  OH2 TIP3W3545     -12.042  17.925  13.861  0.00  0.00      WT1   
ATOM   3444  H1  TIP3W3545     -12.401  17.140  14.274  0.00  0.00      WT1   
ATOM   3445  H2  TIP3W3545     -12.130  17.764  12.922  0.00  0.00      WT1   
ATOM   3446  OH2 TIP3W3548      -7.516 -18.811 -13.663  0.00  0.00      WT1   
ATOM   3447  H1  TIP3W3548      -7.855 -19.706 -13.640  0.00  0.00      WT1   
ATOM   3448  H2  TIP3W3548      -6.817 -18.802 -13.009  0.00  0.00      WT1   
ATOM   3449  OH2 TIP3W3554     -13.905  -3.331  -5.076  0.00  0.00      WT1   
ATOM   3450  H1  TIP3W3554     -13.754  -2.960  -5.945  0.00  0.00      WT1   
ATOM   3451  H2  TIP3W3554     -14.401  -4.133  -5.240  0.00  0.00      WT1   
ATOM   3452  OH2 TIP3W3555     -19.360  -8.623 -16.044  0.00  0.00      WT1   
ATOM   3453  H1  TIP3W3555     -19.069  -9.113 -15.275  0.00  0.00      WT1   
ATOM   3454  H2  TIP3W3555     -20.214  -8.997 -16.259  0.00  0.00      WT1   
ATOM   3455  OH2 TIP3W3556      -5.614 -16.032 -16.777  0.00  0.00      WT1   
ATOM   3456  H1  TIP3W3556      -5.199 -15.905 -15.924  0.00  0.00      WT1   
ATOM   3457  H2  TIP3W3556      -5.682 -16.982 -16.872  0.00  0.00      WT1   
ATOM   3458  OH2 TIP3W3557     -16.078  -9.999   9.770  0.00  0.00      WT1   
ATOM   3459  H1  TIP3W3557     -15.773  -9.925  10.674  0.00  0.00      WT1   
ATOM   3460  H2  TIP3W3557     -16.938 -10.412   9.839  0.00  0.00      WT1   
ATOM   3461  OH2 TIP3W3558      14.008  -5.341 -12.623  0.00  0.00      WT1   
ATOM   3462  H1  TIP3W3558      14.183  -5.646 -13.514  0.00  0.00      WT1   
ATOM   3463  H2  TIP3W3558      14.211  -6.094 -12.068  0.00  0.00      WT1   
ATOM   3464  OH2 TIP3W3561      -2.003  16.163  15.279  0.00  0.00      WT1   
ATOM   3465  H1  TIP3W3561      -2.764  16.194  14.699  0.00  0.00      WT1   
ATOM   3466  H2  TIP3W3561      -1.488  15.423  14.959  0.00  0.00      WT1   
ATOM   3467  OH2 TIP3W3563      -2.641  13.758  -9.680  0.00  0.00      WT1   
ATOM   3468  H1  TIP3W3563      -2.628  13.065 -10.341  0.00  0.00      WT1   
ATOM   3469  H2  TIP3W3563      -3.273  13.455  -9.028  0.00  0.00      WT1   
ATOM   3470  OH2 TIP3W3569     -12.775 -11.454  10.188  0.00  0.00      WT1   
ATOM   3471  H1  TIP3W3569     -12.965 -11.294  11.112  0.00  0.00      WT1   
ATOM   3472  H2  TIP3W3569     -12.629 -12.398  10.132  0.00  0.00      WT1   
ATOM   3473  OH2 TIP3W3573      -3.429   0.863 -11.312  0.00  0.00      WT1   
ATOM   3474  H1  TIP3W3573      -4.182   1.304 -10.916  0.00  0.00      WT1   
ATOM   3475  H2  TIP3W3573      -2.922   0.541 -10.567  0.00  0.00      WT1   
ATOM   3476  OH2 TIP3W3575      16.265  14.574  -6.038  0.00  0.00      WT1   
ATOM   3477  H1  TIP3W3575      15.390  14.632  -5.656  0.00  0.00      WT1   
ATOM   3478  H2  TIP3W3575      16.137  14.105  -6.863  0.00  0.00      WT1   
ATOM   3479  OH2 TIP3W3576      -8.850  -2.224   6.060  0.00  0.00      WT1   
ATOM   3480  H1  TIP3W3576      -9.760  -2.227   6.359  0.00  0.00      WT1   
ATOM   3481  H2  TIP3W3576      -8.341  -2.004   6.840  0.00  0.00      WT1   
ATOM   3482  OH2 TIP3W3579      -1.926  -1.383  15.480  0.00  0.00      WT1   
ATOM   3483  H1  TIP3W3579      -1.114  -1.111  15.053  0.00  0.00      WT1   
ATOM   3484  H2  TIP3W3579      -1.642  -1.800  16.293  0.00  0.00      WT1   
ATOM   3485  OH2 TIP3W3580      -0.188 -18.392 -11.984  0.00  0.00      WT1   
ATOM   3486  H1  TIP3W3580      -0.396 -18.598 -11.073  0.00  0.00      WT1   
ATOM   3487  H2  TIP3W3580      -0.108 -17.439 -12.003  0.00  0.00      WT1   
ATOM   3488  OH2 TIP3W3582       2.226  18.706   3.075  0.00  0.00      WT1   
ATOM   3489  H1  TIP3W3582       2.777  18.813   2.300  0.00  0.00      WT1   
ATOM   3490  H2  TIP3W3582       1.748  17.892   2.918  0.00  0.00      WT1   
ATOM   3491  OH2 TIP3W3586     -20.033 -17.945   9.233  0.00  0.00      WT1   
ATOM   3492  H1  TIP3W3586     -19.110 -17.798   9.440  0.00  0.00      WT1   
ATOM   3493  H2  TIP3W3586     -20.246 -18.775   9.661  0.00  0.00      WT1   
ATOM   3494  OH2 TIP3W3592     -18.310  14.097  13.339  0.00  0.00      WT1   
ATOM   3495  H1  TIP3W3592     -17.508  14.577  13.542  0.00  0.00      WT1   
ATOM   3496  H2  TIP3W3592     -18.014  13.209  13.136  0.00  0.00      WT1   
ATOM   3497  OH2 TIP3W3593     -17.514   4.374 -11.857  0.00  0.00      WT1   
ATOM   3498  H1  TIP3W3593     -17.540   3.908 -12.693  0.00  0.00      WT1   
ATOM   3499  H2  TIP3W3593     -18.280   4.946 -11.877  0.00  0.00      WT1   
ATOM   3500  OH2 TIP3W3595      -8.095  -5.134 -11.702  0.00  0.00      WT1   
ATOM   3501  H1  TIP3W3595      -7.745  -5.680 -12.406  0.00  0.00      WT1   
ATOM   3502  H2  TIP3W3595      -7.826  -5.577 -10.898  0.00  0.00      WT1   
ATOM   3503  OH2 TIP3W3596     -10.474 -17.136 -16.596  0.00  0.00      WT1   
ATOM   3504  H1  TIP3W3596     -10.253 -16.551 -15.871  0.00  0.00      WT1   
ATOM   3505  H2  TIP3W3596      -9.647 -17.263 -17.063  0.00  0.00      WT1   
ATOM   3506  OH2 TIP3W3597      -4.714  -7.970   7.905  0.00  0.00      WT1   
ATOM   3507  H1  TIP3W3597      -4.063  -8.140   7.224  0.00  0.00      WT1   
ATOM   3508  H2  TIP3W3597      -5.515  -7.763   7.423  0.00  0.00      WT1   
ATOM   3509  OH2 TIP3W3598     -15.258  -9.925 -20.406  0.00  0.00      WT1   
ATOM   3510  H1  TIP3W3598     -15.392  -9.719 -19.481  0.00  0.00      WT1   
ATOM   3511  H2  TIP3W3598     -15.855 -10.654 -20.579  0.00  0.00      WT1   
ATOM   3512  OH2 TIP3W3599       6.403  -0.996  -7.202  0.00  0.00      WT1   
ATOM   3513  H1  TIP3W3599       6.829  -1.828  -7.408  0.00  0.00      WT1   
ATOM   3514  H2  TIP3W3599       5.940  -1.162  -6.380  0.00  0.00      WT1   
ATOM   3515  OH2 TIP3W3601       4.019   3.953   7.688  0.00  0.00      WT1   
ATOM   3516  H1  TIP3W3601       3.190   4.331   7.982  0.00  0.00      WT1   
ATOM   3517  H2  TIP3W3601       3.902   3.009   7.792  0.00  0.00      WT1   
ATOM   3518  OH2 TIP3W3603     -10.160 -15.907  13.458  0.00  0.00      WT1   
ATOM   3519  H1  TIP3W3603     -10.468 -15.327  12.761  0.00  0.00      WT1   
ATOM   3520  H2  TIP3W3603      -9.392 -15.462  13.817  0.00  0.00      WT1   
ATOM   3521  OH2 TIP3W3604       6.635  11.595  12.839  0.00  0.00      WT1   
ATOM   3522  H1  TIP3W3604       6.802  12.534  12.767  0.00  0.00      WT1   
ATOM   3523  H2  TIP3W3604       5.726  11.535  13.133  0.00  0.00      WT1   
ATOM   3524  OH2 TIP3W3612      15.468   0.430  15.724  0.00  0.00      WT1   
ATOM   3525  H1  TIP3W3612      15.450   0.598  14.781  0.00  0.00      WT1   
ATOM   3526  H2  TIP3W3612      16.390   0.262  15.920  0.00  0.00      WT1   
ATOM   3527  OH2 TIP3W3614       9.495  18.982   2.304  0.00  0.00      WT1   
ATOM   3528  H1  TIP3W3614      10.339  19.413   2.170  0.00  0.00      WT1   
ATOM   3529  H2  TIP3W3614       8.894  19.694   2.522  0.00  0.00      WT1   
ATOM   3530  OH2 TIP3W3615     -18.398  16.610 -13.115  0.00  0.00      WT1   
ATOM   3531  H1  TIP3W3615     -18.158  17.003 -12.276  0.00  0.00      WT1   
ATOM   3532  H2  TIP3W3615     -19.033  17.219 -13.492  0.00  0.00      WT1   
ATOM   3533  OH2 TIP3W3616     -18.981  -2.791   8.401  0.00  0.00      WT1   
ATOM   3534  H1  TIP3W3616     -19.616  -2.080   8.312  0.00  0.00      WT1   
ATOM   3535  H2  TIP3W3616     -19.513  -3.587   8.415  0.00  0.00      WT1   
ATOM   3536  OH2 TIP3W3617      16.538  -4.489   5.310  0.00  0.00      WT1   
ATOM   3537  H1  TIP3W3617      16.381  -4.578   4.370  0.00  0.00      WT1   
ATOM   3538  H2  TIP3W3617      15.894  -3.844   5.601  0.00  0.00      WT1   
ATOM   3539  OH2 TIP3W3618      15.099  14.546 -15.835  0.00  0.00      WT1   
ATOM   3540  H1  TIP3W3618      15.039  14.738 -14.899  0.00  0.00      WT1   
ATOM   3541  H2  TIP3W3618      15.313  15.387 -16.239  0.00  0.00      WT1   
ATOM   3542  OH2 TIP3W3619      -6.776   1.426  14.354  0.00  0.00      WT1   
ATOM   3543  H1  TIP3W3619      -7.467   0.768  14.278  0.00  0.00      WT1   
ATOM   3544  H2  TIP3W3619      -5.964   0.939  14.217  0.00  0.00      WT1   
ATOM   3545  OH2 TIP3W3620     -19.593  -3.617  16.880  0.00  0.00      WT1   
ATOM   3546  H1  TIP3W3620     -19.677  -4.134  17.681  0.00  0.00      WT1   
ATOM   3547  H2  TIP3W3620     -19.699  -4.253  16.172  0.00  0.00      WT1   
ATOM   3548  OH2 TIP3W3621       0.879   7.104  -7.923  0.00  0.00      WT1   
ATOM   3549  H1  TIP3W3621       0.081   6.582  -7.847  0.00  0.00      WT1   
ATOM   3550  H2  TIP3W3621       0.569   7.995  -8.082  0.00  0.00      WT1   
ATOM   3551  OH2 TIP3W3622       9.956  10.232  -7.774  0.00  0.00      WT1   
ATOM   3552  H1  TIP3W3622       9.226   9.693  -7.469  0.00  0.00      WT1   
ATOM   3553  H2  TIP3W3622      10.512  10.343  -7.003  0.00  0.00      WT1   
ATOM   3554  OH2 TIP3W3623      -0.615  -5.976  -7.565  0.00  0.00      WT1   
ATOM   3555  H1  TIP3W3623      -1.160  -5.884  -6.783  0.00  0.00      WT1   
ATOM   3556  H2  TIP3W3623      -1.063  -6.637  -8.093  0.00  0.00      WT1   
ATOM   3557  OH2 TIP3W3625       5.631   9.880 -10.699  0.00  0.00      WT1   
ATOM   3558  H1  TIP3W3625       5.939   9.024 -10.403  0.00  0.00      WT1   
ATOM   3559  H2  TIP3W3625       6.417  10.320 -11.023  0.00  0.00      WT1   
ATOM   3560  OH2 TIP3W3626       2.370  -9.052  18.442  0.00  0.00      WT1   
ATOM   3561  H1  TIP3W3626       1.900  -8.271  18.151  0.00  0.00      WT1   
ATOM   3562  H2  TIP3W3626       3.076  -9.160  17.804  0.00  0.00      WT1   
ATOM   3563  OH2 TIP3W3627      -4.730  -5.036  -4.009  0.00  0.00      WT1   
ATOM   3564  H1  TIP3W3627      -4.526  -5.424  -4.860  0.00  0.00      WT1   
ATOM   3565  H2  TIP3W3627      -5.123  -4.190  -4.219  0.00  0.00      WT1   
ATOM   3566  OH2 TIP3W3628      13.190  11.541  -1.642  0.00  0.00      WT1   
ATOM   3567  H1  TIP3W3628      13.329  12.453  -1.388  0.00  0.00      WT1   
ATOM   3568  H2  TIP3W3628      12.295  11.519  -1.980  0.00  0.00      WT1   
ATOM   3569  OH2 TIP3W3633      12.694  -3.438   9.960  0.00  0.00      WT1   
ATOM   3570  H1  TIP3W3633      12.522  -2.916  10.744  0.00  0.00      WT1   
ATOM   3571  H2  TIP3W3633      13.600  -3.234   9.729  0.00  0.00      WT1   
ATOM   3572  OH2 TIP3W3634      -7.096   4.201   8.452  0.00  0.00      WT1   
ATOM   3573  H1  TIP3W3634      -7.885   3.803   8.085  0.00  0.00      WT1   
ATOM   3574  H2  TIP3W3634      -6.378   3.819   7.947  0.00  0.00      WT1   
ATOM   3575  OH2 TIP3W3636     -17.260 -16.607  -1.763  0.00  0.00      WT1   
ATOM   3576  H1  TIP3W3636     -17.541 -16.665  -0.850  0.00  0.00      WT1   
ATOM   3577  H2  TIP3W3636     -16.303 -16.608  -1.720  0.00  0.00      WT1   
ATOM   3578  OH2 TIP3W3638      16.066  11.579   1.271  0.00  0.00      WT1   
ATOM   3579  H1  TIP3W3638      16.451  12.366   0.885  0.00  0.00      WT1   
ATOM   3580  H2  TIP3W3638      15.122  11.694   1.160  0.00  0.00      WT1   
ATOM   3581  OH2 TIP3W3639     -19.933   6.117  -7.220  0.00  0.00      WT1   
ATOM   3582  H1  TIP3W3639     -20.462   5.462  -7.674  0.00  0.00      WT1   
ATOM   3583  H2  TIP3W3639     -19.249   5.612  -6.782  0.00  0.00      WT1   
ATOM   3584  OH2 TIP3W3640      -8.586   2.177  -1.569  0.00  0.00      WT1   
ATOM   3585  H1  TIP3W3640      -9.121   1.384  -1.565  0.00  0.00      WT1   
ATOM   3586  H2  TIP3W3640      -8.962   2.717  -2.265  0.00  0.00      WT1   
ATOM   3587  OH2 TIP3W3641      10.235   3.172  18.862  0.00  0.00      WT1   
ATOM   3588  H1  TIP3W3641      10.432   2.245  18.728  0.00  0.00      WT1   
ATOM   3589  H2  TIP3W3641      10.930   3.484  19.441  0.00  0.00      WT1   
ATOM   3590  OH2 TIP3W3642      14.457  -1.653  -7.300  0.00  0.00      WT1   
ATOM   3591  H1  TIP3W3642      14.236  -1.307  -6.435  0.00  0.00      WT1   
ATOM   3592  H2  TIP3W3642      14.540  -2.597  -7.167  0.00  0.00      WT1   
ATOM   3593  OH2 TIP3W3643      17.783 -15.327  -9.894  0.00  0.00      WT1   
ATOM   3594  H1  TIP3W3643      17.196 -14.735  -9.424  0.00  0.00      WT1   
ATOM   3595  H2  TIP3W3643      18.560 -14.799 -10.078  0.00  0.00      WT1   
ATOM   3596  OH2 TIP3W3650     -10.084   4.484   3.249  0.00  0.00      WT1   
ATOM   3597  H1  TIP3W3650     -10.114   4.962   2.420  0.00  0.00      WT1   
ATOM   3598  H2  TIP3W3650      -9.720   3.629   3.020  0.00  0.00      WT1   
ATOM   3599  OH2 TIP3W3651       3.697 -18.301   2.977  0.00  0.00      WT1   
ATOM   3600  H1  TIP3W3651       3.392 -18.352   3.883  0.00  0.00      WT1   
ATOM   3601  H2  TIP3W3651       4.459 -17.723   3.012  0.00  0.00      WT1   
ATOM   3602  OH2 TIP3W3653       1.946  -7.899  -5.598  0.00  0.00      WT1   
ATOM   3603  H1  TIP3W3653       1.301  -8.526  -5.272  0.00  0.00      WT1   
ATOM   3604  H2  TIP3W3653       1.713  -7.073  -5.175  0.00  0.00      WT1   
ATOM   3605  OH2 TIP3W3657      14.554  -2.530   6.260  0.00  0.00      WT1   
ATOM   3606  H1  TIP3W3657      14.500  -2.466   5.306  0.00  0.00      WT1   
ATOM   3607  H2  TIP3W3657      13.843  -3.123   6.502  0.00  0.00      WT1   
ATOM   3608  OH2 TIP3W3658      11.466   1.352  16.020  0.00  0.00      WT1   
ATOM   3609  H1  TIP3W3658      11.007   2.050  15.553  0.00  0.00      WT1   
ATOM   3610  H2  TIP3W3658      12.282   1.756  16.315  0.00  0.00      WT1   
ATOM   3611  OH2 TIP3W3659     -12.490  -1.253  19.634  0.00  0.00      WT1   
ATOM   3612  H1  TIP3W3659     -12.847  -0.774  18.886  0.00  0.00      WT1   
ATOM   3613  H2  TIP3W3659     -11.948  -1.939  19.244  0.00  0.00      WT1   
ATOM   3614  OH2 TIP3W3660       3.203   7.417 -10.205  0.00  0.00      WT1   
ATOM   3615  H1  TIP3W3660       3.025   8.088  -9.547  0.00  0.00      WT1   
ATOM   3616  H2  TIP3W3660       4.154   7.304 -10.182  0.00  0.00      WT1   
ATOM   3617  OH2 TIP3W3661      16.051 -15.280  -6.606  0.00  0.00      WT1   
ATOM   3618  H1  TIP3W3661      15.282 -15.588  -6.126  0.00  0.00      WT1   
ATOM   3619  H2  TIP3W3661      16.171 -15.922  -7.305  0.00  0.00      WT1   
ATOM   3620  OH2 TIP3W3662      11.009  13.159  -0.763  0.00  0.00      WT1   
ATOM   3621  H1  TIP3W3662      11.292  13.878  -0.198  0.00  0.00      WT1   
ATOM   3622  H2  TIP3W3662      10.437  13.573  -1.409  0.00  0.00      WT1   
ATOM   3623  OH2 TIP3W3663      -1.715  10.188  -3.566  0.00  0.00      WT1   
ATOM   3624  H1  TIP3W3663      -2.155  10.739  -2.919  0.00  0.00      WT1   
ATOM   3625  H2  TIP3W3663      -2.258   9.402  -3.621  0.00  0.00      WT1   
ATOM   3626  OH2 TIP3W3664      14.348  14.669   4.993  0.00  0.00      WT1   
ATOM   3627  H1  TIP3W3664      14.749  15.538   4.969  0.00  0.00      WT1   
ATOM   3628  H2  TIP3W3664      15.087  14.065   5.065  0.00  0.00      WT1   
ATOM   3629  OH2 TIP3W3665       5.371   5.914  13.893  0.00  0.00      WT1   
ATOM   3630  H1  TIP3W3665       5.786   6.579  13.343  0.00  0.00      WT1   
ATOM   3631  H2  TIP3W3665       5.453   5.103  13.391  0.00  0.00      WT1   
ATOM   3632  OH2 TIP3W3674       0.992   0.069  16.400  0.00  0.00      WT1   
ATOM   3633  H1  TIP3W3674       0.791  -0.181  15.499  0.00  0.00      WT1   
ATOM   3634  H2  TIP3W3674       1.697  -0.524  16.662  0.00  0.00      WT1   
ATOM   3635  OH2 TIP3W3675      -4.883  -2.175  -8.852  0.00  0.00      WT1   
ATOM   3636  H1  TIP3W3675      -5.312  -1.432  -8.427  0.00  0.00      WT1   
ATOM   3637  H2  TIP3W3675      -5.559  -2.851  -8.893  0.00  0.00      WT1   
ATOM   3638  OH2 TIP3W3677       4.776 -15.923 -17.766  0.00  0.00      WT1   
ATOM   3639  H1  TIP3W3677       5.137 -15.037 -17.756  0.00  0.00      WT1   
ATOM   3640  H2  TIP3W3677       5.514 -16.486 -17.534  0.00  0.00      WT1   
ATOM   3641  OH2 TIP3W3678      -3.821  15.727  -2.722  0.00  0.00      WT1   
ATOM   3642  H1  TIP3W3678      -4.373  14.962  -2.565  0.00  0.00      WT1   
ATOM   3643  H2  TIP3W3678      -4.431  16.412  -2.996  0.00  0.00      WT1   
ATOM   3644  OH2 TIP3W3680       2.010 -12.646 -10.303  0.00  0.00      WT1   
ATOM   3645  H1  TIP3W3680       2.514 -13.008 -11.031  0.00  0.00      WT1   
ATOM   3646  H2  TIP3W3680       1.976 -11.705 -10.478  0.00  0.00      WT1   
ATOM   3647  OH2 TIP3W3681      15.888  -7.055  -7.169  0.00  0.00      WT1   
ATOM   3648  H1  TIP3W3681      16.081  -6.707  -8.040  0.00  0.00      WT1   
ATOM   3649  H2  TIP3W3681      14.985  -6.788  -6.999  0.00  0.00      WT1   
ATOM   3650  OH2 TIP3W3682      -4.302 -13.282 -13.996  0.00  0.00      WT1   
ATOM   3651  H1  TIP3W3682      -3.585 -12.652 -13.923  0.00  0.00      WT1   
ATOM   3652  H2  TIP3W3682      -3.868 -14.123 -14.146  0.00  0.00      WT1   
ATOM   3653  OH2 TIP3W3683      11.738  19.414   6.952  0.00  0.00      WT1   
ATOM   3654  H1  TIP3W3683      11.135  20.089   6.641  0.00  0.00      WT1   
ATOM   3655  H2  TIP3W3683      12.256  19.849   7.630  0.00  0.00      WT1   
ATOM   3656  OH2 TIP3W3685      12.227  -7.797  16.435  0.00  0.00      WT1   
ATOM   3657  H1  TIP3W3685      11.682  -8.544  16.680  0.00  0.00      WT1   
ATOM   3658  H2  TIP3W3685      12.543  -7.447  17.268  0.00  0.00      WT1   
ATOM   3659  OH2 TIP3W3686      -6.982  -6.098  -9.390  0.00  0.00      WT1   
ATOM   3660  H1  TIP3W3686      -6.463  -5.410  -8.973  0.00  0.00      WT1   
ATOM   3661  H2  TIP3W3686      -6.348  -6.783  -9.601  0.00  0.00      WT1   
ATOM   3662  OH2 TIP3W3687      -2.776  -5.171 -13.199  0.00  0.00      WT1   
ATOM   3663  H1  TIP3W3687      -3.670  -5.514 -13.179  0.00  0.00      WT1   
ATOM   3664  H2  TIP3W3687      -2.884  -4.220 -13.201  0.00  0.00      WT1   
ATOM   3665  OH2 TIP3W3693      -1.798 -11.366  16.209  0.00  0.00      WT1   
ATOM   3666  H1  TIP3W3693      -1.092 -11.851  15.782  0.00  0.00      WT1   
ATOM   3667  H2  TIP3W3693      -1.940 -10.604  15.647  0.00  0.00      WT1   
ATOM   3668  OH2 TIP3W3697      18.845  14.850  18.518  0.00  0.00      WT1   
ATOM   3669  H1  TIP3W3697      17.895  14.763  18.439  0.00  0.00      WT1   
ATOM   3670  H2  TIP3W3697      19.197  14.165  17.949  0.00  0.00      WT1   
ATOM   3671  OH2 TIP3W3698      -6.345  14.110  -5.646  0.00  0.00      WT1   
ATOM   3672  H1  TIP3W3698      -7.166  14.454  -6.000  0.00  0.00      WT1   
ATOM   3673  H2  TIP3W3698      -6.352  14.373  -4.726  0.00  0.00      WT1   
ATOM   3674  OH2 TIP3W3700     -16.985   9.513  -5.986  0.00  0.00      WT1   
ATOM   3675  H1  TIP3W3700     -16.208  10.043  -6.164  0.00  0.00      WT1   
ATOM   3676  H2  TIP3W3700     -17.716  10.042  -6.306  0.00  0.00      WT1   
ATOM   3677  OH2 TIP3W3701       4.702 -15.944  16.731  0.00  0.00      WT1   
ATOM   3678  H1  TIP3W3701       4.661 -16.626  17.401  0.00  0.00      WT1   
ATOM   3679  H2  TIP3W3701       4.171 -16.284  16.010  0.00  0.00      WT1   
ATOM   3680  OH2 TIP3W3702      10.881   6.058  18.180  0.00  0.00      WT1   
ATOM   3681  H1  TIP3W3702      11.371   6.683  17.647  0.00  0.00      WT1   
ATOM   3682  H2  TIP3W3702      11.182   5.200  17.882  0.00  0.00      WT1   
ATOM   3683  OH2 TIP3W3703      18.553   1.513  11.066  0.00  0.00      WT1   
ATOM   3684  H1  TIP3W3703      18.003   1.844  10.356  0.00  0.00      WT1   
ATOM   3685  H2  TIP3W3703      19.449   1.689  10.778  0.00  0.00      WT1   
ATOM   3686  OH2 TIP3W3704      16.401  16.810   2.030  0.00  0.00      WT1   
ATOM   3687  H1  TIP3W3704      16.417  16.183   1.307  0.00  0.00      WT1   
ATOM   3688  H2  TIP3W3704      17.293  17.153   2.070  0.00  0.00      WT1   
ATOM   3689  OH2 TIP3W3705       0.151  19.991  -6.085  0.00  0.00      WT1   
ATOM   3690  H1  TIP3W3705      -0.481  19.416  -5.653  0.00  0.00      WT1   
ATOM   3691  H2  TIP3W3705       0.749  19.396  -6.535  0.00  0.00      WT1   
ATOM   3692  OH2 TIP3W3706      -3.972  -4.427  11.809  0.00  0.00      WT1   
ATOM   3693  H1  TIP3W3706      -3.549  -4.786  11.029  0.00  0.00      WT1   
ATOM   3694  H2  TIP3W3706      -3.386  -4.660  12.529  0.00  0.00      WT1   
ATOM   3695  OH2 TIP3W3708      -2.671 -19.865  -0.432  0.00  0.00      WT1   
ATOM   3696  H1  TIP3W3708      -2.721 -19.202   0.257  0.00  0.00      WT1   
ATOM   3697  H2  TIP3W3708      -3.523 -19.825  -0.866  0.00  0.00      WT1   
ATOM   3698  OH2 TIP3W3709       3.623   9.498 -12.634  0.00  0.00      WT1   
ATOM   3699  H1  TIP3W3709       3.252  10.379 -12.686  0.00  0.00      WT1   
ATOM   3700  H2  TIP3W3709       4.251   9.544 -11.913  0.00  0.00      WT1   
ATOM   3701  OH2 TIP3W3710     -20.036  -8.910 -12.779  0.00  0.00      WT1   
ATOM   3702  H1  TIP3W3710     -20.866  -8.476 -12.978  0.00  0.00      WT1   
ATOM   3703  H2  TIP3W3710     -20.254  -9.541 -12.094  0.00  0.00      WT1   
ATOM   3704  OH2 TIP3W3718      -9.394 -11.679 -16.208  0.00  0.00      WT1   
ATOM   3705  H1  TIP3W3718      -9.954 -11.269 -16.867  0.00  0.00      WT1   
ATOM   3706  H2  TIP3W3718      -8.596 -11.150 -16.209  0.00  0.00      WT1   
ATOM   3707  OH2 TIP3W3719     -14.480 -18.532   1.408  0.00  0.00      WT1   
ATOM   3708  H1  TIP3W3719     -13.643 -18.845   1.752  0.00  0.00      WT1   
ATOM   3709  H2  TIP3W3719     -14.854 -18.015   2.122  0.00  0.00      WT1   
ATOM   3710  OH2 TIP3W3720     -15.821  14.976  14.342  0.00  0.00      WT1   
ATOM   3711  H1  TIP3W3720     -14.979  14.587  14.102  0.00  0.00      WT1   
ATOM   3712  H2  TIP3W3720     -15.663  15.920  14.321  0.00  0.00      WT1   
ATOM   3713  OH2 TIP3W3721      -9.974   2.117  18.950  0.00  0.00      WT1   
ATOM   3714  H1  TIP3W3721     -10.157   1.458  19.619  0.00  0.00      WT1   
ATOM   3715  H2  TIP3W3721     -10.598   1.928  18.249  0.00  0.00      WT1   
ATOM   3716  OH2 TIP3W3722     -16.957   3.217 -14.946  0.00  0.00      WT1   
ATOM   3717  H1  TIP3W3722     -17.788   3.690 -14.890  0.00  0.00      WT1   
ATOM   3718  H2  TIP3W3722     -17.048   2.664 -15.722  0.00  0.00      WT1   
ATOM   3719  OH2 TIP3W3723     -19.762 -11.067  19.083  0.00  0.00      WT1   
ATOM   3720  H1  TIP3W3723     -19.309 -11.723  18.554  0.00  0.00      WT1   
ATOM   3721  H2  TIP3W3723     -19.462 -11.231  19.978  0.00  0.00      WT1   
ATOM   3722  OH2 TIP3W3724      12.031  -1.546  16.395  0.00  0.00      WT1   
ATOM   3723  H1  TIP3W3724      12.079  -0.594  16.487  0.00  0.00      WT1   
ATOM   3724  H2  TIP3W3724      11.493  -1.685  15.616  0.00  0.00      WT1   
ATOM   3725  OH2 TIP3W3725      11.149  -8.578 -10.042  0.00  0.00      WT1   
ATOM   3726  H1  TIP3W3725      10.687  -8.988  -9.311  0.00  0.00      WT1   
ATOM   3727  H2  TIP3W3725      11.272  -9.286 -10.675  0.00  0.00      WT1   
ATOM   3728  OH2 TIP3W3727     -11.180  -7.217 -19.913  0.00  0.00      WT1   
ATOM   3729  H1  TIP3W3727     -11.725  -7.399 -19.147  0.00  0.00      WT1   
ATOM   3730  H2  TIP3W3727     -10.282  -7.292 -19.591  0.00  0.00      WT1   
ATOM   3731  OH2 TIP3W3728     -17.181 -17.331   9.811  0.00  0.00      WT1   
ATOM   3732  H1  TIP3W3728     -17.307 -16.496  10.261  0.00  0.00      WT1   
ATOM   3733  H2  TIP3W3728     -16.334 -17.243   9.374  0.00  0.00      WT1   
ATOM   3734  OH2 TIP3W3729       6.862 -13.456  -0.331  0.00  0.00      WT1   
ATOM   3735  H1  TIP3W3729       7.216 -12.682  -0.768  0.00  0.00      WT1   
ATOM   3736  H2  TIP3W3729       6.069 -13.145   0.104  0.00  0.00      WT1   
ATOM   3737  OH2 TIP3W3730      -4.826  13.738   4.807  0.00  0.00      WT1   
ATOM   3738  H1  TIP3W3730      -5.325  14.296   5.403  0.00  0.00      WT1   
ATOM   3739  H2  TIP3W3730      -5.479  13.154   4.422  0.00  0.00      WT1   
ATOM   3740  OH2 TIP3W3731      15.651   4.541  11.035  0.00  0.00      WT1   
ATOM   3741  H1  TIP3W3731      16.227   5.287  11.202  0.00  0.00      WT1   
ATOM   3742  H2  TIP3W3731      15.541   4.532  10.084  0.00  0.00      WT1   
ATOM   3743  OH2 TIP3W3736       8.402  18.690   8.618  0.00  0.00      WT1   
ATOM   3744  H1  TIP3W3736       8.369  19.277   7.863  0.00  0.00      WT1   
ATOM   3745  H2  TIP3W3736       7.486  18.562   8.864  0.00  0.00      WT1   
ATOM   3746  OH2 TIP3W3737     -20.350   1.980   1.927  0.00  0.00      WT1   
ATOM   3747  H1  TIP3W3737     -19.701   1.308   1.717  0.00  0.00      WT1   
ATOM   3748  H2  TIP3W3737     -20.259   2.627   1.227  0.00  0.00      WT1   
ATOM   3749  OH2 TIP3W3740      10.587 -11.904 -12.940  0.00  0.00      WT1   
ATOM   3750  H1  TIP3W3740       9.675 -12.194 -12.944  0.00  0.00      WT1   
ATOM   3751  H2  TIP3W3740      10.933 -12.188 -13.785  0.00  0.00      WT1   
ATOM   3752  OH2 TIP3W3743       2.536   4.508  -8.387  0.00  0.00      WT1   
ATOM   3753  H1  TIP3W3743       2.556   5.454  -8.529  0.00  0.00      WT1   
ATOM   3754  H2  TIP3W3743       2.543   4.133  -9.268  0.00  0.00      WT1   
ATOM   3755  OH2 TIP3W3744       6.373 -15.001  -9.483  0.00  0.00      WT1   
ATOM   3756  H1  TIP3W3744       5.762 -14.274  -9.361  0.00  0.00      WT1   
ATOM   3757  H2  TIP3W3744       7.239 -14.601  -9.407  0.00  0.00      WT1   
ATOM   3758  OH2 TIP3W3746      -9.244   2.050  12.361  0.00  0.00      WT1   
ATOM   3759  H1  TIP3W3746      -9.594   2.714  11.767  0.00  0.00      WT1   
ATOM   3760  H2  TIP3W3746      -8.403   2.405  12.649  0.00  0.00      WT1   
ATOM   3761  OH2 TIP3W3747      -2.431  13.473   0.665  0.00  0.00      WT1   
ATOM   3762  H1  TIP3W3747      -1.548  13.839   0.612  0.00  0.00      WT1   
ATOM   3763  H2  TIP3W3747      -2.986  14.218   0.896  0.00  0.00      WT1   
ATOM   3764  OH2 TIP3W3749       0.385  11.146 -18.050  0.00  0.00      WT1   
ATOM   3765  H1  TIP3W3749       0.873  10.789 -17.307  0.00  0.00      WT1   
ATOM   3766  H2  TIP3W3749       0.761  10.711 -18.815  0.00  0.00      WT1   
ATOM   3767  OH2 TIP3W3751      16.347  18.998  12.438  0.00  0.00      WT1   
ATOM   3768  H1  TIP3W3751      16.434  18.047  12.496  0.00  0.00      WT1   
ATOM   3769  H2  TIP3W3751      16.696  19.322  13.269  0.00  0.00      WT1   
ATOM   3770  OH2 TIP3W3752      14.970   2.861 -10.844  0.00  0.00      WT1   
ATOM   3771  H1  TIP3W3752      14.676   3.608 -10.323  0.00  0.00      WT1   
ATOM   3772  H2  TIP3W3752      14.921   2.116 -10.245  0.00  0.00      WT1   
ATOM   3773  OH2 TIP3W3753      17.428  13.436  13.257  0.00  0.00      WT1   
ATOM   3774  H1  TIP3W3753      16.491  13.249  13.201  0.00  0.00      WT1   
ATOM   3775  H2  TIP3W3753      17.752  12.842  13.934  0.00  0.00      WT1   
ATOM   3776  OH2 TIP3W3757      -6.437 -10.081   2.924  0.00  0.00      WT1   
ATOM   3777  H1  TIP3W3757      -6.379 -10.406   2.025  0.00  0.00      WT1   
ATOM   3778  H2  TIP3W3757      -6.834  -9.214   2.840  0.00  0.00      WT1   
ATOM   3779  OH2 TIP3W3758      -6.341   7.803   7.016  0.00  0.00      WT1   
ATOM   3780  H1  TIP3W3758      -5.442   8.128   6.968  0.00  0.00      WT1   
ATOM   3781  H2  TIP3W3758      -6.505   7.422   6.154  0.00  0.00      WT1   
ATOM   3782  OH2 TIP3W3761      17.282   1.807   8.654  0.00  0.00      WT1   
ATOM   3783  H1  TIP3W3761      17.198   0.941   8.254  0.00  0.00      WT1   
ATOM   3784  H2  TIP3W3761      16.399   2.174   8.619  0.00  0.00      WT1   
ATOM   3785  OH2 TIP3W3762       0.117  14.823   0.696  0.00  0.00      WT1   
ATOM   3786  H1  TIP3W3762       0.047  15.508   1.361  0.00  0.00      WT1   
ATOM   3787  H2  TIP3W3762       1.050  14.609   0.669  0.00  0.00      WT1   
ATOM   3788  OH2 TIP3W3764     -17.575   1.383   7.616  0.00  0.00      WT1   
ATOM   3789  H1  TIP3W3764     -17.117   1.122   6.817  0.00  0.00      WT1   
ATOM   3790  H2  TIP3W3764     -18.473   1.079   7.488  0.00  0.00      WT1   
ATOM   3791  OH2 TIP3W3766       6.937  11.853   8.454  0.00  0.00      WT1   
ATOM   3792  H1  TIP3W3766       6.384  12.624   8.332  0.00  0.00      WT1   
ATOM   3793  H2  TIP3W3766       7.574  12.117   9.118  0.00  0.00      WT1   
ATOM   3794  OH2 TIP3W3767      -4.279  12.119   9.258  0.00  0.00      WT1   
ATOM   3795  H1  TIP3W3767      -3.697  11.382   9.072  0.00  0.00      WT1   
ATOM   3796  H2  TIP3W3767      -5.113  11.873   8.859  0.00  0.00      WT1   
ATOM   3797  OH2 TIP3W3771      -0.993  -2.195   2.969  0.00  0.00      WT1   
ATOM   3798  H1  TIP3W3771      -0.283  -2.488   3.541  0.00  0.00      WT1   
ATOM   3799  H2  TIP3W3771      -1.135  -1.280   3.212  0.00  0.00      WT1   
ATOM   3800  OH2 TIP3W3776       3.127 -11.843  17.745  0.00  0.00      WT1   
ATOM   3801  H1  TIP3W3776       3.351 -11.009  17.332  0.00  0.00      WT1   
ATOM   3802  H2  TIP3W3776       2.307 -11.670  18.208  0.00  0.00      WT1   
ATOM   3803  OH2 TIP3W3779     -15.132  10.178 -17.414  0.00  0.00      WT1   
ATOM   3804  H1  TIP3W3779     -14.896  11.036 -17.062  0.00  0.00      WT1   
ATOM   3805  H2  TIP3W3779     -14.445   9.591 -17.097  0.00  0.00      WT1   
ATOM   3806  OH2 TIP3W3782     -18.910  11.305  -6.953  0.00  0.00      WT1   
ATOM   3807  H1  TIP3W3782     -19.648  11.535  -6.390  0.00  0.00      WT1   
ATOM   3808  H2  TIP3W3782     -19.053  11.809  -7.754  0.00  0.00      WT1   
ATOM   3809  OH2 TIP3W3785       7.703  19.253 -14.365  0.00  0.00      WT1   
ATOM   3810  H1  TIP3W3785       8.483  19.805 -14.432  0.00  0.00      WT1   
ATOM   3811  H2  TIP3W3785       7.444  19.315 -13.446  0.00  0.00      WT1   
ATOM   3812  OH2 TIP3W3786     -11.680 -20.327   8.125  0.00  0.00      WT1   
ATOM   3813  H1  TIP3W3786     -12.262 -20.969   7.719  0.00  0.00      WT1   
ATOM   3814  H2  TIP3W3786     -12.191 -19.518   8.144  0.00  0.00      WT1   
ATOM   3815  OH2 TIP3W3788      -0.702  13.763  -3.989  0.00  0.00      WT1   
ATOM   3816  H1  TIP3W3788      -1.325  13.495  -3.314  0.00  0.00      WT1   
ATOM   3817  H2  TIP3W3788      -0.322  12.943  -4.304  0.00  0.00      WT1   
ATOM   3818  OH2 TIP3W3789       4.918  16.781 -12.601  0.00  0.00      WT1   
ATOM   3819  H1  TIP3W3789       4.740  17.104 -13.484  0.00  0.00      WT1   
ATOM   3820  H2  TIP3W3789       5.488  16.024 -12.732  0.00  0.00      WT1   
ATOM   3821  OH2 TIP3W3790     -15.857  11.337  -3.250  0.00  0.00      WT1   
ATOM   3822  H1  TIP3W3790     -15.746  11.917  -2.497  0.00  0.00      WT1   
ATOM   3823  H2  TIP3W3790     -15.816  11.918  -4.010  0.00  0.00      WT1   
ATOM   3824  OH2 TIP3W3793     -15.671   6.702 -11.464  0.00  0.00      WT1   
ATOM   3825  H1  TIP3W3793     -16.267   6.057 -11.845  0.00  0.00      WT1   
ATOM   3826  H2  TIP3W3793     -16.073   6.934 -10.627  0.00  0.00      WT1   
ATOM   3827  OH2 TIP3W3796      -9.543  13.588  -4.493  0.00  0.00      WT1   
ATOM   3828  H1  TIP3W3796     -10.496  13.658  -4.552  0.00  0.00      WT1   
ATOM   3829  H2  TIP3W3796      -9.249  13.554  -5.403  0.00  0.00      WT1   
ATOM   3830  OH2 TIP3W3800      -1.330   5.713  -7.274  0.00  0.00      WT1   
ATOM   3831  H1  TIP3W3800      -2.216   5.870  -7.601  0.00  0.00      WT1   
ATOM   3832  H2  TIP3W3800      -1.398   5.835  -6.327  0.00  0.00      WT1   
ATOM   3833  OH2 TIP3W3801     -13.915  -7.854  -0.643  0.00  0.00      WT1   
ATOM   3834  H1  TIP3W3801     -13.413  -8.520  -0.174  0.00  0.00      WT1   
ATOM   3835  H2  TIP3W3801     -14.134  -8.263  -1.480  0.00  0.00      WT1   
ATOM   3836  OH2 TIP3W3808       8.104 -14.891  -2.612  0.00  0.00      WT1   
ATOM   3837  H1  TIP3W3808       7.524 -15.168  -1.902  0.00  0.00      WT1   
ATOM   3838  H2  TIP3W3808       8.389 -14.013  -2.359  0.00  0.00      WT1   
ATOM   3839  OH2 TIP3W3810       2.179   4.663  13.715  0.00  0.00      WT1   
ATOM   3840  H1  TIP3W3810       2.817   4.034  13.378  0.00  0.00      WT1   
ATOM   3841  H2  TIP3W3810       1.329   4.291  13.482  0.00  0.00      WT1   
ATOM   3842  OH2 TIP3W3814      17.429 -14.597  -3.030  0.00  0.00      WT1   
ATOM   3843  H1  TIP3W3814      17.387 -14.124  -3.861  0.00  0.00      WT1   
ATOM   3844  H2  TIP3W3814      17.667 -13.931  -2.385  0.00  0.00      WT1   
ATOM   3845  OH2 TIP3W3821      -3.506  -0.451   1.348  0.00  0.00      WT1   
ATOM   3846  H1  TIP3W3821      -2.905  -0.569   0.613  0.00  0.00      WT1   
ATOM   3847  H2  TIP3W3821      -4.114   0.227   1.055  0.00  0.00      WT1   
ATOM   3848  OH2 TIP3W3829      -8.323 -19.418 -19.107  0.00  0.00      WT1   
ATOM   3849  H1  TIP3W3829      -8.211 -18.563 -18.690  0.00  0.00      WT1   
ATOM   3850  H2  TIP3W3829      -8.715 -19.967 -18.428  0.00  0.00      WT1   
ATOM   3851  OH2 TIP3W3833      -9.834 -11.714   6.303  0.00  0.00      WT1   
ATOM   3852  H1  TIP3W3833      -9.585 -12.209   7.084  0.00  0.00      WT1   
ATOM   3853  H2  TIP3W3833      -9.102 -11.116   6.154  0.00  0.00      WT1   
ATOM   3854  OH2 TIP3W3834       1.841 -11.146  11.105  0.00  0.00      WT1   
ATOM   3855  H1  TIP3W3834       0.977 -10.964  11.476  0.00  0.00      WT1   
ATOM   3856  H2  TIP3W3834       1.718 -11.944  10.591  0.00  0.00      WT1   
ATOM   3857  OH2 TIP3W3850      18.748  15.154  -5.392  0.00  0.00      WT1   
ATOM   3858  H1  TIP3W3850      18.982  15.836  -6.021  0.00  0.00      WT1   
ATOM   3859  H2  TIP3W3850      17.827  14.967  -5.573  0.00  0.00      WT1   
ATOM   3860  OH2 TIP3W3851     -18.668  -6.866  13.006  0.00  0.00      WT1   
ATOM   3861  H1  TIP3W3851     -17.718  -6.922  13.108  0.00  0.00      WT1   
ATOM   3862  H2  TIP3W3851     -18.799  -6.656  12.082  0.00  0.00      WT1   
ATOM   3863  OH2 TIP3W3852     -13.562  13.135   3.541  0.00  0.00      WT1   
ATOM   3864  H1  TIP3W3852     -14.388  13.256   3.072  0.00  0.00      WT1   
ATOM   3865  H2  TIP3W3852     -13.799  13.205   4.465  0.00  0.00      WT1   
ATOM   3866  OH2 TIP3W3872       7.785  -9.701 -19.263  0.00  0.00      WT1   
ATOM   3867  H1  TIP3W3872       7.222 -10.067 -18.581  0.00  0.00      WT1   
ATOM   3868  H2  TIP3W3872       7.328  -9.895 -20.081  0.00  0.00      WT1   
ATOM   3869  OH2 TIP3W3892       5.602 -11.105  19.319  0.00  0.00      WT1   
ATOM   3870  H1  TIP3W3892       5.098 -11.919  19.326  0.00  0.00      WT1   
ATOM   3871  H2  TIP3W3892       5.058 -10.482  19.801  0.00  0.00      WT1   
ATOM   3872  OH2 TIP3W3919       2.661  -3.893 -13.226  0.00  0.00      WT1   
ATOM   3873  H1  TIP3W3919       2.404  -2.972 -13.280  0.00  0.00      WT1   
ATOM   3874  H2  TIP3W3919       3.335  -3.915 -12.547  0.00  0.00      WT1   
ATOM   3875  OH2 TIP3W3924      15.840 -18.441  17.291  0.00  0.00      WT1   
ATOM   3876  H1  TIP3W3924      15.755 -19.352  17.571  0.00  0.00      WT1   
ATOM   3877  H2  TIP3W3924      14.957 -18.191  17.019  0.00  0.00      WT1   
ATOM   3878  OH2 TIP3W3925      -6.055 -13.863  10.222  0.00  0.00      WT1   
ATOM   3879  H1  TIP3W3925      -6.544 -14.447  10.801  0.00  0.00      WT1   
ATOM   3880  H2  TIP3W3925      -5.842 -14.403   9.461  0.00  0.00      WT1   
ATOM   3881  OH2 TIP3W3931      12.648   7.397  -1.823  0.00  0.00      WT1   
ATOM   3882  H1  TIP3W3931      12.952   7.548  -0.928  0.00  0.00      WT1   
ATOM   3883  H2  TIP3W3931      12.093   8.152  -2.018  0.00  0.00      WT1   
ATOM   3884  OH2 TIP3W3933      14.207   0.320  -9.718  0.00  0.00      WT1   
ATOM   3885  H1  TIP3W3933      14.498  -0.379  -9.133  0.00  0.00      WT1   
ATOM   3886  H2  TIP3W3933      13.431  -0.037 -10.151  0.00  0.00      WT1   
ATOM   3887  OH2 TIP3W3935     -10.460  15.505 -18.904  0.00  0.00      WT1   
ATOM   3888  H1  TIP3W3935     -11.161  16.058 -18.559  0.00  0.00      WT1   
ATOM   3889  H2  TIP3W3935      -9.783  15.527 -18.228  0.00  0.00      WT1   
ATOM   3890  OH2 TIP3W3938      -9.144   1.172   7.487  0.00  0.00      WT1   
ATOM   3891  H1  TIP3W3938     -10.076   1.186   7.267  0.00  0.00      WT1   
ATOM   3892  H2  TIP3W3938      -9.120   0.949   8.418  0.00  0.00      WT1   
ATOM   3893  OH2 TIP3W3951      -7.591 -13.542  17.327  0.00  0.00      WT1   
ATOM   3894  H1  TIP3W3951      -7.328 -12.668  17.616  0.00  0.00      WT1   
ATOM   3895  H2  TIP3W3951      -6.807 -13.904  16.914  0.00  0.00      WT1   
ATOM   3896  OH2 TIP3W3957      11.600  14.633   1.502  0.00  0.00      WT1   
ATOM   3897  H1  TIP3W3957      10.656  14.776   1.571  0.00  0.00      WT1   
ATOM   3898  H2  TIP3W3957      11.975  15.153   2.213  0.00  0.00      WT1   
ATOM   3899  OH2 TIP3W3974       4.224 -12.245   8.711  0.00  0.00      WT1   
ATOM   3900  H1  TIP3W3974       4.220 -12.130   7.761  0.00  0.00      WT1   
ATOM   3901  H2  TIP3W3974       3.665 -11.542   9.042  0.00  0.00      WT1   
ATOM   3902  OH2 TIP3W3975      -5.144 -11.916   7.298  0.00  0.00      WT1   
ATOM   3903  H1  TIP3W3975      -5.868 -11.320   7.491  0.00  0.00      WT1   
ATOM   3904  H2  TIP3W3975      -5.277 -12.169   6.385  0.00  0.00      WT1   
ATOM   3905  OH2 TIP3W3976     -17.182  12.774 -15.682  0.00  0.00      WT1   
ATOM   3906  H1  TIP3W3976     -17.994  12.423 -16.047  0.00  0.00      WT1   
ATOM   3907  H2  TIP3W3976     -16.583  12.820 -16.427  0.00  0.00      WT1   
ATOM   3908  OH2 TIP3W3977      -8.050  -1.059  -5.738  0.00  0.00      WT1   
ATOM   3909  H1  TIP3W3977      -8.614  -1.520  -5.118  0.00  0.00      WT1   
ATOM   3910  H2  TIP3W3977      -7.166  -1.360  -5.529  0.00  0.00      WT1   
ATOM   3911  OH2 TIP3W3982      17.352 -19.756 -16.541  0.00  0.00      WT1   
ATOM   3912  H1  TIP3W3982      17.411 -19.852 -17.491  0.00  0.00      WT1   
ATOM   3913  H2  TIP3W3982      16.786 -20.476 -16.261  0.00  0.00      WT1   
ATOM   3914  OH2 TIP3W3986      -4.185  12.491  15.682  0.00  0.00      WT1   
ATOM   3915  H1  TIP3W3986      -3.261  12.324  15.867  0.00  0.00      WT1   
ATOM   3916  H2  TIP3W3986      -4.436  11.802  15.066  0.00  0.00      WT1   
ATOM   3917  OH2 TIP3W3991       1.025 -15.285 -11.474  0.00  0.00      WT1   
ATOM   3918  H1  TIP3W3991       0.963 -15.252 -12.429  0.00  0.00      WT1   
ATOM   3919  H2  TIP3W3991       1.664 -14.608 -11.251  0.00  0.00      WT1   
ATOM   3920  OH2 TIP3W3992       3.670  11.616  11.321  0.00  0.00      WT1   
ATOM   3921  H1  TIP3W3992       3.987  10.713  11.299  0.00  0.00      WT1   
ATOM   3922  H2  TIP3W3992       3.467  11.821  10.409  0.00  0.00      WT1   
ATOM   3923  OH2 TIP3W3993       8.004 -16.612  18.161  0.00  0.00      WT1   
ATOM   3924  H1  TIP3W3993       7.065 -16.427  18.188  0.00  0.00      WT1   
ATOM   3925  H2  TIP3W3993       8.400 -15.916  18.686  0.00  0.00      WT1   
ATOM   3926  OH2 TIP3W3996     -13.009  -7.741  -8.427  0.00  0.00      WT1   
ATOM   3927  H1  TIP3W3996     -13.041  -7.002  -7.820  0.00  0.00      WT1   
ATOM   3928  H2  TIP3W3996     -12.077  -7.944  -8.509  0.00  0.00      WT1   
ATOM   3929  OH2 TIP3W3997      -7.682  14.964   0.441  0.00  0.00      WT1   
ATOM   3930  H1  TIP3W3997      -7.899  15.719   0.988  0.00  0.00      WT1   
ATOM   3931  H2  TIP3W3997      -8.405  14.903  -0.183  0.00  0.00      WT1   
ATOM   3932  OH2 TIP3W3998      -9.278  -5.128  12.009  0.00  0.00      WT1   
ATOM   3933  H1  TIP3W3998      -9.177  -6.039  12.285  0.00  0.00      WT1   
ATOM   3934  H2  TIP3W3998      -9.034  -5.129  11.084  0.00  0.00      WT1   
ATOM   3935  OH2 TIP3W3999       3.231   6.220   0.696  0.00  0.00      WT1   
ATOM   3936  H1  TIP3W3999       3.961   6.776   0.966  0.00  0.00      WT1   
ATOM   3937  H2  TIP3W3999       2.944   5.792   1.502  0.00  0.00      WT1   
ATOM   3938  OH2 TIP3W4000     -18.275 -10.792   1.062  0.00  0.00      WT1   
ATOM   3939  H1  TIP3W4000     -17.355 -10.529   1.053  0.00  0.00      WT1   
ATOM   3940  H2  TIP3W4000     -18.629 -10.404   1.862  0.00  0.00      WT1   
ATOM   3941  OH2 TIP3W4002     -19.848  -8.405  16.575  0.00  0.00      WT1   
ATOM   3942  H1  TIP3W4002     -19.868  -7.466  16.760  0.00  0.00      WT1   
ATOM   3943  H2  TIP3W4002     -20.703  -8.725  16.865  0.00  0.00      WT1   
ATOM   3944  OH2 TIP3W4005       5.805   3.243 -17.856  0.00  0.00      WT1   
ATOM   3945  H1  TIP3W4005       4.921   3.073 -17.529  0.00  0.00      WT1   
ATOM   3946  H2  TIP3W4005       5.772   2.992 -18.779  0.00  0.00      WT1   
ATOM   3947  OH2 TIP3W4008      18.864  -1.300  -0.573  0.00  0.00      WT1   
ATOM   3948  H1  TIP3W4008      19.150  -0.582  -1.138  0.00  0.00      WT1   
ATOM   3949  H2  TIP3W4008      17.927  -1.147  -0.447  0.00  0.00      WT1   
ATOM   3950  OH2 TIP3W4009      15.674  -6.671 -15.292  0.00  0.00      WT1   
ATOM   3951  H1  TIP3W4009      14.828  -6.662 -15.740  0.00  0.00      WT1   
ATOM   3952  H2  TIP3W4009      16.277  -7.056 -15.927  0.00  0.00      WT1   
ATOM   3953  OH2 TIP3W4010       3.152  -3.566  -6.007  0.00  0.00      WT1   
ATOM   3954  H1  TIP3W4010       3.329  -2.660  -5.755  0.00  0.00      WT1   
ATOM   3955  H2  TIP3W4010       2.426  -3.506  -6.629  0.00  0.00      WT1   
ATOM   3956  OH2 TIP3W4012      15.383 -15.133 -16.196  0.00  0.00      WT1   
ATOM   3957  H1  TIP3W4012      15.983 -14.976 -16.925  0.00  0.00      WT1   
ATOM   3958  H2  TIP3W4012      15.060 -14.263 -15.959  0.00  0.00      WT1   
ATOM   3959  OH2 TIP3W4014     -18.671  -6.026 -13.924  0.00  0.00      WT1   
ATOM   3960  H1  TIP3W4014     -19.255  -6.187 -14.666  0.00  0.00      WT1   
ATOM   3961  H2  TIP3W4014     -19.237  -6.093 -13.155  0.00  0.00      WT1   
ATOM   3962  OH2 TIP3W4015       5.978  15.181  15.554  0.00  0.00      WT1   
ATOM   3963  H1  TIP3W4015       5.325  15.212  16.253  0.00  0.00      WT1   
ATOM   3964  H2  TIP3W4015       6.323  14.289  15.587  0.00  0.00      WT1   
ATOM   3965  OH2 TIP3W4016       5.946   6.938  19.263  0.00  0.00      WT1   
ATOM   3966  H1  TIP3W4016       5.569   6.665  18.427  0.00  0.00      WT1   
ATOM   3967  H2  TIP3W4016       6.889   6.814  19.152  0.00  0.00      WT1   
ATOM   3968  OH2 TIP3W4017      16.918  -4.607   2.624  0.00  0.00      WT1   
ATOM   3969  H1  TIP3W4017      17.518  -5.014   2.000  0.00  0.00      WT1   
ATOM   3970  H2  TIP3W4017      16.050  -4.911   2.357  0.00  0.00      WT1   
ATOM   3971  OH2 TIP3W4018     -19.613 -13.471  16.334  0.00  0.00      WT1   
ATOM   3972  H1  TIP3W4018     -18.777 -13.210  16.721  0.00  0.00      WT1   
ATOM   3973  H2  TIP3W4018     -19.401 -13.686  15.426  0.00  0.00      WT1   
ATOM   3974  OH2 TIP3W4019     -20.603 -17.639 -17.243  0.00  0.00      WT1   
ATOM   3975  H1  TIP3W4019     -21.457 -17.284 -17.489  0.00  0.00      WT1   
ATOM   3976  H2  TIP3W4019     -20.077 -16.870 -17.023  0.00  0.00      WT1   
ATOM   3977  OH2 TIP3W4020      -4.726   7.208 -13.493  0.00  0.00      WT1   
ATOM   3978  H1  TIP3W4020      -4.236   7.773 -14.090  0.00  0.00      WT1   
ATOM   3979  H2  TIP3W4020      -5.642   7.448 -13.632  0.00  0.00      WT1   
ATOM   3980  OH2 TIP3W4022      -8.295 -11.277  -0.555  0.00  0.00      WT1   
ATOM   3981  H1  TIP3W4022      -8.274 -10.725  -1.336  0.00  0.00      WT1   
ATOM   3982  H2  TIP3W4022      -7.374 -11.444  -0.355  0.00  0.00      WT1   
ATOM   3983  OH2 TIP3W4033      -0.531 -16.108  -3.408  0.00  0.00      WT1   
ATOM   3984  H1  TIP3W4033      -0.722 -15.612  -2.612  0.00  0.00      WT1   
ATOM   3985  H2  TIP3W4033      -0.395 -15.441  -4.080  0.00  0.00      WT1   
ATOM   3986  OH2 TIP3W4035      -9.552 -17.398   3.568  0.00  0.00      WT1   
ATOM   3987  H1  TIP3W4035      -9.941 -18.253   3.383  0.00  0.00      WT1   
ATOM   3988  H2  TIP3W4035      -9.677 -17.276   4.509  0.00  0.00      WT1   
ATOM   3989  OH2 TIP3W4036       3.906 -17.915   6.270  0.00  0.00      WT1   
ATOM   3990  H1  TIP3W4036       3.551 -18.766   6.012  0.00  0.00      WT1   
ATOM   3991  H2  TIP3W4036       3.648 -17.814   7.186  0.00  0.00      WT1   
ATOM   3992  OH2 TIP3W4037      -2.901  -3.251   7.647  0.00  0.00      WT1   
ATOM   3993  H1  TIP3W4037      -3.753  -3.188   7.215  0.00  0.00      WT1   
ATOM   3994  H2  TIP3W4037      -3.027  -3.908   8.332  0.00  0.00      WT1   
ATOM   3995  OH2 TIP3W4038       7.777  10.386  -2.059  0.00  0.00      WT1   
ATOM   3996  H1  TIP3W4038       7.327   9.765  -2.632  0.00  0.00      WT1   
ATOM   3997  H2  TIP3W4038       7.946   9.893  -1.256  0.00  0.00      WT1   
ATOM   3998  OH2 TIP3W4039       6.117   3.797   9.514  0.00  0.00      WT1   
ATOM   3999  H1  TIP3W4039       6.779   3.366   8.974  0.00  0.00      WT1   
ATOM   4000  H2  TIP3W4039       5.366   3.906   8.930  0.00  0.00      WT1   
ATOM   4001  OH2 TIP3W4041      -6.486   0.027  -8.121  0.00  0.00      WT1   
ATOM   4002  H1  TIP3W4041      -6.902  -0.102  -7.268  0.00  0.00      WT1   
ATOM   4003  H2  TIP3W4041      -7.131   0.515  -8.632  0.00  0.00      WT1   
ATOM   4004  OH2 TIP3W4046     -19.387 -19.892  -0.461  0.00  0.00      WT1   
ATOM   4005  H1  TIP3W4046     -19.041 -20.766  -0.278  0.00  0.00      WT1   
ATOM   4006  H2  TIP3W4046     -18.788 -19.529  -1.113  0.00  0.00      WT1   
ATOM   4007  OH2 TIP3W4047       3.512   6.331 -12.981  0.00  0.00      WT1   
ATOM   4008  H1  TIP3W4047       4.436   6.113 -12.864  0.00  0.00      WT1   
ATOM   4009  H2  TIP3W4047       3.336   6.146 -13.904  0.00  0.00      WT1   
ATOM   4010  OH2 TIP3W4053     -12.855  12.779  18.077  0.00  0.00      WT1   
ATOM   4011  H1  TIP3W4053     -12.983  11.880  18.379  0.00  0.00      WT1   
ATOM   4012  H2  TIP3W4053     -11.956  12.991  18.327  0.00  0.00      WT1   
ATOM   4013  OH2 TIP3W4054      -6.042   0.750  18.193  0.00  0.00      WT1   
ATOM   4014  H1  TIP3W4054      -6.502   1.303  17.562  0.00  0.00      WT1   
ATOM   4015  H2  TIP3W4054      -5.229   0.505  17.749  0.00  0.00      WT1   
ATOM   4016  OH2 TIP3W4055      -2.655 -12.934  -5.735  0.00  0.00      WT1   
ATOM   4017  H1  TIP3W4055      -2.314 -13.715  -5.300  0.00  0.00      WT1   
ATOM   4018  H2  TIP3W4055      -3.506 -12.783  -5.326  0.00  0.00      WT1   
ATOM   4019  OH2 TIP3W4056      13.689  -4.644  13.441  0.00  0.00      WT1   
ATOM   4020  H1  TIP3W4056      14.566  -4.995  13.289  0.00  0.00      WT1   
ATOM   4021  H2  TIP3W4056      13.807  -3.694  13.447  0.00  0.00      WT1   
ATOM   4022  OH2 TIP3W4057     -11.975   5.730  -0.769  0.00  0.00      WT1   
ATOM   4023  H1  TIP3W4057     -12.764   5.713  -1.310  0.00  0.00      WT1   
ATOM   4024  H2  TIP3W4057     -11.256   5.811  -1.396  0.00  0.00      WT1   
ATOM   4025  OH2 TIP3W4059       7.604   0.951 -13.059  0.00  0.00      WT1   
ATOM   4026  H1  TIP3W4059       7.103   1.621 -13.524  0.00  0.00      WT1   
ATOM   4027  H2  TIP3W4059       8.485   1.010 -13.430  0.00  0.00      WT1   
ATOM   4028  OH2 TIP3W4060      -1.944   6.428   4.817  0.00  0.00      WT1   
ATOM   4029  H1  TIP3W4060      -2.022   5.607   4.329  0.00  0.00      WT1   
ATOM   4030  H2  TIP3W4060      -2.121   7.109   4.168  0.00  0.00      WT1   
ATOM   4031  OH2 TIP3W4062      13.057  -0.031  13.848  0.00  0.00      WT1   
ATOM   4032  H1  TIP3W4062      12.807   0.310  14.706  0.00  0.00      WT1   
ATOM   4033  H2  TIP3W4062      13.114   0.744  13.289  0.00  0.00      WT1   
ATOM   4034  OH2 TIP3W4064       4.891 -13.433  -3.514  0.00  0.00      WT1   
ATOM   4035  H1  TIP3W4064       5.528 -14.125  -3.689  0.00  0.00      WT1   
ATOM   4036  H2  TIP3W4064       5.075 -13.158  -2.616  0.00  0.00      WT1   
ATOM   4037  OH2 TIP3W4065      18.763  -1.192   8.465  0.00  0.00      WT1   
ATOM   4038  H1  TIP3W4065      18.119  -1.141   9.172  0.00  0.00      WT1   
ATOM   4039  H2  TIP3W4065      18.517  -1.976   7.973  0.00  0.00      WT1   
ATOM   4040  OH2 TIP3W4066     -14.620 -17.293  16.405  0.00  0.00      WT1   
ATOM   4041  H1  TIP3W4066     -14.905 -16.543  16.927  0.00  0.00      WT1   
ATOM   4042  H2  TIP3W4066     -14.119 -17.834  17.016  0.00  0.00      WT1   
ATOM   4043  OH2 TIP3W4072       3.836 -12.914 -12.224  0.00  0.00      WT1   
ATOM   4044  H1  TIP3W4072       3.566 -12.124 -12.693  0.00  0.00      WT1   
ATOM   4045  H2  TIP3W4072       4.506 -12.612 -11.612  0.00  0.00      WT1   
ATOM   4046  OH2 TIP3W4074      18.468   4.988 -13.695  0.00  0.00      WT1   
ATOM   4047  H1  TIP3W4074      18.123   4.940 -14.587  0.00  0.00      WT1   
ATOM   4048  H2  TIP3W4074      18.432   4.087 -13.375  0.00  0.00      WT1   
ATOM   4049  OH2 TIP3W4076      16.813  -0.767  -3.491  0.00  0.00      WT1   
ATOM   4050  H1  TIP3W4076      16.052  -1.243  -3.160  0.00  0.00      WT1   
ATOM   4051  H2  TIP3W4076      17.533  -1.396  -3.438  0.00  0.00      WT1   
ATOM   4052  OH2 TIP3W4077     -13.171 -13.507  18.399  0.00  0.00      WT1   
ATOM   4053  H1  TIP3W4077     -13.779 -14.235  18.534  0.00  0.00      WT1   
ATOM   4054  H2  TIP3W4077     -13.255 -12.975  19.191  0.00  0.00      WT1   
ATOM   4055  OH2 TIP3W4080      15.856 -14.535   6.523  0.00  0.00      WT1   
ATOM   4056  H1  TIP3W4080      16.046 -13.842   7.155  0.00  0.00      WT1   
ATOM   4057  H2  TIP3W4080      16.411 -14.332   5.770  0.00  0.00      WT1   
ATOM   4058  OH2 TIP3W4082      -7.211  14.294  13.212  0.00  0.00      WT1   
ATOM   4059  H1  TIP3W4082      -6.747  13.773  12.557  0.00  0.00      WT1   
ATOM   4060  H2  TIP3W4082      -6.526  14.601  13.805  0.00  0.00      WT1   
ATOM   4061  OH2 TIP3W4083      14.540  -8.847  14.463  0.00  0.00      WT1   
ATOM   4062  H1  TIP3W4083      14.710  -9.788  14.508  0.00  0.00      WT1   
ATOM   4063  H2  TIP3W4083      14.231  -8.617  15.339  0.00  0.00      WT1   
ATOM   4064  OH2 TIP3W4084      -3.569  14.736   8.482  0.00  0.00      WT1   
ATOM   4065  H1  TIP3W4084      -3.009  15.057   9.188  0.00  0.00      WT1   
ATOM   4066  H2  TIP3W4084      -3.668  13.801   8.660  0.00  0.00      WT1   
ATOM   4067  OH2 TIP3W4085      16.167  19.319  -2.118  0.00  0.00      WT1   
ATOM   4068  H1  TIP3W4085      16.472  20.159  -2.460  0.00  0.00      WT1   
ATOM   4069  H2  TIP3W4085      16.674  18.665  -2.600  0.00  0.00      WT1   
ATOM   4070  OH2 TIP3W4093      -2.004  11.071  14.933  0.00  0.00      WT1   
ATOM   4071  H1  TIP3W4093      -1.923  10.909  13.993  0.00  0.00      WT1   
ATOM   4072  H2  TIP3W4093      -1.178  10.757  15.302  0.00  0.00      WT1   
ATOM   4073  OH2 TIP3W4096     -12.541  -7.397  17.393  0.00  0.00      WT1   
ATOM   4074  H1  TIP3W4096     -11.956  -7.356  18.149  0.00  0.00      WT1   
ATOM   4075  H2  TIP3W4096     -12.545  -8.321  17.143  0.00  0.00      WT1   
ATOM   4076  OH2 TIP3W4097      -2.229  -5.283  13.866  0.00  0.00      WT1   
ATOM   4077  H1  TIP3W4097      -2.761  -5.814  14.458  0.00  0.00      WT1   
ATOM   4078  H2  TIP3W4097      -1.376  -5.227  14.296  0.00  0.00      WT1   
ATOM   4079  OH2 TIP3W4098      13.857   2.543  16.246  0.00  0.00      WT1   
ATOM   4080  H1  TIP3W4098      14.450   2.992  16.849  0.00  0.00      WT1   
ATOM   4081  H2  TIP3W4098      14.422   1.953  15.748  0.00  0.00      WT1   
ATOM   4082  OH2 TIP3W4099      -3.814 -19.125  14.709  0.00  0.00      WT1   
ATOM   4083  H1  TIP3W4099      -3.471 -18.702  13.922  0.00  0.00      WT1   
ATOM   4084  H2  TIP3W4099      -4.641 -18.674  14.882  0.00  0.00      WT1   
ATOM   4085  OH2 TIP3W4101       9.089   7.729   9.628  0.00  0.00      WT1   
ATOM   4086  H1  TIP3W4101       8.447   8.394   9.382  0.00  0.00      WT1   
ATOM   4087  H2  TIP3W4101       9.640   8.157  10.284  0.00  0.00      WT1   
ATOM   4088  OH2 TIP3W4102       9.110  19.485  -5.837  0.00  0.00      WT1   
ATOM   4089  H1  TIP3W4102       8.214  19.466  -6.173  0.00  0.00      WT1   
ATOM   4090  H2  TIP3W4102       9.105  20.183  -5.182  0.00  0.00      WT1   
ATOM   4091  OH2 TIP3W4103      19.296  -5.458 -18.538  0.00  0.00      WT1   
ATOM   4092  H1  TIP3W4103      18.936  -4.740 -19.060  0.00  0.00      WT1   
ATOM   4093  H2  TIP3W4103      18.792  -6.226 -18.807  0.00  0.00      WT1   
ATOM   4094  OH2 TIP3W4104      -8.503  16.067  -2.962  0.00  0.00      WT1   
ATOM   4095  H1  TIP3W4104      -9.154  16.657  -2.583  0.00  0.00      WT1   
ATOM   4096  H2  TIP3W4104      -9.016  15.439  -3.472  0.00  0.00      WT1   
ATOM   4097  OH2 TIP3W4105      15.613  18.931 -16.267  0.00  0.00      WT1   
ATOM   4098  H1  TIP3W4105      15.305  18.322 -15.596  0.00  0.00      WT1   
ATOM   4099  H2  TIP3W4105      14.865  19.039 -16.855  0.00  0.00      WT1   
ATOM   4100  OH2 TIP3W4106       5.619  -8.019 -17.384  0.00  0.00      WT1   
ATOM   4101  H1  TIP3W4106       6.447  -7.567 -17.221  0.00  0.00      WT1   
ATOM   4102  H2  TIP3W4106       5.763  -8.907 -17.055  0.00  0.00      WT1   
ATOM   4103  OH2 TIP3W4110       8.497  16.561 -15.033  0.00  0.00      WT1   
ATOM   4104  H1  TIP3W4110       9.448  16.486 -14.957  0.00  0.00      WT1   
ATOM   4105  H2  TIP3W4110       8.320  17.496 -14.929  0.00  0.00      WT1   
ATOM   4106  OH2 TIP3W4111     -20.681   9.108  -8.054  0.00  0.00      WT1   
ATOM   4107  H1  TIP3W4111     -20.080   9.792  -7.760  0.00  0.00      WT1   
ATOM   4108  H2  TIP3W4111     -20.208   8.290  -7.901  0.00  0.00      WT1   
ATOM   4109  OH2 TIP3W4116     -18.066   0.161  14.161  0.00  0.00      WT1   
ATOM   4110  H1  TIP3W4116     -17.116   0.156  14.047  0.00  0.00      WT1   
ATOM   4111  H2  TIP3W4116     -18.329  -0.749  14.023  0.00  0.00      WT1   
ATOM   4112  OH2 TIP3W4120      12.377  16.843   3.753  0.00  0.00      WT1   
ATOM   4113  H1  TIP3W4120      13.073  16.295   4.116  0.00  0.00      WT1   
ATOM   4114  H2  TIP3W4120      12.839  17.559   3.315  0.00  0.00      WT1   
ATOM   4115  OH2 TIP3W4121     -10.667   2.973   9.978  0.00  0.00      WT1   
ATOM   4116  H1  TIP3W4121     -11.553   3.192   9.687  0.00  0.00      WT1   
ATOM   4117  H2  TIP3W4121     -10.474   2.138   9.551  0.00  0.00      WT1   
ATOM   4118  OH2 TIP3W4122      -6.123 -11.364 -15.368  0.00  0.00      WT1   
ATOM   4119  H1  TIP3W4122      -5.606 -11.955 -14.820  0.00  0.00      WT1   
ATOM   4120  H2  TIP3W4122      -5.562 -11.185 -16.123  0.00  0.00      WT1   
ATOM   4121  OH2 TIP3W4123     -19.880 -17.015  -5.121  0.00  0.00      WT1   
ATOM   4122  H1  TIP3W4123     -20.082 -17.069  -4.187  0.00  0.00      WT1   
ATOM   4123  H2  TIP3W4123     -20.455 -17.662  -5.529  0.00  0.00      WT1   
ATOM   4124  OH2 TIP3W4126      -8.380   6.903   0.865  0.00  0.00      WT1   
ATOM   4125  H1  TIP3W4126      -7.892   7.640   1.232  0.00  0.00      WT1   
ATOM   4126  H2  TIP3W4126      -8.079   6.843  -0.041  0.00  0.00      WT1   
ATOM   4127  OH2 TIP3W4127      10.198  15.706  -4.465  0.00  0.00      WT1   
ATOM   4128  H1  TIP3W4127       9.806  16.559  -4.651  0.00  0.00      WT1   
ATOM   4129  H2  TIP3W4127      10.145  15.620  -3.513  0.00  0.00      WT1   
ATOM   4130  OH2 TIP3W4138       9.299   9.228  17.825  0.00  0.00      WT1   
ATOM   4131  H1  TIP3W4138       9.627   8.977  16.961  0.00  0.00      WT1   
ATOM   4132  H2  TIP3W4138      10.081   9.493  18.309  0.00  0.00      WT1   
ATOM   4133  OH2 TIP3W4139      -9.518   6.399 -17.476  0.00  0.00      WT1   
ATOM   4134  H1  TIP3W4139      -9.035   6.859 -16.789  0.00  0.00      WT1   
ATOM   4135  H2  TIP3W4139     -10.266   6.009 -17.023  0.00  0.00      WT1   
ATOM   4136  OH2 TIP3W4140      13.923   5.538  -5.581  0.00  0.00      WT1   
ATOM   4137  H1  TIP3W4140      13.667   5.460  -4.662  0.00  0.00      WT1   
ATOM   4138  H2  TIP3W4140      13.481   6.330  -5.887  0.00  0.00      WT1   
ATOM   4139  OH2 TIP3W4141      -2.686  -6.668 -10.098  0.00  0.00      WT1   
ATOM   4140  H1  TIP3W4141      -1.980  -6.403 -10.688  0.00  0.00      WT1   
ATOM   4141  H2  TIP3W4141      -2.884  -5.880  -9.592  0.00  0.00      WT1   
ATOM   4142  OH2 TIP3W4142     -13.958 -19.223  18.359  0.00  0.00      WT1   
ATOM   4143  H1  TIP3W4142     -14.334 -18.720  19.082  0.00  0.00      WT1   
ATOM   4144  H2  TIP3W4142     -13.234 -19.708  18.755  0.00  0.00      WT1   
ATOM   4145  OH2 TIP3W4143     -13.666  -6.422   8.392  0.00  0.00      WT1   
ATOM   4146  H1  TIP3W4143     -13.748  -7.373   8.470  0.00  0.00      WT1   
ATOM   4147  H2  TIP3W4143     -14.248  -6.074   9.067  0.00  0.00      WT1   
ATOM   4148  OH2 TIP3W4144     -17.737  -3.621  -8.893  0.00  0.00      WT1   
ATOM   4149  H1  TIP3W4144     -17.133  -4.304  -8.603  0.00  0.00      WT1   
ATOM   4150  H2  TIP3W4144     -17.176  -2.870  -9.084  0.00  0.00      WT1   
ATOM   4151  OH2 TIP3W4145     -16.467  18.492  -3.288  0.00  0.00      WT1   
ATOM   4152  H1  TIP3W4145     -16.319  17.881  -2.566  0.00  0.00      WT1   
ATOM   4153  H2  TIP3W4145     -17.337  18.267  -3.618  0.00  0.00      WT1   
ATOM   4154  OH2 TIP3W4146      16.111   4.321  16.823  0.00  0.00      WT1   
ATOM   4155  H1  TIP3W4146      16.399   5.232  16.876  0.00  0.00      WT1   
ATOM   4156  H2  TIP3W4146      16.922   3.812  16.840  0.00  0.00      WT1   
ATOM   4157  OH2 TIP3W4147     -15.475  -5.855  10.634  0.00  0.00      WT1   
ATOM   4158  H1  TIP3W4147     -15.711  -6.029  11.545  0.00  0.00      WT1   
ATOM   4159  H2  TIP3W4147     -16.178  -6.256  10.123  0.00  0.00      WT1   
ATOM   4160  OH2 TIP3W4148     -15.892  19.901   4.616  0.00  0.00      WT1   
ATOM   4161  H1  TIP3W4148     -15.722  19.115   4.097  0.00  0.00      WT1   
ATOM   4162  H2  TIP3W4148     -16.799  19.804   4.908  0.00  0.00      WT1   
ATOM   4163  OH2 TIP3W4150      -0.108   1.918   8.917  0.00  0.00      WT1   
ATOM   4164  H1  TIP3W4150       0.539   2.574   8.659  0.00  0.00      WT1   
ATOM   4165  H2  TIP3W4150       0.411   1.187   9.250  0.00  0.00      WT1   
ATOM   4166  OH2 TIP3W4151     -12.111   0.307  10.184  0.00  0.00      WT1   
ATOM   4167  H1  TIP3W4151     -11.788  -0.471   9.729  0.00  0.00      WT1   
ATOM   4168  H2  TIP3W4151     -12.909   0.547   9.713  0.00  0.00      WT1   
ATOM   4169  OH2 TIP3W4157     -17.036 -12.702 -14.933  0.00  0.00      WT1   
ATOM   4170  H1  TIP3W4157     -17.055 -13.363 -14.241  0.00  0.00      WT1   
ATOM   4171  H2  TIP3W4157     -17.162 -11.871 -14.474  0.00  0.00      WT1   
ATOM   4172  OH2 TIP3W4158       5.777   6.383  16.343  0.00  0.00      WT1   
ATOM   4173  H1  TIP3W4158       5.543   6.114  15.454  0.00  0.00      WT1   
ATOM   4174  H2  TIP3W4158       5.962   5.563  16.801  0.00  0.00      WT1   
ATOM   4175  OH2 TIP3W4159     -19.795  15.926  14.939  0.00  0.00      WT1   
ATOM   4176  H1  TIP3W4159     -19.578  15.630  15.823  0.00  0.00      WT1   
ATOM   4177  H2  TIP3W4159     -19.402  15.271  14.363  0.00  0.00      WT1   
ATOM   4178  OH2 TIP3W4161      -9.229  20.138 -17.028  0.00  0.00      WT1   
ATOM   4179  H1  TIP3W4161      -8.767  19.301 -17.054  0.00  0.00      WT1   
ATOM   4180  H2  TIP3W4161      -9.446  20.264 -16.104  0.00  0.00      WT1   
ATOM   4181  OH2 TIP3W4162      -4.054   4.500 -13.693  0.00  0.00      WT1   
ATOM   4182  H1  TIP3W4162      -5.011   4.518 -13.666  0.00  0.00      WT1   
ATOM   4183  H2  TIP3W4162      -3.802   5.403 -13.885  0.00  0.00      WT1   
ATOM   4184  OH2 TIP3W4164     -17.630  10.544 -18.390  0.00  0.00      WT1   
ATOM   4185  H1  TIP3W4164     -17.542  11.448 -18.692  0.00  0.00      WT1   
ATOM   4186  H2  TIP3W4164     -16.779  10.338 -18.001  0.00  0.00      WT1   
ATOM   4187  OH2 TIP3W4165     -16.148   4.577   3.534  0.00  0.00      WT1   
ATOM   4188  H1  TIP3W4165     -16.646   5.211   3.018  0.00  0.00      WT1   
ATOM   4189  H2  TIP3W4165     -15.902   5.053   4.327  0.00  0.00      WT1   
ATOM   4190  OH2 TIP3W4166     -20.343   0.598  15.527  0.00  0.00      WT1   
ATOM   4191  H1  TIP3W4166     -19.604   0.432  14.942  0.00  0.00      WT1   
ATOM   4192  H2  TIP3W4166     -21.095   0.698  14.942  0.00  0.00      WT1   
ATOM   4193  OH2 TIP3W4167     -11.440  -1.069  -3.735  0.00  0.00      WT1   
ATOM   4194  H1  TIP3W4167     -10.739  -1.490  -4.234  0.00  0.00      WT1   
ATOM   4195  H2  TIP3W4167     -11.526  -1.602  -2.945  0.00  0.00      WT1   
ATOM   4196  OH2 TIP3W4168      10.661 -10.630 -16.703  0.00  0.00      WT1   
ATOM   4197  H1  TIP3W4168      11.535 -10.820 -16.362  0.00  0.00      WT1   
ATOM   4198  H2  TIP3W4168      10.790  -9.886 -17.292  0.00  0.00      WT1   
ATOM   4199  OH2 TIP3W4170     -15.470 -18.180 -10.524  0.00  0.00      WT1   
ATOM   4200  H1  TIP3W4170     -16.034 -18.459  -9.803  0.00  0.00      WT1   
ATOM   4201  H2  TIP3W4170     -14.819 -17.611 -10.113  0.00  0.00      WT1   
ATOM   4202  OH2 TIP3W4179       3.320   6.830   7.760  0.00  0.00      WT1   
ATOM   4203  H1  TIP3W4179       3.327   7.414   7.001  0.00  0.00      WT1   
ATOM   4204  H2  TIP3W4179       4.245   6.667   7.945  0.00  0.00      WT1   
ATOM   4205  OH2 TIP3W4181      18.266   2.400  19.245  0.00  0.00      WT1   
ATOM   4206  H1  TIP3W4181      18.813   1.846  18.687  0.00  0.00      WT1   
ATOM   4207  H2  TIP3W4181      18.792   3.186  19.391  0.00  0.00      WT1   
ATOM   4208  OH2 TIP3W4182       9.017   4.574 -15.035  0.00  0.00      WT1   
ATOM   4209  H1  TIP3W4182       9.411   3.799 -14.635  0.00  0.00      WT1   
ATOM   4210  H2  TIP3W4182       8.819   4.307 -15.933  0.00  0.00      WT1   
ATOM   4211  OH2 TIP3W4184       8.644  16.932   0.344  0.00  0.00      WT1   
ATOM   4212  H1  TIP3W4184       8.072  16.554   1.012  0.00  0.00      WT1   
ATOM   4213  H2  TIP3W4184       8.916  17.774   0.710  0.00  0.00      WT1   
ATOM   4214  OH2 TIP3W4185      11.733  -7.751   9.120  0.00  0.00      WT1   
ATOM   4215  H1  TIP3W4185      10.795  -7.641   8.963  0.00  0.00      WT1   
ATOM   4216  H2  TIP3W4185      11.915  -7.197   9.880  0.00  0.00      WT1   
ATOM   4217  OH2 TIP3W4186      -7.081   6.836   4.477  0.00  0.00      WT1   
ATOM   4218  H1  TIP3W4186      -6.487   6.674   3.744  0.00  0.00      WT1   
ATOM   4219  H2  TIP3W4186      -7.381   5.966   4.740  0.00  0.00      WT1   
ATOM   4220  OH2 TIP3W4187       4.351  -2.817   6.503  0.00  0.00      WT1   
ATOM   4221  H1  TIP3W4187       5.165  -3.007   6.037  0.00  0.00      WT1   
ATOM   4222  H2  TIP3W4187       3.702  -3.392   6.097  0.00  0.00      WT1   
ATOM   4223  OH2 TIP3W4188     -10.317 -16.625  17.882  0.00  0.00      WT1   
ATOM   4224  H1  TIP3W4188     -11.171 -16.573  18.311  0.00  0.00      WT1   
ATOM   4225  H2  TIP3W4188     -10.074 -17.548  17.942  0.00  0.00      WT1   
ATOM   4226  OH2 TIP3W4191     -18.595 -10.842  10.276  0.00  0.00      WT1   
ATOM   4227  H1  TIP3W4191     -18.864 -10.758  11.190  0.00  0.00      WT1   
ATOM   4228  H2  TIP3W4191     -19.151 -10.222   9.804  0.00  0.00      WT1   
ATOM   4229  OH2 TIP3W4198     -13.290  19.098 -14.908  0.00  0.00      WT1   
ATOM   4230  H1  TIP3W4198     -12.403  18.767 -14.770  0.00  0.00      WT1   
ATOM   4231  H2  TIP3W4198     -13.269  19.992 -14.567  0.00  0.00      WT1   
ATOM   4232  OH2 TIP3W4201       5.179   7.554  -6.999  0.00  0.00      WT1   
ATOM   4233  H1  TIP3W4201       5.069   8.432  -7.364  0.00  0.00      WT1   
ATOM   4234  H2  TIP3W4201       4.295   7.286  -6.747  0.00  0.00      WT1   
ATOM   4235  OH2 TIP3W4202      15.323  17.537   4.964  0.00  0.00      WT1   
ATOM   4236  H1  TIP3W4202      15.059  18.196   4.322  0.00  0.00      WT1   
ATOM   4237  H2  TIP3W4202      15.546  18.040   5.747  0.00  0.00      WT1   
ATOM   4238  OH2 TIP3W4205       7.812  -2.742  12.543  0.00  0.00      WT1   
ATOM   4239  H1  TIP3W4205       7.986  -3.514  12.005  0.00  0.00      WT1   
ATOM   4240  H2  TIP3W4205       8.310  -2.040  12.122  0.00  0.00      WT1   
ATOM   4241  OH2 TIP3W4207       7.783  -4.699   2.803  0.00  0.00      WT1   
ATOM   4242  H1  TIP3W4207       7.415  -3.815   2.789  0.00  0.00      WT1   
ATOM   4243  H2  TIP3W4207       8.722  -4.570   2.671  0.00  0.00      WT1   
ATOM   4244  OH2 TIP3W4208      14.727 -19.153 -17.440  0.00  0.00      WT1   
ATOM   4245  H1  TIP3W4208      15.492 -19.300 -16.884  0.00  0.00      WT1   
ATOM   4246  H2  TIP3W4208      15.024 -18.522 -18.095  0.00  0.00      WT1   
ATOM   4247  OH2 TIP3W4209      18.371  -5.565   0.265  0.00  0.00      WT1   
ATOM   4248  H1  TIP3W4209      19.016  -4.859   0.217  0.00  0.00      WT1   
ATOM   4249  H2  TIP3W4209      18.859  -6.352   0.020  0.00  0.00      WT1   
ATOM   4250  OH2 TIP3W4211       6.618   3.030 -14.731  0.00  0.00      WT1   
ATOM   4251  H1  TIP3W4211       7.409   3.558 -14.838  0.00  0.00      WT1   
ATOM   4252  H2  TIP3W4211       6.218   3.019 -15.601  0.00  0.00      WT1   
ATOM   4253  OH2 TIP3W4215      18.705  17.493   7.549  0.00  0.00      WT1   
ATOM   4254  H1  TIP3W4215      18.670  16.822   8.231  0.00  0.00      WT1   
ATOM   4255  H2  TIP3W4215      19.604  17.458   7.224  0.00  0.00      WT1   
ATOM   4256  OH2 TIP3W4219      12.537  -3.090  -9.510  0.00  0.00      WT1   
ATOM   4257  H1  TIP3W4219      12.260  -2.197  -9.305  0.00  0.00      WT1   
ATOM   4258  H2  TIP3W4219      13.474  -3.101  -9.315  0.00  0.00      WT1   
ATOM   4259  OH2 TIP3W4225       2.010 -19.067  12.222  0.00  0.00      WT1   
ATOM   4260  H1  TIP3W4225       2.257 -18.150  12.102  0.00  0.00      WT1   
ATOM   4261  H2  TIP3W4225       1.296 -19.207  11.600  0.00  0.00      WT1   
ATOM   4262  OH2 TIP3W4231       6.485 -13.110  16.652  0.00  0.00      WT1   
ATOM   4263  H1  TIP3W4231       6.041 -13.350  17.465  0.00  0.00      WT1   
ATOM   4264  H2  TIP3W4231       6.124 -13.707  15.996  0.00  0.00      WT1   
ATOM   4265  OH2 TIP3W4234      11.954  -3.586  -2.085  0.00  0.00      WT1   
ATOM   4266  H1  TIP3W4234      11.615  -2.826  -2.558  0.00  0.00      WT1   
ATOM   4267  H2  TIP3W4234      11.205  -3.912  -1.586  0.00  0.00      WT1   
ATOM   4268  OH2 TIP3W4235     -10.553 -13.452 -10.743  0.00  0.00      WT1   
ATOM   4269  H1  TIP3W4235     -10.749 -12.661 -10.240  0.00  0.00      WT1   
ATOM   4270  H2  TIP3W4235     -10.298 -13.129 -11.607  0.00  0.00      WT1   
ATOM   4271  OH2 TIP3W4236     -17.012   6.828   2.170  0.00  0.00      WT1   
ATOM   4272  H1  TIP3W4236     -17.711   6.515   1.597  0.00  0.00      WT1   
ATOM   4273  H2  TIP3W4236     -16.285   7.021   1.578  0.00  0.00      WT1   
ATOM   4274  OH2 TIP3W4243      15.927   0.021   6.672  0.00  0.00      WT1   
ATOM   4275  H1  TIP3W4243      16.342   0.023   5.809  0.00  0.00      WT1   
ATOM   4276  H2  TIP3W4243      15.085  -0.412   6.532  0.00  0.00      WT1   
ATOM   4277  OH2 TIP3W4247       0.476 -19.020  -8.550  0.00  0.00      WT1   
ATOM   4278  H1  TIP3W4247       0.562 -18.733  -7.641  0.00  0.00      WT1   
ATOM   4279  H2  TIP3W4247      -0.211 -19.686  -8.527  0.00  0.00      WT1   
ATOM   4280  OH2 TIP3W4251      17.343   9.646  17.219  0.00  0.00      WT1   
ATOM   4281  H1  TIP3W4251      16.851  10.425  17.479  0.00  0.00      WT1   
ATOM   4282  H2  TIP3W4251      17.175   9.558  16.280  0.00  0.00      WT1   
ATOM   4283  OH2 TIP3W4266       4.234  11.782 -17.899  0.00  0.00      WT1   
ATOM   4284  H1  TIP3W4266       4.281  12.078 -16.990  0.00  0.00      WT1   
ATOM   4285  H2  TIP3W4266       3.616  11.051 -17.882  0.00  0.00      WT1   
ATOM   4286  OH2 TIP3W4272      13.678  18.952  -1.243  0.00  0.00      WT1   
ATOM   4287  H1  TIP3W4272      14.518  18.883  -1.697  0.00  0.00      WT1   
ATOM   4288  H2  TIP3W4272      13.908  19.202  -0.348  0.00  0.00      WT1   
ATOM   4289  OH2 TIP3W4273     -18.990  -5.547  10.473  0.00  0.00      WT1   
ATOM   4290  H1  TIP3W4273     -18.528  -4.743  10.709  0.00  0.00      WT1   
ATOM   4291  H2  TIP3W4273     -18.509  -5.889   9.720  0.00  0.00      WT1   
ATOM   4292  OH2 TIP3W4282     -17.024  19.007   1.796  0.00  0.00      WT1   
ATOM   4293  H1  TIP3W4282     -17.414  19.856   2.005  0.00  0.00      WT1   
ATOM   4294  H2  TIP3W4282     -16.210  19.222   1.341  0.00  0.00      WT1   
ATOM   4295  OH2 TIP3W4287     -18.441  -1.552   4.398  0.00  0.00      WT1   
ATOM   4296  H1  TIP3W4287     -18.856  -1.536   3.536  0.00  0.00      WT1   
ATOM   4297  H2  TIP3W4287     -19.000  -2.125   4.923  0.00  0.00      WT1   
ATOM   4298  OH2 TIP3W4297      -7.021 -18.823  12.889  0.00  0.00      WT1   
ATOM   4299  H1  TIP3W4297      -6.876 -18.222  13.620  0.00  0.00      WT1   
ATOM   4300  H2  TIP3W4297      -7.940 -18.698  12.653  0.00  0.00      WT1   
ATOM   4301  OH2 TIP3W4298      -1.235  17.252  -2.469  0.00  0.00      WT1   
ATOM   4302  H1  TIP3W4298      -1.921  16.683  -2.119  0.00  0.00      WT1   
ATOM   4303  H2  TIP3W4298      -1.709  17.965  -2.896  0.00  0.00      WT1   
ATOM   4304  OH2 TIP3W4304      -0.395 -12.255  -8.682  0.00  0.00      WT1   
ATOM   4305  H1  TIP3W4304       0.102 -12.169  -7.868  0.00  0.00      WT1   
ATOM   4306  H2  TIP3W4304       0.266 -12.213  -9.373  0.00  0.00      WT1   
ATOM   4307  OH2 TIP3W4307      10.086   2.815  14.122  0.00  0.00      WT1   
ATOM   4308  H1  TIP3W4307       9.442   3.426  13.763  0.00  0.00      WT1   
ATOM   4309  H2  TIP3W4307      10.721   2.693  13.415  0.00  0.00      WT1   
ATOM   4310  OH2 TIP3W4315      -4.341  -8.503 -14.869  0.00  0.00      WT1   
ATOM   4311  H1  TIP3W4315      -4.614  -8.857 -15.715  0.00  0.00      WT1   
ATOM   4312  H2  TIP3W4315      -3.385  -8.531 -14.895  0.00  0.00      WT1   
ATOM   4313  OH2 TIP3W4328      -7.971 -12.308   8.862  0.00  0.00      WT1   
ATOM   4314  H1  TIP3W4328      -7.858 -12.816   8.058  0.00  0.00      WT1   
ATOM   4315  H2  TIP3W4328      -7.290 -12.636   9.450  0.00  0.00      WT1   
ATOM   4316  OH2 TIP3W4356       5.459  10.793  -4.860  0.00  0.00      WT1   
ATOM   4317  H1  TIP3W4356       5.974  10.169  -4.347  0.00  0.00      WT1   
ATOM   4318  H2  TIP3W4356       6.101  11.234  -5.416  0.00  0.00      WT1   
ATOM   4319  OH2 TIP3W4380      -9.890  13.950  12.595  0.00  0.00      WT1   
ATOM   4320  H1  TIP3W4380     -10.159  13.038  12.484  0.00  0.00      WT1   
ATOM   4321  H2  TIP3W4380      -8.939  13.910  12.691  0.00  0.00      WT1   
ATOM   4322  OH2 TIP3W4394       5.842  12.572  15.955  0.00  0.00      WT1   
ATOM   4323  H1  TIP3W4394       6.584  11.990  16.120  0.00  0.00      WT1   
ATOM   4324  H2  TIP3W4394       5.351  12.143  15.254  0.00  0.00      WT1   
ATOM   4325  OH2 TIP3W4396       9.926  18.782  -3.472  0.00  0.00      WT1   
ATOM   4326  H1  TIP3W4396       9.718  19.110  -4.347  0.00  0.00      WT1   
ATOM   4327  H2  TIP3W4396       9.186  18.219  -3.245  0.00  0.00      WT1   
ATOM   4328  OH2 TIP3W4401      -2.191  19.305  18.688  0.00  0.00      WT1   
ATOM   4329  H1  TIP3W4401      -2.877  18.660  18.515  0.00  0.00      WT1   
ATOM   4330  H2  TIP3W4401      -2.187  19.866  17.913  0.00  0.00      WT1   
ATOM   4331  OH2 TIP3W4414      -9.035  -5.733  -2.089  0.00  0.00      WT1   
ATOM   4332  H1  TIP3W4414      -9.856  -5.437  -2.482  0.00  0.00      WT1   
ATOM   4333  H2  TIP3W4414      -9.250  -5.883  -1.168  0.00  0.00      WT1   
ATOM   4334  OH2 TIP3W4417       3.953  12.444 -11.265  0.00  0.00      WT1   
ATOM   4335  H1  TIP3W4417       4.692  11.877 -11.483  0.00  0.00      WT1   
ATOM   4336  H2  TIP3W4417       4.155  12.776 -10.390  0.00  0.00      WT1   
ATOM   4337  OH2 TIP3W4419      12.023  -0.514   5.771  0.00  0.00      WT1   
ATOM   4338  H1  TIP3W4419      12.531   0.101   6.300  0.00  0.00      WT1   
ATOM   4339  H2  TIP3W4419      11.906  -1.278   6.337  0.00  0.00      WT1   
ATOM   4340  OH2 TIP3W4421     -15.021  -8.083  -4.389  0.00  0.00      WT1   
ATOM   4341  H1  TIP3W4421     -14.925  -8.785  -5.033  0.00  0.00      WT1   
ATOM   4342  H2  TIP3W4421     -15.181  -8.536  -3.562  0.00  0.00      WT1   
ATOM   4343  OH2 TIP3W4422     -15.246  -4.267 -17.807  0.00  0.00      WT1   
ATOM   4344  H1  TIP3W4422     -14.351  -3.930 -17.758  0.00  0.00      WT1   
ATOM   4345  H2  TIP3W4422     -15.740  -3.574 -18.245  0.00  0.00      WT1   
ATOM   4346  OH2 TIP3W4432       3.016   7.359  -3.175  0.00  0.00      WT1   
ATOM   4347  H1  TIP3W4432       3.894   7.009  -3.328  0.00  0.00      WT1   
ATOM   4348  H2  TIP3W4432       3.063   7.754  -2.304  0.00  0.00      WT1   
ATOM   4349  OH2 TIP3W4434       4.267  -9.481  16.720  0.00  0.00      WT1   
ATOM   4350  H1  TIP3W4434       5.138  -9.740  17.020  0.00  0.00      WT1   
ATOM   4351  H2  TIP3W4434       4.428  -8.965  15.930  0.00  0.00      WT1   
ATOM   4352  OH2 TIP3W4437      -1.263  20.366   3.486  0.00  0.00      WT1   
ATOM   4353  H1  TIP3W4437      -1.543  19.451   3.497  0.00  0.00      WT1   
ATOM   4354  H2  TIP3W4437      -1.036  20.558   4.396  0.00  0.00      WT1   
ATOM   4355  OH2 TIP3W4438     -17.191  -7.095   8.685  0.00  0.00      WT1   
ATOM   4356  H1  TIP3W4438     -17.308  -6.906   7.754  0.00  0.00      WT1   
ATOM   4357  H2  TIP3W4438     -17.480  -8.002   8.784  0.00  0.00      WT1   
ATOM   4358  OH2 TIP3W4441     -14.720  -3.540 -11.936  0.00  0.00      WT1   
ATOM   4359  H1  TIP3W4441     -14.618  -4.078 -12.720  0.00  0.00      WT1   
ATOM   4360  H2  TIP3W4441     -15.238  -2.789 -12.226  0.00  0.00      WT1   
ATOM   4361  OH2 TIP3W4442      13.630  -7.242  19.041  0.00  0.00      WT1   
ATOM   4362  H1  TIP3W4442      14.538  -7.163  18.748  0.00  0.00      WT1   
ATOM   4363  H2  TIP3W4442      13.697  -7.515  19.956  0.00  0.00      WT1   
ATOM   4364  OH2 TIP3W4443     -10.204   8.920  -4.125  0.00  0.00      WT1   
ATOM   4365  H1  TIP3W4443     -10.878   8.414  -4.577  0.00  0.00      WT1   
ATOM   4366  H2  TIP3W4443     -10.506   8.968  -3.218  0.00  0.00      WT1   
ATOM   4367  OH2 TIP3W4446      19.689  -3.403 -16.647  0.00  0.00      WT1   
ATOM   4368  H1  TIP3W4446      19.337  -4.217 -17.009  0.00  0.00      WT1   
ATOM   4369  H2  TIP3W4446      19.228  -3.291 -15.816  0.00  0.00      WT1   
ATOM   4370  OH2 TIP3W4455     -17.167  -8.824  16.720  0.00  0.00      WT1   
ATOM   4371  H1  TIP3W4455     -18.117  -8.738  16.647  0.00  0.00      WT1   
ATOM   4372  H2  TIP3W4455     -16.976  -8.606  17.633  0.00  0.00      WT1   
ATOM   4373  OH2 TIP3W4456     -17.467 -17.268 -19.742  0.00  0.00      WT1   
ATOM   4374  H1  TIP3W4456     -17.032 -16.689 -20.368  0.00  0.00      WT1   
ATOM   4375  H2  TIP3W4456     -16.752 -17.740 -19.315  0.00  0.00      WT1   
ATOM   4376  OH2 TIP3W4457     -17.562 -10.301 -13.922  0.00  0.00      WT1   
ATOM   4377  H1  TIP3W4457     -18.294  -9.776 -13.599  0.00  0.00      WT1   
ATOM   4378  H2  TIP3W4457     -16.804  -9.984 -13.430  0.00  0.00      WT1   
ATOM   4379  OH2 TIP3W4460       1.048  -6.713  17.582  0.00  0.00      WT1   
ATOM   4380  H1  TIP3W4460       1.080  -5.928  18.128  0.00  0.00      WT1   
ATOM   4381  H2  TIP3W4460       0.256  -6.607  17.054  0.00  0.00      WT1   
ATOM   4382  OH2 TIP3W4461     -19.646   6.241 -11.841  0.00  0.00      WT1   
ATOM   4383  H1  TIP3W4461     -20.322   6.120 -12.508  0.00  0.00      WT1   
ATOM   4384  H2  TIP3W4461     -19.843   7.092 -11.450  0.00  0.00      WT1   
ATOM   4385  OH2 TIP3W4462       8.736 -19.948  -8.697  0.00  0.00      WT1   
ATOM   4386  H1  TIP3W4462       7.798 -20.125  -8.635  0.00  0.00      WT1   
ATOM   4387  H2  TIP3W4462       8.895 -19.266  -8.045  0.00  0.00      WT1   
ATOM   4388  OH2 TIP3W4463      12.991  -6.189  11.129  0.00  0.00      WT1   
ATOM   4389  H1  TIP3W4463      13.301  -5.513  10.526  0.00  0.00      WT1   
ATOM   4390  H2  TIP3W4463      12.963  -5.756  11.982  0.00  0.00      WT1   
ATOM   4391  OH2 TIP3W4465      16.820 -10.532   5.081  0.00  0.00      WT1   
ATOM   4392  H1  TIP3W4465      16.572 -10.247   4.201  0.00  0.00      WT1   
ATOM   4393  H2  TIP3W4465      15.988 -10.629   5.544  0.00  0.00      WT1   
ATOM   4394  OH2 TIP3W4466       1.190 -14.899 -14.162  0.00  0.00      WT1   
ATOM   4395  H1  TIP3W4466       0.831 -14.370 -14.874  0.00  0.00      WT1   
ATOM   4396  H2  TIP3W4466       1.875 -15.425 -14.575  0.00  0.00      WT1   
ATOM   4397  OH2 TIP3W4473     -14.825  11.397   7.994  0.00  0.00      WT1   
ATOM   4398  H1  TIP3W4473     -14.205  10.690   8.171  0.00  0.00      WT1   
ATOM   4399  H2  TIP3W4473     -15.308  11.504   8.813  0.00  0.00      WT1   
ATOM   4400  OH2 TIP3W4474       0.415 -16.596   5.037  0.00  0.00      WT1   
ATOM   4401  H1  TIP3W4474       0.919 -16.763   5.834  0.00  0.00      WT1   
ATOM   4402  H2  TIP3W4474      -0.363 -17.145   5.127  0.00  0.00      WT1   
ATOM   4403  OH2 TIP3W4477      -2.080  10.456   9.179  0.00  0.00      WT1   
ATOM   4404  H1  TIP3W4477      -1.532  10.652   9.939  0.00  0.00      WT1   
ATOM   4405  H2  TIP3W4477      -1.514  10.620   8.425  0.00  0.00      WT1   
ATOM   4406  OH2 TIP3W4479     -17.425   7.152  -3.897  0.00  0.00      WT1   
ATOM   4407  H1  TIP3W4479     -17.704   6.390  -4.406  0.00  0.00      WT1   
ATOM   4408  H2  TIP3W4479     -17.180   7.803  -4.555  0.00  0.00      WT1   
ATOM   4409  OH2 TIP3W4483     -12.369 -17.234 -19.314  0.00  0.00      WT1   
ATOM   4410  H1  TIP3W4483     -12.011 -16.351 -19.222  0.00  0.00      WT1   
ATOM   4411  H2  TIP3W4483     -11.600 -17.801 -19.364  0.00  0.00      WT1   
ATOM   4412  OH2 TIP3W4485      -0.438  11.115  12.327  0.00  0.00      WT1   
ATOM   4413  H1  TIP3W4485       0.302  10.827  12.862  0.00  0.00      WT1   
ATOM   4414  H2  TIP3W4485      -0.978  10.331  12.222  0.00  0.00      WT1   
ATOM   4415  OH2 TIP3W4496     -20.300  -3.425   0.296  0.00  0.00      WT1   
ATOM   4416  H1  TIP3W4496     -20.792  -2.718  -0.120  0.00  0.00      WT1   
ATOM   4417  H2  TIP3W4496     -19.384  -3.223   0.109  0.00  0.00      WT1   
ATOM   4418  OH2 TIP3W4497     -20.427  -5.081   7.696  0.00  0.00      WT1   
ATOM   4419  H1  TIP3W4497     -20.080  -5.310   6.834  0.00  0.00      WT1   
ATOM   4420  H2  TIP3W4497     -20.396  -5.899   8.192  0.00  0.00      WT1   
ATOM   4421  OH2 TIP3W4498      -1.012  14.194  13.793  0.00  0.00      WT1   
ATOM   4422  H1  TIP3W4498      -0.153  13.777  13.849  0.00  0.00      WT1   
ATOM   4423  H2  TIP3W4498      -1.622  13.468  13.659  0.00  0.00      WT1   
ATOM   4424  OH2 TIP3W4499       4.368  -0.769 -17.152  0.00  0.00      WT1   
ATOM   4425  H1  TIP3W4499       4.760  -1.227 -16.408  0.00  0.00      WT1   
ATOM   4426  H2  TIP3W4499       4.545   0.157 -16.984  0.00  0.00      WT1   
ATOM   4427  OH2 TIP3W4500      18.037 -17.884   7.785  0.00  0.00      WT1   
ATOM   4428  H1  TIP3W4500      17.518 -17.461   8.468  0.00  0.00      WT1   
ATOM   4429  H2  TIP3W4500      18.933 -17.872   8.122  0.00  0.00      WT1   
ATOM   4430  OH2 TIP3W4501      10.335 -12.883  -2.141  0.00  0.00      WT1   
ATOM   4431  H1  TIP3W4501      10.001 -12.975  -1.249  0.00  0.00      WT1   
ATOM   4432  H2  TIP3W4501      10.245 -11.950  -2.336  0.00  0.00      WT1   
ATOM   4433  OH2 TIP3W4503     -20.046  -9.150   8.688  0.00  0.00      WT1   
ATOM   4434  H1  TIP3W4503     -20.609  -9.579   8.043  0.00  0.00      WT1   
ATOM   4435  H2  TIP3W4503     -20.590  -8.453   9.055  0.00  0.00      WT1   
ATOM   4436  OH2 TIP3W4504       1.672  -5.869 -10.185  0.00  0.00      WT1   
ATOM   4437  H1  TIP3W4504       1.173  -6.113 -10.965  0.00  0.00      WT1   
ATOM   4438  H2  TIP3W4504       1.137  -5.201  -9.757  0.00  0.00      WT1   
ATOM   4439  OH2 TIP3W4506      -1.442 -12.103   1.383  0.00  0.00      WT1   
ATOM   4440  H1  TIP3W4506      -1.914 -12.763   1.890  0.00  0.00      WT1   
ATOM   4441  H2  TIP3W4506      -0.595 -12.024   1.821  0.00  0.00      WT1   
ATOM   4442  OH2 TIP3W4509       1.635  -2.759   5.039  0.00  0.00      WT1   
ATOM   4443  H1  TIP3W4509       1.545  -2.006   5.622  0.00  0.00      WT1   
ATOM   4444  H2  TIP3W4509       0.926  -3.348   5.295  0.00  0.00      WT1   
ATOM   4445  OH2 TIP3W4513     -14.414   1.052  18.406  0.00  0.00      WT1   
ATOM   4446  H1  TIP3W4513     -13.663   1.250  17.846  0.00  0.00      WT1   
ATOM   4447  H2  TIP3W4513     -14.560   1.856  18.905  0.00  0.00      WT1   
ATOM   4448  OH2 TIP3W4515     -13.777   3.045   9.891  0.00  0.00      WT1   
ATOM   4449  H1  TIP3W4515     -13.763   2.184   9.473  0.00  0.00      WT1   
ATOM   4450  H2  TIP3W4515     -14.062   3.643   9.200  0.00  0.00      WT1   
ATOM   4451  OH2 TIP3W4516     -19.961   3.743  19.680  0.00  0.00      WT1   
ATOM   4452  H1  TIP3W4516     -19.686   3.537  18.787  0.00  0.00      WT1   
ATOM   4453  H2  TIP3W4516     -19.479   4.540  19.902  0.00  0.00      WT1   
ATOM   4454  OH2 TIP3W4518       9.832  16.536   9.066  0.00  0.00      WT1   
ATOM   4455  H1  TIP3W4518       9.179  16.326   9.733  0.00  0.00      WT1   
ATOM   4456  H2  TIP3W4518       9.435  17.242   8.555  0.00  0.00      WT1   
ATOM   4457  OH2 TIP3W4519       8.840   5.551  -6.521  0.00  0.00      WT1   
ATOM   4458  H1  TIP3W4519       9.180   5.365  -5.646  0.00  0.00      WT1   
ATOM   4459  H2  TIP3W4519       9.379   5.018  -7.106  0.00  0.00      WT1   
ATOM   4460  OH2 TIP3W4520      10.934   0.060   1.054  0.00  0.00      WT1   
ATOM   4461  H1  TIP3W4520      10.514  -0.770   0.827  0.00  0.00      WT1   
ATOM   4462  H2  TIP3W4520      11.315   0.369   0.233  0.00  0.00      WT1   
ATOM   4463  OH2 TIP3W4522      -2.683 -14.968   9.543  0.00  0.00      WT1   
ATOM   4464  H1  TIP3W4522      -2.433 -14.082   9.283  0.00  0.00      WT1   
ATOM   4465  H2  TIP3W4522      -1.852 -15.438   9.622  0.00  0.00      WT1   
ATOM   4466  OH2 TIP3W4523      -2.448 -19.586 -17.210  0.00  0.00      WT1   
ATOM   4467  H1  TIP3W4523      -2.298 -19.911 -18.098  0.00  0.00      WT1   
ATOM   4468  H2  TIP3W4523      -1.649 -19.107 -16.991  0.00  0.00      WT1   
ATOM   4469  OH2 TIP3W4524     -15.764   9.848  15.425  0.00  0.00      WT1   
ATOM   4470  H1  TIP3W4524     -15.616   9.242  16.150  0.00  0.00      WT1   
ATOM   4471  H2  TIP3W4524     -14.976  10.392  15.402  0.00  0.00      WT1   
ATOM   4472  OH2 TIP3W4525      -7.127  -5.447   9.377  0.00  0.00      WT1   
ATOM   4473  H1  TIP3W4525      -6.471  -4.973   8.866  0.00  0.00      WT1   
ATOM   4474  H2  TIP3W4525      -7.883  -5.516   8.793  0.00  0.00      WT1   
ATOM   4475  OH2 TIP3W4536      19.837  -8.809   2.540  0.00  0.00      WT1   
ATOM   4476  H1  TIP3W4536      20.352  -9.326   3.159  0.00  0.00      WT1   
ATOM   4477  H2  TIP3W4536      19.041  -8.582   3.022  0.00  0.00      WT1   
ATOM   4478  OH2 TIP3W4537      18.899 -13.032   9.421  0.00  0.00      WT1   
ATOM   4479  H1  TIP3W4537      19.185 -12.706  10.275  0.00  0.00      WT1   
ATOM   4480  H2  TIP3W4537      19.426 -13.817   9.275  0.00  0.00      WT1   
ATOM   4481  OH2 TIP3W4538     -12.507  -3.884  18.254  0.00  0.00      WT1   
ATOM   4482  H1  TIP3W4538     -11.647  -3.745  18.653  0.00  0.00      WT1   
ATOM   4483  H2  TIP3W4538     -12.506  -3.322  17.479  0.00  0.00      WT1   
ATOM   4484  OH2 TIP3W4539      -9.055 -20.206  -9.178  0.00  0.00      WT1   
ATOM   4485  H1  TIP3W4539      -9.528 -20.326  -8.355  0.00  0.00      WT1   
ATOM   4486  H2  TIP3W4539      -8.560 -19.395  -9.054  0.00  0.00      WT1   
ATOM   4487  OH2 TIP3W4540      17.820  15.435 -18.761  0.00  0.00      WT1   
ATOM   4488  H1  TIP3W4540      17.642  14.884 -17.999  0.00  0.00      WT1   
ATOM   4489  H2  TIP3W4540      18.330  14.876 -19.347  0.00  0.00      WT1   
ATOM   4490  OH2 TIP3W4541      -5.043 -19.702  -1.672  0.00  0.00      WT1   
ATOM   4491  H1  TIP3W4541      -5.179 -19.926  -2.592  0.00  0.00      WT1   
ATOM   4492  H2  TIP3W4541      -5.691 -19.019  -1.493  0.00  0.00      WT1   
ATOM   4493  OH2 TIP3W4543       2.843   6.589  17.326  0.00  0.00      WT1   
ATOM   4494  H1  TIP3W4543       2.898   5.990  18.071  0.00  0.00      WT1   
ATOM   4495  H2  TIP3W4543       3.488   6.256  16.702  0.00  0.00      WT1   
ATOM   4496  OH2 TIP3W4545     -12.894  10.176 -14.221  0.00  0.00      WT1   
ATOM   4497  H1  TIP3W4545     -13.788  10.454 -14.022  0.00  0.00      WT1   
ATOM   4498  H2  TIP3W4545     -12.351  10.638 -13.583  0.00  0.00      WT1   
ATOM   4499  OH2 TIP3W4549     -20.557   9.738   8.745  0.00  0.00      WT1   
ATOM   4500  H1  TIP3W4549     -20.169  10.509   9.159  0.00  0.00      WT1   
ATOM   4501  H2  TIP3W4549     -19.965   9.021   8.972  0.00  0.00      WT1   
ATOM   4502  OH2 TIP3W4551      -2.386  12.332  -1.943  0.00  0.00      WT1   
ATOM   4503  H1  TIP3W4551      -2.197  12.394  -1.007  0.00  0.00      WT1   
ATOM   4504  H2  TIP3W4551      -3.324  12.147  -1.987  0.00  0.00      WT1   
ATOM   4505  OH2 TIP3W4553      -9.750   5.568 -13.694  0.00  0.00      WT1   
ATOM   4506  H1  TIP3W4553     -10.008   5.001 -12.967  0.00  0.00      WT1   
ATOM   4507  H2  TIP3W4553     -10.165   5.177 -14.462  0.00  0.00      WT1   
ATOM   4508  OH2 TIP3W4558     -13.446   6.102   5.817  0.00  0.00      WT1   
ATOM   4509  H1  TIP3W4558     -13.592   6.531   4.974  0.00  0.00      WT1   
ATOM   4510  H2  TIP3W4558     -12.556   6.353   6.062  0.00  0.00      WT1   
ATOM   4511  OH2 TIP3W4559       2.813 -12.533   3.694  0.00  0.00      WT1   
ATOM   4512  H1  TIP3W4559       3.502 -12.574   3.031  0.00  0.00      WT1   
ATOM   4513  H2  TIP3W4559       2.617 -11.600   3.779  0.00  0.00      WT1   
ATOM   4514  OH2 TIP3W4560       3.421  -6.882  15.617  0.00  0.00      WT1   
ATOM   4515  H1  TIP3W4560       2.692  -6.832  16.236  0.00  0.00      WT1   
ATOM   4516  H2  TIP3W4560       3.026  -7.207  14.807  0.00  0.00      WT1   
ATOM   4517  OH2 TIP3W4561       9.486  -7.208  -3.511  0.00  0.00      WT1   
ATOM   4518  H1  TIP3W4561       8.594  -7.121  -3.849  0.00  0.00      WT1   
ATOM   4519  H2  TIP3W4561       9.372  -7.515  -2.612  0.00  0.00      WT1   
ATOM   4520  OH2 TIP3W4562      15.599 -16.709  -3.480  0.00  0.00      WT1   
ATOM   4521  H1  TIP3W4562      15.089 -16.248  -4.146  0.00  0.00      WT1   
ATOM   4522  H2  TIP3W4562      16.331 -16.123  -3.290  0.00  0.00      WT1   
ATOM   4523  OH2 TIP3W4563      12.375  13.173   4.182  0.00  0.00      WT1   
ATOM   4524  H1  TIP3W4563      12.902  13.790   4.690  0.00  0.00      WT1   
ATOM   4525  H2  TIP3W4563      11.479  13.312   4.490  0.00  0.00      WT1   
ATOM   4526  OH2 TIP3W4564       7.232 -16.671  -7.133  0.00  0.00      WT1   
ATOM   4527  H1  TIP3W4564       6.764 -15.872  -7.376  0.00  0.00      WT1   
ATOM   4528  H2  TIP3W4564       6.722 -17.378  -7.530  0.00  0.00      WT1   
ATOM   4529  OH2 TIP3W4565      -7.911  13.468  16.002  0.00  0.00      WT1   
ATOM   4530  H1  TIP3W4565      -7.194  14.053  15.758  0.00  0.00      WT1   
ATOM   4531  H2  TIP3W4565      -7.785  12.692  15.455  0.00  0.00      WT1   
ATOM   4532  OH2 TIP3W4566      -2.918 -19.636 -10.372  0.00  0.00      WT1   
ATOM   4533  H1  TIP3W4566      -3.755 -20.098 -10.414  0.00  0.00      WT1   
ATOM   4534  H2  TIP3W4566      -2.277 -20.318 -10.173  0.00  0.00      WT1   
ATOM   4535  OH2 TIP3W4567      -6.742  -6.714  -3.230  0.00  0.00      WT1   
ATOM   4536  H1  TIP3W4567      -6.110  -6.037  -3.471  0.00  0.00      WT1   
ATOM   4537  H2  TIP3W4567      -7.491  -6.230  -2.881  0.00  0.00      WT1   
ATOM   4538  OH2 TIP3W4568      -5.004   0.520 -13.432  0.00  0.00      WT1   
ATOM   4539  H1  TIP3W4568      -5.259  -0.219 -12.880  0.00  0.00      WT1   
ATOM   4540  H2  TIP3W4568      -4.328   0.974 -12.929  0.00  0.00      WT1   
ATOM   4541  OH2 TIP3W4569     -16.197  10.371   5.384  0.00  0.00      WT1   
ATOM   4542  H1  TIP3W4569     -15.834  10.734   6.192  0.00  0.00      WT1   
ATOM   4543  H2  TIP3W4569     -17.135  10.291   5.557  0.00  0.00      WT1   
ATOM   4544  OH2 TIP3W4574       0.049   3.583  -4.750  0.00  0.00      WT1   
ATOM   4545  H1  TIP3W4574      -0.161   4.495  -4.951  0.00  0.00      WT1   
ATOM   4546  H2  TIP3W4574      -0.622   3.076  -5.206  0.00  0.00      WT1   
ATOM   4547  OH2 TIP3W4578      -6.720  -0.574   7.118  0.00  0.00      WT1   
ATOM   4548  H1  TIP3W4578      -6.449  -0.555   6.201  0.00  0.00      WT1   
ATOM   4549  H2  TIP3W4578      -7.213   0.238   7.239  0.00  0.00      WT1   
ATOM   4550  OH2 TIP3W4581      -8.394   1.314  -9.603  0.00  0.00      WT1   
ATOM   4551  H1  TIP3W4581      -9.137   0.803  -9.925  0.00  0.00      WT1   
ATOM   4552  H2  TIP3W4581      -8.778   1.926  -8.974  0.00  0.00      WT1   
ATOM   4553  OH2 TIP3W4582       3.354  15.722  16.809  0.00  0.00      WT1   
ATOM   4554  H1  TIP3W4582       2.516  15.556  17.240  0.00  0.00      WT1   
ATOM   4555  H2  TIP3W4582       3.947  15.958  17.523  0.00  0.00      WT1   
ATOM   4556  OH2 TIP3W4585      -3.244 -14.751   6.350  0.00  0.00      WT1   
ATOM   4557  H1  TIP3W4585      -2.519 -14.141   6.488  0.00  0.00      WT1   
ATOM   4558  H2  TIP3W4585      -3.625 -14.872   7.220  0.00  0.00      WT1   
ATOM   4559  OH2 TIP3W4587      -3.450  -8.424  -2.950  0.00  0.00      WT1   
ATOM   4560  H1  TIP3W4587      -3.554  -8.579  -2.011  0.00  0.00      WT1   
ATOM   4561  H2  TIP3W4587      -4.198  -8.866  -3.351  0.00  0.00      WT1   
ATOM   4562  OH2 TIP3W4592      -9.991  -2.884  18.306  0.00  0.00      WT1   
ATOM   4563  H1  TIP3W4592      -9.560  -2.031  18.248  0.00  0.00      WT1   
ATOM   4564  H2  TIP3W4592      -9.277  -3.504  18.454  0.00  0.00      WT1   
ATOM   4565  OH2 TIP3W4599     -17.316 -16.245 -14.957  0.00  0.00      WT1   
ATOM   4566  H1  TIP3W4599     -16.862 -16.036 -14.141  0.00  0.00      WT1   
ATOM   4567  H2  TIP3W4599     -17.207 -17.191 -15.057  0.00  0.00      WT1   
ATOM   4568  OH2 TIP3W4600       5.257 -12.843  13.421  0.00  0.00      WT1   
ATOM   4569  H1  TIP3W4600       4.477 -12.366  13.138  0.00  0.00      WT1   
ATOM   4570  H2  TIP3W4600       5.342 -13.560  12.793  0.00  0.00      WT1   
ATOM   4571  OH2 TIP3W4602       7.004  -6.047  13.473  0.00  0.00      WT1   
ATOM   4572  H1  TIP3W4602       7.304  -6.787  12.945  0.00  0.00      WT1   
ATOM   4573  H2  TIP3W4602       7.568  -6.059  14.246  0.00  0.00      WT1   
ATOM   4574  OH2 TIP3W4605      -6.355 -20.445  -7.328  0.00  0.00      WT1   
ATOM   4575  H1  TIP3W4605      -6.026 -20.502  -6.431  0.00  0.00      WT1   
ATOM   4576  H2  TIP3W4605      -7.272 -20.713  -7.265  0.00  0.00      WT1   
ATOM   4577  OH2 TIP3W4607      10.860   9.236 -13.611  0.00  0.00      WT1   
ATOM   4578  H1  TIP3W4607      10.724   9.815 -12.861  0.00  0.00      WT1   
ATOM   4579  H2  TIP3W4607      11.216   9.806 -14.293  0.00  0.00      WT1   
ATOM   4580  OH2 TIP3W4608     -13.560  20.005  10.562  0.00  0.00      WT1   
ATOM   4581  H1  TIP3W4608     -13.048  20.201   9.777  0.00  0.00      WT1   
ATOM   4582  H2  TIP3W4608     -13.937  19.142  10.393  0.00  0.00      WT1   
ATOM   4583  OH2 TIP3W4610     -19.519  -9.431  14.011  0.00  0.00      WT1   
ATOM   4584  H1  TIP3W4610     -19.077  -8.619  13.759  0.00  0.00      WT1   
ATOM   4585  H2  TIP3W4610     -19.341  -9.520  14.947  0.00  0.00      WT1   
ATOM   4586  OH2 TIP3W4611      -3.403  14.469 -18.188  0.00  0.00      WT1   
ATOM   4587  H1  TIP3W4611      -2.528  14.147 -18.405  0.00  0.00      WT1   
ATOM   4588  H2  TIP3W4611      -3.980  13.723 -18.351  0.00  0.00      WT1   
ATOM   4589  OH2 TIP3W4621      -3.655   5.586   7.438  0.00  0.00      WT1   
ATOM   4590  H1  TIP3W4621      -3.377   6.368   6.961  0.00  0.00      WT1   
ATOM   4591  H2  TIP3W4621      -3.254   5.677   8.302  0.00  0.00      WT1   
ATOM   4592  OH2 TIP3W4623      16.461   0.278 -19.157  0.00  0.00      WT1   
ATOM   4593  H1  TIP3W4623      16.701  -0.176 -18.349  0.00  0.00      WT1   
ATOM   4594  H2  TIP3W4623      16.812   1.162 -19.049  0.00  0.00      WT1   
ATOM   4595  OH2 TIP3W4624       6.468  -0.264  12.920  0.00  0.00      WT1   
ATOM   4596  H1  TIP3W4624       6.435  -1.221  12.916  0.00  0.00      WT1   
ATOM   4597  H2  TIP3W4624       6.569  -0.031  13.843  0.00  0.00      WT1   
ATOM   4598  OH2 TIP3W4625       4.599  13.453 -15.593  0.00  0.00      WT1   
ATOM   4599  H1  TIP3W4625       5.255  13.955 -16.078  0.00  0.00      WT1   
ATOM   4600  H2  TIP3W4625       3.895  14.079 -15.424  0.00  0.00      WT1   
ATOM   4601  OH2 TIP3W4627      10.542   8.885  15.446  0.00  0.00      WT1   
ATOM   4602  H1  TIP3W4627      11.350   8.399  15.615  0.00  0.00      WT1   
ATOM   4603  H2  TIP3W4627      10.062   8.344  14.820  0.00  0.00      WT1   
ATOM   4604  OH2 TIP3W4628      14.374 -19.988 -14.216  0.00  0.00      WT1   
ATOM   4605  H1  TIP3W4628      15.054 -20.460 -13.734  0.00  0.00      WT1   
ATOM   4606  H2  TIP3W4628      14.521 -19.068 -13.999  0.00  0.00      WT1   
ATOM   4607  OH2 TIP3W4630       9.474  -2.201   0.734  0.00  0.00      WT1   
ATOM   4608  H1  TIP3W4630       8.589  -2.109   1.086  0.00  0.00      WT1   
ATOM   4609  H2  TIP3W4630       9.379  -2.812   0.004  0.00  0.00      WT1   
ATOM   4610  OH2 TIP3W4633      15.247   6.849  -2.780  0.00  0.00      WT1   
ATOM   4611  H1  TIP3W4633      14.356   6.680  -2.473  0.00  0.00      WT1   
ATOM   4612  H2  TIP3W4633      15.387   7.780  -2.609  0.00  0.00      WT1   
ATOM   4613  OH2 TIP3W4641      -3.821  14.181  18.101  0.00  0.00      WT1   
ATOM   4614  H1  TIP3W4641      -4.600  13.985  18.622  0.00  0.00      WT1   
ATOM   4615  H2  TIP3W4641      -3.992  13.774  17.252  0.00  0.00      WT1   
ATOM   4616  OH2 TIP3W4645     -10.556  14.283  15.381  0.00  0.00      WT1   
ATOM   4617  H1  TIP3W4645      -9.685  13.997  15.657  0.00  0.00      WT1   
ATOM   4618  H2  TIP3W4645     -10.520  14.270  14.424  0.00  0.00      WT1   
ATOM   4619  OH2 TIP3W4647     -14.355  -2.545   7.927  0.00  0.00      WT1   
ATOM   4620  H1  TIP3W4647     -14.218  -2.844   8.826  0.00  0.00      WT1   
ATOM   4621  H2  TIP3W4647     -15.233  -2.854   7.703  0.00  0.00      WT1   
ATOM   4622  OH2 TIP3W4648      -9.796 -12.689 -13.401  0.00  0.00      WT1   
ATOM   4623  H1  TIP3W4648     -10.521 -12.777 -14.020  0.00  0.00      WT1   
ATOM   4624  H2  TIP3W4648      -9.076 -12.337 -13.924  0.00  0.00      WT1   
ATOM   4625  OH2 TIP3W4649       0.219  -6.212  10.832  0.00  0.00      WT1   
ATOM   4626  H1  TIP3W4649      -0.514  -6.826  10.877  0.00  0.00      WT1   
ATOM   4627  H2  TIP3W4649       0.984  -6.763  10.664  0.00  0.00      WT1   
ATOM   4628  OH2 TIP3W4653      -1.622   8.254 -15.674  0.00  0.00      WT1   
ATOM   4629  H1  TIP3W4653      -1.554   8.444 -16.610  0.00  0.00      WT1   
ATOM   4630  H2  TIP3W4653      -1.583   9.112 -15.252  0.00  0.00      WT1   
ATOM   4631  OH2 TIP3W4654      -7.172   1.177   0.629  0.00  0.00      WT1   
ATOM   4632  H1  TIP3W4654      -6.243   1.172   0.399  0.00  0.00      WT1   
ATOM   4633  H2  TIP3W4654      -7.589   1.685  -0.067  0.00  0.00      WT1   
ATOM   4634  OH2 TIP3W4663      17.695  11.021   3.652  0.00  0.00      WT1   
ATOM   4635  H1  TIP3W4663      17.294  10.690   2.848  0.00  0.00      WT1   
ATOM   4636  H2  TIP3W4663      17.879  10.237   4.169  0.00  0.00      WT1   
ATOM   4637  OH2 TIP3W4665     -12.514 -10.153  -0.399  0.00  0.00      WT1   
ATOM   4638  H1  TIP3W4665     -12.670 -10.403  -1.310  0.00  0.00      WT1   
ATOM   4639  H2  TIP3W4665     -12.033 -10.892  -0.027  0.00  0.00      WT1   
ATOM   4640  OH2 TIP3W4667      -1.302  19.347 -13.641  0.00  0.00      WT1   
ATOM   4641  H1  TIP3W4667      -2.163  19.267 -13.231  0.00  0.00      WT1   
ATOM   4642  H2  TIP3W4667      -0.683  19.285 -12.913  0.00  0.00      WT1   
ATOM   4643  OH2 TIP3W4668     -15.857  19.217 -16.000  0.00  0.00      WT1   
ATOM   4644  H1  TIP3W4668     -15.108  18.828 -15.547  0.00  0.00      WT1   
ATOM   4645  H2  TIP3W4668     -16.244  18.492 -16.490  0.00  0.00      WT1   
ATOM   4646  OH2 TIP3W4669      18.962  -3.994  13.362  0.00  0.00      WT1   
ATOM   4647  H1  TIP3W4669      18.928  -4.497  12.549  0.00  0.00      WT1   
ATOM   4648  H2  TIP3W4669      18.128  -3.524  13.388  0.00  0.00      WT1   
ATOM   4649  OH2 TIP3W4672      10.774   9.845  -2.361  0.00  0.00      WT1   
ATOM   4650  H1  TIP3W4672      10.895  10.113  -1.450  0.00  0.00      WT1   
ATOM   4651  H2  TIP3W4672       9.859  10.051  -2.552  0.00  0.00      WT1   
ATOM   4652  OH2 TIP3W4677      12.809 -12.764  -8.076  0.00  0.00      WT1   
ATOM   4653  H1  TIP3W4677      13.399 -13.515  -8.143  0.00  0.00      WT1   
ATOM   4654  H2  TIP3W4677      13.304 -12.036  -8.453  0.00  0.00      WT1   
ATOM   4655  OH2 TIP3W4685       8.216 -17.442   9.222  0.00  0.00      WT1   
ATOM   4656  H1  TIP3W4685       8.089 -16.506   9.380  0.00  0.00      WT1   
ATOM   4657  H2  TIP3W4685       9.079 -17.632   9.592  0.00  0.00      WT1   
ATOM   4658  OH2 TIP3W4687      -0.365 -10.813  -3.701  0.00  0.00      WT1   
ATOM   4659  H1  TIP3W4687      -0.703 -10.775  -2.806  0.00  0.00      WT1   
ATOM   4660  H2  TIP3W4687      -0.280  -9.897  -3.964  0.00  0.00      WT1   
ATOM   4661  OH2 TIP3W4691     -20.315   3.177  -3.530  0.00  0.00      WT1   
ATOM   4662  H1  TIP3W4691     -20.500   4.064  -3.840  0.00  0.00      WT1   
ATOM   4663  H2  TIP3W4691     -20.775   2.607  -4.146  0.00  0.00      WT1   
ATOM   4664  OH2 TIP3W4692      -2.784 -18.645 -12.910  0.00  0.00      WT1   
ATOM   4665  H1  TIP3W4692      -2.906 -19.142 -12.101  0.00  0.00      WT1   
ATOM   4666  H2  TIP3W4692      -1.852 -18.735 -13.109  0.00  0.00      WT1   
ATOM   4667  OH2 TIP3W4706       7.030 -18.250   1.227  0.00  0.00      WT1   
ATOM   4668  H1  TIP3W4706       6.899 -19.198   1.250  0.00  0.00      WT1   
ATOM   4669  H2  TIP3W4706       6.476 -17.914   1.932  0.00  0.00      WT1   
ATOM   4670  OH2 TIP3W4710      12.743   7.869 -15.084  0.00  0.00      WT1   
ATOM   4671  H1  TIP3W4710      13.134   7.007 -15.224  0.00  0.00      WT1   
ATOM   4672  H2  TIP3W4710      12.725   7.973 -14.133  0.00  0.00      WT1   
ATOM   4673  OH2 TIP3W4712     -12.234  -9.074   9.045  0.00  0.00      WT1   
ATOM   4674  H1  TIP3W4712     -11.819  -8.743   9.842  0.00  0.00      WT1   
ATOM   4675  H2  TIP3W4712     -12.441  -9.987   9.244  0.00  0.00      WT1   
ATOM   4676  OH2 TIP3W4725     -18.065 -12.824   8.390  0.00  0.00      WT1   
ATOM   4677  H1  TIP3W4725     -18.659 -12.238   8.859  0.00  0.00      WT1   
ATOM   4678  H2  TIP3W4725     -17.246 -12.333   8.325  0.00  0.00      WT1   
ATOM   4679  OH2 TIP3W4732      -9.311  -6.240   0.575  0.00  0.00      WT1   
ATOM   4680  H1  TIP3W4732      -8.939  -6.942   1.109  0.00  0.00      WT1   
ATOM   4681  H2  TIP3W4732      -9.371  -5.493   1.170  0.00  0.00      WT1   
ATOM   4682  OH2 TIP3W4751      -9.582   4.575   5.859  0.00  0.00      WT1   
ATOM   4683  H1  TIP3W4751      -9.812   4.423   4.943  0.00  0.00      WT1   
ATOM   4684  H2  TIP3W4751      -8.660   4.326   5.920  0.00  0.00      WT1   
ATOM   4685  OH2 TIP3W4787       9.927  13.381  -7.049  0.00  0.00      WT1   
ATOM   4686  H1  TIP3W4787      10.277  12.524  -6.806  0.00  0.00      WT1   
ATOM   4687  H2  TIP3W4787       9.249  13.558  -6.397  0.00  0.00      WT1   
ATOM   4688  OH2 TIP3W4797      -2.418   2.221  10.760  0.00  0.00      WT1   
ATOM   4689  H1  TIP3W4797      -1.747   2.194  10.079  0.00  0.00      WT1   
ATOM   4690  H2  TIP3W4797      -2.076   1.662  11.458  0.00  0.00      WT1   
ATOM   4691  OH2 TIP3W4798      13.287  -6.522 -16.538  0.00  0.00      WT1   
ATOM   4692  H1  TIP3W4798      13.108  -5.988 -17.312  0.00  0.00      WT1   
ATOM   4693  H2  TIP3W4798      12.671  -6.200 -15.878  0.00  0.00      WT1   
ATOM   4694  OH2 TIP3W4800      -8.913  -3.506  14.323  0.00  0.00      WT1   
ATOM   4695  H1  TIP3W4800      -9.591  -4.038  14.741  0.00  0.00      WT1   
ATOM   4696  H2  TIP3W4800      -8.574  -4.059  13.620  0.00  0.00      WT1   
ATOM   4697  OH2 TIP3W4801       6.655   3.661   6.551  0.00  0.00      WT1   
ATOM   4698  H1  TIP3W4801       5.764   3.617   6.899  0.00  0.00      WT1   
ATOM   4699  H2  TIP3W4801       7.114   2.936   6.975  0.00  0.00      WT1   
ATOM   4700  OH2 TIP3W4808       3.751   1.021  13.395  0.00  0.00      WT1   
ATOM   4701  H1  TIP3W4808       4.262   0.554  12.735  0.00  0.00      WT1   
ATOM   4702  H2  TIP3W4808       3.257   1.674  12.899  0.00  0.00      WT1   
ATOM   4703  OH2 TIP3W4809      15.226  -3.042   8.834  0.00  0.00      WT1   
ATOM   4704  H1  TIP3W4809      16.172  -2.926   8.921  0.00  0.00      WT1   
ATOM   4705  H2  TIP3W4809      15.027  -2.730   7.951  0.00  0.00      WT1   
ATOM   4706  OH2 TIP3W4814      13.962  18.055 -11.582  0.00  0.00      WT1   
ATOM   4707  H1  TIP3W4814      14.318  18.888 -11.272  0.00  0.00      WT1   
ATOM   4708  H2  TIP3W4814      13.842  17.535 -10.788  0.00  0.00      WT1   
ATOM   4709  OH2 TIP3W4815      -9.342   5.449  -9.888  0.00  0.00      WT1   
ATOM   4710  H1  TIP3W4815      -9.224   5.504  -8.940  0.00  0.00      WT1   
ATOM   4711  H2  TIP3W4815      -8.453   5.458 -10.242  0.00  0.00      WT1   
ATOM   4712  OH2 TIP3W4820     -20.107  19.770  -3.747  0.00  0.00      WT1   
ATOM   4713  H1  TIP3W4820     -19.603  20.551  -3.521  0.00  0.00      WT1   
ATOM   4714  H2  TIP3W4820     -21.009  20.079  -3.823  0.00  0.00      WT1   
ATOM   4715  OH2 TIP3W4822      -9.163  -7.946   8.861  0.00  0.00      WT1   
ATOM   4716  H1  TIP3W4822      -9.500  -7.807   9.746  0.00  0.00      WT1   
ATOM   4717  H2  TIP3W4822      -9.923  -8.238   8.358  0.00  0.00      WT1   
ATOM   4718  OH2 TIP3W4834      15.759  -3.320  -9.624  0.00  0.00      WT1   
ATOM   4719  H1  TIP3W4834      16.071  -3.662  -8.787  0.00  0.00      WT1   
ATOM   4720  H2  TIP3W4834      16.106  -2.429  -9.665  0.00  0.00      WT1   
ATOM   4721  OH2 TIP3W4835     -20.362   9.947   2.171  0.00  0.00      WT1   
ATOM   4722  H1  TIP3W4835     -20.089  10.496   2.905  0.00  0.00      WT1   
ATOM   4723  H2  TIP3W4835     -19.782  10.201   1.453  0.00  0.00      WT1   
ATOM   4724  OH2 TIP3W4836     -14.125  -2.619  -2.460  0.00  0.00      WT1   
ATOM   4725  H1  TIP3W4836     -13.941  -2.868  -3.366  0.00  0.00      WT1   
ATOM   4726  H2  TIP3W4836     -13.275  -2.662  -2.022  0.00  0.00      WT1   
ATOM   4727  OH2 TIP3W4837       0.301 -11.244   5.819  0.00  0.00      WT1   
ATOM   4728  H1  TIP3W4837      -0.011 -12.080   5.473  0.00  0.00      WT1   
ATOM   4729  H2  TIP3W4837       1.029 -11.003   5.246  0.00  0.00      WT1   
ATOM   4730  OH2 TIP3W4844      -5.365 -20.688   2.047  0.00  0.00      WT1   
ATOM   4731  H1  TIP3W4844      -5.369 -19.737   1.947  0.00  0.00      WT1   
ATOM   4732  H2  TIP3W4844      -4.983 -20.837   2.912  0.00  0.00      WT1   
ATOM   4733  OH2 TIP3W4849      10.074 -16.781  -3.223  0.00  0.00      WT1   
ATOM   4734  H1  TIP3W4849      10.906 -16.388  -3.486  0.00  0.00      WT1   
ATOM   4735  H2  TIP3W4849       9.430 -16.083  -3.342  0.00  0.00      WT1   
ATOM   4736  OH2 TIP3W4851     -10.626 -14.914  -5.705  0.00  0.00      WT1   
ATOM   4737  H1  TIP3W4851     -10.493 -15.580  -5.030  0.00  0.00      WT1   
ATOM   4738  H2  TIP3W4851     -11.213 -14.276  -5.300  0.00  0.00      WT1   
ATOM   4739  OH2 TIP3W4853       2.979  20.443   5.204  0.00  0.00      WT1   
ATOM   4740  H1  TIP3W4853       2.534  20.093   5.976  0.00  0.00      WT1   
ATOM   4741  H2  TIP3W4853       2.546  20.018   4.464  0.00  0.00      WT1   
ATOM   4742  OH2 TIP3W4855      -6.313  -1.335 -15.731  0.00  0.00      WT1   
ATOM   4743  H1  TIP3W4855      -5.629  -1.985 -15.570  0.00  0.00      WT1   
ATOM   4744  H2  TIP3W4855      -6.220  -0.706 -15.014  0.00  0.00      WT1   
ATOM   4745  OH2 TIP3W4856      -0.017  18.382  11.653  0.00  0.00      WT1   
ATOM   4746  H1  TIP3W4856      -0.339  19.165  11.205  0.00  0.00      WT1   
ATOM   4747  H2  TIP3W4856       0.261  17.799  10.947  0.00  0.00      WT1   
ATOM   4748  OH2 TIP3W4857      11.754  -6.948   4.398  0.00  0.00      WT1   
ATOM   4749  H1  TIP3W4857      11.550  -6.562   5.249  0.00  0.00      WT1   
ATOM   4750  H2  TIP3W4857      11.098  -7.635   4.282  0.00  0.00      WT1   
ATOM   4751  OH2 TIP3W4861     -18.097 -19.605 -15.918  0.00  0.00      WT1   
ATOM   4752  H1  TIP3W4861     -18.460 -19.977 -16.721  0.00  0.00      WT1   
ATOM   4753  H2  TIP3W4861     -17.251 -20.040 -15.813  0.00  0.00      WT1   
ATOM   4754  OH2 TIP3W4863       9.455  -1.266   5.218  0.00  0.00      WT1   
ATOM   4755  H1  TIP3W4863       9.758  -1.845   4.518  0.00  0.00      WT1   
ATOM   4756  H2  TIP3W4863      10.186  -0.666   5.366  0.00  0.00      WT1   
ATOM   4757  OH2 TIP3W4866      -6.152  17.191  -4.101  0.00  0.00      WT1   
ATOM   4758  H1  TIP3W4866      -6.332  16.990  -5.020  0.00  0.00      WT1   
ATOM   4759  H2  TIP3W4866      -7.002  17.111  -3.668  0.00  0.00      WT1   
ATOM   4760  OH2 TIP3W4872      11.177  15.128 -20.030  0.00  0.00      WT1   
ATOM   4761  H1  TIP3W4872      11.890  15.751 -20.168  0.00  0.00      WT1   
ATOM   4762  H2  TIP3W4872      11.252  14.878 -19.109  0.00  0.00      WT1   
ATOM   4763  OH2 TIP3W4875     -17.865  13.615  -2.608  0.00  0.00      WT1   
ATOM   4764  H1  TIP3W4875     -18.492  14.201  -3.033  0.00  0.00      WT1   
ATOM   4765  H2  TIP3W4875     -17.448  13.146  -3.330  0.00  0.00      WT1   
ATOM   4766  OH2 TIP3W4880     -10.111  -5.592 -15.151  0.00  0.00      WT1   
ATOM   4767  H1  TIP3W4880     -10.180  -4.641 -15.068  0.00  0.00      WT1   
ATOM   4768  H2  TIP3W4880     -10.713  -5.935 -14.490  0.00  0.00      WT1   
ATOM   4769  OH2 TIP3W4881      -6.003   6.607  -0.808  0.00  0.00      WT1   
ATOM   4770  H1  TIP3W4881      -6.342   5.715  -0.733  0.00  0.00      WT1   
ATOM   4771  H2  TIP3W4881      -5.064   6.521  -0.642  0.00  0.00      WT1   
ATOM   4772  OH2 TIP3W4887     -12.868  -3.765  -9.531  0.00  0.00      WT1   
ATOM   4773  H1  TIP3W4887     -12.243  -4.146 -10.148  0.00  0.00      WT1   
ATOM   4774  H2  TIP3W4887     -13.587  -3.453 -10.080  0.00  0.00      WT1   
ATOM   4775  OH2 TIP3W4893       9.108  -8.606   4.662  0.00  0.00      WT1   
ATOM   4776  H1  TIP3W4893       9.539  -9.215   5.261  0.00  0.00      WT1   
ATOM   4777  H2  TIP3W4893       9.277  -7.741   5.036  0.00  0.00      WT1   
ATOM   4778  OH2 TIP3W4896     -16.105  -6.264   2.979  0.00  0.00      WT1   
ATOM   4779  H1  TIP3W4896     -15.573  -6.254   3.775  0.00  0.00      WT1   
ATOM   4780  H2  TIP3W4896     -16.126  -5.351   2.692  0.00  0.00      WT1   
ATOM   4781  OH2 TIP3W4897      15.747   8.825   4.973  0.00  0.00      WT1   
ATOM   4782  H1  TIP3W4897      15.857   7.959   5.366  0.00  0.00      WT1   
ATOM   4783  H2  TIP3W4897      15.574   9.405   5.714  0.00  0.00      WT1   
ATOM   4784  OH2 TIP3W4899      16.095  -6.822  -1.124  0.00  0.00      WT1   
ATOM   4785  H1  TIP3W4899      16.954  -6.752  -0.707  0.00  0.00      WT1   
ATOM   4786  H2  TIP3W4899      15.474  -6.588  -0.433  0.00  0.00      WT1   
ATOM   4787  OH2 TIP3W4902      -0.670  -5.254 -11.457  0.00  0.00      WT1   
ATOM   4788  H1  TIP3W4902      -1.170  -5.469 -12.244  0.00  0.00      WT1   
ATOM   4789  H2  TIP3W4902      -0.949  -4.368 -11.229  0.00  0.00      WT1   
ATOM   4790  OH2 TIP3W4903       8.744  -7.279 -19.753  0.00  0.00      WT1   
ATOM   4791  H1  TIP3W4903       8.631  -6.905 -18.879  0.00  0.00      WT1   
ATOM   4792  H2  TIP3W4903       8.479  -8.194 -19.659  0.00  0.00      WT1   
ATOM   4793  OH2 TIP3W4905     -17.176  17.380  -8.720  0.00  0.00      WT1   
ATOM   4794  H1  TIP3W4905     -16.477  16.784  -8.450  0.00  0.00      WT1   
ATOM   4795  H2  TIP3W4905     -17.984  16.909  -8.519  0.00  0.00      WT1   
ATOM   4796  OH2 TIP3W4908     -10.814  18.299 -15.070  0.00  0.00      WT1   
ATOM   4797  H1  TIP3W4908     -10.091  18.894 -14.873  0.00  0.00      WT1   
ATOM   4798  H2  TIP3W4908     -10.394  17.450 -15.214  0.00  0.00      WT1   
ATOM   4799  OH2 TIP3W4914       7.709  16.545  -7.575  0.00  0.00      WT1   
ATOM   4800  H1  TIP3W4914       8.017  15.950  -6.891  0.00  0.00      WT1   
ATOM   4801  H2  TIP3W4914       7.137  17.161  -7.117  0.00  0.00      WT1   
ATOM   4802  OH2 TIP3W4915      -1.354   9.606  18.718  0.00  0.00      WT1   
ATOM   4803  H1  TIP3W4915      -1.711   9.064  18.015  0.00  0.00      WT1   
ATOM   4804  H2  TIP3W4915      -0.729  10.184  18.280  0.00  0.00      WT1   
ATOM   4805  OH2 TIP3W4916       9.670  -9.689  12.757  0.00  0.00      WT1   
ATOM   4806  H1  TIP3W4916      10.589  -9.750  12.498  0.00  0.00      WT1   
ATOM   4807  H2  TIP3W4916       9.312 -10.560  12.582  0.00  0.00      WT1   
ATOM   4808  OH2 TIP3W4920      16.198   7.804 -13.079  0.00  0.00      WT1   
ATOM   4809  H1  TIP3W4920      17.024   8.169 -12.762  0.00  0.00      WT1   
ATOM   4810  H2  TIP3W4920      16.292   6.859 -12.960  0.00  0.00      WT1   
ATOM   4811  OH2 TIP3W4922     -15.852  -6.872  13.240  0.00  0.00      WT1   
ATOM   4812  H1  TIP3W4922     -15.735  -6.668  14.168  0.00  0.00      WT1   
ATOM   4813  H2  TIP3W4922     -15.664  -7.808  13.175  0.00  0.00      WT1   
ATOM   4814  OH2 TIP3W4924     -18.332 -15.661   3.149  0.00  0.00      WT1   
ATOM   4815  H1  TIP3W4924     -18.630 -14.805   3.456  0.00  0.00      WT1   
ATOM   4816  H2  TIP3W4924     -18.905 -16.287   3.591  0.00  0.00      WT1   
ATOM   4817  OH2 TIP3W4926      17.675   3.502  -6.951  0.00  0.00      WT1   
ATOM   4818  H1  TIP3W4926      17.518   4.381  -6.607  0.00  0.00      WT1   
ATOM   4819  H2  TIP3W4926      18.441   3.600  -7.516  0.00  0.00      WT1   
ATOM   4820  OH2 TIP3W4927     -11.890  17.926 -17.905  0.00  0.00      WT1   
ATOM   4821  H1  TIP3W4927     -12.626  17.658 -17.355  0.00  0.00      WT1   
ATOM   4822  H2  TIP3W4927     -11.253  18.293 -17.292  0.00  0.00      WT1   
ATOM   4823  OH2 TIP3W4936       2.159 -18.820 -15.314  0.00  0.00      WT1   
ATOM   4824  H1  TIP3W4936       2.698 -18.043 -15.463  0.00  0.00      WT1   
ATOM   4825  H2  TIP3W4936       2.230 -18.984 -14.373  0.00  0.00      WT1   
ATOM   4826  OH2 TIP3W4937       8.948  18.167 -11.232  0.00  0.00      WT1   
ATOM   4827  H1  TIP3W4937       8.214  18.780 -11.194  0.00  0.00      WT1   
ATOM   4828  H2  TIP3W4937       9.689  18.658 -10.878  0.00  0.00      WT1   
ATOM   4829  OH2 TIP3W4941      18.366  -9.914  14.244  0.00  0.00      WT1   
ATOM   4830  H1  TIP3W4941      18.007  -9.515  13.452  0.00  0.00      WT1   
ATOM   4831  H2  TIP3W4941      19.298  -9.697  14.222  0.00  0.00      WT1   
ATOM   4832  OH2 TIP3W4942     -13.474  13.319 -14.338  0.00  0.00      WT1   
ATOM   4833  H1  TIP3W4942     -14.211  12.952 -14.825  0.00  0.00      WT1   
ATOM   4834  H2  TIP3W4942     -12.698  12.988 -14.790  0.00  0.00      WT1   
ATOM   4835  OH2 TIP3W4945      13.021  11.992   1.970  0.00  0.00      WT1   
ATOM   4836  H1  TIP3W4945      12.563  12.605   1.395  0.00  0.00      WT1   
ATOM   4837  H2  TIP3W4945      12.659  12.163   2.840  0.00  0.00      WT1   
ATOM   4838  OH2 TIP3W4946      -5.655 -11.463   0.601  0.00  0.00      WT1   
ATOM   4839  H1  TIP3W4946      -5.055 -10.754   0.835  0.00  0.00      WT1   
ATOM   4840  H2  TIP3W4946      -5.095 -12.128   0.200  0.00  0.00      WT1   
ATOM   4841  OH2 TIP3W4947     -17.241  19.621   9.661  0.00  0.00      WT1   
ATOM   4842  H1  TIP3W4947     -16.825  19.788   8.815  0.00  0.00      WT1   
ATOM   4843  H2  TIP3W4947     -17.063  20.409  10.175  0.00  0.00      WT1   
ATOM   4844  OH2 TIP3W4957      10.750  -5.168 -17.790  0.00  0.00      WT1   
ATOM   4845  H1  TIP3W4957      11.225  -5.173 -18.621  0.00  0.00      WT1   
ATOM   4846  H2  TIP3W4957      10.570  -4.243 -17.622  0.00  0.00      WT1   
ATOM   4847  OH2 TIP3W4961      18.640  14.223   5.262  0.00  0.00      WT1   
ATOM   4848  H1  TIP3W4961      19.141  13.919   6.019  0.00  0.00      WT1   
ATOM   4849  H2  TIP3W4961      17.918  13.598   5.185  0.00  0.00      WT1   
ATOM   4850  OH2 TIP3W4963      -3.340 -12.724  13.104  0.00  0.00      WT1   
ATOM   4851  H1  TIP3W4963      -2.415 -12.623  12.879  0.00  0.00      WT1   
ATOM   4852  H2  TIP3W4963      -3.383 -13.555  13.576  0.00  0.00      WT1   
ATOM   4853  OH2 TIP3W4964     -16.158   4.035  17.127  0.00  0.00      WT1   
ATOM   4854  H1  TIP3W4964     -15.937   4.229  18.038  0.00  0.00      WT1   
ATOM   4855  H2  TIP3W4964     -15.383   4.301  16.631  0.00  0.00      WT1   
ATOM   4856  OH2 TIP3W4965       6.561 -15.405  -4.853  0.00  0.00      WT1   
ATOM   4857  H1  TIP3W4965       6.594 -16.066  -5.544  0.00  0.00      WT1   
ATOM   4858  H2  TIP3W4965       7.236 -15.676  -4.230  0.00  0.00      WT1   
ATOM   4859  OH2 TIP3W4966     -18.865 -18.762  15.219  0.00  0.00      WT1   
ATOM   4860  H1  TIP3W4966     -19.079 -17.954  15.684  0.00  0.00      WT1   
ATOM   4861  H2  TIP3W4966     -19.112 -18.589  14.311  0.00  0.00      WT1   
ATOM   4862  OH2 TIP3W4979       6.199   0.669  10.320  0.00  0.00      WT1   
ATOM   4863  H1  TIP3W4979       7.078   1.047  10.294  0.00  0.00      WT1   
ATOM   4864  H2  TIP3W4979       6.111   0.327  11.210  0.00  0.00      WT1   
ATOM   4865  OH2 TIP3W4980       0.758   6.046  -2.478  0.00  0.00      WT1   
ATOM   4866  H1  TIP3W4980       1.209   5.309  -2.065  0.00  0.00      WT1   
ATOM   4867  H2  TIP3W4980       1.462   6.604  -2.808  0.00  0.00      WT1   
ATOM   4868  OH2 TIP3W4982     -19.372 -15.138 -16.822  0.00  0.00      WT1   
ATOM   4869  H1  TIP3W4982     -18.811 -14.709 -17.469  0.00  0.00      WT1   
ATOM   4870  H2  TIP3W4982     -18.806 -15.263 -16.060  0.00  0.00      WT1   
ATOM   4871  OH2 TIP3W4983      12.200 -11.051  10.928  0.00  0.00      WT1   
ATOM   4872  H1  TIP3W4983      12.318 -10.157  11.250  0.00  0.00      WT1   
ATOM   4873  H2  TIP3W4983      12.964 -11.527  11.255  0.00  0.00      WT1   
ATOM   4874  OH2 TIP3W4986      -3.292  13.023  12.509  0.00  0.00      WT1   
ATOM   4875  H1  TIP3W4986      -2.913  12.559  11.763  0.00  0.00      WT1   
ATOM   4876  H2  TIP3W4986      -3.375  13.929  12.212  0.00  0.00      WT1   
ATOM   4877  OH2 TIP3W4987      17.827   3.760   3.312  0.00  0.00      WT1   
ATOM   4878  H1  TIP3W4987      17.250   3.554   2.577  0.00  0.00      WT1   
ATOM   4879  H2  TIP3W4987      18.435   3.021   3.354  0.00  0.00      WT1   
ATOM   4880  OH2 TIP3W4988      18.499   2.249 -12.699  0.00  0.00      WT1   
ATOM   4881  H1  TIP3W4988      19.208   1.607 -12.719  0.00  0.00      WT1   
ATOM   4882  H2  TIP3W4988      17.716   1.736 -12.500  0.00  0.00      WT1   
ATOM   4883  OH2 TIP3W4993       7.162   0.690  19.402  0.00  0.00      WT1   
ATOM   4884  H1  TIP3W4993       6.776   1.550  19.236  0.00  0.00      WT1   
ATOM   4885  H2  TIP3W4993       7.709   0.521  18.635  0.00  0.00      WT1   
ATOM   4886  OH2 TIP3W4998      -4.411  13.136 -13.925  0.00  0.00      WT1   
ATOM   4887  H1  TIP3W4998      -3.973  12.548 -13.310  0.00  0.00      WT1   
ATOM   4888  H2  TIP3W4998      -4.025  13.995 -13.751  0.00  0.00      WT1   
ATOM   4889  OH2 TIP3W4999     -14.246   4.317  13.328  0.00  0.00      WT1   
ATOM   4890  H1  TIP3W4999     -14.641   3.445  13.344  0.00  0.00      WT1   
ATOM   4891  H2  TIP3W4999     -14.946   4.902  13.616  0.00  0.00      WT1   
ATOM   4892  OH2 TIP3W5000      11.841   9.846   0.059  0.00  0.00      WT1   
ATOM   4893  H1  TIP3W5000      12.674  10.316   0.017  0.00  0.00      WT1   
ATOM   4894  H2  TIP3W5000      11.831   9.454   0.932  0.00  0.00      WT1   
ATOM   4895  OH2 TIP3W5001      -4.207   6.207  13.164  0.00  0.00      WT1   
ATOM   4896  H1  TIP3W5001      -4.769   5.535  13.549  0.00  0.00      WT1   
ATOM   4897  H2  TIP3W5001      -3.458   5.723  12.816  0.00  0.00      WT1   
ATOM   4898  OH2 TIP3W5003      14.634 -10.247  -5.221  0.00  0.00      WT1   
ATOM   4899  H1  TIP3W5003      14.988 -11.071  -5.555  0.00  0.00      WT1   
ATOM   4900  H2  TIP3W5003      15.281  -9.948  -4.583  0.00  0.00      WT1   
ATOM   4901  OH2 TIP3W5005       2.014   3.600   9.753  0.00  0.00      WT1   
ATOM   4902  H1  TIP3W5005       2.970   3.559   9.772  0.00  0.00      WT1   
ATOM   4903  H2  TIP3W5005       1.737   3.095  10.518  0.00  0.00      WT1   
ATOM   4904  OH2 TIP3W5006      -5.244  19.095  -9.822  0.00  0.00      WT1   
ATOM   4905  H1  TIP3W5006      -4.878  18.460  -9.205  0.00  0.00      WT1   
ATOM   4906  H2  TIP3W5006      -5.729  19.711  -9.273  0.00  0.00      WT1   
ATOM   4907  OH2 TIP3W5007      19.354 -20.119  12.874  0.00  0.00      WT1   
ATOM   4908  H1  TIP3W5007      19.324 -20.973  13.303  0.00  0.00      WT1   
ATOM   4909  H2  TIP3W5007      19.244 -20.314  11.943  0.00  0.00      WT1   
ATOM   4910  OH2 TIP3W5009      -6.665   6.304  -4.214  0.00  0.00      WT1   
ATOM   4911  H1  TIP3W5009      -6.781   7.224  -4.451  0.00  0.00      WT1   
ATOM   4912  H2  TIP3W5009      -7.517   6.034  -3.873  0.00  0.00      WT1   
ATOM   4913  OH2 TIP3W5021     -17.415 -12.264  -3.803  0.00  0.00      WT1   
ATOM   4914  H1  TIP3W5021     -17.511 -11.684  -3.047  0.00  0.00      WT1   
ATOM   4915  H2  TIP3W5021     -18.299 -12.593  -3.967  0.00  0.00      WT1   
ATOM   4916  OH2 TIP3W5023       5.548 -10.666   3.501  0.00  0.00      WT1   
ATOM   4917  H1  TIP3W5023       5.050  -9.917   3.827  0.00  0.00      WT1   
ATOM   4918  H2  TIP3W5023       5.149 -10.869   2.655  0.00  0.00      WT1   
ATOM   4919  OH2 TIP3W5024      16.209  -1.059   0.441  0.00  0.00      WT1   
ATOM   4920  H1  TIP3W5024      16.426  -1.709   1.110  0.00  0.00      WT1   
ATOM   4921  H2  TIP3W5024      16.261  -0.219   0.898  0.00  0.00      WT1   
ATOM   4922  OH2 TIP3W5025      16.786  19.768 -12.893  0.00  0.00      WT1   
ATOM   4923  H1  TIP3W5025      17.343  20.366 -13.391  0.00  0.00      WT1   
ATOM   4924  H2  TIP3W5025      17.332  18.995 -12.749  0.00  0.00      WT1   
ATOM   4925  OH2 TIP3W5027       5.830   2.447  -2.592  0.00  0.00      WT1   
ATOM   4926  H1  TIP3W5027       5.337   2.218  -1.804  0.00  0.00      WT1   
ATOM   4927  H2  TIP3W5027       5.438   1.914  -3.284  0.00  0.00      WT1   
ATOM   4928  OH2 TIP3W5028      18.034  -6.539  17.419  0.00  0.00      WT1   
ATOM   4929  H1  TIP3W5028      18.749  -6.378  18.035  0.00  0.00      WT1   
ATOM   4930  H2  TIP3W5028      18.034  -7.488  17.295  0.00  0.00      WT1   
ATOM   4931  OH2 TIP3W5029      -2.323  13.906   4.063  0.00  0.00      WT1   
ATOM   4932  H1  TIP3W5029      -2.342  14.498   3.311  0.00  0.00      WT1   
ATOM   4933  H2  TIP3W5029      -3.172  14.029   4.486  0.00  0.00      WT1   
ATOM   4934  OH2 TIP3W5042       8.263   8.772   0.070  0.00  0.00      WT1   
ATOM   4935  H1  TIP3W5042       8.217   9.166   0.941  0.00  0.00      WT1   
ATOM   4936  H2  TIP3W5042       8.315   7.831   0.235  0.00  0.00      WT1   
ATOM   4937  OH2 TIP3W5043       9.043  14.242  16.650  0.00  0.00      WT1   
ATOM   4938  H1  TIP3W5043       8.275  13.777  16.318  0.00  0.00      WT1   
ATOM   4939  H2  TIP3W5043       9.437  13.636  17.278  0.00  0.00      WT1   
ATOM   4940  OH2 TIP3W5044     -18.407 -19.105  -3.099  0.00  0.00      WT1   
ATOM   4941  H1  TIP3W5044     -17.505 -19.287  -3.361  0.00  0.00      WT1   
ATOM   4942  H2  TIP3W5044     -18.504 -18.159  -3.211  0.00  0.00      WT1   
ATOM   4943  OH2 TIP3W5046      10.590 -15.883  16.318  0.00  0.00      WT1   
ATOM   4944  H1  TIP3W5046       9.916 -16.382  15.856  0.00  0.00      WT1   
ATOM   4945  H2  TIP3W5046      10.325 -14.969  16.213  0.00  0.00      WT1   
ATOM   4946  OH2 TIP3W5047     -15.508  10.184   2.783  0.00  0.00      WT1   
ATOM   4947  H1  TIP3W5047     -15.872  10.495   3.612  0.00  0.00      WT1   
ATOM   4948  H2  TIP3W5047     -14.618   9.906   3.001  0.00  0.00      WT1   
ATOM   4949  OH2 TIP3W5048       3.316 -16.208 -15.513  0.00  0.00      WT1   
ATOM   4950  H1  TIP3W5048       3.669 -15.930 -16.358  0.00  0.00      WT1   
ATOM   4951  H2  TIP3W5048       4.079 -16.249 -14.937  0.00  0.00      WT1   
ATOM   4952  OH2 TIP3W5049      19.690   8.116  15.323  0.00  0.00      WT1   
ATOM   4953  H1  TIP3W5049      19.119   8.211  16.086  0.00  0.00      WT1   
ATOM   4954  H2  TIP3W5049      19.127   7.735  14.649  0.00  0.00      WT1   
ATOM   4955  OH2 TIP3W5060       6.004  -1.325  15.578  0.00  0.00      WT1   
ATOM   4956  H1  TIP3W5060       5.622  -0.455  15.696  0.00  0.00      WT1   
ATOM   4957  H2  TIP3W5060       6.037  -1.694  16.461  0.00  0.00      WT1   
ATOM   4958  OH2 TIP3W5061     -15.100  -9.903  -2.404  0.00  0.00      WT1   
ATOM   4959  H1  TIP3W5061     -15.958 -10.060  -2.009  0.00  0.00      WT1   
ATOM   4960  H2  TIP3W5061     -14.727 -10.776  -2.522  0.00  0.00      WT1   
ATOM   4961  OH2 TIP3W5064      -5.980  18.223   5.388  0.00  0.00      WT1   
ATOM   4962  H1  TIP3W5064      -6.809  18.692   5.292  0.00  0.00      WT1   
ATOM   4963  H2  TIP3W5064      -5.308  18.889   5.238  0.00  0.00      WT1   
ATOM   4964  OH2 TIP3W5065       0.442   8.988  16.175  0.00  0.00      WT1   
ATOM   4965  H1  TIP3W5065       0.815   8.188  16.545  0.00  0.00      WT1   
ATOM   4966  H2  TIP3W5065       0.608   9.659  16.837  0.00  0.00      WT1   
ATOM   4967  OH2 TIP3W5067      13.517  15.069  -2.548  0.00  0.00      WT1   
ATOM   4968  H1  TIP3W5067      13.169  15.928  -2.788  0.00  0.00      WT1   
ATOM   4969  H2  TIP3W5067      13.623  15.110  -1.598  0.00  0.00      WT1   
ATOM   4970  OH2 TIP3W5068     -13.570   6.237  10.523  0.00  0.00      WT1   
ATOM   4971  H1  TIP3W5068     -12.880   6.035   9.892  0.00  0.00      WT1   
ATOM   4972  H2  TIP3W5068     -13.458   5.588  11.218  0.00  0.00      WT1   
ATOM   4973  OH2 TIP3W5075       2.037 -15.346   7.299  0.00  0.00      WT1   
ATOM   4974  H1  TIP3W5075       2.826 -15.081   6.825  0.00  0.00      WT1   
ATOM   4975  H2  TIP3W5075       2.358 -15.651   8.147  0.00  0.00      WT1   
ATOM   4976  OH2 TIP3W5086     -14.275  13.458   6.175  0.00  0.00      WT1   
ATOM   4977  H1  TIP3W5086     -15.060  13.840   6.569  0.00  0.00      WT1   
ATOM   4978  H2  TIP3W5086     -14.125  12.654   6.672  0.00  0.00      WT1   
ATOM   4979  OH2 TIP3W5087      19.559 -15.294  12.641  0.00  0.00      WT1   
ATOM   4980  H1  TIP3W5087      18.883 -15.930  12.873  0.00  0.00      WT1   
ATOM   4981  H2  TIP3W5087      20.152 -15.290  13.393  0.00  0.00      WT1   
ATOM   4982  OH2 TIP3W5088       8.399   1.761   7.713  0.00  0.00      WT1   
ATOM   4983  H1  TIP3W5088       8.785   2.126   6.916  0.00  0.00      WT1   
ATOM   4984  H2  TIP3W5088       9.142   1.403   8.198  0.00  0.00      WT1   
ATOM   4985  OH2 TIP3W5089      -5.778  15.275   6.691  0.00  0.00      WT1   
ATOM   4986  H1  TIP3W5089      -5.123  15.113   7.370  0.00  0.00      WT1   
ATOM   4987  H2  TIP3W5089      -5.700  16.209   6.499  0.00  0.00      WT1   
ATOM   4988  OH2 TIP3W5091       9.319  -2.519  17.799  0.00  0.00      WT1   
ATOM   4989  H1  TIP3W5091       9.577  -3.440  17.759  0.00  0.00      WT1   
ATOM   4990  H2  TIP3W5091       8.377  -2.541  17.967  0.00  0.00      WT1   
ATOM   4991  OH2 TIP3W5093     -16.103 -13.896 -12.218  0.00  0.00      WT1   
ATOM   4992  H1  TIP3W5093     -16.071 -14.809 -12.502  0.00  0.00      WT1   
ATOM   4993  H2  TIP3W5093     -15.189 -13.610 -12.225  0.00  0.00      WT1   
ATOM   4994  OH2 TIP3W5098      -0.996  -8.457  -4.579  0.00  0.00      WT1   
ATOM   4995  H1  TIP3W5098      -1.133  -7.579  -4.936  0.00  0.00      WT1   
ATOM   4996  H2  TIP3W5098      -1.808  -8.657  -4.114  0.00  0.00      WT1   
ATOM   4997  OH2 TIP3W5106      19.590 -10.282 -10.274  0.00  0.00      WT1   
ATOM   4998  H1  TIP3W5106      19.622 -10.710  -9.418  0.00  0.00      WT1   
ATOM   4999  H2  TIP3W5106      19.141  -9.452 -10.111  0.00  0.00      WT1   
ATOM   5000  OH2 TIP3W5115       2.474 -15.907  14.981  0.00  0.00      WT1   
ATOM   5001  H1  TIP3W5115       1.801 -16.191  15.599  0.00  0.00      WT1   
ATOM   5002  H2  TIP3W5115       2.496 -14.955  15.070  0.00  0.00      WT1   
ATOM   5003  OH2 TIP3W5117      19.437 -18.974  -6.818  0.00  0.00      WT1   
ATOM   5004  H1  TIP3W5117      19.740 -18.486  -7.584  0.00  0.00      WT1   
ATOM   5005  H2  TIP3W5117      20.057 -19.698  -6.734  0.00  0.00      WT1   
ATOM   5006  OH2 TIP3W5125      -1.620 -12.920 -13.246  0.00  0.00      WT1   
ATOM   5007  H1  TIP3W5125      -1.494 -13.868 -13.296  0.00  0.00      WT1   
ATOM   5008  H2  TIP3W5125      -0.753 -12.553 -13.420  0.00  0.00      WT1   
ATOM   5009  OH2 TIP3W5127     -10.145  13.400  18.986  0.00  0.00      WT1   
ATOM   5010  H1  TIP3W5127     -10.252  14.103  19.627  0.00  0.00      WT1   
ATOM   5011  H2  TIP3W5127     -10.152  12.597  19.506  0.00  0.00      WT1   
ATOM   5012  OH2 TIP3W5133       2.544  -6.675 -17.892  0.00  0.00      WT1   
ATOM   5013  H1  TIP3W5133       3.470  -6.885 -17.779  0.00  0.00      WT1   
ATOM   5014  H2  TIP3W5133       2.488  -5.735 -17.720  0.00  0.00      WT1   
ATOM   5015  OH2 TIP3W5162      -7.058   4.217   5.276  0.00  0.00      WT1   
ATOM   5016  H1  TIP3W5162      -6.775   4.151   4.364  0.00  0.00      WT1   
ATOM   5017  H2  TIP3W5162      -6.275   4.009   5.786  0.00  0.00      WT1   
ATOM   5018  OH2 TIP3W5164       8.481 -12.383 -17.745  0.00  0.00      WT1   
ATOM   5019  H1  TIP3W5164       9.280 -11.917 -17.501  0.00  0.00      WT1   
ATOM   5020  H2  TIP3W5164       8.275 -12.923 -16.983  0.00  0.00      WT1   
ATOM   5021  OH2 TIP3W5165      14.983 -10.490   7.852  0.00  0.00      WT1   
ATOM   5022  H1  TIP3W5165      14.501 -10.626   7.036  0.00  0.00      WT1   
ATOM   5023  H2  TIP3W5165      14.949  -9.545   7.996  0.00  0.00      WT1   
ATOM   5024  OH2 TIP3W5195      -4.911  10.897  -9.418  0.00  0.00      WT1   
ATOM   5025  H1  TIP3W5195      -5.144  10.015  -9.707  0.00  0.00      WT1   
ATOM   5026  H2  TIP3W5195      -4.303  11.215 -10.086  0.00  0.00      WT1   
ATOM   5027  OH2 TIP3W5196     -14.774  12.843  -1.221  0.00  0.00      WT1   
ATOM   5028  H1  TIP3W5196     -14.604  13.738  -0.926  0.00  0.00      WT1   
ATOM   5029  H2  TIP3W5196     -14.474  12.291  -0.499  0.00  0.00      WT1   
ATOM   5030  OH2 TIP3W5234     -12.066  15.780  11.437  0.00  0.00      WT1   
ATOM   5031  H1  TIP3W5234     -12.910  15.340  11.343  0.00  0.00      WT1   
ATOM   5032  H2  TIP3W5234     -11.439  15.070  11.574  0.00  0.00      WT1   
ATOM   5033  OH2 TIP3W5251       5.270  -7.254 -19.900  0.00  0.00      WT1   
ATOM   5034  H1  TIP3W5251       5.775  -7.589 -20.641  0.00  0.00      WT1   
ATOM   5035  H2  TIP3W5251       5.529  -7.808 -19.164  0.00  0.00      WT1   
ATOM   5036  OH2 TIP3W5260      11.580  10.697  -5.172  0.00  0.00      WT1   
ATOM   5037  H1  TIP3W5260      11.496  10.202  -4.357  0.00  0.00      WT1   
ATOM   5038  H2  TIP3W5260      11.731  11.599  -4.889  0.00  0.00      WT1   
ATOM   5039  OH2 TIP3W5267      18.820  17.646  -6.891  0.00  0.00      WT1   
ATOM   5040  H1  TIP3W5267      19.030  17.221  -7.723  0.00  0.00      WT1   
ATOM   5041  H2  TIP3W5267      18.262  18.385  -7.133  0.00  0.00      WT1   
ATOM   5042  OH2 TIP3W5272       3.488  13.127  -3.963  0.00  0.00      WT1   
ATOM   5043  H1  TIP3W5272       4.023  12.401  -4.282  0.00  0.00      WT1   
ATOM   5044  H2  TIP3W5272       2.587  12.863  -4.152  0.00  0.00      WT1   
ATOM   5045  OH2 TIP3W5302     -14.444   5.327  -2.273  0.00  0.00      WT1   
ATOM   5046  H1  TIP3W5302     -15.073   6.047  -2.324  0.00  0.00      WT1   
ATOM   5047  H2  TIP3W5302     -14.759   4.688  -2.912  0.00  0.00      WT1   
ATOM   5048  OH2 TIP3W5317       9.428  14.073 -12.413  0.00  0.00      WT1   
ATOM   5049  H1  TIP3W5317       9.491  14.112 -11.459  0.00  0.00      WT1   
ATOM   5050  H2  TIP3W5317       8.530  14.343 -12.606  0.00  0.00      WT1   
ATOM   5051  OH2 TIP3W5318      -6.126  -3.004   0.032  0.00  0.00      WT1   
ATOM   5052  H1  TIP3W5318      -5.538  -3.609  -0.419  0.00  0.00      WT1   
ATOM   5053  H2  TIP3W5318      -6.019  -3.212   0.960  0.00  0.00      WT1   
ATOM   5054  OH2 TIP3W5319      -1.040   1.803  15.533  0.00  0.00      WT1   
ATOM   5055  H1  TIP3W5319      -0.397   1.215  15.930  0.00  0.00      WT1   
ATOM   5056  H2  TIP3W5319      -1.736   1.223  15.224  0.00  0.00      WT1   
ATOM   5057  OH2 TIP3W5320       1.979 -14.999  -1.810  0.00  0.00      WT1   
ATOM   5058  H1  TIP3W5320       1.550 -14.155  -1.952  0.00  0.00      WT1   
ATOM   5059  H2  TIP3W5320       1.325 -15.526  -1.351  0.00  0.00      WT1   
ATOM   5060  OH2 TIP3W5323      13.686 -15.449  -5.082  0.00  0.00      WT1   
ATOM   5061  H1  TIP3W5323      13.169 -16.019  -5.651  0.00  0.00      WT1   
ATOM   5062  H2  TIP3W5323      13.085 -14.745  -4.837  0.00  0.00      WT1
[truncated: 121,823 more chars]
