# Supplementary material for: Structural basis of template strand deoxyuridine promoter recognition by a viral RNA polymerase
Source: Nat Commun. 2022 Jun 20;13:3526. doi: 10.1038/s41467-022-31214-6 (PMC9209446; doi:10.1038/s41467-022-31214-6)
Supplement: Supplementary file 5 — Supplementary Data 3 [file 41467_2022_31214_MOESM5_ESM.zip › Source-Data-File-3-MD_files/Holo-restraint/Restraints-01-3.in]

Colvarstrajfrequency    500
Colvarsrestartfrequency 500


#############################################################
# rmsd RESTRAINED
#############################################################
# COLVARS DEFINITIONS
#############################################################


colvar {
   name r

   width 1.0

   lowerboundary 5
   upperboundary 13


   distance {
      forceNoPBC     yes
      group1 {
         atomnumbers { 3315 3316 3317 3318 3329 3330 }
      }
      group2 {
         atomnumbers { 43459 43462 43463 43466 43485 43487 }
      }
   }
}


colvar {
   name Theta        

   width 1.0

   lowerboundary   0.0
   upperboundary 180.0


   angle {
      group1 {
         atomnumbers { 3315 3316 3317 3318 3329 3330 }
      }
      group2  {
         atomnumbers { 43459 43462 43463 43466 43485 43487 }
      }
      group3  {
         atomnumbers { 43426 43429 43430 43433 43456 43458 }
      }
   }
}


colvar {
   name Phi

   width 1.0

   lowerboundary -180.0
   upperboundary  180.0


   dihedral {
      group1 {
         atomnumbers { 3315 3316 3317 3318 3329 3330 }
      }
      group2  {
         atomnumbers { 43459 43462 43463 43466 43485 43487 }
      }
      group3  {
         atomnumbers { 43426 43429 43430 43433 43456 43458 }
      }
      group4  {
         atomnumbers { 43488 43491 43492 43495 43514 43516 }
      }
   }
}


colvar {
   name Psi

   width 1.0
 
   lowerboundary -180.0
   upperboundary  180.0     


   dihedral {
      group1 {
         atomnumbers {14172 14173 14174 14175 14184 14185  }
      }
      group2  {
         atomnumbers { 3315 3316 3317 3318 3329 3330 }
      }
      group3  {
         atomnumbers { 43459 43462 43463 43466 43485 43487 }
      }
      group4  {
         atomnumbers { 43426 43429 43430 43433 43456 43458 }
      }
   }
}
 

colvar {
   name theta        

   width 1.0

   lowerboundary   0.0
   upperboundary 180.0


   angle {
      group1 {
         atomnumbers { 43459 43462 43463 43466 43485 43487 }
      }
      group2  {
         atomnumbers { 3315 3316 3317 3318 3329 3330 }
      }
      group3  {
         atomnumbers { 14172 14173 14174 14175 14184 14185 }
      }
   }
}


colvar {
   name phi

   width 1.0

   lowerboundary -180.0
   upperboundary  180.0


   dihedral {
      group1 {
         atomnumbers { 43459 43462 43463 43466 43485 43487 }
      }
      group2  {
         atomnumbers { 3315 3316 3317 3318 3329 3330 }
      }
      group3  {
         atomnumbers { 14172 14173 14174 14175 14184 14185 }
      }
      group4  {
         atomnumbers { 4317 4318 4319 4320 4337 4338 }
      }
   }
}


colvar {
  name RMSD

  width 1.0  

  lowerboundary 0.0
  upperboundary 5.0


  rmsd {
    atoms {
      atomnumbers { 43426 43427 43428 43429 43430 43433 43435 43436 43438 43439 43440 43443 43444 43445 43447 43448 43449 43450 43451 43453 43456 43458 43459 43460 43461 43462 43463 43466 43468 43469 43471 43472 43474 43475 43476 43478 43479 43480 43482 43485 43487 43488 43489 43490 43491 43492 43495 43497 43498 43500 43501 43503 43504 43505 43507 43508 43510 43511 43514 43516 }
    }
    refpositionsfile start.pdb
  }
} 


#############################################################
# RESTRAINTS AND PMF
#############################################################


harmonic {
   colvars              r
   centers              8.60369300865285  
   targetNumSteps        600000
   targetEquilSteps      120000
   lambdaSchedule        0.600000000000000 0.550000000000000 0.500000000000000 0.450000000000000 0.400000000000000
   forceConstant        0.0
   targetForceConstant 10.0
   targetForceExponent    4
}

harmonic {
   colvars              Theta
   centers              48.8568570699852  
   targetNumSteps        600000
   targetEquilSteps      120000
   lambdaSchedule         0.600000000000000 0.550000000000000 0.500000000000000 0.450000000000000 0.400000000000000 
   forceConstant        0.0
   targetForceConstant  0.1
   targetForceExponent    4
}

harmonic {
   colvars              Phi
   centers              -127.599242116070  
   targetNumSteps        600000
   targetEquilSteps      120000
   lambdaSchedule         0.600000000000000 0.550000000000000 0.500000000000000 0.450000000000000 0.400000000000000 
   forceConstant        0.0
   targetForceConstant  0.1
   targetForceExponent    4
}

harmonic {
   colvars              Psi
   centers              -118.068664532592 
   targetNumSteps        600000
   targetEquilSteps      120000
   lambdaSchedule         0.600000000000000 0.550000000000000 0.500000000000000 0.450000000000000 0.400000000000000
   forceConstant        0.0
   targetForceConstant  0.1
   targetForceExponent    4
}

harmonic {
   colvars              theta
   centers              8.54681119814678  
   targetNumSteps        600000
   targetEquilSteps      120000
   lambdaSchedule         0.600000000000000 0.550000000000000 0.500000000000000 0.450000000000000 0.400000000000000 
   forceConstant        0.0
   targetForceConstant  0.1
   targetForceExponent    4
}

harmonic {
   colvars              phi
   centers              -1.34785696381672  
   targetNumSteps        600000
   targetEquilSteps      120000
   lambdaSchedule         0.600000000000000 0.550000000000000 0.500000000000000 0.450000000000000 0.400000000000000 
   forceConstant        0.0
   targetForceConstant  0.1
   targetForceExponent    4
}

harmonic {
   colvars              RMSD
   centers              0.0  
   targetNumSteps        600000
   targetEquilSteps      120000
   lambdaSchedule         0.600000000000000 0.550000000000000 0.500000000000000 0.450000000000000 0.400000000000000 
   forceConstant        0.0
   targetForceConstant 10.0
   targetForceExponent    4
}
