# Supplementary material for: Structural basis of template strand deoxyuridine promoter recognition by a viral RNA polymerase
Source: Nat Commun. 2022 Jun 20;13:3526. doi: 10.1038/s41467-022-31214-6 (PMC9209446; doi:10.1038/s41467-022-31214-6)
Supplement: Supplementary file 5 — Supplementary Data 3 [file 41467_2022_31214_MOESM5_ESM.zip › Source-Data-File-3-MD_files/Holo-restraint/AR9_restrain_forward_3_3.namd]

#############################################################
## JOB DESCRIPTION                                         ##
#############################################################

# Forward Simulation of removing restraints from DNA in aqua

numsteps	3000000

#############################################################
## ADJUSTABLE PARAMETERS                                   ##
#############################################################

structure          AR9.psf
coordinates        AR9.pdb

if {1} {
set inputname      AR9_restrain_forward_3_2
binCoordinates     $inputname.restart.coor
binVelocities      $inputname.restart.vel  ;# remove the "temperature" entry if you use this!
extendedSystem	   $inputname.restart.xsc
}

outputname AR9_restrain_forward_3_3

set temperature    300


#############################################################
## SIMULATION PARAMETERS                                   ##
#############################################################

# Input
paraTypeCharmm on  
parameters ../../../toppar_c36_jul20/par_all36_prot.prm 
parameters ../../../toppar_c36_jul20/par_all36_na.prm 
parameters ../../../toppar_c36_jul20/par_all36_carb.prm 
parameters ../../../toppar_c36_jul20/par_all36_lipid.prm 
parameters ../../../toppar_c36_jul20/par_all36_cgenff.prm  
parameters ../../../toppar_c36_jul20/toppar_water_ions_namd.str 


# Force-Field Parameters
exclude             scaled1-4
1-4scaling          1.0
cutoff              12.0
switching           on
switchdist          10.0
pairlistdist        14.0
usesettle           on  #just for water


# Integrator Parameters
timestep            2.0  ;# 2fs/step
rigidBonds          all  ;# needed for 2fs steps
nonbondedFreq       1
fullElectFrequency  2  
stepspercycle       10


# Constant Temperature Control
langevin            on    ;# do langevin dynamics
langevinDamping     5     ;# damping coefficient (gamma) of 5/ps
langevinTemp        $temperature
langevinHydrogen    off    ;# don't couple langevin bath to hydrogens


# Periodic Boundary Conditions
if {0} {
cellBasisVector1    252.622002   0.0   0.0
cellBasisVector2     0.0  251.761002   0.0
cellBasisVector3     0.0    0   124.957005
cellOrigin          0.005194745026528835 0.10907605290412903 102.53458404541016
}


wrapAll             on


# PME (for full-system periodic electrostatics)
PME                 yes
PMEGridSpacing      1.0


# Constant Pressure Control (variable volume)
useGroupPressure      yes ;# needed for rigidBonds
useFlexibleCell       no
useConstantArea       no

langevinPiston        on
langevinPistonTarget  1.01325 ;#  in bar -> 1 atm
langevinPistonPeriod  200.0
langevinPistonDecay   100.0
langevinPistonTemp    $temperature

# Output

restartfreq         500    
dcdfreq             5000
xstFreq             500
outputEnergies      500
outputPressure      500


#############################################################
## EXTRA PARAMETERS                                        ##
#############################################################


colvars              on
colvarsConfig        Restraints-01-3.in

#############################################################
## EXECUTION SCRIPT                                        ##
#############################################################
