# Supplementary material for: Structural basis of template strand deoxyuridine promoter recognition by a viral RNA polymerase
Source: Nat Commun. 2022 Jun 20;13:3526. doi: 10.1038/s41467-022-31214-6 (PMC9209446; doi:10.1038/s41467-022-31214-6)
Supplement: Supplementary file 5 — Supplementary Data 3 [file 41467_2022_31214_MOESM5_ESM.zip › Source-Data-File-3-MD_files/Holo-restraint/equilibrated_holoenzyme_complex.pdb]

CRYST1    0.000    0.000    0.000  90.00  90.00  90.00 P 1           1
ATOM      1  N   ASN A   6      71.220  26.637 -20.932  0.00  0.00      AP1   
ATOM      2  HT1 ASN A   6      70.258  26.265 -21.067  0.00  0.00      AP1   
ATOM      3  HT2 ASN A   6      71.760  26.032 -20.282  0.00  0.00      AP1   
ATOM      4  HT3 ASN A   6      71.675  26.520 -21.860  0.00  0.00      AP1   
ATOM      5  CA  ASN A   6      71.079  28.105 -20.543  0.00  0.00      AP1   
ATOM      6  HA  ASN A   6      72.085  28.488 -20.632  0.00  0.00      AP1   
ATOM      7  CB  ASN A   6      70.191  28.857 -21.537  0.00  0.00      AP1   
ATOM      8  HB1 ASN A   6      70.521  28.509 -22.539  0.00  0.00      AP1   
ATOM      9  HB2 ASN A   6      69.095  28.751 -21.386  0.00  0.00      AP1   
ATOM     10  CG  ASN A   6      70.422  30.340 -21.583  0.00  0.00      AP1   
ATOM     11  OD1 ASN A   6      71.550  30.734 -21.812  0.00  0.00      AP1   
ATOM     12  ND2 ASN A   6      69.361  31.115 -21.307  0.00  0.00      AP1   
ATOM     13 HD21 ASN A   6      69.461  32.000 -21.762  0.00  0.00      AP1   
ATOM     14 HD22 ASN A   6      68.538  30.668 -20.958  0.00  0.00      AP1   
ATOM     15  C   ASN A   6      70.778  28.324 -19.123  0.00  0.00      AP1   
ATOM     16  O   ASN A   6      71.546  27.828 -18.259  0.00  0.00      AP1   
ATOM     17  N   TYR A   7      69.613  28.954 -18.697  0.00  0.00      AP1   
ATOM     18  HN  TYR A   7      68.900  29.315 -19.292  0.00  0.00      AP1   
ATOM     19  CA  TYR A   7      69.448  29.478 -17.370  0.00  0.00      AP1   
ATOM     20  HA  TYR A   7      70.412  29.725 -16.952  0.00  0.00      AP1   
ATOM     21  CB  TYR A   7      68.787  30.923 -17.315  0.00  0.00      AP1   
ATOM     22  HB1 TYR A   7      67.777  30.973 -17.775  0.00  0.00      AP1   
ATOM     23  HB2 TYR A   7      68.528  31.190 -16.268  0.00  0.00      AP1   
ATOM     24  CG  TYR A   7      69.617  32.131 -17.910  0.00  0.00      AP1   
ATOM     25  CD1 TYR A   7      68.938  33.050 -18.758  0.00  0.00      AP1   
ATOM     26  HD1 TYR A   7      67.900  32.926 -19.028  0.00  0.00      AP1   
ATOM     27  CE1 TYR A   7      69.627  34.121 -19.231  0.00  0.00      AP1   
ATOM     28  HE1 TYR A   7      69.112  34.859 -19.829  0.00  0.00      AP1   
ATOM     29  CZ  TYR A   7      70.989  34.249 -18.955  0.00  0.00      AP1   
ATOM     30  OH  TYR A   7      71.655  35.391 -19.332  0.00  0.00      AP1   
ATOM     31  HH  TYR A   7      72.501  35.248 -18.901  0.00  0.00      AP1   
ATOM     32  CD2 TYR A   7      70.965  32.360 -17.564  0.00  0.00      AP1   
ATOM     33  HD2 TYR A   7      71.538  31.620 -17.025  0.00  0.00      AP1   
ATOM     34  CE2 TYR A   7      71.637  33.356 -18.081  0.00  0.00      AP1   
ATOM     35  HE2 TYR A   7      72.672  33.418 -17.779  0.00  0.00      AP1   
ATOM     36  C   TYR A   7      68.614  28.597 -16.509  0.00  0.00      AP1   
ATOM     37  O   TYR A   7      68.989  28.442 -15.311  0.00  0.00      AP1   
ATOM     38  N   VAL A   8      67.550  27.950 -17.014  0.00  0.00      AP1   
ATOM     39  HN  VAL A   8      67.295  28.100 -17.966  0.00  0.00      AP1   
ATOM     40  CA  VAL A   8      66.714  27.015 -16.254  0.00  0.00      AP1   
ATOM     41  HA  VAL A   8      67.158  26.898 -15.276  0.00  0.00      AP1   
ATOM     42  CB  VAL A   8      65.356  27.530 -15.978  0.00  0.00      AP1   
ATOM     43  HB  VAL A   8      64.849  27.664 -16.957  0.00  0.00      AP1   
ATOM     44  CG1 VAL A   8      64.534  26.568 -15.122  0.00  0.00      AP1   
ATOM     45 HG11 VAL A   8      65.131  26.195 -14.262  0.00  0.00      AP1   
ATOM     46 HG12 VAL A   8      63.739  27.128 -14.585  0.00  0.00      AP1   
ATOM     47 HG13 VAL A   8      64.119  25.721 -15.710  0.00  0.00      AP1   
ATOM     48  CG2 VAL A   8      65.676  28.906 -15.333  0.00  0.00      AP1   
ATOM     49 HG21 VAL A   8      66.497  28.938 -14.585  0.00  0.00      AP1   
ATOM     50 HG22 VAL A   8      65.861  29.657 -16.131  0.00  0.00      AP1   
ATOM     51 HG23 VAL A   8      64.747  29.190 -14.793  0.00  0.00      AP1   
ATOM     52  C   VAL A   8      66.641  25.779 -17.059  0.00  0.00      AP1   
ATOM     53  O   VAL A   8      66.532  25.873 -18.268  0.00  0.00      AP1   
ATOM     54  N   SER A   9      66.650  24.623 -16.403  0.00  0.00      AP1   
ATOM     55  HN  SER A   9      66.809  24.608 -15.419  0.00  0.00      AP1   
ATOM     56  CA  SER A   9      66.604  23.315 -17.055  0.00  0.00      AP1   
ATOM     57  HA  SER A   9      65.960  23.345 -17.921  0.00  0.00      AP1   
ATOM     58  CB  SER A   9      67.940  22.749 -17.497  0.00  0.00      AP1   
ATOM     59  HB1 SER A   9      68.637  23.478 -17.964  0.00  0.00      AP1   
ATOM     60  HB2 SER A   9      68.516  22.396 -16.615  0.00  0.00      AP1   
ATOM     61  OG  SER A   9      67.719  21.731 -18.505  0.00  0.00      AP1   
ATOM     62  HG1 SER A   9      68.590  21.335 -18.578  0.00  0.00      AP1   
ATOM     63  C   SER A   9      66.035  22.447 -15.948  0.00  0.00      AP1   
ATOM     64  O   SER A   9      65.542  22.942 -14.917  0.00  0.00      AP1   
ATOM     65  N   PHE A  10      65.868  21.143 -16.235  0.00  0.00      AP1   
ATOM     66  HN  PHE A  10      66.014  20.800 -17.159  0.00  0.00      AP1   
ATOM     67  CA  PHE A  10      65.160  20.271 -15.247  0.00  0.00      AP1   
ATOM     68  HA  PHE A  10      65.392  20.532 -14.225  0.00  0.00      AP1   
ATOM     69  CB  PHE A  10      63.583  20.282 -15.324  0.00  0.00      AP1   
ATOM     70  HB1 PHE A  10      63.235  19.754 -14.411  0.00  0.00      AP1   
ATOM     71  HB2 PHE A  10      63.194  21.317 -15.221  0.00  0.00      AP1   
ATOM     72  CG  PHE A  10      63.006  19.691 -16.619  0.00  0.00      AP1   
ATOM     73  CD1 PHE A  10      62.516  18.415 -16.642  0.00  0.00      AP1   
ATOM     74  HD1 PHE A  10      62.240  17.886 -15.742  0.00  0.00      AP1   
ATOM     75  CE1 PHE A  10      61.914  18.000 -17.842  0.00  0.00      AP1   
ATOM     76  HE1 PHE A  10      61.331  17.094 -17.773  0.00  0.00      AP1   
ATOM     77  CZ  PHE A  10      61.977  18.789 -19.040  0.00  0.00      AP1   
ATOM     78  HZ  PHE A  10      61.497  18.396 -19.924  0.00  0.00      AP1   
ATOM     79  CD2 PHE A  10      63.072  20.525 -17.817  0.00  0.00      AP1   
ATOM     80  HD2 PHE A  10      63.677  21.419 -17.808  0.00  0.00      AP1   
ATOM     81  CE2 PHE A  10      62.537  20.060 -19.021  0.00  0.00      AP1   
ATOM     82  HE2 PHE A  10      62.531  20.638 -19.934  0.00  0.00      AP1   
ATOM     83  C   PHE A  10      65.679  18.862 -15.444  0.00  0.00      AP1   
ATOM     84  O   PHE A  10      66.097  18.526 -16.535  0.00  0.00      AP1   
ATOM     85  N   ASP A  11      65.644  18.063 -14.392  0.00  0.00      AP1   
ATOM     86  HN  ASP A  11      65.345  18.365 -13.490  0.00  0.00      AP1   
ATOM     87  CA  ASP A  11      65.707  16.649 -14.639  0.00  0.00      AP1   
ATOM     88  HA  ASP A  11      66.226  16.388 -15.549  0.00  0.00      AP1   
ATOM     89  CB  ASP A  11      66.608  15.980 -13.528  0.00  0.00      AP1   
ATOM     90  HB1 ASP A  11      67.599  16.477 -13.611  0.00  0.00      AP1   
ATOM     91  HB2 ASP A  11      66.169  16.370 -12.584  0.00  0.00      AP1   
ATOM     92  CG  ASP A  11      66.766  14.503 -13.500  0.00  0.00      AP1   
ATOM     93  OD1 ASP A  11      66.066  13.731 -14.215  0.00  0.00      AP1   
ATOM     94  OD2 ASP A  11      67.680  13.984 -12.767  0.00  0.00      AP1   
ATOM     95  C   ASP A  11      64.327  15.996 -14.703  0.00  0.00      AP1   
ATOM     96  O   ASP A  11      63.498  16.075 -13.782  0.00  0.00      AP1   
ATOM     97  N   GLU A  12      63.931  15.396 -15.807  0.00  0.00      AP1   
ATOM     98  HN  GLU A  12      64.639  15.244 -16.493  0.00  0.00      AP1   
ATOM     99  CA  GLU A  12      62.563  14.824 -15.966  0.00  0.00      AP1   
ATOM    100  HA  GLU A  12      61.801  15.533 -15.680  0.00  0.00      AP1   
ATOM    101  CB  GLU A  12      62.404  14.453 -17.500  0.00  0.00      AP1   
ATOM    102  HB1 GLU A  12      62.566  15.391 -18.073  0.00  0.00      AP1   
ATOM    103  HB2 GLU A  12      63.119  13.622 -17.676  0.00  0.00      AP1   
ATOM    104  CG  GLU A  12      60.903  14.111 -17.907  0.00  0.00      AP1   
ATOM    105  HG1 GLU A  12      60.690  13.076 -17.563  0.00  0.00      AP1   
ATOM    106  HG2 GLU A  12      60.236  14.795 -17.340  0.00  0.00      AP1   
ATOM    107  CD  GLU A  12      60.495  14.176 -19.373  0.00  0.00      AP1   
ATOM    108  OE1 GLU A  12      59.279  14.113 -19.646  0.00  0.00      AP1   
ATOM    109  OE2 GLU A  12      61.393  14.332 -20.222  0.00  0.00      AP1   
ATOM    110  C   GLU A  12      62.341  13.593 -15.082  0.00  0.00      AP1   
ATOM    111  O   GLU A  12      61.175  13.263 -14.713  0.00  0.00      AP1   
ATOM    112  N   GLN A  13      63.451  12.903 -14.802  0.00  0.00      AP1   
ATOM    113  HN  GLN A  13      64.355  13.223 -15.075  0.00  0.00      AP1   
ATOM    114  CA  GLN A  13      63.360  11.638 -14.034  0.00  0.00      AP1   
ATOM    115  HA  GLN A  13      62.488  11.036 -14.243  0.00  0.00      AP1   
ATOM    116  CB  GLN A  13      64.620  10.813 -14.420  0.00  0.00      AP1   
ATOM    117  HB1 GLN A  13      65.478  11.485 -14.634  0.00  0.00      AP1   
ATOM    118  HB2 GLN A  13      64.982  10.097 -13.651  0.00  0.00      AP1   
ATOM    119  CG  GLN A  13      64.548   9.866 -15.731  0.00  0.00      AP1   
ATOM    120  HG1 GLN A  13      65.555   9.430 -15.910  0.00  0.00      AP1   
ATOM    121  HG2 GLN A  13      63.862   9.044 -15.436  0.00  0.00      AP1   
ATOM    122  CD  GLN A  13      63.868  10.522 -16.937  0.00  0.00      AP1   
ATOM    123  OE1 GLN A  13      62.671  10.342 -17.087  0.00  0.00      AP1   
ATOM    124  NE2 GLN A  13      64.613  11.288 -17.723  0.00  0.00      AP1   
ATOM    125 HE21 GLN A  13      64.159  11.726 -18.498  0.00  0.00      AP1   
ATOM    126 HE22 GLN A  13      65.589  11.411 -17.547  0.00  0.00      AP1   
ATOM    127  C   GLN A  13      63.415  11.717 -12.506  0.00  0.00      AP1   
ATOM    128  O   GLN A  13      62.752  10.953 -11.795  0.00  0.00      AP1   
ATOM    129  N   ALA A  14      64.103  12.722 -11.941  0.00  0.00      AP1   
ATOM    130  HN  ALA A  14      64.835  13.133 -12.479  0.00  0.00      AP1   
ATOM    131  CA  ALA A  14      63.974  12.964 -10.510  0.00  0.00      AP1   
ATOM    132  HA  ALA A  14      63.940  12.118  -9.840  0.00  0.00      AP1   
ATOM    133  CB  ALA A  14      65.280  13.807 -10.141  0.00  0.00      AP1   
ATOM    134  HB1 ALA A  14      65.248  14.839 -10.553  0.00  0.00      AP1   
ATOM    135  HB2 ALA A  14      65.396  13.726  -9.039  0.00  0.00      AP1   
ATOM    136  HB3 ALA A  14      66.180  13.402 -10.651  0.00  0.00      AP1   
ATOM    137  C   ALA A  14      62.683  13.873 -10.270  0.00  0.00      AP1   
ATOM    138  O   ALA A  14      62.086  13.830  -9.206  0.00  0.00      AP1   
ATOM    139  N   ARG A  15      62.311  14.654 -11.327  0.00  0.00      AP1   
ATOM    140  HN  ARG A  15      62.865  14.582 -12.153  0.00  0.00      AP1   
ATOM    141  CA  ARG A  15      61.261  15.687 -11.453  0.00  0.00      AP1   
ATOM    142  HA  ARG A  15      61.302  15.864 -12.518  0.00  0.00      AP1   
ATOM    143  CB  ARG A  15      59.837  15.238 -11.035  0.00  0.00      AP1   
ATOM    144  HB1 ARG A  15      59.749  14.947  -9.967  0.00  0.00      AP1   
ATOM    145  HB2 ARG A  15      59.206  16.143 -11.166  0.00  0.00      AP1   
ATOM    146  CG  ARG A  15      59.130  14.127 -11.902  0.00  0.00      AP1   
ATOM    147  HG1 ARG A  15      58.046  14.189 -11.665  0.00  0.00      AP1   
ATOM    148  HG2 ARG A  15      58.965  14.397 -12.967  0.00  0.00      AP1   
ATOM    149  CD  ARG A  15      59.594  12.623 -11.744  0.00  0.00      AP1   
ATOM    150  HD1 ARG A  15      58.937  11.989 -12.377  0.00  0.00      AP1   
ATOM    151  HD2 ARG A  15      60.668  12.519 -12.010  0.00  0.00      AP1   
ATOM    152  NE  ARG A  15      59.422  12.224 -10.331  0.00  0.00      AP1   
ATOM    153  HE  ARG A  15      59.594  12.891  -9.606  0.00  0.00      AP1   
ATOM    154  CZ  ARG A  15      58.956  11.098  -9.843  0.00  0.00      AP1   
ATOM    155  NH1 ARG A  15      58.729  10.032 -10.579  0.00  0.00      AP1   
ATOM    156 HH11 ARG A  15      58.279   9.252 -10.145  0.00  0.00      AP1   
ATOM    157 HH12 ARG A  15      58.923  10.038 -11.560  0.00  0.00      AP1   
ATOM    158  NH2 ARG A  15      58.739  10.983  -8.531  0.00  0.00      AP1   
ATOM    159 HH21 ARG A  15      58.212  10.246  -8.107  0.00  0.00      AP1   
ATOM    160 HH22 ARG A  15      58.871  11.837  -8.029  0.00  0.00      AP1   
ATOM    161  C   ARG A  15      61.762  16.996 -10.758  0.00  0.00      AP1   
ATOM    162  O   ARG A  15      61.078  17.660 -10.006  0.00  0.00      AP1   
ATOM    163  N   ASP A  16      62.990  17.469 -10.928  0.00  0.00      AP1   
ATOM    164  HN  ASP A  16      63.511  17.123 -11.704  0.00  0.00      AP1   
ATOM    165  CA  ASP A  16      63.464  18.581 -10.123  0.00  0.00      AP1   
ATOM    166  HA  ASP A  16      62.711  19.006  -9.476  0.00  0.00      AP1   
ATOM    167  CB  ASP A  16      64.763  18.189  -9.352  0.00  0.00      AP1   
ATOM    168  HB1 ASP A  16      65.490  18.048 -10.180  0.00  0.00      AP1   
ATOM    169  HB2 ASP A  16      65.120  19.050  -8.747  0.00  0.00      AP1   
ATOM    170  CG  ASP A  16      64.598  17.003  -8.462  0.00  0.00      AP1   
ATOM    171  OD1 ASP A  16      63.570  16.720  -7.768  0.00  0.00      AP1   
ATOM    172  OD2 ASP A  16      65.701  16.307  -8.314  0.00  0.00      AP1   
ATOM    173  C   ASP A  16      63.737  19.675 -11.132  0.00  0.00      AP1   
ATOM    174  O   ASP A  16      64.528  19.496 -12.011  0.00  0.00      AP1   
ATOM    175  N   ILE A  17      63.120  20.850 -11.003  0.00  0.00      AP1   
ATOM    176  HN  ILE A  17      62.605  21.035 -10.169  0.00  0.00      AP1   
ATOM    177  CA  ILE A  17      63.420  22.047 -11.815  0.00  0.00      AP1   
ATOM    178  HA  ILE A  17      63.784  21.800 -12.801  0.00  0.00      AP1   
ATOM    179  CB  ILE A  17      62.173  22.881 -12.182  0.00  0.00      AP1   
ATOM    180  HB  ILE A  17      61.724  23.143 -11.199  0.00  0.00      AP1   
ATOM    181  CG2 ILE A  17      62.598  24.090 -13.099  0.00  0.00      AP1   
ATOM    182 HG21 ILE A  17      62.886  23.597 -14.051  0.00  0.00      AP1   
ATOM    183 HG22 ILE A  17      61.733  24.726 -13.384  0.00  0.00      AP1   
ATOM    184 HG23 ILE A  17      63.283  24.753 -12.528  0.00  0.00      AP1   
ATOM    185  CG1 ILE A  17      61.139  21.943 -12.916  0.00  0.00      AP1   
ATOM    186 HG11 ILE A  17      61.549  21.147 -13.575  0.00  0.00      AP1   
ATOM    187 HG12 ILE A  17      60.627  21.414 -12.084  0.00  0.00      AP1   
ATOM    188  CD  ILE A  17      60.037  22.667 -13.598  0.00  0.00      AP1   
ATOM    189  HD1 ILE A  17      59.192  21.994 -13.858  0.00  0.00      AP1   
ATOM    190  HD2 ILE A  17      59.580  23.500 -13.022  0.00  0.00      AP1   
ATOM    191  HD3 ILE A  17      60.296  22.964 -14.636  0.00  0.00      AP1   
ATOM    192  C   ILE A  17      64.526  22.843 -11.175  0.00  0.00      AP1   
ATOM    193  O   ILE A  17      64.419  23.187 -10.014  0.00  0.00      AP1   
ATOM    194  N   ASN A  18      65.587  23.102 -11.953  0.00  0.00      AP1   
ATOM    195  HN  ASN A  18      65.494  22.845 -12.912  0.00  0.00      AP1   
ATOM    196  CA  ASN A  18      66.927  23.532 -11.532  0.00  0.00      AP1   
ATOM    197  HA  ASN A  18      67.020  23.615 -10.459  0.00  0.00      AP1   
ATOM    198  CB  ASN A  18      67.921  22.440 -12.036  0.00  0.00      AP1   
ATOM    199  HB1 ASN A  18      67.841  22.456 -13.144  0.00  0.00      AP1   
ATOM    200  HB2 ASN A  18      68.947  22.663 -11.672  0.00  0.00      AP1   
ATOM    201  CG  ASN A  18      67.699  20.938 -11.631  0.00  0.00      AP1   
ATOM    202  OD1 ASN A  18      67.764  20.061 -12.455  0.00  0.00      AP1   
ATOM    203  ND2 ASN A  18      67.494  20.615 -10.359  0.00  0.00      AP1   
ATOM    204 HD21 ASN A  18      67.244  19.650 -10.278  0.00  0.00      AP1   
ATOM    205 HD22 ASN A  18      67.768  21.186  -9.585  0.00  0.00      AP1   
ATOM    206  C   ASN A  18      67.379  24.859 -12.137  0.00  0.00      AP1   
ATOM    207  O   ASN A  18      67.087  25.193 -13.258  0.00  0.00      AP1   
ATOM    208  N   ILE A  19      67.984  25.761 -11.314  0.00  0.00      AP1   
ATOM    209  HN  ILE A  19      68.315  25.467 -10.420  0.00  0.00      AP1   
ATOM    210  CA  ILE A  19      68.088  27.098 -11.764  0.00  0.00      AP1   
ATOM    211  HA  ILE A  19      67.809  27.216 -12.800  0.00  0.00      AP1   
ATOM    212  CB  ILE A  19      67.305  28.057 -10.811  0.00  0.00      AP1   
ATOM    213  HB  ILE A  19      67.704  27.997  -9.776  0.00  0.00      AP1   
ATOM    214  CG2 ILE A  19      67.457  29.461 -11.347  0.00  0.00      AP1   
ATOM    215 HG21 ILE A  19      67.366  30.192 -10.515  0.00  0.00      AP1   
ATOM    216 HG22 ILE A  19      68.304  29.707 -12.022  0.00  0.00      AP1   
ATOM    217 HG23 ILE A  19      66.537  29.657 -11.937  0.00  0.00      AP1   
ATOM    218  CG1 ILE A  19      65.783  27.600 -10.664  0.00  0.00      AP1   
ATOM    219 HG11 ILE A  19      65.356  27.607 -11.690  0.00  0.00      AP1   
ATOM    220 HG12 ILE A  19      65.774  26.616 -10.148  0.00  0.00      AP1   
ATOM    221  CD  ILE A  19      65.192  28.594  -9.650  0.00  0.00      AP1   
ATOM    222  HD1 ILE A  19      65.807  28.629  -8.726  0.00  0.00      AP1   
ATOM    223  HD2 ILE A  19      65.133  29.605 -10.107  0.00  0.00      AP1   
ATOM    224  HD3 ILE A  19      64.171  28.281  -9.346  0.00  0.00      AP1   
ATOM    225  C   ILE A  19      69.504  27.502 -11.588  0.00  0.00      AP1   
ATOM    226  O   ILE A  19      70.101  27.374 -10.523  0.00  0.00      AP1   
ATOM    227  N   ALA A  20      70.144  27.844 -12.719  0.00  0.00      AP1   
ATOM    228  HN  ALA A  20      69.832  27.720 -13.658  0.00  0.00      AP1   
ATOM    229  CA  ALA A  20      71.579  28.102 -12.653  0.00  0.00      AP1   
ATOM    230  HA  ALA A  20      72.183  27.277 -12.305  0.00  0.00      AP1   
ATOM    231  CB  ALA A  20      72.156  28.227 -14.145  0.00  0.00      AP1   
ATOM    232  HB1 ALA A  20      73.265  28.294 -14.110  0.00  0.00      AP1   
ATOM    233  HB2 ALA A  20      71.792  27.418 -14.814  0.00  0.00      AP1   
ATOM    234  HB3 ALA A  20      71.806  29.137 -14.678  0.00  0.00      AP1   
ATOM    235  C   ALA A  20      71.881  29.425 -11.950  0.00  0.00      AP1   
ATOM    236  O   ALA A  20      72.288  30.437 -12.525  0.00  0.00      AP1   
ATOM    237  N   PHE A  21      71.822  29.528 -10.631  0.00  0.00      AP1   
ATOM    238  HN  PHE A  21      71.495  28.691 -10.199  0.00  0.00      AP1   
ATOM    239  CA  PHE A  21      72.297  30.640  -9.825  0.00  0.00      AP1   
ATOM    240  HA  PHE A  21      71.626  31.433 -10.118  0.00  0.00      AP1   
ATOM    241  CB  PHE A  21      72.099  30.332  -8.343  0.00  0.00      AP1   
ATOM    242  HB1 PHE A  21      72.769  29.536  -7.953  0.00  0.00      AP1   
ATOM    243  HB2 PHE A  21      72.363  31.294  -7.854  0.00  0.00      AP1   
ATOM    244  CG  PHE A  21      70.683  30.209  -7.881  0.00  0.00      AP1   
ATOM    245  CD1 PHE A  21      69.491  30.548  -8.614  0.00  0.00      AP1   
ATOM    246  HD1 PHE A  21      69.515  30.809  -9.661  0.00  0.00      AP1   
ATOM    247  CE1 PHE A  21      68.214  30.294  -8.060  0.00  0.00      AP1   
ATOM    248  HE1 PHE A  21      67.397  30.601  -8.695  0.00  0.00      AP1   
ATOM    249  CZ  PHE A  21      68.127  29.894  -6.753  0.00  0.00      AP1   
ATOM    250  HZ  PHE A  21      67.189  29.741  -6.239  0.00  0.00      AP1   
ATOM    251  CD2 PHE A  21      70.605  29.804  -6.500  0.00  0.00      AP1   
ATOM    252  HD2 PHE A  21      71.295  29.690  -5.678  0.00  0.00      AP1   
ATOM    253  CE2 PHE A  21      69.310  29.655  -5.954  0.00  0.00      AP1   
ATOM    254  HE2 PHE A  21      69.214  29.467  -4.895  0.00  0.00      AP1   
ATOM    255  C   PHE A  21      73.680  31.157 -10.085  0.00  0.00      AP1   
ATOM    256  O   PHE A  21      73.797  32.350 -10.258  0.00  0.00      AP1   
ATOM    257  N   ASP A  22      74.754  30.445 -10.112  0.00  0.00      AP1   
ATOM    258  HN  ASP A  22      74.511  29.479 -10.080  0.00  0.00      AP1   
ATOM    259  CA  ASP A  22      76.098  30.839 -10.490  0.00  0.00      AP1   
ATOM    260  HA  ASP A  22      76.541  31.445  -9.714  0.00  0.00      AP1   
ATOM    261  CB  ASP A  22      77.075  29.645 -10.474  0.00  0.00      AP1   
ATOM    262  HB1 ASP A  22      78.150  29.922 -10.458  0.00  0.00      AP1   
ATOM    263  HB2 ASP A  22      76.834  29.105  -9.533  0.00  0.00      AP1   
ATOM    264  CG  ASP A  22      76.847  28.468 -11.527  0.00  0.00      AP1   
ATOM    265  OD1 ASP A  22      75.658  28.145 -11.848  0.00  0.00      AP1   
ATOM    266  OD2 ASP A  22      77.856  27.736 -11.868  0.00  0.00      AP1   
ATOM    267  C   ASP A  22      76.235  31.454 -11.898  0.00  0.00      AP1   
ATOM    268  O   ASP A  22      76.831  32.540 -11.954  0.00  0.00      AP1   
ATOM    269  N   LYS A  23      75.536  31.012 -12.929  0.00  0.00      AP1   
ATOM    270  HN  LYS A  23      75.223  30.072 -12.817  0.00  0.00      AP1   
ATOM    271  CA  LYS A  23      75.343  31.669 -14.189  0.00  0.00      AP1   
ATOM    272  HA  LYS A  23      76.330  31.921 -14.547  0.00  0.00      AP1   
ATOM    273  CB  LYS A  23      74.642  30.765 -15.262  0.00  0.00      AP1   
ATOM    274  HB1 LYS A  23      73.685  30.474 -14.779  0.00  0.00      AP1   
ATOM    275  HB2 LYS A  23      74.488  31.440 -16.131  0.00  0.00      AP1   
ATOM    276  CG  LYS A  23      75.435  29.498 -15.724  0.00  0.00      AP1   
ATOM    277  HG1 LYS A  23      76.497  29.724 -15.958  0.00  0.00      AP1   
ATOM    278  HG2 LYS A  23      75.336  28.768 -14.892  0.00  0.00      AP1   
ATOM    279  CD  LYS A  23      74.839  29.057 -17.071  0.00  0.00      AP1   
ATOM    280  HD1 LYS A  23      73.788  28.714 -16.963  0.00  0.00      AP1   
ATOM    281  HD2 LYS A  23      74.872  29.942 -17.742  0.00  0.00      AP1   
ATOM    282  CE  LYS A  23      75.563  27.833 -17.642  0.00  0.00      AP1   
ATOM    283  HE1 LYS A  23      74.936  27.492 -18.494  0.00  0.00      AP1   
ATOM    284  HE2 LYS A  23      76.613  27.998 -17.967  0.00  0.00      AP1   
ATOM    285  NZ  LYS A  23      75.539  26.706 -16.711  0.00  0.00      AP1   
ATOM    286  HZ1 LYS A  23      74.536  26.572 -16.470  0.00  0.00      AP1   
ATOM    287  HZ2 LYS A  23      75.925  25.816 -17.087  0.00  0.00      AP1   
ATOM    288  HZ3 LYS A  23      76.048  26.949 -15.838  0.00  0.00      AP1   
ATOM    289  C   LYS A  23      74.574  32.980 -14.063  0.00  0.00      AP1   
ATOM    290  O   LYS A  23      74.980  33.970 -14.788  0.00  0.00      AP1   
ATOM    291  N   LEU A  24      73.488  33.122 -13.213  0.00  0.00      AP1   
ATOM    292  HN  LEU A  24      73.079  32.295 -12.837  0.00  0.00      AP1   
ATOM    293  CA  LEU A  24      72.779  34.338 -12.967  0.00  0.00      AP1   
ATOM    294  HA  LEU A  24      72.387  34.783 -13.869  0.00  0.00      AP1   
ATOM    295  CB  LEU A  24      71.366  33.938 -12.341  0.00  0.00      AP1   
ATOM    296  HB1 LEU A  24      71.496  33.309 -11.434  0.00  0.00      AP1   
ATOM    297  HB2 LEU A  24      70.852  34.844 -11.954  0.00  0.00      AP1   
ATOM    298  CG  LEU A  24      70.476  33.189 -13.406  0.00  0.00      AP1   
ATOM    299  HG  LEU A  24      71.146  32.447 -13.891  0.00  0.00      AP1   
ATOM    300  CD1 LEU A  24      69.458  32.292 -12.671  0.00  0.00      AP1   
ATOM    301 HD11 LEU A  24      69.927  31.644 -11.899  0.00  0.00      AP1   
ATOM    302 HD12 LEU A  24      68.625  32.853 -12.197  0.00  0.00      AP1   
ATOM    303 HD13 LEU A  24      69.033  31.556 -13.387  0.00  0.00      AP1   
ATOM    304  CD2 LEU A  24      69.793  34.140 -14.391  0.00  0.00      AP1   
ATOM    305 HD21 LEU A  24      70.469  34.149 -15.273  0.00  0.00      AP1   
ATOM    306 HD22 LEU A  24      68.831  33.724 -14.759  0.00  0.00      AP1   
ATOM    307 HD23 LEU A  24      69.635  35.151 -13.958  0.00  0.00      AP1   
ATOM    308  C   LEU A  24      73.503  35.468 -12.141  0.00  0.00      AP1   
ATOM    309  O   LEU A  24      73.248  36.632 -12.334  0.00  0.00      AP1   
ATOM    310  N   PHE A  25      74.370  35.107 -11.209  0.00  0.00      AP1   
ATOM    311  HN  PHE A  25      74.393  34.159 -10.899  0.00  0.00      AP1   
ATOM    312  CA  PHE A  25      75.172  36.127 -10.484  0.00  0.00      AP1   
ATOM    313  HA  PHE A  25      74.860  37.157 -10.570  0.00  0.00      AP1   
ATOM    314  CB  PHE A  25      75.261  35.781  -8.956  0.00  0.00      AP1   
ATOM    315  HB1 PHE A  25      75.934  34.938  -8.690  0.00  0.00      AP1   
ATOM    316  HB2 PHE A  25      75.698  36.603  -8.350  0.00  0.00      AP1   
ATOM    317  CG  PHE A  25      73.876  35.515  -8.438  0.00  0.00      AP1   
ATOM    318  CD1 PHE A  25      72.729  36.246  -8.858  0.00  0.00      AP1   
ATOM    319  HD1 PHE A  25      72.927  36.944  -9.658  0.00  0.00      AP1   
ATOM    320  CE1 PHE A  25      71.483  36.105  -8.178  0.00  0.00      AP1   
ATOM    321  HE1 PHE A  25      70.627  36.650  -8.547  0.00  0.00      AP1   
ATOM    322  CZ  PHE A  25      71.461  35.252  -7.065  0.00  0.00      AP1   
ATOM    323  HZ  PHE A  25      70.537  35.060  -6.540  0.00  0.00      AP1   
ATOM    324  CD2 PHE A  25      73.814  34.784  -7.303  0.00  0.00      AP1   
ATOM    325  HD2 PHE A  25      74.656  34.193  -6.978  0.00  0.00      AP1   
ATOM    326  CE2 PHE A  25      72.632  34.637  -6.560  0.00  0.00      AP1   
ATOM    327  HE2 PHE A  25      72.662  34.002  -5.687  0.00  0.00      AP1   
ATOM    328  C   PHE A  25      76.569  36.301 -10.995  0.00  0.00      AP1   
ATOM    329  O   PHE A  25      77.368  37.173 -10.585  0.00  0.00      AP1   
ATOM    330  N   GLY A  26      77.063  35.381 -11.936  0.00  0.00      AP1   
ATOM    331  HN  GLY A  26      76.316  34.779 -12.208  0.00  0.00      AP1   
ATOM    332  CA  GLY A  26      78.429  35.338 -12.458  0.00  0.00      AP1   
ATOM    333  HA1 GLY A  26      78.638  36.326 -12.840  0.00  0.00      AP1   
ATOM    334  HA2 GLY A  26      78.444  34.593 -13.240  0.00  0.00      AP1   
ATOM    335  C   GLY A  26      79.437  35.000 -11.432  0.00  0.00      AP1   
ATOM    336  O   GLY A  26      80.602  35.353 -11.680  0.00  0.00      AP1   
ATOM    337  N   ARG A  27      79.056  34.315 -10.377  0.00  0.00      AP1   
ATOM    338  HN  ARG A  27      78.154  33.926 -10.202  0.00  0.00      AP1   
ATOM    339  CA  ARG A  27      80.096  33.895  -9.498  0.00  0.00      AP1   
ATOM    340  HA  ARG A  27      81.027  33.739 -10.023  0.00  0.00      AP1   
ATOM    341  CB  ARG A  27      80.241  34.925  -8.363  0.00  0.00      AP1   
ATOM    342  HB1 ARG A  27      80.865  34.563  -7.518  0.00  0.00      AP1   
ATOM    343  HB2 ARG A  27      80.803  35.774  -8.809  0.00  0.00      AP1   
ATOM    344  CG  ARG A  27      78.915  35.382  -7.737  0.00  0.00      AP1   
ATOM    345  HG1 ARG A  27      78.271  35.871  -8.499  0.00  0.00      AP1   
ATOM    346  HG2 ARG A  27      78.408  34.509  -7.271  0.00  0.00      AP1   
ATOM    347  CD  ARG A  27      79.059  36.500  -6.711  0.00  0.00      AP1   
ATOM    348  HD1 ARG A  27      79.552  36.223  -5.754  0.00  0.00      AP1   
ATOM    349  HD2 ARG A  27      79.731  37.290  -7.109  0.00  0.00      AP1   
ATOM    350  NE  ARG A  27      77.723  37.058  -6.402  0.00  0.00      AP1   
ATOM    351  HE  ARG A  27      77.659  38.044  -6.553  0.00  0.00      AP1   
ATOM    352  CZ  ARG A  27      76.779  36.394  -5.730  0.00  0.00      AP1   
ATOM    353  NH1 ARG A  27      76.800  35.189  -5.272  0.00  0.00      AP1   
ATOM    354 HH11 ARG A  27      76.169  35.120  -4.500  0.00  0.00      AP1   
ATOM    355 HH12 ARG A  27      77.630  34.646  -5.146  0.00  0.00      AP1   
ATOM    356  NH2 ARG A  27      75.622  36.945  -5.404  0.00  0.00      AP1   
ATOM    357 HH21 ARG A  27      75.046  36.298  -4.903  0.00  0.00      AP1   
ATOM    358 HH22 ARG A  27      75.352  37.866  -5.684  0.00  0.00      AP1   
ATOM    359  C   ARG A  27      79.836  32.585  -8.837  0.00  0.00      AP1   
ATOM    360  O   ARG A  27      78.660  32.275  -8.682  0.00  0.00      AP1   
ATOM    361  N   ASP A  28      80.891  31.882  -8.359  0.00  0.00      AP1   
ATOM    362  HN  ASP A  28      81.793  32.286  -8.231  0.00  0.00      AP1   
ATOM    363  CA  ASP A  28      80.873  30.462  -8.026  0.00  0.00      AP1   
ATOM    364  HA  ASP A  28      80.021  29.957  -8.456  0.00  0.00      AP1   
ATOM    365  CB  ASP A  28      82.249  29.809  -8.582  0.00  0.00      AP1   
ATOM    366  HB1 ASP A  28      83.068  30.401  -8.121  0.00  0.00      AP1   
ATOM    367  HB2 ASP A  28      82.324  28.745  -8.271  0.00  0.00      AP1   
ATOM    368  CG  ASP A  28      82.274  29.851 -10.081  0.00  0.00      AP1   
ATOM    369  OD1 ASP A  28      83.391  30.249 -10.566  0.00  0.00      AP1   
ATOM    370  OD2 ASP A  28      81.248  29.536 -10.820  0.00  0.00      AP1   
ATOM    371  C   ASP A  28      80.716  30.263  -6.524  0.00  0.00      AP1   
ATOM    372  O   ASP A  28      80.820  29.064  -6.131  0.00  0.00      AP1   
ATOM    373  N   ASP A  29      80.524  31.319  -5.683  0.00  0.00      AP1   
ATOM    374  HN  ASP A  29      80.351  32.244  -6.012  0.00  0.00      AP1   
ATOM    375  CA  ASP A  29      80.216  31.157  -4.236  0.00  0.00      AP1   
ATOM    376  HA  ASP A  29      80.961  30.457  -3.886  0.00  0.00      AP1   
ATOM    377  CB  ASP A  29      80.662  32.416  -3.426  0.00  0.00      AP1   
ATOM    378  HB1 ASP A  29      80.544  32.335  -2.324  0.00  0.00      AP1   
ATOM    379  HB2 ASP A  29      81.747  32.632  -3.528  0.00  0.00      AP1   
ATOM    380  CG  ASP A  29      79.944  33.660  -3.892  0.00  0.00      AP1   
ATOM    381  OD1 ASP A  29      79.014  33.591  -4.754  0.00  0.00      AP1   
ATOM    382  OD2 ASP A  29      80.162  34.730  -3.269  0.00  0.00      AP1   
ATOM    383  C   ASP A  29      78.872  30.614  -3.957  0.00  0.00      AP1   
ATOM    384  O   ASP A  29      78.688  29.761  -3.089  0.00  0.00      AP1   
ATOM    385  N   ILE A  30      77.825  30.983  -4.750  0.00  0.00      AP1   
ATOM    386  HN  ILE A  30      77.998  31.688  -5.433  0.00  0.00      AP1   
ATOM    387  CA  ILE A  30      76.463  30.494  -4.603  0.00  0.00      AP1   
ATOM    388  HA  ILE A  30      76.256  30.629  -3.551  0.00  0.00      AP1   
ATOM    389  CB  ILE A  30      75.461  31.387  -5.443  0.00  0.00      AP1   
ATOM    390  HB  ILE A  30      75.390  32.360  -4.911  0.00  0.00      AP1   
ATOM    391  CG2 ILE A  30      75.969  31.460  -6.892  0.00  0.00      AP1   
ATOM    392 HG21 ILE A  30      75.312  32.036  -7.579  0.00  0.00      AP1   
ATOM    393 HG22 ILE A  30      76.988  31.902  -6.878  0.00  0.00      AP1   
ATOM    394 HG23 ILE A  30      75.992  30.398  -7.218  0.00  0.00      AP1   
ATOM    395  CG1 ILE A  30      74.070  30.872  -5.281  0.00  0.00      AP1   
ATOM    396 HG11 ILE A  30      73.497  31.695  -5.760  0.00  0.00      AP1   
ATOM    397 HG12 ILE A  30      73.918  29.921  -5.835  0.00  0.00      AP1   
ATOM    398  CD  ILE A  30      73.542  30.720  -3.883  0.00  0.00      AP1   
ATOM    399  HD1 ILE A  30      72.504  30.323  -3.903  0.00  0.00      AP1   
ATOM    400  HD2 ILE A  30      74.127  29.954  -3.331  0.00  0.00      AP1   
ATOM    401  HD3 ILE A  30      73.479  31.697  -3.357  0.00  0.00      AP1   
ATOM    402  C   ILE A  30      76.350  28.912  -4.969  0.00  0.00      AP1   
ATOM    403  O   ILE A  30      76.620  28.414  -6.050  0.00  0.00      AP1   
ATOM    404  N   SER A  31      75.920  28.117  -3.990  0.00  0.00      AP1   
ATOM    405  HN  SER A  31      75.712  28.391  -3.054  0.00  0.00      AP1   
ATOM    406  CA  SER A  31      75.603  26.711  -4.271  0.00  0.00      AP1   
ATOM    407  HA  SER A  31      75.048  26.571  -5.186  0.00  0.00      AP1   
ATOM    408  CB  SER A  31      76.917  25.849  -4.457  0.00  0.00      AP1   
ATOM    409  HB1 SER A  31      77.705  26.470  -4.935  0.00  0.00      AP1   
ATOM    410  HB2 SER A  31      77.473  25.715  -3.505  0.00  0.00      AP1   
ATOM    411  OG  SER A  31      76.780  24.483  -4.915  0.00  0.00      AP1   
ATOM    412  HG1 SER A  31      77.370  24.009  -4.325  0.00  0.00      AP1   
ATOM    413  C   SER A  31      74.647  26.098  -3.322  0.00  0.00      AP1   
ATOM    414  O   SER A  31      74.522  26.615  -2.220  0.00  0.00      AP1   
ATOM    415  N   HSD A  32      73.959  25.011  -3.737  0.00  0.00      AP1   
ATOM    416  HN  HSD A  32      74.236  24.599  -4.602  0.00  0.00      AP1   
ATOM    417  CA  HSD A  32      73.139  24.239  -2.790  0.00  0.00      AP1   
ATOM    418  HA  HSD A  32      72.983  23.361  -3.399  0.00  0.00      AP1   
ATOM    419  CB  HSD A  32      73.864  23.891  -1.496  0.00  0.00      AP1   
ATOM    420  HB1 HSD A  32      73.968  24.718  -0.762  0.00  0.00      AP1   
ATOM    421  HB2 HSD A  32      73.258  23.109  -0.990  0.00  0.00      AP1   
ATOM    422  ND1 HSD A  32      75.705  22.168  -2.239  0.00  0.00      AP1   
ATOM    423  HD1 HSD A  32      75.026  21.465  -2.452  0.00  0.00      AP1   
ATOM    424  CG  HSD A  32      75.341  23.390  -1.740  0.00  0.00      AP1   
ATOM    425  CE1 HSD A  32      77.054  22.074  -2.201  0.00  0.00      AP1   
ATOM    426  HE1 HSD A  32      77.618  21.269  -2.672  0.00  0.00      AP1   
ATOM    427  NE2 HSD A  32      77.558  23.126  -1.631  0.00  0.00      AP1   
ATOM    428  CD2 HSD A  32      76.483  23.950  -1.352  0.00  0.00      AP1   
ATOM    429  HD2 HSD A  32      76.684  24.813  -0.730  0.00  0.00      AP1   
ATOM    430  C   HSD A  32      71.820  24.866  -2.442  0.00  0.00      AP1   
ATOM    431  O   HSD A  32      71.337  24.522  -1.406  0.00  0.00      AP1   
ATOM    432  N   MET A  33      71.272  25.808  -3.273  0.00  0.00      AP1   
ATOM    433  HN  MET A  33      71.868  25.985  -4.052  0.00  0.00      AP1   
ATOM    434  CA  MET A  33      70.026  26.539  -3.055  0.00  0.00      AP1   
ATOM    435  HA  MET A  33      69.432  26.099  -2.267  0.00  0.00      AP1   
ATOM    436  CB  MET A  33      70.434  27.948  -2.710  0.00  0.00      AP1   
ATOM    437  HB1 MET A  33      71.087  28.330  -3.523  0.00  0.00      AP1   
ATOM    438  HB2 MET A  33      69.492  28.533  -2.644  0.00  0.00      AP1   
ATOM    439  CG  MET A  33      71.202  28.052  -1.298  0.00  0.00      AP1   
ATOM    440  HG1 MET A  33      72.071  27.360  -1.280  0.00  0.00      AP1   
ATOM    441  HG2 MET A  33      71.559  29.100  -1.214  0.00  0.00      AP1   
ATOM    442  SD  MET A  33      70.130  27.485   0.003  0.00  0.00      AP1   
ATOM    443  CE  MET A  33      69.271  29.088   0.415  0.00  0.00      AP1   
ATOM    444  HE1 MET A  33      68.484  29.440  -0.285  0.00  0.00      AP1   
ATOM    445  HE2 MET A  33      68.954  29.004   1.477  0.00  0.00      AP1   
ATOM    446  HE3 MET A  33      69.945  29.971   0.428  0.00  0.00      AP1   
ATOM    447  C   MET A  33      69.198  26.502  -4.297  0.00  0.00      AP1   
ATOM    448  O   MET A  33      68.176  27.180  -4.555  0.00  0.00      AP1   
ATOM    449  N   ASN A  34      69.639  25.721  -5.273  0.00  0.00      AP1   
ATOM    450  HN  ASN A  34      70.369  25.072  -5.070  0.00  0.00      AP1   
ATOM    451  CA  ASN A  34      69.464  26.032  -6.663  0.00  0.00      AP1   
ATOM    452  HA  ASN A  34      69.228  27.080  -6.774  0.00  0.00      AP1   
ATOM    453  CB  ASN A  34      70.801  25.705  -7.496  0.00  0.00      AP1   
ATOM    454  HB1 ASN A  34      70.892  24.598  -7.510  0.00  0.00      AP1   
ATOM    455  HB2 ASN A  34      70.731  26.074  -8.541  0.00  0.00      AP1   
ATOM    456  CG  ASN A  34      71.980  26.329  -6.860  0.00  0.00      AP1   
ATOM    457  OD1 ASN A  34      71.983  27.313  -6.100  0.00  0.00      AP1   
ATOM    458  ND2 ASN A  34      73.195  25.794  -7.247  0.00  0.00      AP1   
ATOM    459 HD21 ASN A  34      73.992  26.321  -6.953  0.00  0.00      AP1   
ATOM    460 HD22 ASN A  34      73.157  24.872  -7.633  0.00  0.00      AP1   
ATOM    461  C   ASN A  34      68.276  25.268  -7.191  0.00  0.00      AP1   
ATOM    462  O   ASN A  34      67.778  25.475  -8.286  0.00  0.00      AP1   
ATOM    463  N   ASN A  35      67.631  24.257  -6.532  0.00  0.00      AP1   
ATOM    464  HN  ASN A  35      67.823  24.100  -5.567  0.00  0.00      AP1   
ATOM    465  CA  ASN A  35      66.767  23.262  -7.083  0.00  0.00      AP1   
ATOM    466  HA  ASN A  35      66.518  23.607  -8.076  0.00  0.00      AP1   
ATOM    467  CB  ASN A  35      67.233  21.774  -6.971  0.00  0.00      AP1   
ATOM    468  HB1 ASN A  35      67.282  21.427  -5.916  0.00  0.00      AP1   
ATOM    469  HB2 ASN A  35      66.532  21.068  -7.465  0.00  0.00      AP1   
ATOM    470  CG  ASN A  35      68.704  21.602  -7.470  0.00  0.00      AP1   
ATOM    471  OD1 ASN A  35      69.106  22.191  -8.465  0.00  0.00      AP1   
ATOM    472  ND2 ASN A  35      69.536  20.708  -6.889  0.00  0.00      AP1   
ATOM    473 HD21 ASN A  35      70.420  20.630  -7.351  0.00  0.00      AP1   
ATOM    474 HD22 ASN A  35      69.210  19.924  -6.360  0.00  0.00      AP1   
ATOM    475  C   ASN A  35      65.392  23.237  -6.371  0.00  0.00      AP1   
ATOM    476  O   ASN A  35      65.212  23.446  -5.151  0.00  0.00      AP1   
ATOM    477  N   PHE A  36      64.326  23.032  -7.175  0.00  0.00      AP1   
ATOM    478  HN  PHE A  36      64.499  22.781  -8.125  0.00  0.00      AP1   
ATOM    479  CA  PHE A  36      62.988  22.983  -6.753  0.00  0.00      AP1   
ATOM    480  HA  PHE A  36      62.906  22.935  -5.677  0.00  0.00      AP1   
ATOM    481  CB  PHE A  36      62.226  24.202  -7.130  0.00  0.00      AP1   
ATOM    482  HB1 PHE A  36      62.267  24.382  -8.225  0.00  0.00      AP1   
ATOM    483  HB2 PHE A  36      61.129  24.071  -7.007  0.00  0.00      AP1   
ATOM    484  CG  PHE A  36      62.663  25.468  -6.490  0.00  0.00      AP1   
ATOM    485  CD1 PHE A  36      62.286  25.591  -5.164  0.00  0.00      AP1   
ATOM    486  HD1 PHE A  36      61.855  24.686  -4.761  0.00  0.00      AP1   
ATOM    487  CE1 PHE A  36      62.459  26.799  -4.559  0.00  0.00      AP1   
ATOM    488  HE1 PHE A  36      62.327  26.900  -3.492  0.00  0.00      AP1   
ATOM    489  CZ  PHE A  36      62.997  27.908  -5.304  0.00  0.00      AP1   
ATOM    490  HZ  PHE A  36      63.095  28.914  -4.924  0.00  0.00      AP1   
ATOM    491  CD2 PHE A  36      63.226  26.509  -7.219  0.00  0.00      AP1   
ATOM    492  HD2 PHE A  36      63.518  26.485  -8.259  0.00  0.00      AP1   
ATOM    493  CE2 PHE A  36      63.350  27.765  -6.601  0.00  0.00      AP1   
ATOM    494  HE2 PHE A  36      63.872  28.501  -7.194  0.00  0.00      AP1   
ATOM    495  C   PHE A  36      62.442  21.668  -7.207  0.00  0.00      AP1   
ATOM    496  O   PHE A  36      62.522  21.365  -8.374  0.00  0.00      AP1   
ATOM    497  N   SER A  37      61.921  20.821  -6.285  0.00  0.00      AP1   
ATOM    498  HN  SER A  37      61.681  21.036  -5.341  0.00  0.00      AP1   
ATOM    499  CA  SER A  37      61.453  19.448  -6.511  0.00  0.00      AP1   
ATOM    500  HA  SER A  37      61.809  19.042  -7.446  0.00  0.00      AP1   
ATOM    501  CB  SER A  37      62.035  18.403  -5.450  0.00  0.00      AP1   
ATOM    502  HB1 SER A  37      61.687  18.746  -4.452  0.00  0.00      AP1   
ATOM    503  HB2 SER A  37      61.593  17.429  -5.750  0.00  0.00      AP1   
ATOM    504  OG  SER A  37      63.433  18.188  -5.582  0.00  0.00      AP1   
ATOM    505  HG1 SER A  37      63.521  17.760  -6.437  0.00  0.00      AP1   
ATOM    506  C   SER A  37      59.922  19.382  -6.527  0.00  0.00      AP1   
ATOM    507  O   SER A  37      59.155  19.919  -5.750  0.00  0.00      AP1   
ATOM    508  N   ILE A  38      59.395  18.544  -7.523  0.00  0.00      AP1   
ATOM    509  HN  ILE A  38      60.018  18.056  -8.129  0.00  0.00      AP1   
ATOM    510  CA  ILE A  38      58.032  18.351  -7.811  0.00  0.00      AP1   
ATOM    511  HA  ILE A  38      57.356  18.889  -7.163  0.00  0.00      AP1   
ATOM    512  CB  ILE A  38      57.581  18.711  -9.262  0.00  0.00      AP1   
ATOM    513  HB  ILE A  38      58.197  18.110  -9.965  0.00  0.00      AP1   
ATOM    514  CG2 ILE A  38      56.120  18.335  -9.502  0.00  0.00      AP1   
ATOM    515 HG21 ILE A  38      55.603  18.573  -8.547  0.00  0.00      AP1   
ATOM    516 HG22 ILE A  38      55.732  18.955 -10.339  0.00  0.00      AP1   
ATOM    517 HG23 ILE A  38      56.095  17.243  -9.704  0.00  0.00      AP1   
ATOM    518  CG1 ILE A  38      57.821  20.264  -9.692  0.00  0.00      AP1   
ATOM    519 HG11 ILE A  38      57.355  20.380 -10.694  0.00  0.00      AP1   
ATOM    520 HG12 ILE A  38      57.332  20.875  -8.903  0.00  0.00      AP1   
ATOM    521  CD  ILE A  38      59.324  20.643  -9.888  0.00  0.00      AP1   
ATOM    522  HD1 ILE A  38      59.927  19.892 -10.441  0.00  0.00      AP1   
ATOM    523  HD2 ILE A  38      59.413  21.589 -10.465  0.00  0.00      AP1   
ATOM    524  HD3 ILE A  38      59.878  20.925  -8.967  0.00  0.00      AP1   
ATOM    525  C   ILE A  38      57.651  16.930  -7.555  0.00  0.00      AP1   
ATOM    526  O   ILE A  38      57.965  15.982  -8.306  0.00  0.00      AP1   
ATOM    527  N   ASN A  39      56.760  16.662  -6.559  0.00  0.00      AP1   
ATOM    528  HN  ASN A  39      56.622  17.298  -5.805  0.00  0.00      AP1   
ATOM    529  CA  ASN A  39      56.186  15.319  -6.250  0.00  0.00      AP1   
ATOM    530  HA  ASN A  39      56.678  14.643  -6.934  0.00  0.00      AP1   
ATOM    531  CB  ASN A  39      56.288  15.022  -4.720  0.00  0.00      AP1   
ATOM    532  HB1 ASN A  39      55.880  15.785  -4.023  0.00  0.00      AP1   
ATOM    533  HB2 ASN A  39      55.839  14.031  -4.496  0.00  0.00      AP1   
ATOM    534  CG  ASN A  39      57.806  14.936  -4.326  0.00  0.00      AP1   
ATOM    535  OD1 ASN A  39      58.514  14.066  -4.793  0.00  0.00      AP1   
ATOM    536  ND2 ASN A  39      58.285  15.779  -3.426  0.00  0.00      AP1   
ATOM    537 HD21 ASN A  39      59.205  15.676  -3.048  0.00  0.00      AP1   
ATOM    538 HD22 ASN A  39      57.821  16.651  -3.271  0.00  0.00      AP1   
ATOM    539  C   ASN A  39      54.667  15.390  -6.598  0.00  0.00      AP1   
ATOM    540  O   ASN A  39      53.892  14.466  -6.344  0.00  0.00      AP1   
ATOM    541  N   LYS A  40      54.175  16.466  -7.354  0.00  0.00      AP1   
ATOM    542  HN  LYS A  40      54.870  17.157  -7.536  0.00  0.00      AP1   
ATOM    543  CA  LYS A  40      52.798  16.649  -7.791  0.00  0.00      AP1   
ATOM    544  HA  LYS A  40      52.087  16.208  -7.108  0.00  0.00      AP1   
ATOM    545  CB  LYS A  40      52.396  18.132  -7.885  0.00  0.00      AP1   
ATOM    546  HB1 LYS A  40      53.044  18.602  -8.656  0.00  0.00      AP1   
ATOM    547  HB2 LYS A  40      51.367  18.220  -8.294  0.00  0.00      AP1   
ATOM    548  CG  LYS A  40      52.651  18.972  -6.641  0.00  0.00      AP1   
ATOM    549  HG1 LYS A  40      53.706  18.949  -6.293  0.00  0.00      AP1   
ATOM    550  HG2 LYS A  40      52.414  20.006  -6.973  0.00  0.00      AP1   
ATOM    551  CD  LYS A  40      51.693  18.613  -5.526  0.00  0.00      AP1   
ATOM    552  HD1 LYS A  40      51.873  17.630  -5.041  0.00  0.00      AP1   
ATOM    553  HD2 LYS A  40      51.682  19.447  -4.792  0.00  0.00      AP1   
ATOM    554  CE  LYS A  40      50.188  18.592  -5.926  0.00  0.00      AP1   
ATOM    555  HE1 LYS A  40      50.066  19.512  -6.536  0.00  0.00      AP1   
ATOM    556  HE2 LYS A  40      50.050  17.572  -6.345  0.00  0.00      AP1   
ATOM    557  NZ  LYS A  40      49.369  18.650  -4.745  0.00  0.00      AP1   
ATOM    558  HZ1 LYS A  40      49.467  17.765  -4.207  0.00  0.00      AP1   
ATOM    559  HZ2 LYS A  40      49.713  19.379  -4.088  0.00  0.00      AP1   
ATOM    560  HZ3 LYS A  40      48.356  18.770  -4.946  0.00  0.00      AP1   
ATOM    561  C   LYS A  40      52.642  15.979  -9.086  0.00  0.00      AP1   
ATOM    562  O   LYS A  40      53.174  16.372 -10.101  0.00  0.00      AP1   
ATOM    563  N   ARG A  41      51.745  14.973  -9.105  0.00  0.00      AP1   
ATOM    564  HN  ARG A  41      51.305  14.759  -8.236  0.00  0.00      AP1   
ATOM    565  CA  ARG A  41      51.618  14.094 -10.237  0.00  0.00      AP1   
ATOM    566  HA  ARG A  41      52.623  13.727 -10.381  0.00  0.00      AP1   
ATOM    567  CB  ARG A  41      50.787  12.860  -9.865  0.00  0.00      AP1   
ATOM    568  HB1 ARG A  41      49.964  13.128  -9.167  0.00  0.00      AP1   
ATOM    569  HB2 ARG A  41      50.317  12.389 -10.754  0.00  0.00      AP1   
ATOM    570  CG  ARG A  41      51.471  11.731  -9.153  0.00  0.00      AP1   
ATOM    571  HG1 ARG A  41      50.801  10.951  -8.732  0.00  0.00      AP1   
ATOM    572  HG2 ARG A  41      52.059  11.227  -9.950  0.00  0.00      AP1   
ATOM    573  CD  ARG A  41      52.386  12.153  -8.069  0.00  0.00      AP1   
ATOM    574  HD1 ARG A  41      53.251  12.723  -8.469  0.00  0.00      AP1   
ATOM    575  HD2 ARG A  41      51.973  12.761  -7.237  0.00  0.00      AP1   
ATOM    576  NE  ARG A  41      52.856  10.822  -7.545  0.00  0.00      AP1   
ATOM    577  HE  ARG A  41      52.356  10.004  -7.829  0.00  0.00      AP1   
ATOM    578  CZ  ARG A  41      53.430  10.679  -6.374  0.00  0.00      AP1   
ATOM    579  NH1 ARG A  41      54.263  11.577  -5.854  0.00  0.00      AP1   
ATOM    580 HH11 ARG A  41      54.581  11.507  -4.908  0.00  0.00      AP1   
ATOM    581 HH12 ARG A  41      54.410  12.488  -6.239  0.00  0.00      AP1   
ATOM    582  NH2 ARG A  41      53.373   9.443  -5.885  0.00  0.00      AP1   
ATOM    583 HH21 ARG A  41      53.891   9.078  -5.111  0.00  0.00      AP1   
ATOM    584 HH22 ARG A  41      52.982   8.831  -6.573  0.00  0.00      AP1   
ATOM    585  C   ARG A  41      51.092  14.698 -11.561  0.00  0.00      AP1   
ATOM    586  O   ARG A  41      51.470  14.250 -12.637  0.00  0.00      AP1   
ATOM    587  N   SER A  42      50.280  15.784 -11.524  0.00  0.00      AP1   
ATOM    588  HN  SER A  42      50.112  16.108 -10.596  0.00  0.00      AP1   
ATOM    589  CA  SER A  42      49.762  16.390 -12.812  0.00  0.00      AP1   
ATOM    590  HA  SER A  42      49.672  15.530 -13.458  0.00  0.00      AP1   
ATOM    591  CB  SER A  42      48.311  17.021 -12.504  0.00  0.00      AP1   
ATOM    592  HB1 SER A  42      47.667  16.265 -12.005  0.00  0.00      AP1   
ATOM    593  HB2 SER A  42      48.349  17.817 -11.730  0.00  0.00      AP1   
ATOM    594  OG  SER A  42      47.634  17.460 -13.653  0.00  0.00      AP1   
ATOM    595  HG1 SER A  42      47.141  16.647 -13.787  0.00  0.00      AP1   
ATOM    596  C   SER A  42      50.613  17.419 -13.516  0.00  0.00      AP1   
ATOM    597  O   SER A  42      50.269  17.982 -14.572  0.00  0.00      AP1   
ATOM    598  N   TYR A  43      51.811  17.606 -12.953  0.00  0.00      AP1   
ATOM    599  HN  TYR A  43      51.917  17.356 -11.993  0.00  0.00      AP1   
ATOM    600  CA  TYR A  43      52.843  18.454 -13.475  0.00  0.00      AP1   
ATOM    601  HA  TYR A  43      52.592  18.901 -14.426  0.00  0.00      AP1   
ATOM    602  CB  TYR A  43      53.383  19.511 -12.416  0.00  0.00      AP1   
ATOM    603  HB1 TYR A  43      54.014  18.984 -11.668  0.00  0.00      AP1   
ATOM    604  HB2 TYR A  43      54.083  20.193 -12.944  0.00  0.00      AP1   
ATOM    605  CG  TYR A  43      52.326  20.377 -11.763  0.00  0.00      AP1   
ATOM    606  CD1 TYR A  43      51.234  20.798 -12.561  0.00  0.00      AP1   
ATOM    607  HD1 TYR A  43      51.131  20.565 -13.610  0.00  0.00      AP1   
ATOM    608  CE1 TYR A  43      50.147  21.402 -11.895  0.00  0.00      AP1   
ATOM    609  HE1 TYR A  43      49.290  21.727 -12.467  0.00  0.00      AP1   
ATOM    610  CZ  TYR A  43      50.195  21.698 -10.517  0.00  0.00      AP1   
ATOM    611  OH  TYR A  43      49.151  22.465  -9.964  0.00  0.00      AP1   
ATOM    612  HH  TYR A  43      48.546  22.776 -10.641  0.00  0.00      AP1   
ATOM    613  CD2 TYR A  43      52.321  20.606 -10.359  0.00  0.00      AP1   
ATOM    614  HD2 TYR A  43      52.969  20.168  -9.615  0.00  0.00      AP1   
ATOM    615  CE2 TYR A  43      51.268  21.329  -9.728  0.00  0.00      AP1   
ATOM    616  HE2 TYR A  43      51.271  21.494  -8.660  0.00  0.00      AP1   
ATOM    617  C   TYR A  43      54.066  17.733 -13.932  0.00  0.00      AP1   
ATOM    618  O   TYR A  43      55.034  18.357 -14.276  0.00  0.00      AP1   
ATOM    619  N   TYR A  44      54.011  16.392 -13.927  0.00  0.00      AP1   
ATOM    620  HN  TYR A  44      53.198  15.927 -13.585  0.00  0.00      AP1   
ATOM    621  CA  TYR A  44      55.064  15.443 -14.458  0.00  0.00      AP1   
ATOM    622  HA  TYR A  44      55.999  15.766 -14.025  0.00  0.00      AP1   
ATOM    623  CB  TYR A  44      54.805  13.884 -14.156  0.00  0.00      AP1   
ATOM    624  HB1 TYR A  44      53.713  13.871 -14.358  0.00  0.00      AP1   
ATOM    625  HB2 TYR A  44      55.318  13.255 -14.915  0.00  0.00      AP1   
ATOM    626  CG  TYR A  44      55.133  13.545 -12.679  0.00  0.00      AP1   
ATOM    627  CD1 TYR A  44      55.290  14.389 -11.609  0.00  0.00      AP1   
ATOM    628  HD1 TYR A  44      55.228  15.464 -11.690  0.00  0.00      AP1   
ATOM    629  CE1 TYR A  44      55.518  13.896 -10.312  0.00  0.00      AP1   
ATOM    630  HE1 TYR A  44      55.686  14.519  -9.446  0.00  0.00      AP1   
ATOM    631  CZ  TYR A  44      55.471  12.507 -10.068  0.00  0.00      AP1   
ATOM    632  OH  TYR A  44      55.755  12.033  -8.790  0.00  0.00      AP1   
ATOM    633  HH  TYR A  44      55.775  11.073  -8.769  0.00  0.00      AP1   
ATOM    634  CD2 TYR A  44      55.133  12.115 -12.423  0.00  0.00      AP1   
ATOM    635  HD2 TYR A  44      54.977  11.494 -13.293  0.00  0.00      AP1   
ATOM    636  CE2 TYR A  44      55.243  11.598 -11.116  0.00  0.00      AP1   
ATOM    637  HE2 TYR A  44      55.254  10.522 -11.019  0.00  0.00      AP1   
ATOM    638  C   TYR A  44      55.363  15.624 -15.917  0.00  0.00      AP1   
ATOM    639  O   TYR A  44      56.474  15.639 -16.368  0.00  0.00      AP1   
ATOM    640  N   ASN A  45      54.378  15.819 -16.800  0.00  0.00      AP1   
ATOM    641  HN  ASN A  45      53.479  15.437 -16.598  0.00  0.00      AP1   
ATOM    642  CA  ASN A  45      54.583  16.262 -18.171  0.00  0.00      AP1   
ATOM    643  HA  ASN A  45      55.590  15.988 -18.451  0.00  0.00      AP1   
ATOM    644  CB  ASN A  45      53.665  15.583 -19.200  0.00  0.00      AP1   
ATOM    645  HB1 ASN A  45      52.582  15.672 -18.968  0.00  0.00      AP1   
ATOM    646  HB2 ASN A  45      53.859  15.941 -20.234  0.00  0.00      AP1   
ATOM    647  CG  ASN A  45      54.072  14.110 -19.138  0.00  0.00      AP1   
ATOM    648  OD1 ASN A  45      53.312  13.191 -18.790  0.00  0.00      AP1   
ATOM    649  ND2 ASN A  45      55.342  13.832 -19.569  0.00  0.00      AP1   
ATOM    650 HD21 ASN A  45      55.603  12.870 -19.481  0.00  0.00      AP1   
ATOM    651 HD22 ASN A  45      56.030  14.552 -19.658  0.00  0.00      AP1   
ATOM    652  C   ASN A  45      54.457  17.721 -18.277  0.00  0.00      AP1   
ATOM    653  O   ASN A  45      54.102  18.248 -19.296  0.00  0.00      AP1   
ATOM    654  N   CYS A  46      54.637  18.573 -17.246  0.00  0.00      AP1   
ATOM    655  HN  CYS A  46      55.119  18.314 -16.412  0.00  0.00      AP1   
ATOM    656  CA  CYS A  46      54.527  20.062 -17.391  0.00  0.00      AP1   
ATOM    657  HA  CYS A  46      54.418  20.322 -18.434  0.00  0.00      AP1   
ATOM    658  CB  CYS A  46      53.463  20.592 -16.406  0.00  0.00      AP1   
ATOM    659  HB1 CYS A  46      52.595  19.945 -16.654  0.00  0.00      AP1   
ATOM    660  HB2 CYS A  46      53.681  20.303 -15.356  0.00  0.00      AP1   
ATOM    661  SG  CYS A  46      53.007  22.302 -16.576  0.00  0.00      AP1   
ATOM    662  HG1 CYS A  46      54.203  22.614 -16.099  0.00  0.00      AP1   
ATOM    663  C   CYS A  46      55.894  20.805 -17.112  0.00  0.00      AP1   
ATOM    664  O   CYS A  46      55.974  22.008 -17.161  0.00  0.00      AP1   
ATOM    665  N   LEU A  47      57.032  20.044 -16.842  0.00  0.00      AP1   
ATOM    666  HN  LEU A  47      56.933  19.054 -16.777  0.00  0.00      AP1   
ATOM    667  CA  LEU A  47      58.330  20.515 -16.343  0.00  0.00      AP1   
ATOM    668  HA  LEU A  47      58.065  21.219 -15.569  0.00  0.00      AP1   
ATOM    669  CB  LEU A  47      59.209  19.388 -15.791  0.00  0.00      AP1   
ATOM    670  HB1 LEU A  47      59.410  18.683 -16.625  0.00  0.00      AP1   
ATOM    671  HB2 LEU A  47      60.250  19.737 -15.620  0.00  0.00      AP1   
ATOM    672  CG  LEU A  47      58.705  18.530 -14.603  0.00  0.00      AP1   
ATOM    673  HG  LEU A  47      57.780  18.019 -14.945  0.00  0.00      AP1   
ATOM    674  CD1 LEU A  47      59.586  17.287 -14.356  0.00  0.00      AP1   
ATOM    675 HD11 LEU A  47      59.757  16.582 -15.197  0.00  0.00      AP1   
ATOM    676 HD12 LEU A  47      60.570  17.664 -14.004  0.00  0.00      AP1   
ATOM    677 HD13 LEU A  47      59.086  16.741 -13.527  0.00  0.00      AP1   
ATOM    678  CD2 LEU A  47      58.335  19.216 -13.328  0.00  0.00      AP1   
ATOM    679 HD21 LEU A  47      57.828  18.499 -12.647  0.00  0.00      AP1   
ATOM    680 HD22 LEU A  47      59.316  19.545 -12.924  0.00  0.00      AP1   
ATOM    681 HD23 LEU A  47      57.779  20.150 -13.558  0.00  0.00      AP1   
ATOM    682  C   LEU A  47      59.023  21.335 -17.371  0.00  0.00      AP1   
ATOM    683  O   LEU A  47      59.740  22.242 -17.007  0.00  0.00      AP1   
ATOM    684  N   ASP A  48      58.772  21.034 -18.648  0.00  0.00      AP1   
ATOM    685  HN  ASP A  48      58.034  20.404 -18.877  0.00  0.00      AP1   
ATOM    686  CA  ASP A  48      59.329  21.712 -19.797  0.00  0.00      AP1   
ATOM    687  HA  ASP A  48      60.354  21.954 -19.560  0.00  0.00      AP1   
ATOM    688  CB  ASP A  48      59.241  20.930 -21.118  0.00  0.00      AP1   
ATOM    689  HB1 ASP A  48      59.512  21.596 -21.965  0.00  0.00      AP1   
ATOM    690  HB2 ASP A  48      59.874  20.027 -20.977  0.00  0.00      AP1   
ATOM    691  CG  ASP A  48      57.791  20.373 -21.426  0.00  0.00      AP1   
ATOM    692  OD1 ASP A  48      57.381  20.117 -22.623  0.00  0.00      AP1   
ATOM    693  OD2 ASP A  48      57.010  20.160 -20.421  0.00  0.00      AP1   
ATOM    694  C   ASP A  48      58.657  23.082 -20.030  0.00  0.00      AP1   
ATOM    695  O   ASP A  48      59.314  24.060 -20.320  0.00  0.00      AP1   
ATOM    696  N   GLN A  49      57.310  23.152 -19.888  0.00  0.00      AP1   
ATOM    697  HN  GLN A  49      56.859  22.264 -19.832  0.00  0.00      AP1   
ATOM    698  CA  GLN A  49      56.591  24.369 -19.896  0.00  0.00      AP1   
ATOM    699  HA  GLN A  49      56.819  24.885 -20.818  0.00  0.00      AP1   
ATOM    700  CB  GLN A  49      55.049  24.069 -19.739  0.00  0.00      AP1   
ATOM    701  HB1 GLN A  49      54.722  23.771 -18.719  0.00  0.00      AP1   
ATOM    702  HB2 GLN A  49      54.541  24.988 -20.100  0.00  0.00      AP1   
ATOM    703  CG  GLN A  49      54.476  22.922 -20.721  0.00  0.00      AP1   
ATOM    704  HG1 GLN A  49      54.808  21.919 -20.378  0.00  0.00      AP1   
ATOM    705  HG2 GLN A  49      53.375  23.047 -20.632  0.00  0.00      AP1   
ATOM    706  CD  GLN A  49      54.736  23.283 -22.188  0.00  0.00      AP1   
ATOM    707  OE1 GLN A  49      54.045  24.126 -22.805  0.00  0.00      AP1   
ATOM    708  NE2 GLN A  49      55.946  22.825 -22.668  0.00  0.00      AP1   
ATOM    709 HE21 GLN A  49      56.167  22.976 -23.632  0.00  0.00      AP1   
ATOM    710 HE22 GLN A  49      56.453  22.103 -22.198  0.00  0.00      AP1   
ATOM    711  C   GLN A  49      56.975  25.370 -18.810  0.00  0.00      AP1   
ATOM    712  O   GLN A  49      57.080  26.560 -19.006  0.00  0.00      AP1   
ATOM    713  N   ILE A  50      57.269  24.887 -17.616  0.00  0.00      AP1   
ATOM    714  HN  ILE A  50      57.281  23.897 -17.500  0.00  0.00      AP1   
ATOM    715  CA  ILE A  50      57.645  25.761 -16.442  0.00  0.00      AP1   
ATOM    716  HA  ILE A  50      56.983  26.614 -16.406  0.00  0.00      AP1   
ATOM    717  CB  ILE A  50      57.480  24.931 -15.192  0.00  0.00      AP1   
ATOM    718  HB  ILE A  50      58.065  23.987 -15.224  0.00  0.00      AP1   
ATOM    719  CG2 ILE A  50      58.096  25.723 -14.059  0.00  0.00      AP1   
ATOM    720 HG21 ILE A  50      57.544  26.687 -14.029  0.00  0.00      AP1   
ATOM    721 HG22 ILE A  50      57.854  25.183 -13.119  0.00  0.00      AP1   
ATOM    722 HG23 ILE A  50      59.192  25.904 -14.061  0.00  0.00      AP1   
ATOM    723  CG1 ILE A  50      55.993  24.576 -14.925  0.00  0.00      AP1   
ATOM    724 HG11 ILE A  50      55.318  25.420 -14.669  0.00  0.00      AP1   
ATOM    725 HG12 ILE A  50      55.631  24.017 -15.814  0.00  0.00      AP1   
ATOM    726  CD  ILE A  50      55.926  23.483 -13.818  0.00  0.00      AP1   
ATOM    727  HD1 ILE A  50      54.879  23.152 -13.649  0.00  0.00      AP1   
ATOM    728  HD2 ILE A  50      56.616  22.642 -14.042  0.00  0.00      AP1   
ATOM    729  HD3 ILE A  50      56.341  23.887 -12.870  0.00  0.00      AP1   
ATOM    730  C   ILE A  50      59.101  26.299 -16.727  0.00  0.00      AP1   
ATOM    731  O   ILE A  50      59.328  27.486 -16.683  0.00  0.00      AP1   
ATOM    732  N   SER A  51      59.994  25.360 -16.936  0.00  0.00      AP1   
ATOM    733  HN  SER A  51      59.645  24.429 -17.003  0.00  0.00      AP1   
ATOM    734  CA  SER A  51      61.405  25.640 -17.218  0.00  0.00      AP1   
ATOM    735  HA  SER A  51      61.802  26.252 -16.421  0.00  0.00      AP1   
ATOM    736  CB  SER A  51      62.276  24.314 -17.228  0.00  0.00      AP1   
ATOM    737  HB1 SER A  51      63.360  24.451 -17.433  0.00  0.00      AP1   
ATOM    738  HB2 SER A  51      62.181  23.812 -16.241  0.00  0.00      AP1   
ATOM    739  OG  SER A  51      61.768  23.411 -18.193  0.00  0.00      AP1   
ATOM    740  HG1 SER A  51      61.016  23.061 -17.709  0.00  0.00      AP1   
ATOM    741  C   SER A  51      61.722  26.444 -18.403  0.00  0.00      AP1   
ATOM    742  O   SER A  51      62.616  27.253 -18.299  0.00  0.00      AP1   
ATOM    743  N   ASP A  52      61.033  26.265 -19.572  0.00  0.00      AP1   
ATOM    744  HN  ASP A  52      60.339  25.557 -19.676  0.00  0.00      AP1   
ATOM    745  CA  ASP A  52      61.133  27.089 -20.767  0.00  0.00      AP1   
ATOM    746  HA  ASP A  52      62.169  27.223 -21.040  0.00  0.00      AP1   
ATOM    747  CB  ASP A  52      60.373  26.456 -21.958  0.00  0.00      AP1   
ATOM    748  HB1 ASP A  52      59.409  25.987 -21.669  0.00  0.00      AP1   
ATOM    749  HB2 ASP A  52      60.091  27.285 -22.641  0.00  0.00      AP1   
ATOM    750  CG  ASP A  52      61.300  25.591 -22.728  0.00  0.00      AP1   
ATOM    751  OD1 ASP A  52      62.479  25.358 -22.409  0.00  0.00      AP1   
ATOM    752  OD2 ASP A  52      60.741  25.031 -23.731  0.00  0.00      AP1   
ATOM    753  C   ASP A  52      60.771  28.565 -20.417  0.00  0.00      AP1   
ATOM    754  O   ASP A  52      61.453  29.575 -20.679  0.00  0.00      AP1   
ATOM    755  N   ASP A  53      59.593  28.754 -19.802  0.00  0.00      AP1   
ATOM    756  HN  ASP A  53      58.864  28.084 -19.680  0.00  0.00      AP1   
ATOM    757  CA  ASP A  53      59.075  30.057 -19.482  0.00  0.00      AP1   
ATOM    758  HA  ASP A  53      59.209  30.554 -20.432  0.00  0.00      AP1   
ATOM    759  CB  ASP A  53      57.546  29.771 -19.128  0.00  0.00      AP1   
ATOM    760  HB1 ASP A  53      57.415  28.982 -18.357  0.00  0.00      AP1   
ATOM    761  HB2 ASP A  53      57.104  30.700 -18.709  0.00  0.00      AP1   
ATOM    762  CG  ASP A  53      56.760  29.286 -20.338  0.00  0.00      AP1   
ATOM    763  OD1 ASP A  53      55.504  29.090 -20.119  0.00  0.00      AP1   
ATOM    764  OD2 ASP A  53      57.238  29.161 -21.492  0.00  0.00      AP1   
ATOM    765  C   ASP A  53      59.805  30.738 -18.375  0.00  0.00      AP1   
ATOM    766  O   ASP A  53      60.022  31.946 -18.447  0.00  0.00      AP1   
ATOM    767  N   LEU A  54      60.313  30.046 -17.347  0.00  0.00      AP1   
ATOM    768  HN  LEU A  54      59.988  29.106 -17.290  0.00  0.00      AP1   
ATOM    769  CA  LEU A  54      61.305  30.577 -16.414  0.00  0.00      AP1   
ATOM    770  HA  LEU A  54      60.866  31.514 -16.105  0.00  0.00      AP1   
ATOM    771  CB  LEU A  54      61.500  29.794 -15.095  0.00  0.00      AP1   
ATOM    772  HB1 LEU A  54      60.465  29.566 -14.762  0.00  0.00      AP1   
ATOM    773  HB2 LEU A  54      62.116  28.896 -15.317  0.00  0.00      AP1   
ATOM    774  CG  LEU A  54      62.238  30.560 -13.975  0.00  0.00      AP1   
ATOM    775  HG  LEU A  54      63.268  30.726 -14.356  0.00  0.00      AP1   
ATOM    776  CD1 LEU A  54      61.696  31.881 -13.568  0.00  0.00      AP1   
ATOM    777 HD11 LEU A  54      60.625  31.826 -13.278  0.00  0.00      AP1   
ATOM    778 HD12 LEU A  54      62.249  32.229 -12.670  0.00  0.00      AP1   
ATOM    779 HD13 LEU A  54      61.867  32.600 -14.398  0.00  0.00      AP1   
ATOM    780  CD2 LEU A  54      62.371  29.686 -12.745  0.00  0.00      AP1   
ATOM    781 HD21 LEU A  54      62.933  28.760 -12.991  0.00  0.00      AP1   
ATOM    782 HD22 LEU A  54      62.985  30.185 -11.965  0.00  0.00      AP1   
ATOM    783 HD23 LEU A  54      61.426  29.404 -12.232  0.00  0.00      AP1   
ATOM    784  C   LEU A  54      62.615  31.037 -17.034  0.00  0.00      AP1   
ATOM    785  O   LEU A  54      63.110  32.099 -16.738  0.00  0.00      AP1   
ATOM    786  N   ASN A  55      63.205  30.276 -18.066  0.00  0.00      AP1   
ATOM    787  HN  ASN A  55      62.808  29.421 -18.392  0.00  0.00      AP1   
ATOM    788  CA  ASN A  55      64.409  30.672 -18.835  0.00  0.00      AP1   
ATOM    789  HA  ASN A  55      65.136  30.880 -18.063  0.00  0.00      AP1   
ATOM    790  CB  ASN A  55      64.761  29.420 -19.724  0.00  0.00      AP1   
ATOM    791  HB1 ASN A  55      64.818  28.506 -19.094  0.00  0.00      AP1   
ATOM    792  HB2 ASN A  55      64.009  29.230 -20.519  0.00  0.00      AP1   
ATOM    793  CG  ASN A  55      66.093  29.522 -20.341  0.00  0.00      AP1   
ATOM    794  OD1 ASN A  55      67.128  29.217 -19.700  0.00  0.00      AP1   
ATOM    795  ND2 ASN A  55      66.076  29.819 -21.659  0.00  0.00      AP1   
ATOM    796 HD21 ASN A  55      66.873  29.571 -22.209  0.00  0.00      AP1   
ATOM    797 HD22 ASN A  55      65.473  30.520 -22.040  0.00  0.00      AP1   
ATOM    798  C   ASN A  55      64.298  31.923 -19.643  0.00  0.00      AP1   
ATOM    799  O   ASN A  55      65.168  32.806 -19.666  0.00  0.00      AP1   
ATOM    800  N   LEU A  56      63.152  32.045 -20.341  0.00  0.00      AP1   
ATOM    801  HN  LEU A  56      62.468  31.324 -20.265  0.00  0.00      AP1   
ATOM    802  CA  LEU A  56      62.765  33.230 -21.000  0.00  0.00      AP1   
ATOM    803  HA  LEU A  56      63.625  33.488 -21.600  0.00  0.00      AP1   
ATOM    804  CB  LEU A  56      61.457  32.898 -21.705  0.00  0.00      AP1   
ATOM    805  HB1 LEU A  56      61.533  31.991 -22.342  0.00  0.00      AP1   
ATOM    806  HB2 LEU A  56      60.595  32.718 -21.028  0.00  0.00      AP1   
ATOM    807  CG  LEU A  56      61.044  34.019 -22.675  0.00  0.00      AP1   
ATOM    808  HG  LEU A  56      60.877  34.911 -22.035  0.00  0.00      AP1   
ATOM    809  CD1 LEU A  56      62.132  34.262 -23.715  0.00  0.00      AP1   
ATOM    810 HD11 LEU A  56      62.988  34.700 -23.158  0.00  0.00      AP1   
ATOM    811 HD12 LEU A  56      62.434  33.298 -24.177  0.00  0.00      AP1   
ATOM    812 HD13 LEU A  56      61.936  35.015 -24.508  0.00  0.00      AP1   
ATOM    813  CD2 LEU A  56      59.774  33.661 -23.408  0.00  0.00      AP1   
ATOM    814 HD21 LEU A  56      59.919  32.653 -23.852  0.00  0.00      AP1   
ATOM    815 HD22 LEU A  56      58.978  33.546 -22.642  0.00  0.00      AP1   
ATOM    816 HD23 LEU A  56      59.460  34.401 -24.175  0.00  0.00      AP1   
ATOM    817  C   LEU A  56      62.627  34.396 -20.006  0.00  0.00      AP1   
ATOM    818  O   LEU A  56      63.064  35.499 -20.317  0.00  0.00      AP1   
ATOM    819  N   VAL A  57      62.083  34.228 -18.765  0.00  0.00      AP1   
ATOM    820  HN  VAL A  57      61.688  33.342 -18.532  0.00  0.00      AP1   
ATOM    821  CA  VAL A  57      61.980  35.242 -17.755  0.00  0.00      AP1   
ATOM    822  HA  VAL A  57      61.431  36.111 -18.088  0.00  0.00      AP1   
ATOM    823  CB  VAL A  57      61.095  34.713 -16.563  0.00  0.00      AP1   
ATOM    824  HB  VAL A  57      61.302  33.636 -16.386  0.00  0.00      AP1   
ATOM    825  CG1 VAL A  57      61.271  35.479 -15.235  0.00  0.00      AP1   
ATOM    826 HG11 VAL A  57      62.289  35.254 -14.851  0.00  0.00      AP1   
ATOM    827 HG12 VAL A  57      61.131  36.578 -15.314  0.00  0.00      AP1   
ATOM    828 HG13 VAL A  57      60.558  35.110 -14.466  0.00  0.00      AP1   
ATOM    829  CG2 VAL A  57      59.631  34.834 -16.931  0.00  0.00      AP1   
ATOM    830 HG21 VAL A  57      59.454  34.417 -17.945  0.00  0.00      AP1   
ATOM    831 HG22 VAL A  57      58.991  34.319 -16.182  0.00  0.00      AP1   
ATOM    832 HG23 VAL A  57      59.178  35.847 -16.880  0.00  0.00      AP1   
ATOM    833  C   VAL A  57      63.309  35.792 -17.270  0.00  0.00      AP1   
ATOM    834  O   VAL A  57      63.497  37.023 -17.229  0.00  0.00      AP1   
ATOM    835  N   LEU A  58      64.237  34.902 -17.016  0.00  0.00      AP1   
ATOM    836  HN  LEU A  58      64.016  33.934 -17.101  0.00  0.00      AP1   
ATOM    837  CA  LEU A  58      65.518  35.254 -16.442  0.00  0.00      AP1   
ATOM    838  HA  LEU A  58      65.323  36.117 -15.822  0.00  0.00      AP1   
ATOM    839  CB  LEU A  58      66.122  34.107 -15.737  0.00  0.00      AP1   
ATOM    840  HB1 LEU A  58      66.126  33.241 -16.433  0.00  0.00      AP1   
ATOM    841  HB2 LEU A  58      67.146  34.384 -15.408  0.00  0.00      AP1   
ATOM    842  CG  LEU A  58      65.317  33.604 -14.423  0.00  0.00      AP1   
ATOM    843  HG  LEU A  58      64.293  33.346 -14.768  0.00  0.00      AP1   
ATOM    844  CD1 LEU A  58      66.006  32.357 -13.852  0.00  0.00      AP1   
ATOM    845 HD11 LEU A  58      66.974  32.655 -13.395  0.00  0.00      AP1   
ATOM    846 HD12 LEU A  58      65.203  32.037 -13.154  0.00  0.00      AP1   
ATOM    847 HD13 LEU A  58      66.140  31.571 -14.627  0.00  0.00      AP1   
ATOM    848  CD2 LEU A  58      65.256  34.700 -13.369  0.00  0.00      AP1   
ATOM    849 HD21 LEU A  58      64.657  34.505 -12.454  0.00  0.00      AP1   
ATOM    850 HD22 LEU A  58      66.276  34.936 -12.996  0.00  0.00      AP1   
ATOM    851 HD23 LEU A  58      64.989  35.724 -13.708  0.00  0.00      AP1   
ATOM    852  C   LEU A  58      66.374  35.839 -17.529  0.00  0.00      AP1   
ATOM    853  O   LEU A  58      67.323  36.591 -17.264  0.00  0.00      AP1   
ATOM    854  N   ASN A  59      65.932  35.648 -18.839  0.00  0.00      AP1   
ATOM    855  HN  ASN A  59      65.089  35.140 -18.997  0.00  0.00      AP1   
ATOM    856  CA  ASN A  59      66.651  36.108 -19.945  0.00  0.00      AP1   
ATOM    857  HA  ASN A  59      67.671  36.298 -19.644  0.00  0.00      AP1   
ATOM    858  CB  ASN A  59      66.427  35.059 -21.148  0.00  0.00      AP1   
ATOM    859  HB1 ASN A  59      66.961  34.168 -20.753  0.00  0.00      AP1   
ATOM    860  HB2 ASN A  59      65.332  34.910 -21.263  0.00  0.00      AP1   
ATOM    861  CG  ASN A  59      66.961  35.462 -22.506  0.00  0.00      AP1   
ATOM    862  OD1 ASN A  59      67.874  36.315 -22.573  0.00  0.00      AP1   
ATOM    863  ND2 ASN A  59      66.316  35.062 -23.622  0.00  0.00      AP1   
ATOM    864 HD21 ASN A  59      66.695  35.301 -24.516  0.00  0.00      AP1   
ATOM    865 HD22 ASN A  59      65.730  34.254 -23.568  0.00  0.00      AP1   
ATOM    866  C   ASN A  59      66.211  37.531 -20.229  0.00  0.00      AP1   
ATOM    867  O   ASN A  59      67.048  38.355 -20.537  0.00  0.00      AP1   
ATOM    868  N   LYS A  60      64.973  37.922 -19.836  0.00  0.00      AP1   
ATOM    869  HN  LYS A  60      64.324  37.185 -19.661  0.00  0.00      AP1   
ATOM    870  CA  LYS A  60      64.364  39.244 -19.995  0.00  0.00      AP1   
ATOM    871  HA  LYS A  60      64.958  39.624 -20.812  0.00  0.00      AP1   
ATOM    872  CB  LYS A  60      62.832  38.973 -20.356  0.00  0.00      AP1   
ATOM    873  HB1 LYS A  60      62.470  38.266 -19.579  0.00  0.00      AP1   
ATOM    874  HB2 LYS A  60      62.273  39.915 -20.168  0.00  0.00      AP1   
ATOM    875  CG  LYS A  60      62.511  38.405 -21.762  0.00  0.00      AP1   
ATOM    876  HG1 LYS A  60      62.926  39.183 -22.439  0.00  0.00      AP1   
ATOM    877  HG2 LYS A  60      63.291  37.650 -21.999  0.00  0.00      AP1   
ATOM    878  CD  LYS A  60      60.983  38.335 -22.129  0.00  0.00      AP1   
ATOM    879  HD1 LYS A  60      60.650  37.410 -21.612  0.00  0.00      AP1   
ATOM    880  HD2 LYS A  60      60.542  39.256 -21.692  0.00  0.00      AP1   
ATOM    881  CE  LYS A  60      60.607  38.337 -23.595  0.00  0.00      AP1   
ATOM    882  HE1 LYS A  60      61.217  37.593 -24.150  0.00  0.00      AP1   
ATOM    883  HE2 LYS A  60      59.516  38.136 -23.649  0.00  0.00      AP1   
ATOM    884  NZ  LYS A  60      60.884  39.627 -24.285  0.00  0.00      AP1   
ATOM    885  HZ1 LYS A  60      60.443  40.461 -23.847  0.00  0.00      AP1   
ATOM    886  HZ2 LYS A  60      61.898  39.854 -24.266  0.00  0.00      AP1   
ATOM    887  HZ3 LYS A  60      60.609  39.573 -25.287  0.00  0.00      AP1   
ATOM    888  C   LYS A  60      64.637  40.121 -18.711  0.00  0.00      AP1   
ATOM    889  O   LYS A  60      64.709  41.336 -18.727  0.00  0.00      AP1   
ATOM    890  N   TYR A  61      64.860  39.445 -17.533  0.00  0.00      AP1   
ATOM    891  HN  TYR A  61      64.768  38.452 -17.552  0.00  0.00      AP1   
ATOM    892  CA  TYR A  61      64.897  40.122 -16.246  0.00  0.00      AP1   
ATOM    893  HA  TYR A  61      65.231  41.141 -16.380  0.00  0.00      AP1   
ATOM    894  CB  TYR A  61      63.363  40.048 -15.788  0.00  0.00      AP1   
ATOM    895  HB1 TYR A  61      62.708  40.548 -16.533  0.00  0.00      AP1   
ATOM    896  HB2 TYR A  61      62.997  39.007 -15.659  0.00  0.00      AP1   
ATOM    897  CG  TYR A  61      63.019  40.792 -14.458  0.00  0.00      AP1   
ATOM    898  CD1 TYR A  61      62.101  40.179 -13.631  0.00  0.00      AP1   
ATOM    899  HD1 TYR A  61      61.590  39.257 -13.864  0.00  0.00      AP1   
ATOM    900  CE1 TYR A  61      61.884  40.696 -12.324  0.00  0.00      AP1   
ATOM    901  HE1 TYR A  61      61.244  40.156 -11.642  0.00  0.00      AP1   
ATOM    902  CZ  TYR A  61      62.411  41.939 -11.925  0.00  0.00      AP1   
ATOM    903  OH  TYR A  61      61.926  42.522 -10.720  0.00  0.00      AP1   
ATOM    904  HH  TYR A  61      62.026  43.476 -10.767  0.00  0.00      AP1   
ATOM    905  CD2 TYR A  61      63.628  41.979 -14.047  0.00  0.00      AP1   
ATOM    906  HD2 TYR A  61      64.297  42.451 -14.752  0.00  0.00      AP1   
ATOM    907  CE2 TYR A  61      63.357  42.551 -12.834  0.00  0.00      AP1   
ATOM    908  HE2 TYR A  61      63.831  43.463 -12.502  0.00  0.00      AP1   
ATOM    909  C   TYR A  61      65.752  39.296 -15.296  0.00  0.00      AP1   
ATOM    910  O   TYR A  61      65.317  38.368 -14.652  0.00  0.00      AP1   
ATOM    911  N   ASN A  62      67.083  39.548 -15.333  0.00  0.00      AP1   
ATOM    912  HN  ASN A  62      67.320  40.365 -15.853  0.00  0.00      AP1   
ATOM    913  CA  ASN A  62      68.155  38.817 -14.668  0.00  0.00      AP1   
ATOM    914  HA  ASN A  62      68.016  37.759 -14.836  0.00  0.00      AP1   
ATOM    915  CB  ASN A  62      69.659  39.226 -15.068  0.00  0.00      AP1   
ATOM    916  HB1 ASN A  62      69.733  40.262 -14.674  0.00  0.00      AP1   
ATOM    917  HB2 ASN A  62      70.408  38.604 -14.533  0.00  0.00      AP1   
ATOM    918  CG  ASN A  62      70.134  39.314 -16.554  0.00  0.00      AP1   
ATOM    919  OD1 ASN A  62      70.966  40.148 -16.847  0.00  0.00      AP1   
ATOM    920  ND2 ASN A  62      69.467  38.612 -17.471  0.00  0.00      AP1   
ATOM    921 HD21 ASN A  62      69.799  38.659 -18.413  0.00  0.00      AP1   
ATOM    922 HD22 ASN A  62      68.741  37.947 -17.293  0.00  0.00      AP1   
ATOM    923  C   ASN A  62      68.088  38.924 -13.161  0.00  0.00      AP1   
ATOM    924  O   ASN A  62      68.190  37.941 -12.447  0.00  0.00      AP1   
ATOM    925  N   ASP A  63      67.674  40.098 -12.656  0.00  0.00      AP1   
ATOM    926  HN  ASP A  63      67.589  40.910 -13.227  0.00  0.00      AP1   
ATOM    927  CA  ASP A  63      67.304  40.452 -11.346  0.00  0.00      AP1   
ATOM    928  HA  ASP A  63      68.242  40.483 -10.811  0.00  0.00      AP1   
ATOM    929  CB  ASP A  63      66.756  41.944 -11.372  0.00  0.00      AP1   
ATOM    930  HB1 ASP A  63      65.956  42.092 -12.128  0.00  0.00      AP1   
ATOM    931  HB2 ASP A  63      66.391  42.465 -10.461  0.00  0.00      AP1   
ATOM    932  CG  ASP A  63      67.864  42.855 -11.899  0.00  0.00      AP1   
ATOM    933  OD1 ASP A  63      67.457  43.913 -12.528  0.00  0.00      AP1   
ATOM    934  OD2 ASP A  63      69.073  42.649 -11.638  0.00  0.00      AP1   
ATOM    935  C   ASP A  63      66.415  39.535 -10.446  0.00  0.00      AP1   
ATOM    936  O   ASP A  63      66.602  39.435  -9.239  0.00  0.00      AP1   
ATOM    937  N   LEU A  64      65.483  38.823 -11.087  0.00  0.00      AP1   
ATOM    938  HN  LEU A  64      65.408  38.875 -12.079  0.00  0.00      AP1   
ATOM    939  CA  LEU A  64      64.586  37.852 -10.385  0.00  0.00      AP1   
ATOM    940  HA  LEU A  64      64.114  38.365  -9.560  0.00  0.00      AP1   
ATOM    941  CB  LEU A  64      63.342  37.539 -11.297  0.00  0.00      AP1   
ATOM    942  HB1 LEU A  64      62.809  38.487 -11.525  0.00  0.00      AP1   
ATOM    943  HB2 LEU A  64      63.733  37.117 -12.248  0.00  0.00      AP1   
ATOM    944  CG  LEU A  64      62.217  36.597 -10.659  0.00  0.00      AP1   
ATOM    945  HG  LEU A  64      62.643  35.685 -10.190  0.00  0.00      AP1   
ATOM    946  CD1 LEU A  64      61.361  37.359  -9.687  0.00  0.00      AP1   
ATOM    947 HD11 LEU A  64      60.962  38.280 -10.162  0.00  0.00      AP1   
ATOM    948 HD12 LEU A  64      60.586  36.703  -9.235  0.00  0.00      AP1   
ATOM    949 HD13 LEU A  64      62.004  37.711  -8.852  0.00  0.00      AP1   
ATOM    950  CD2 LEU A  64      61.347  36.193 -11.838  0.00  0.00      AP1   
ATOM    951 HD21 LEU A  64      60.545  35.634 -11.311  0.00  0.00      AP1   
ATOM    952 HD22 LEU A  64      60.960  37.033 -12.453  0.00  0.00      AP1   
ATOM    953 HD23 LEU A  64      61.938  35.546 -12.520  0.00  0.00      AP1   
ATOM    954  C   LEU A  64      65.269  36.608  -9.724  0.00  0.00      AP1   
ATOM    955  O   LEU A  64      64.836  35.924  -8.795  0.00  0.00      AP1   
ATOM    956  N   ALA A  65      66.560  36.341 -10.143  0.00  0.00      AP1   
ATOM    957  HN  ALA A  65      66.805  36.802 -10.992  0.00  0.00      AP1   
ATOM    958  CA  ALA A  65      67.355  35.247  -9.529  0.00  0.00      AP1   
ATOM    959  HA  ALA A  65      66.742  34.361  -9.607  0.00  0.00      AP1   
ATOM    960  CB  ALA A  65      68.759  35.107 -10.195  0.00  0.00      AP1   
ATOM    961  HB1 ALA A  65      69.326  34.214  -9.854  0.00  0.00      AP1   
ATOM    962  HB2 ALA A  65      68.553  34.919 -11.270  0.00  0.00      AP1   
ATOM    963  HB3 ALA A  65      69.421  35.997 -10.130  0.00  0.00      AP1   
ATOM    964  C   ALA A  65      67.576  35.441  -8.012  0.00  0.00      AP1   
ATOM    965  O   ALA A  65      67.444  34.500  -7.269  0.00  0.00      AP1   
ATOM    966  N   TYR A  66      67.788  36.691  -7.519  0.00  0.00      AP1   
ATOM    967  HN  TYR A  66      67.842  37.424  -8.192  0.00  0.00      AP1   
ATOM    968  CA  TYR A  66      67.706  36.902  -6.076  0.00  0.00      AP1   
ATOM    969  HA  TYR A  66      68.295  36.098  -5.661  0.00  0.00      AP1   
ATOM    970  CB  TYR A  66      68.257  38.338  -5.758  0.00  0.00      AP1   
ATOM    971  HB1 TYR A  66      67.654  39.066  -6.341  0.00  0.00      AP1   
ATOM    972  HB2 TYR A  66      68.145  38.659  -4.700  0.00  0.00      AP1   
ATOM    973  CG  TYR A  66      69.661  38.329  -6.090  0.00  0.00      AP1   
ATOM    974  CD1 TYR A  66      70.518  37.684  -5.186  0.00  0.00      AP1   
ATOM    975  HD1 TYR A  66      70.056  37.048  -4.445  0.00  0.00      AP1   
ATOM    976  CE1 TYR A  66      71.848  37.941  -5.178  0.00  0.00      AP1   
ATOM    977  HE1 TYR A  66      72.519  37.630  -4.391  0.00  0.00      AP1   
ATOM    978  CZ  TYR A  66      72.469  38.771  -6.208  0.00  0.00      AP1   
ATOM    979  OH  TYR A  66      73.898  39.119  -6.116  0.00  0.00      AP1   
ATOM    980  HH  TYR A  66      74.022  39.754  -6.825  0.00  0.00      AP1   
ATOM    981  CD2 TYR A  66      70.131  39.192  -7.079  0.00  0.00      AP1   
ATOM    982  HD2 TYR A  66      69.521  39.834  -7.697  0.00  0.00      AP1   
ATOM    983  CE2 TYR A  66      71.595  39.465  -7.039  0.00  0.00      AP1   
ATOM    984  HE2 TYR A  66      71.997  40.178  -7.744  0.00  0.00      AP1   
ATOM    985  C   TYR A  66      66.405  36.595  -5.251  0.00  0.00      AP1   
ATOM    986  O   TYR A  66      66.475  36.207  -4.054  0.00  0.00      AP1   
ATOM    987  N   SER A  67      65.220  36.776  -5.802  0.00  0.00      AP1   
ATOM    988  HN  SER A  67      65.199  37.183  -6.712  0.00  0.00      AP1   
ATOM    989  CA  SER A  67      63.985  36.425  -5.202  0.00  0.00      AP1   
ATOM    990  HA  SER A  67      63.832  36.850  -4.221  0.00  0.00      AP1   
ATOM    991  CB  SER A  67      62.819  36.721  -6.101  0.00  0.00      AP1   
ATOM    992  HB1 SER A  67      63.020  36.344  -7.126  0.00  0.00      AP1   
ATOM    993  HB2 SER A  67      61.925  36.166  -5.745  0.00  0.00      AP1   
ATOM    994  OG  SER A  67      62.487  38.091  -6.224  0.00  0.00      AP1   
ATOM    995  HG1 SER A  67      63.070  38.559  -6.827  0.00  0.00      AP1   
ATOM    996  C   SER A  67      63.932  34.877  -5.091  0.00  0.00      AP1   
ATOM    997  O   SER A  67      63.694  34.386  -4.010  0.00  0.00      AP1   
ATOM    998  N   LEU A  68      64.320  34.117  -6.128  0.00  0.00      AP1   
ATOM    999  HN  LEU A  68      64.631  34.527  -6.982  0.00  0.00      AP1   
ATOM   1000  CA  LEU A  68      64.376  32.734  -6.116  0.00  0.00      AP1   
ATOM   1001  HA  LEU A  68      63.371  32.431  -5.863  0.00  0.00      AP1   
ATOM   1002  CB  LEU A  68      64.699  32.201  -7.539  0.00  0.00      AP1   
ATOM   1003  HB1 LEU A  68      65.725  32.584  -7.724  0.00  0.00      AP1   
ATOM   1004  HB2 LEU A  68      64.794  31.108  -7.713  0.00  0.00      AP1   
ATOM   1005  CG  LEU A  68      63.669  32.660  -8.627  0.00  0.00      AP1   
ATOM   1006  HG  LEU A  68      63.178  33.632  -8.408  0.00  0.00      AP1   
ATOM   1007  CD1 LEU A  68      64.163  32.636 -10.066  0.00  0.00      AP1   
ATOM   1008 HD11 LEU A  68      64.573  31.627 -10.286  0.00  0.00      AP1   
ATOM   1009 HD12 LEU A  68      63.392  33.037 -10.758  0.00  0.00      AP1   
ATOM   1010 HD13 LEU A  68      65.014  33.339 -10.192  0.00  0.00      AP1   
ATOM   1011  CD2 LEU A  68      62.382  31.715  -8.530  0.00  0.00      AP1   
ATOM   1012 HD21 LEU A  68      61.660  32.066  -9.298  0.00  0.00      AP1   
ATOM   1013 HD22 LEU A  68      62.656  30.650  -8.687  0.00  0.00      AP1   
ATOM   1014 HD23 LEU A  68      61.791  31.911  -7.610  0.00  0.00      AP1   
ATOM   1015  C   LEU A  68      65.375  32.139  -5.139  0.00  0.00      AP1   
ATOM   1016  O   LEU A  68      65.150  31.099  -4.514  0.00  0.00      AP1   
ATOM   1017  N   LEU A  69      66.527  32.768  -4.888  0.00  0.00      AP1   
ATOM   1018  HN  LEU A  69      66.774  33.459  -5.563  0.00  0.00      AP1   
ATOM   1019  CA  LEU A  69      67.301  32.464  -3.769  0.00  0.00      AP1   
ATOM   1020  HA  LEU A  69      67.490  31.402  -3.818  0.00  0.00      AP1   
ATOM   1021  CB  LEU A  69      68.633  33.271  -3.811  0.00  0.00      AP1   
ATOM   1022  HB1 LEU A  69      69.159  32.950  -4.735  0.00  0.00      AP1   
ATOM   1023  HB2 LEU A  69      68.373  34.346  -3.918  0.00  0.00      AP1   
ATOM   1024  CG  LEU A  69      69.581  33.154  -2.576  0.00  0.00      AP1   
ATOM   1025  HG  LEU A  69      68.995  33.230  -1.635  0.00  0.00      AP1   
ATOM   1026  CD1 LEU A  69      70.086  31.771  -2.563  0.00  0.00      AP1   
ATOM   1027 HD11 LEU A  69      69.285  31.012  -2.430  0.00  0.00      AP1   
ATOM   1028 HD12 LEU A  69      70.778  31.538  -3.401  0.00  0.00      AP1   
ATOM   1029 HD13 LEU A  69      70.740  31.747  -1.665  0.00  0.00      AP1   
ATOM   1030  CD2 LEU A  69      70.685  34.262  -2.649  0.00  0.00      AP1   
ATOM   1031 HD21 LEU A  69      70.311  35.308  -2.655  0.00  0.00      AP1   
ATOM   1032 HD22 LEU A  69      71.346  34.183  -1.760  0.00  0.00      AP1   
ATOM   1033 HD23 LEU A  69      71.306  34.075  -3.550  0.00  0.00      AP1   
ATOM   1034  C   LEU A  69      66.620  32.810  -2.410  0.00  0.00      AP1   
ATOM   1035  O   LEU A  69      66.738  32.016  -1.453  0.00  0.00      AP1   
ATOM   1036  N   GLU A  70      65.985  33.981  -2.236  0.00  0.00      AP1   
ATOM   1037  HN  GLU A  70      66.091  34.695  -2.924  0.00  0.00      AP1   
ATOM   1038  CA  GLU A  70      65.314  34.418  -1.003  0.00  0.00      AP1   
ATOM   1039  HA  GLU A  70      66.061  34.272  -0.237  0.00  0.00      AP1   
ATOM   1040  CB  GLU A  70      64.838  35.889  -1.036  0.00  0.00      AP1   
ATOM   1041  HB1 GLU A  70      65.768  36.492  -1.110  0.00  0.00      AP1   
ATOM   1042  HB2 GLU A  70      64.252  36.121  -1.951  0.00  0.00      AP1   
ATOM   1043  CG  GLU A  70      64.114  36.361   0.250  0.00  0.00      AP1   
ATOM   1044  HG1 GLU A  70      63.066  35.995   0.302  0.00  0.00      AP1   
ATOM   1045  HG2 GLU A  70      64.584  36.062   1.211  0.00  0.00      AP1   
ATOM   1046  CD  GLU A  70      63.943  37.912   0.304  0.00  0.00      AP1   
ATOM   1047  OE1 GLU A  70      64.867  38.598  -0.102  0.00  0.00      AP1   
ATOM   1048  OE2 GLU A  70      62.877  38.343   0.849  0.00  0.00      AP1   
ATOM   1049  C   GLU A  70      64.127  33.595  -0.525  0.00  0.00      AP1   
ATOM   1050  O   GLU A  70      64.112  33.181   0.601  0.00  0.00      AP1   
ATOM   1051  N   ILE A  71      63.244  33.214  -1.428  0.00  0.00      AP1   
ATOM   1052  HN  ILE A  71      63.378  33.447  -2.388  0.00  0.00      AP1   
ATOM   1053  CA  ILE A  71      62.175  32.357  -1.068  0.00  0.00      AP1   
ATOM   1054  HA  ILE A  71      61.702  32.837  -0.224  0.00  0.00      AP1   
ATOM   1055  CB  ILE A  71      61.260  32.246  -2.280  0.00  0.00      AP1   
ATOM   1056  HB  ILE A  71      61.139  33.296  -2.621  0.00  0.00      AP1   
ATOM   1057  CG2 ILE A  71      61.870  31.460  -3.493  0.00  0.00      AP1   
ATOM   1058 HG21 ILE A  71      62.943  31.720  -3.617  0.00  0.00      AP1   
ATOM   1059 HG22 ILE A  71      61.758  30.394  -3.201  0.00  0.00      AP1   
ATOM   1060 HG23 ILE A  71      61.309  31.723  -4.415  0.00  0.00      AP1   
ATOM   1061  CG1 ILE A  71      59.920  31.672  -1.869  0.00  0.00      AP1   
ATOM   1062 HG11 ILE A  71      59.145  31.719  -2.664  0.00  0.00      AP1   
ATOM   1063 HG12 ILE A  71      60.030  30.605  -1.580  0.00  0.00      AP1   
ATOM   1064  CD  ILE A  71      59.178  32.480  -0.634  0.00  0.00      AP1   
ATOM   1065  HD1 ILE A  71      59.168  33.540  -0.967  0.00  0.00      AP1   
ATOM   1066  HD2 ILE A  71      58.195  31.990  -0.466  0.00  0.00      AP1   
ATOM   1067  HD3 ILE A  71      59.664  32.406   0.362  0.00  0.00      AP1   
ATOM   1068  C   ILE A  71      62.624  31.029  -0.529  0.00  0.00      AP1   
ATOM   1069  O   ILE A  71      62.201  30.522   0.497  0.00  0.00      AP1   
ATOM   1070  N   ARG A  72      63.580  30.294  -1.242  0.00  0.00      AP1   
ATOM   1071  HN  ARG A  72      63.793  30.769  -2.092  0.00  0.00      AP1   
ATOM   1072  CA  ARG A  72      64.355  29.116  -0.779  0.00  0.00      AP1   
ATOM   1073  HA  ARG A  72      63.567  28.414  -0.550  0.00  0.00      AP1   
ATOM   1074  CB  ARG A  72      65.210  28.545  -1.917  0.00  0.00      AP1   
ATOM   1075  HB1 ARG A  72      64.529  28.060  -2.649  0.00  0.00      AP1   
ATOM   1076  HB2 ARG A  72      65.720  29.346  -2.493  0.00  0.00      AP1   
ATOM   1077  CG  ARG A  72      66.326  27.562  -1.487  0.00  0.00      AP1   
ATOM   1078  HG1 ARG A  72      66.852  27.280  -2.424  0.00  0.00      AP1   
ATOM   1079  HG2 ARG A  72      67.083  27.923  -0.758  0.00  0.00      AP1   
ATOM   1080  CD  ARG A  72      65.806  26.237  -0.872  0.00  0.00      AP1   
ATOM   1081  HD1 ARG A  72      66.649  25.634  -0.471  0.00  0.00      AP1   
ATOM   1082  HD2 ARG A  72      65.070  26.421  -0.060  0.00  0.00      AP1   
ATOM   1083  NE  ARG A  72      65.114  25.480  -1.972  0.00  0.00      AP1   
ATOM   1084  HE  ARG A  72      65.186  25.711  -2.943  0.00  0.00      AP1   
ATOM   1085  CZ  ARG A  72      64.465  24.365  -1.783  0.00  0.00      AP1   
ATOM   1086  NH1 ARG A  72      64.238  23.837  -0.584  0.00  0.00      AP1   
ATOM   1087 HH11 ARG A  72      64.019  22.874  -0.740  0.00  0.00      AP1   
ATOM   1088 HH12 ARG A  72      64.153  24.319   0.288  0.00  0.00      AP1   
ATOM   1089  NH2 ARG A  72      64.016  23.593  -2.720  0.00  0.00      AP1   
ATOM   1090 HH21 ARG A  72      63.489  22.790  -2.441  0.00  0.00      AP1   
ATOM   1091 HH22 ARG A  72      64.444  23.640  -3.622  0.00  0.00      AP1   
ATOM   1092  C   ARG A  72      65.141  29.310   0.485  0.00  0.00      AP1   
ATOM   1093  O   ARG A  72      65.128  28.429   1.358  0.00  0.00      AP1   
ATOM   1094  N   TYR A  73      65.815  30.539   0.604  0.00  0.00      AP1   
ATOM   1095  HN  TYR A  73      65.836  31.128  -0.199  0.00  0.00      AP1   
ATOM   1096  CA  TYR A  73      66.430  30.867   1.829  0.00  0.00      AP1   
ATOM   1097  HA  TYR A  73      67.177  30.107   2.006  0.00  0.00      AP1   
ATOM   1098  CB  TYR A  73      67.230  32.220   1.649  0.00  0.00      AP1   
ATOM   1099  HB1 TYR A  73      68.042  32.208   0.891  0.00  0.00      AP1   
ATOM   1100  HB2 TYR A  73      66.573  33.033   1.271  0.00  0.00      AP1   
ATOM   1101  CG  TYR A  73      67.802  32.558   2.987  0.00  0.00      AP1   
ATOM   1102  CD1 TYR A  73      69.159  32.241   3.114  0.00  0.00      AP1   
ATOM   1103  HD1 TYR A  73      69.414  31.568   2.309  0.00  0.00      AP1   
ATOM   1104  CE1 TYR A  73      69.861  32.543   4.265  0.00  0.00      AP1   
ATOM   1105  HE1 TYR A  73      70.887  32.219   4.354  0.00  0.00      AP1   
ATOM   1106  CZ  TYR A  73      69.203  33.247   5.303  0.00  0.00      AP1   
ATOM   1107  OH  TYR A  73      69.857  33.411   6.518  0.00  0.00      AP1   
ATOM   1108  HH  TYR A  73      70.744  33.045   6.485  0.00  0.00      AP1   
ATOM   1109  CD2 TYR A  73      67.200  33.381   3.993  0.00  0.00      AP1   
ATOM   1110  HD2 TYR A  73      66.245  33.820   3.747  0.00  0.00      AP1   
ATOM   1111  CE2 TYR A  73      67.897  33.606   5.176  0.00  0.00      AP1   
ATOM   1112  HE2 TYR A  73      67.372  34.207   5.903  0.00  0.00      AP1   
ATOM   1113  C   TYR A  73      65.404  30.953   2.973  0.00  0.00      AP1   
ATOM   1114  O   TYR A  73      65.579  30.432   4.062  0.00  0.00      AP1   
ATOM   1115  N   ASN A  74      64.267  31.670   2.791  0.00  0.00      AP1   
ATOM   1116  HN  ASN A  74      64.267  32.376   2.086  0.00  0.00      AP1   
ATOM   1117  CA  ASN A  74      63.151  31.747   3.774  0.00  0.00      AP1   
ATOM   1118  HA  ASN A  74      63.644  32.195   4.625  0.00  0.00      AP1   
ATOM   1119  CB  ASN A  74      62.061  32.718   3.354  0.00  0.00      AP1   
ATOM   1120  HB1 ASN A  74      61.665  32.415   2.361  0.00  0.00      AP1   
ATOM   1121  HB2 ASN A  74      61.128  32.577   3.941  0.00  0.00      AP1   
ATOM   1122  CG  ASN A  74      62.499  34.115   3.353  0.00  0.00      AP1   
ATOM   1123  OD1 ASN A  74      63.606  34.537   3.699  0.00  0.00      AP1   
ATOM   1124  ND2 ASN A  74      61.557  34.946   2.908  0.00  0.00      AP1   
ATOM   1125 HD21 ASN A  74      61.706  35.935   2.902  0.00  0.00      AP1   
ATOM   1126 HD22 ASN A  74      60.626  34.611   2.759  0.00  0.00      AP1   
ATOM   1127  C   ASN A  74      62.627  30.327   4.097  0.00  0.00      AP1   
ATOM   1128  O   ASN A  74      62.389  29.984   5.304  0.00  0.00      AP1   
ATOM   1129  N   MET A  75      62.438  29.425   3.074  0.00  0.00      AP1   
ATOM   1130  HN  MET A  75      62.624  29.727   2.143  0.00  0.00      AP1   
ATOM   1131  CA  MET A  75      62.037  28.066   3.273  0.00  0.00      AP1   
ATOM   1132  HA  MET A  75      61.071  28.037   3.757  0.00  0.00      AP1   
ATOM   1133  CB  MET A  75      61.886  27.442   1.903  0.00  0.00      AP1   
ATOM   1134  HB1 MET A  75      62.840  27.565   1.346  0.00  0.00      AP1   
ATOM   1135  HB2 MET A  75      61.767  26.343   2.013  0.00  0.00      AP1   
ATOM   1136  CG  MET A  75      60.661  28.057   1.164  0.00  0.00      AP1   
ATOM   1137  HG1 MET A  75      59.737  27.549   1.515  0.00  0.00      AP1   
ATOM   1138  HG2 MET A  75      60.597  29.115   1.498  0.00  0.00      AP1   
ATOM   1139  SD  MET A  75      60.765  27.797  -0.574  0.00  0.00      AP1   
ATOM   1140  CE  MET A  75      60.781  25.942  -0.525  0.00  0.00      AP1   
ATOM   1141  HE1 MET A  75      60.252  25.507   0.350  0.00  0.00      AP1   
ATOM   1142  HE2 MET A  75      60.431  25.439  -1.451  0.00  0.00      AP1   
ATOM   1143  HE3 MET A  75      61.800  25.553  -0.312  0.00  0.00      AP1   
ATOM   1144  C   MET A  75      63.060  27.259   4.083  0.00  0.00      AP1   
ATOM   1145  O   MET A  75      62.715  26.555   5.079  0.00  0.00      AP1   
ATOM   1146  N   ALA A  76      64.362  27.392   3.763  0.00  0.00      AP1   
ATOM   1147  HN  ALA A  76      64.584  27.925   2.951  0.00  0.00      AP1   
ATOM   1148  CA  ALA A  76      65.340  26.582   4.359  0.00  0.00      AP1   
ATOM   1149  HA  ALA A  76      64.889  25.605   4.443  0.00  0.00      AP1   
ATOM   1150  CB  ALA A  76      66.662  26.679   3.544  0.00  0.00      AP1   
ATOM   1151  HB1 ALA A  76      67.156  27.659   3.715  0.00  0.00      AP1   
ATOM   1152  HB2 ALA A  76      67.371  25.914   3.927  0.00  0.00      AP1   
ATOM   1153  HB3 ALA A  76      66.514  26.505   2.457  0.00  0.00      AP1   
ATOM   1154  C   ALA A  76      65.585  26.961   5.799  0.00  0.00      AP1   
ATOM   1155  O   ALA A  76      65.815  26.174   6.736  0.00  0.00      AP1   
ATOM   1156  N   THR A  77      65.571  28.302   6.066  0.00  0.00      AP1   
ATOM   1157  HN  THR A  77      65.377  29.074   5.467  0.00  0.00      AP1   
ATOM   1158  CA  THR A  77      66.116  28.830   7.291  0.00  0.00      AP1   
ATOM   1159  HA  THR A  77      66.883  28.145   7.621  0.00  0.00      AP1   
ATOM   1160  CB  THR A  77      66.946  30.098   7.144  0.00  0.00      AP1   
ATOM   1161  HB  THR A  77      67.526  30.311   8.067  0.00  0.00      AP1   
ATOM   1162  OG1 THR A  77      66.156  31.234   6.654  0.00  0.00      AP1   
ATOM   1163  HG1 THR A  77      66.120  30.994   5.725  0.00  0.00      AP1   
ATOM   1164  CG2 THR A  77      68.109  29.816   6.149  0.00  0.00      AP1   
ATOM   1165 HG21 THR A  77      67.726  29.432   5.180  0.00  0.00      AP1   
ATOM   1166 HG22 THR A  77      68.697  30.754   6.056  0.00  0.00      AP1   
ATOM   1167 HG23 THR A  77      68.845  29.184   6.690  0.00  0.00      AP1   
ATOM   1168  C   THR A  77      65.083  29.021   8.397  0.00  0.00      AP1   
ATOM   1169  O   THR A  77      65.298  29.213   9.550  0.00  0.00      AP1   
ATOM   1170  N   LYS A  78      63.799  28.868   7.969  0.00  0.00      AP1   
ATOM   1171  HN  LYS A  78      63.510  28.824   7.015  0.00  0.00      AP1   
ATOM   1172  CA  LYS A  78      62.692  29.063   8.942  0.00  0.00      AP1   
ATOM   1173  HA  LYS A  78      63.122  29.474   9.844  0.00  0.00      AP1   
ATOM   1174  CB  LYS A  78      61.671  30.070   8.426  0.00  0.00      AP1   
ATOM   1175  HB1 LYS A  78      61.335  29.758   7.414  0.00  0.00      AP1   
ATOM   1176  HB2 LYS A  78      60.819  30.097   9.138  0.00  0.00      AP1   
ATOM   1177  CG  LYS A  78      62.221  31.479   8.281  0.00  0.00      AP1   
ATOM   1178  HG1 LYS A  78      62.572  31.719   9.307  0.00  0.00      AP1   
ATOM   1179  HG2 LYS A  78      63.102  31.483   7.605  0.00  0.00      AP1   
ATOM   1180  CD  LYS A  78      61.260  32.651   7.809  0.00  0.00      AP1   
ATOM   1181  HD1 LYS A  78      61.764  33.579   7.462  0.00  0.00      AP1   
ATOM   1182  HD2 LYS A  78      60.774  32.266   6.887  0.00  0.00      AP1   
ATOM   1183  CE  LYS A  78      60.195  32.973   8.861  0.00  0.00      AP1   
ATOM   1184  HE1 LYS A  78      59.366  32.253   8.689  0.00  0.00      AP1   
ATOM   1185  HE2 LYS A  78      60.581  32.814   9.891  0.00  0.00      AP1   
ATOM   1186  NZ  LYS A  78      59.754  34.289   8.674  0.00  0.00      AP1   
ATOM   1187  HZ1 LYS A  78      58.917  34.487   9.258  0.00  0.00      AP1   
ATOM   1188  HZ2 LYS A  78      60.477  35.019   8.838  0.00  0.00      AP1   
ATOM   1189  HZ3 LYS A  78      59.419  34.344   7.691  0.00  0.00      AP1   
ATOM   1190  C   LYS A  78      62.160  27.702   9.318  0.00  0.00      AP1   
ATOM   1191  O   LYS A  78      61.675  26.984   8.455  0.00  0.00      AP1   
ATOM   1192  N   GLU A  79      62.359  27.262  10.587  0.00  0.00      AP1   
ATOM   1193  HN  GLU A  79      62.701  27.866  11.303  0.00  0.00      AP1   
ATOM   1194  CA  GLU A  79      62.024  25.891  11.079  0.00  0.00      AP1   
ATOM   1195  HA  GLU A  79      62.516  25.224  10.386  0.00  0.00      AP1   
ATOM   1196  CB  GLU A  79      62.646  25.609  12.456  0.00  0.00      AP1   
ATOM   1197  HB1 GLU A  79      62.344  26.466  13.096  0.00  0.00      AP1   
ATOM   1198  HB2 GLU A  79      62.269  24.678  12.931  0.00  0.00      AP1   
ATOM   1199  CG  GLU A  79      64.191  25.425  12.435  0.00  0.00      AP1   
ATOM   1200  HG1 GLU A  79      64.445  24.529  11.829  0.00  0.00      AP1   
ATOM   1201  HG2 GLU A  79      64.728  26.358  12.162  0.00  0.00      AP1   
ATOM   1202  CD  GLU A  79      64.788  25.041  13.792  0.00  0.00      AP1   
ATOM   1203  OE1 GLU A  79      64.630  23.906  14.308  0.00  0.00      AP1   
ATOM   1204  OE2 GLU A  79      65.456  25.862  14.433  0.00  0.00      AP1   
ATOM   1205  C   GLU A  79      60.484  25.618  11.146  0.00  0.00      AP1   
ATOM   1206  O   GLU A  79      60.021  24.475  10.910  0.00  0.00      AP1   
ATOM   1207  N   ASN A  80      59.710  26.648  11.471  0.00  0.00      AP1   
ATOM   1208  HN  ASN A  80      60.231  27.494  11.557  0.00  0.00      AP1   
ATOM   1209  CA  ASN A  80      58.265  26.600  11.652  0.00  0.00      AP1   
ATOM   1210  HA  ASN A  80      57.860  25.632  11.395  0.00  0.00      AP1   
ATOM   1211  CB  ASN A  80      57.864  26.852  13.171  0.00  0.00      AP1   
ATOM   1212  HB1 ASN A  80      58.085  27.908  13.435  0.00  0.00      AP1   
ATOM   1213  HB2 ASN A  80      56.787  26.616  13.304  0.00  0.00      AP1   
ATOM   1214  CG  ASN A  80      58.729  26.038  14.087  0.00  0.00      AP1   
ATOM   1215  OD1 ASN A  80      59.490  26.455  14.972  0.00  0.00      AP1   
ATOM   1216  ND2 ASN A  80      58.608  24.683  13.965  0.00  0.00      AP1   
ATOM   1217 HD21 ASN A  80      59.274  24.017  14.301  0.00  0.00      AP1   
ATOM   1218 HD22 ASN A  80      57.811  24.280  13.516  0.00  0.00      AP1   
ATOM   1219  C   ASN A  80      57.781  27.680  10.699  0.00  0.00      AP1   
ATOM   1220  O   ASN A  80      57.372  28.776  11.166  0.00  0.00      AP1   
ATOM   1221  N   TYR A  81      57.826  27.512   9.380  0.00  0.00      AP1   
ATOM   1222  HN  TYR A  81      58.192  26.678   8.974  0.00  0.00      AP1   
ATOM   1223  CA  TYR A  81      57.460  28.538   8.432  0.00  0.00      AP1   
ATOM   1224  HA  TYR A  81      57.632  29.514   8.860  0.00  0.00      AP1   
ATOM   1225  CB  TYR A  81      58.314  28.393   7.130  0.00  0.00      AP1   
ATOM   1226  HB1 TYR A  81      59.410  28.500   7.280  0.00  0.00      AP1   
ATOM   1227  HB2 TYR A  81      58.078  27.358   6.805  0.00  0.00      AP1   
ATOM   1228  CG  TYR A  81      58.074  29.397   6.001  0.00  0.00      AP1   
ATOM   1229  CD1 TYR A  81      57.904  30.739   6.185  0.00  0.00      AP1   
ATOM   1230  HD1 TYR A  81      57.711  31.170   7.156  0.00  0.00      AP1   
ATOM   1231  CE1 TYR A  81      57.963  31.612   5.143  0.00  0.00      AP1   
ATOM   1232  HE1 TYR A  81      57.932  32.674   5.341  0.00  0.00      AP1   
ATOM   1233  CZ  TYR A  81      58.148  31.173   3.849  0.00  0.00      AP1   
ATOM   1234  OH  TYR A  81      58.372  32.087   2.791  0.00  0.00      AP1   
ATOM   1235  HH  TYR A  81      58.632  32.962   3.087  0.00  0.00      AP1   
ATOM   1236  CD2 TYR A  81      58.339  28.903   4.687  0.00  0.00      AP1   
ATOM   1237  HD2 TYR A  81      58.592  27.878   4.459  0.00  0.00      AP1   
ATOM   1238  CE2 TYR A  81      58.342  29.776   3.634  0.00  0.00      AP1   
ATOM   1239  HE2 TYR A  81      58.567  29.348   2.668  0.00  0.00      AP1   
ATOM   1240  C   TYR A  81      56.006  28.455   8.098  0.00  0.00      AP1   
ATOM   1241  O   TYR A  81      55.440  27.468   7.507  0.00  0.00      AP1   
ATOM   1242  N   THR A  82      55.260  29.568   8.345  0.00  0.00      AP1   
ATOM   1243  HN  THR A  82      55.578  30.415   8.762  0.00  0.00      AP1   
ATOM   1244  CA  THR A  82      53.795  29.536   8.224  0.00  0.00      AP1   
ATOM   1245  HA  THR A  82      53.402  28.619   8.637  0.00  0.00      AP1   
ATOM   1246  CB  THR A  82      53.142  30.541   9.091  0.00  0.00      AP1   
ATOM   1247  HB  THR A  82      52.045  30.446   8.944  0.00  0.00      AP1   
ATOM   1248  OG1 THR A  82      53.370  31.871   8.835  0.00  0.00      AP1   
ATOM   1249  HG1 THR A  82      54.328  31.816   8.862  0.00  0.00      AP1   
ATOM   1250  CG2 THR A  82      53.555  30.452  10.530  0.00  0.00      AP1   
ATOM   1251 HG21 THR A  82      53.082  31.211  11.189  0.00  0.00      AP1   
ATOM   1252 HG22 THR A  82      53.238  29.540  11.080  0.00  0.00      AP1   
ATOM   1253 HG23 THR A  82      54.647  30.594  10.683  0.00  0.00      AP1   
ATOM   1254  C   THR A  82      53.171  29.806   6.797  0.00  0.00      AP1   
ATOM   1255  O   THR A  82      53.849  30.329   5.914  0.00  0.00      AP1   
ATOM   1256  N   HSD A  83      51.883  29.395   6.562  0.00  0.00      AP1   
ATOM   1257  HN  HSD A  83      51.303  29.101   7.317  0.00  0.00      AP1   
ATOM   1258  CA  HSD A  83      51.085  29.461   5.358  0.00  0.00      AP1   
ATOM   1259  HA  HSD A  83      51.596  28.888   4.599  0.00  0.00      AP1   
ATOM   1260  CB  HSD A  83      49.698  28.891   5.549  0.00  0.00      AP1   
ATOM   1261  HB1 HSD A  83      49.160  29.380   6.389  0.00  0.00      AP1   
ATOM   1262  HB2 HSD A  83      49.170  29.005   4.579  0.00  0.00      AP1   
ATOM   1263  ND1 HSD A  83      48.668  26.752   6.223  0.00  0.00      AP1   
ATOM   1264  HD1 HSD A  83      47.821  27.215   6.484  0.00  0.00      AP1   
ATOM   1265  CG  HSD A  83      49.740  27.412   5.721  0.00  0.00      AP1   
ATOM   1266  CE1 HSD A  83      48.946  25.371   6.283  0.00  0.00      AP1   
ATOM   1267  HE1 HSD A  83      48.245  24.653   6.708  0.00  0.00      AP1   
ATOM   1268  NE2 HSD A  83      50.209  25.183   5.820  0.00  0.00      AP1   
ATOM   1269  CD2 HSD A  83      50.677  26.431   5.475  0.00  0.00      AP1   
ATOM   1270  HD2 HSD A  83      51.600  26.568   4.926  0.00  0.00      AP1   
ATOM   1271  C   HSD A  83      50.898  30.885   4.888  0.00  0.00      AP1   
ATOM   1272  O   HSD A  83      51.120  31.328   3.747  0.00  0.00      AP1   
ATOM   1273  N   MET A  84      50.621  31.812   5.860  0.00  0.00      AP1   
ATOM   1274  HN  MET A  84      50.285  31.519   6.751  0.00  0.00      AP1   
ATOM   1275  CA  MET A  84      50.538  33.252   5.726  0.00  0.00      AP1   
ATOM   1276  HA  MET A  84      50.045  33.604   4.832  0.00  0.00      AP1   
ATOM   1277  CB  MET A  84      49.867  33.897   6.885  0.00  0.00      AP1   
ATOM   1278  HB1 MET A  84      50.204  33.422   7.831  0.00  0.00      AP1   
ATOM   1279  HB2 MET A  84      50.031  34.992   6.981  0.00  0.00      AP1   
ATOM   1280  CG  MET A  84      48.357  33.702   6.963  0.00  0.00      AP1   
ATOM   1281  HG1 MET A  84      48.066  32.644   6.792  0.00  0.00      AP1   
ATOM   1282  HG2 MET A  84      47.931  34.005   7.943  0.00  0.00      AP1   
ATOM   1283  SD  MET A  84      47.376  34.658   5.770  0.00  0.00      AP1   
ATOM   1284  CE  MET A  84      47.404  36.078   6.843  0.00  0.00      AP1   
ATOM   1285  HE1 MET A  84      46.821  35.919   7.775  0.00  0.00      AP1   
ATOM   1286  HE2 MET A  84      48.444  36.400   7.064  0.00  0.00      AP1   
ATOM   1287  HE3 MET A  84      47.094  37.003   6.310  0.00  0.00      AP1   
ATOM   1288  C   MET A  84      51.864  33.902   5.426  0.00  0.00      AP1   
ATOM   1289  O   MET A  84      52.021  34.897   4.715  0.00  0.00      AP1   
ATOM   1290  N   GLU A  85      52.972  33.443   6.138  0.00  0.00      AP1   
ATOM   1291  HN  GLU A  85      52.953  32.665   6.762  0.00  0.00      AP1   
ATOM   1292  CA  GLU A  85      54.363  34.026   5.870  0.00  0.00      AP1   
ATOM   1293  HA  GLU A  85      54.358  35.091   6.045  0.00  0.00      AP1   
ATOM   1294  CB  GLU A  85      55.356  33.464   6.875  0.00  0.00      AP1   
ATOM   1295  HB1 GLU A  85      55.129  32.392   7.058  0.00  0.00      AP1   
ATOM   1296  HB2 GLU A  85      56.400  33.524   6.500  0.00  0.00      AP1   
ATOM   1297  CG  GLU A  85      55.427  34.139   8.282  0.00  0.00      AP1   
ATOM   1298  HG1 GLU A  85      55.796  35.185   8.215  0.00  0.00      AP1   
ATOM   1299  HG2 GLU A  85      54.404  34.183   8.713  0.00  0.00      AP1   
ATOM   1300  CD  GLU A  85      56.310  33.280   9.173  0.00  0.00      AP1   
ATOM   1301  OE1 GLU A  85      56.179  32.008   9.254  0.00  0.00      AP1   
ATOM   1302  OE2 GLU A  85      57.223  33.840   9.835  0.00  0.00      AP1   
ATOM   1303  C   GLU A  85      54.864  33.799   4.415  0.00  0.00      AP1   
ATOM   1304  O   GLU A  85      55.335  34.733   3.729  0.00  0.00      AP1   
ATOM   1305  N   PHE A  86      54.512  32.575   3.925  0.00  0.00      AP1   
ATOM   1306  HN  PHE A  86      54.169  31.838   4.502  0.00  0.00      AP1   
ATOM   1307  CA  PHE A  86      54.724  32.115   2.549  0.00  0.00      AP1   
ATOM   1308  HA  PHE A  86      55.787  32.209   2.380  0.00  0.00      AP1   
ATOM   1309  CB  PHE A  86      54.244  30.655   2.623  0.00  0.00      AP1   
ATOM   1310  HB1 PHE A  86      54.735  30.213   3.516  0.00  0.00      AP1   
ATOM   1311  HB2 PHE A  86      53.147  30.687   2.793  0.00  0.00      AP1   
ATOM   1312  CG  PHE A  86      54.457  29.869   1.352  0.00  0.00      AP1   
ATOM   1313  CD1 PHE A  86      55.779  29.740   0.851  0.00  0.00      AP1   
ATOM   1314  HD1 PHE A  86      56.607  30.224   1.346  0.00  0.00      AP1   
ATOM   1315  CE1 PHE A  86      55.937  29.041  -0.336  0.00  0.00      AP1   
ATOM   1316  HE1 PHE A  86      56.917  29.072  -0.787  0.00  0.00      AP1   
ATOM   1317  CZ  PHE A  86      54.906  28.464  -1.029  0.00  0.00      AP1   
ATOM   1318  HZ  PHE A  86      55.084  28.009  -1.993  0.00  0.00      AP1   
ATOM   1319  CD2 PHE A  86      53.346  29.340   0.600  0.00  0.00      AP1   
ATOM   1320  HD2 PHE A  86      52.385  29.371   1.091  0.00  0.00      AP1   
ATOM   1321  CE2 PHE A  86      53.623  28.723  -0.606  0.00  0.00      AP1   
ATOM   1322  HE2 PHE A  86      52.801  28.321  -1.180  0.00  0.00      AP1   
ATOM   1323  C   PHE A  86      53.936  32.931   1.575  0.00  0.00      AP1   
ATOM   1324  O   PHE A  86      54.461  33.366   0.586  0.00  0.00      AP1   
ATOM   1325  N   TYR A  87      52.697  33.323   1.954  0.00  0.00      AP1   
ATOM   1326  HN  TYR A  87      52.193  33.100   2.784  0.00  0.00      AP1   
ATOM   1327  CA  TYR A  87      51.936  34.173   1.125  0.00  0.00      AP1   
ATOM   1328  HA  TYR A  87      52.078  33.810   0.118  0.00  0.00      AP1   
ATOM   1329  CB  TYR A  87      50.439  34.029   1.353  0.00  0.00      AP1   
ATOM   1330  HB1 TYR A  87      49.990  33.024   1.208  0.00  0.00      AP1   
ATOM   1331  HB2 TYR A  87      50.231  33.982   2.444  0.00  0.00      AP1   
ATOM   1332  CG  TYR A  87      49.478  35.070   0.804  0.00  0.00      AP1   
ATOM   1333  CD1 TYR A  87      49.473  35.591  -0.400  0.00  0.00      AP1   
ATOM   1334  HD1 TYR A  87      50.154  35.277  -1.177  0.00  0.00      AP1   
ATOM   1335  CE1 TYR A  87      48.611  36.590  -0.790  0.00  0.00      AP1   
ATOM   1336  HE1 TYR A  87      48.631  36.783  -1.853  0.00  0.00      AP1   
ATOM   1337  CZ  TYR A  87      47.624  36.979   0.133  0.00  0.00      AP1   
ATOM   1338  OH  TYR A  87      46.767  37.962  -0.335  0.00  0.00      AP1   
ATOM   1339  HH  TYR A  87      46.707  37.835  -1.284  0.00  0.00      AP1   
ATOM   1340  CD2 TYR A  87      48.505  35.464   1.747  0.00  0.00      AP1   
ATOM   1341  HD2 TYR A  87      48.380  34.991   2.710  0.00  0.00      AP1   
ATOM   1342  CE2 TYR A  87      47.602  36.450   1.411  0.00  0.00      AP1   
ATOM   1343  HE2 TYR A  87      46.842  36.721   2.129  0.00  0.00      AP1   
ATOM   1344  C   TYR A  87      52.430  35.596   1.005  0.00  0.00      AP1   
ATOM   1345  O   TYR A  87      52.565  36.004  -0.138  0.00  0.00      AP1   
ATOM   1346  N   SER A  88      52.776  36.213   2.117  0.00  0.00      AP1   
ATOM   1347  HN  SER A  88      52.664  35.738   2.986  0.00  0.00      AP1   
ATOM   1348  CA  SER A  88      53.374  37.548   2.090  0.00  0.00      AP1   
ATOM   1349  HA  SER A  88      52.739  38.235   1.550  0.00  0.00      AP1   
ATOM   1350  CB  SER A  88      53.582  37.949   3.560  0.00  0.00      AP1   
ATOM   1351  HB1 SER A  88      52.559  37.818   3.975  0.00  0.00      AP1   
ATOM   1352  HB2 SER A  88      54.396  37.374   4.052  0.00  0.00      AP1   
ATOM   1353  OG  SER A  88      53.976  39.294   3.828  0.00  0.00      AP1   
ATOM   1354  HG1 SER A  88      53.209  39.796   3.544  0.00  0.00      AP1   
ATOM   1355  C   SER A  88      54.690  37.557   1.362  0.00  0.00      AP1   
ATOM   1356  O   SER A  88      54.906  38.547   0.643  0.00  0.00      AP1   
ATOM   1357  N   ASP A  89      55.574  36.583   1.475  0.00  0.00      AP1   
ATOM   1358  HN  ASP A  89      55.404  35.871   2.151  0.00  0.00      AP1   
ATOM   1359  CA  ASP A  89      56.741  36.392   0.563  0.00  0.00      AP1   
ATOM   1360  HA  ASP A  89      57.208  37.365   0.536  0.00  0.00      AP1   
ATOM   1361  CB  ASP A  89      57.783  35.369   1.082  0.00  0.00      AP1   
ATOM   1362  HB1 ASP A  89      57.241  34.399   1.075  0.00  0.00      AP1   
ATOM   1363  HB2 ASP A  89      58.572  35.346   0.300  0.00  0.00      AP1   
ATOM   1364  CG  ASP A  89      58.256  35.660   2.520  0.00  0.00      AP1   
ATOM   1365  OD1 ASP A  89      58.814  34.740   3.194  0.00  0.00      AP1   
ATOM   1366  OD2 ASP A  89      58.275  36.876   2.905  0.00  0.00      AP1   
ATOM   1367  C   ASP A  89      56.390  36.206  -0.898  0.00  0.00      AP1   
ATOM   1368  O   ASP A  89      56.979  36.964  -1.682  0.00  0.00      AP1   
ATOM   1369  N   ILE A  90      55.473  35.269  -1.242  0.00  0.00      AP1   
ATOM   1370  HN  ILE A  90      55.048  34.636  -0.600  0.00  0.00      AP1   
ATOM   1371  CA  ILE A  90      55.124  35.077  -2.659  0.00  0.00      AP1   
ATOM   1372  HA  ILE A  90      56.052  34.917  -3.187  0.00  0.00      AP1   
ATOM   1373  CB  ILE A  90      54.204  33.794  -2.869  0.00  0.00      AP1   
ATOM   1374  HB  ILE A  90      53.445  33.679  -2.066  0.00  0.00      AP1   
ATOM   1375  CG2 ILE A  90      53.605  33.721  -4.295  0.00  0.00      AP1   
ATOM   1376 HG21 ILE A  90      52.743  34.421  -4.292  0.00  0.00      AP1   
ATOM   1377 HG22 ILE A  90      54.261  34.158  -5.079  0.00  0.00      AP1   
ATOM   1378 HG23 ILE A  90      53.268  32.692  -4.544  0.00  0.00      AP1   
ATOM   1379  CG1 ILE A  90      55.020  32.533  -2.593  0.00  0.00      AP1   
ATOM   1380 HG11 ILE A  90      55.280  32.558  -1.513  0.00  0.00      AP1   
ATOM   1381 HG12 ILE A  90      54.374  31.646  -2.767  0.00  0.00      AP1   
ATOM   1382  CD  ILE A  90      56.260  32.264  -3.423  0.00  0.00      AP1   
ATOM   1383  HD1 ILE A  90      56.968  33.104  -3.257  0.00  0.00      AP1   
ATOM   1384  HD2 ILE A  90      56.817  31.347  -3.138  0.00  0.00      AP1   
ATOM   1385  HD3 ILE A  90      56.108  32.242  -4.524  0.00  0.00      AP1   
ATOM   1386  C   ILE A  90      54.451  36.318  -3.289  0.00  0.00      AP1   
ATOM   1387  O   ILE A  90      54.680  36.666  -4.419  0.00  0.00      AP1   
ATOM   1388  N   GLU A  91      53.640  37.135  -2.527  0.00  0.00      AP1   
ATOM   1389  HN  GLU A  91      53.345  36.744  -1.659  0.00  0.00      AP1   
ATOM   1390  CA  GLU A  91      53.150  38.438  -2.813  0.00  0.00      AP1   
ATOM   1391  HA  GLU A  91      52.556  38.298  -3.704  0.00  0.00      AP1   
ATOM   1392  CB  GLU A  91      52.156  38.954  -1.696  0.00  0.00      AP1   
ATOM   1393  HB1 GLU A  91      51.251  38.330  -1.861  0.00  0.00      AP1   
ATOM   1394  HB2 GLU A  91      52.523  38.558  -0.725  0.00  0.00      AP1   
ATOM   1395  CG  GLU A  91      51.903  40.487  -1.469  0.00  0.00      AP1   
ATOM   1396  HG1 GLU A  91      52.804  41.078  -1.198  0.00  0.00      AP1   
ATOM   1397  HG2 GLU A  91      51.387  40.903  -2.360  0.00  0.00      AP1   
ATOM   1398  CD  GLU A  91      51.012  40.765  -0.283  0.00  0.00      AP1   
ATOM   1399  OE1 GLU A  91      51.496  41.498   0.662  0.00  0.00      AP1   
ATOM   1400  OE2 GLU A  91      49.896  40.176  -0.141  0.00  0.00      AP1   
ATOM   1401  C   GLU A  91      54.211  39.464  -2.997  0.00  0.00      AP1   
ATOM   1402  O   GLU A  91      54.202  40.071  -4.041  0.00  0.00      AP1   
ATOM   1403  N   ARG A  92      55.206  39.635  -2.058  0.00  0.00      AP1   
ATOM   1404  HN  ARG A  92      55.297  38.976  -1.316  0.00  0.00      AP1   
ATOM   1405  CA  ARG A  92      56.209  40.612  -2.115  0.00  0.00      AP1   
ATOM   1406  HA  ARG A  92      55.748  41.498  -2.527  0.00  0.00      AP1   
ATOM   1407  CB  ARG A  92      56.802  40.785  -0.754  0.00  0.00      AP1   
ATOM   1408  HB1 ARG A  92      56.106  41.150   0.030  0.00  0.00      AP1   
ATOM   1409  HB2 ARG A  92      56.980  39.713  -0.519  0.00  0.00      AP1   
ATOM   1410  CG  ARG A  92      58.132  41.610  -0.636  0.00  0.00      AP1   
ATOM   1411  HG1 ARG A  92      58.924  41.059  -1.187  0.00  0.00      AP1   
ATOM   1412  HG2 ARG A  92      57.973  42.613  -1.086  0.00  0.00      AP1   
ATOM   1413  CD  ARG A  92      58.543  41.642   0.834  0.00  0.00      AP1   
ATOM   1414  HD1 ARG A  92      59.340  42.352   1.143  0.00  0.00      AP1   
ATOM   1415  HD2 ARG A  92      57.597  42.059   1.239  0.00  0.00      AP1   
ATOM   1416  NE  ARG A  92      58.793  40.243   1.238  0.00  0.00      AP1   
ATOM   1417  HE  ARG A  92      58.016  39.797   1.682  0.00  0.00      AP1   
ATOM   1418  CZ  ARG A  92      59.911  39.631   1.133  0.00  0.00      AP1   
ATOM   1419  NH1 ARG A  92      61.018  40.177   0.743  0.00  0.00      AP1   
ATOM   1420 HH11 ARG A  92      61.818  39.592   0.870  0.00  0.00      AP1   
ATOM   1421 HH12 ARG A  92      61.018  41.146   0.494  0.00  0.00      AP1   
ATOM   1422  NH2 ARG A  92      60.016  38.443   1.609  0.00  0.00      AP1   
ATOM   1423 HH21 ARG A  92      60.910  37.997   1.657  0.00  0.00      AP1   
ATOM   1424 HH22 ARG A  92      59.287  38.162   2.233  0.00  0.00      AP1   
ATOM   1425  C   ARG A  92      57.266  40.351  -3.280  0.00  0.00      AP1   
ATOM   1426  O   ARG A  92      57.579  41.233  -4.064  0.00  0.00      AP1   
ATOM   1427  N   LEU A  93      57.691  39.048  -3.304  0.00  0.00      AP1   
ATOM   1428  HN  LEU A  93      57.497  38.382  -2.588  0.00  0.00      AP1   
ATOM   1429  CA  LEU A  93      58.637  38.653  -4.367  0.00  0.00      AP1   
ATOM   1430  HA  LEU A  93      59.424  39.383  -4.489  0.00  0.00      AP1   
ATOM   1431  CB  LEU A  93      59.308  37.347  -3.808  0.00  0.00      AP1   
ATOM   1432  HB1 LEU A  93      58.491  36.624  -3.594  0.00  0.00      AP1   
ATOM   1433  HB2 LEU A  93      60.071  36.941  -4.506  0.00  0.00      AP1   
ATOM   1434  CG  LEU A  93      60.168  37.539  -2.545  0.00  0.00      AP1   
ATOM   1435  HG  LEU A  93      59.512  38.035  -1.797  0.00  0.00      AP1   
ATOM   1436  CD1 LEU A  93      60.677  36.271  -2.005  0.00  0.00      AP1   
ATOM   1437 HD11 LEU A  93      61.202  36.400  -1.034  0.00  0.00      AP1   
ATOM   1438 HD12 LEU A  93      59.900  35.481  -1.927  0.00  0.00      AP1   
ATOM   1439 HD13 LEU A  93      61.496  35.832  -2.614  0.00  0.00      AP1   
ATOM   1440  CD2 LEU A  93      61.344  38.381  -2.788  0.00  0.00      AP1   
ATOM   1441 HD21 LEU A  93      61.134  39.335  -3.318  0.00  0.00      AP1   
ATOM   1442 HD22 LEU A  93      61.935  38.598  -1.872  0.00  0.00      AP1   
ATOM   1443 HD23 LEU A  93      61.976  37.835  -3.520  0.00  0.00      AP1   
ATOM   1444  C   LEU A  93      58.092  38.453  -5.733  0.00  0.00      AP1   
ATOM   1445  O   LEU A  93      58.779  38.475  -6.729  0.00  0.00      AP1   
ATOM   1446  N   PHE A  94      56.736  38.225  -5.953  0.00  0.00      AP1   
ATOM   1447  HN  PHE A  94      56.037  38.283  -5.245  0.00  0.00      AP1   
ATOM   1448  CA  PHE A  94      56.176  37.712  -7.223  0.00  0.00      AP1   
ATOM   1449  HA  PHE A  94      56.877  37.959  -8.006  0.00  0.00      AP1   
ATOM   1450  CB  PHE A  94      55.939  36.188  -7.300  0.00  0.00      AP1   
ATOM   1451  HB1 PHE A  94      55.251  35.798  -6.520  0.00  0.00      AP1   
ATOM   1452  HB2 PHE A  94      55.413  36.004  -8.262  0.00  0.00      AP1   
ATOM   1453  CG  PHE A  94      57.265  35.392  -7.153  0.00  0.00      AP1   
ATOM   1454  CD1 PHE A  94      57.204  34.590  -6.010  0.00  0.00      AP1   
ATOM   1455  HD1 PHE A  94      56.378  34.724  -5.327  0.00  0.00      AP1   
ATOM   1456  CE1 PHE A  94      58.250  33.755  -5.786  0.00  0.00      AP1   
ATOM   1457  HE1 PHE A  94      58.369  33.287  -4.820  0.00  0.00      AP1   
ATOM   1458  CZ  PHE A  94      59.313  33.589  -6.692  0.00  0.00      AP1   
ATOM   1459  HZ  PHE A  94      60.060  32.831  -6.504  0.00  0.00      AP1   
ATOM   1460  CD2 PHE A  94      58.321  35.283  -8.111  0.00  0.00      AP1   
ATOM   1461  HD2 PHE A  94      58.393  35.835  -9.037  0.00  0.00      AP1   
ATOM   1462  CE2 PHE A  94      59.288  34.299  -7.931  0.00  0.00      AP1   
ATOM   1463  HE2 PHE A  94      60.166  34.210  -8.554  0.00  0.00      AP1   
ATOM   1464  C   PHE A  94      54.845  38.389  -7.520  0.00  0.00      AP1   
ATOM   1465  O   PHE A  94      54.760  39.217  -8.446  0.00  0.00      AP1   
ATOM   1466  N   ILE A  95      53.750  38.054  -6.840  0.00  0.00      AP1   
ATOM   1467  HN  ILE A  95      53.772  37.506  -6.007  0.00  0.00      AP1   
ATOM   1468  CA  ILE A  95      52.417  38.430  -7.298  0.00  0.00      AP1   
ATOM   1469  HA  ILE A  95      52.330  38.134  -8.333  0.00  0.00      AP1   
ATOM   1470  CB  ILE A  95      51.377  37.694  -6.534  0.00  0.00      AP1   
ATOM   1471  HB  ILE A  95      51.335  37.973  -5.459  0.00  0.00      AP1   
ATOM   1472  CG2 ILE A  95      49.941  37.887  -7.160  0.00  0.00      AP1   
ATOM   1473 HG21 ILE A  95      49.213  37.383  -6.489  0.00  0.00      AP1   
ATOM   1474 HG22 ILE A  95      49.623  38.948  -7.243  0.00  0.00      AP1   
ATOM   1475 HG23 ILE A  95      49.824  37.340  -8.120  0.00  0.00      AP1   
ATOM   1476  CG1 ILE A  95      51.734  36.138  -6.435  0.00  0.00      AP1   
ATOM   1477 HG11 ILE A  95      52.037  35.786  -7.444  0.00  0.00      AP1   
ATOM   1478 HG12 ILE A  95      52.674  36.091  -5.846  0.00  0.00      AP1   
ATOM   1479  CD  ILE A  95      50.680  35.222  -5.889  0.00  0.00      AP1   
ATOM   1480  HD1 ILE A  95      49.743  35.364  -6.468  0.00  0.00      AP1   
ATOM   1481  HD2 ILE A  95      50.977  34.151  -5.901  0.00  0.00      AP1   
ATOM   1482  HD3 ILE A  95      50.360  35.445  -4.849  0.00  0.00      AP1   
ATOM   1483  C   ILE A  95      52.097  39.988  -7.316  0.00  0.00      AP1   
ATOM   1484  O   ILE A  95      51.330  40.466  -8.158  0.00  0.00      AP1   
ATOM   1485  N   LYS A  96      52.717  40.754  -6.479  0.00  0.00      AP1   
ATOM   1486  HN  LYS A  96      53.347  40.315  -5.844  0.00  0.00      AP1   
ATOM   1487  CA  LYS A  96      52.603  42.237  -6.416  0.00  0.00      AP1   
ATOM   1488  HA  LYS A  96      51.914  42.531  -7.194  0.00  0.00      AP1   
ATOM   1489  CB  LYS A  96      52.027  42.784  -5.094  0.00  0.00      AP1   
ATOM   1490  HB1 LYS A  96      52.746  42.531  -4.285  0.00  0.00      AP1   
ATOM   1491  HB2 LYS A  96      51.823  43.869  -4.969  0.00  0.00      AP1   
ATOM   1492  CG  LYS A  96      50.667  42.164  -4.624  0.00  0.00      AP1   
ATOM   1493  HG1 LYS A  96      50.806  41.062  -4.660  0.00  0.00      AP1   
ATOM   1494  HG2 LYS A  96      50.479  42.483  -3.577  0.00  0.00      AP1   
ATOM   1495  CD  LYS A  96      49.503  42.408  -5.618  0.00  0.00      AP1   
ATOM   1496  HD1 LYS A  96      49.823  41.944  -6.576  0.00  0.00      AP1   
ATOM   1497  HD2 LYS A  96      48.665  41.783  -5.241  0.00  0.00      AP1   
ATOM   1498  CE  LYS A  96      49.117  43.860  -5.906  0.00  0.00      AP1   
ATOM   1499  HE1 LYS A  96      49.950  44.389  -6.417  0.00  0.00      AP1   
ATOM   1500  HE2 LYS A  96      48.180  43.974  -6.492  0.00  0.00      AP1   
ATOM   1501  NZ  LYS A  96      49.082  44.521  -4.565  0.00  0.00      AP1   
ATOM   1502  HZ1 LYS A  96      50.004  44.410  -4.095  0.00  0.00      AP1   
ATOM   1503  HZ2 LYS A  96      48.826  45.525  -4.646  0.00  0.00      AP1   
ATOM   1504  HZ3 LYS A  96      48.343  44.065  -3.993  0.00  0.00      AP1   
ATOM   1505  C   LYS A  96      53.947  42.982  -6.799  0.00  0.00      AP1   
ATOM   1506  O   LYS A  96      54.238  44.105  -6.424  0.00  0.00      AP1   
ATOM   1507  N   ASN A  97      54.811  42.282  -7.553  0.00  0.00      AP1   
ATOM   1508  HN  ASN A  97      54.579  41.361  -7.856  0.00  0.00      AP1   
ATOM   1509  CA  ASN A  97      56.037  42.732  -8.099  0.00  0.00      AP1   
ATOM   1510  HA  ASN A  97      56.436  43.399  -7.349  0.00  0.00      AP1   
ATOM   1511  CB  ASN A  97      57.042  41.481  -8.041  0.00  0.00      AP1   
ATOM   1512  HB1 ASN A  97      57.067  41.175  -6.973  0.00  0.00      AP1   
ATOM   1513  HB2 ASN A  97      56.589  40.618  -8.575  0.00  0.00      AP1   
ATOM   1514  CG  ASN A  97      58.467  41.623  -8.599  0.00  0.00      AP1   
ATOM   1515  OD1 ASN A  97      58.887  42.705  -9.054  0.00  0.00      AP1   
ATOM   1516  ND2 ASN A  97      59.293  40.560  -8.539  0.00  0.00      AP1   
ATOM   1517 HD21 ASN A  97      60.244  40.670  -8.827  0.00  0.00      AP1   
ATOM   1518 HD22 ASN A  97      58.970  39.817  -7.952  0.00  0.00      AP1   
ATOM   1519  C   ASN A  97      55.890  43.315  -9.486  0.00  0.00      AP1   
ATOM   1520  O   ASN A  97      55.800  42.629 -10.455  0.00  0.00      AP1   
ATOM   1521  N   GLU A  98      55.644  44.668  -9.503  0.00  0.00      AP1   
ATOM   1522  HN  GLU A  98      55.643  45.249  -8.693  0.00  0.00      AP1   
ATOM   1523  CA  GLU A  98      55.236  45.383 -10.705  0.00  0.00      AP1   
ATOM   1524  HA  GLU A  98      54.245  45.145 -11.062  0.00  0.00      AP1   
ATOM   1525  CB  GLU A  98      55.183  46.840 -10.185  0.00  0.00      AP1   
ATOM   1526  HB1 GLU A  98      56.177  46.929  -9.698  0.00  0.00      AP1   
ATOM   1527  HB2 GLU A  98      55.231  47.549 -11.039  0.00  0.00      AP1   
ATOM   1528  CG  GLU A  98      54.094  47.237  -9.127  0.00  0.00      AP1   
ATOM   1529  HG1 GLU A  98      53.146  47.296  -9.705  0.00  0.00      AP1   
ATOM   1530  HG2 GLU A  98      54.026  46.421  -8.376  0.00  0.00      AP1   
ATOM   1531  CD  GLU A  98      54.318  48.569  -8.443  0.00  0.00      AP1   
ATOM   1532  OE1 GLU A  98      53.629  49.636  -8.692  0.00  0.00      AP1   
ATOM   1533  OE2 GLU A  98      55.230  48.672  -7.505  0.00  0.00      AP1   
ATOM   1534  C   GLU A  98      56.112  45.302 -11.991  0.00  0.00      AP1   
ATOM   1535  O   GLU A  98      55.581  45.018 -13.029  0.00  0.00      AP1   
ATOM   1536  N   LYS A  99      57.484  45.410 -11.943  0.00  0.00      AP1   
ATOM   1537  HN  LYS A  99      57.877  45.498 -11.031  0.00  0.00      AP1   
ATOM   1538  CA  LYS A  99      58.385  45.067 -12.983  0.00  0.00      AP1   
ATOM   1539  HA  LYS A  99      58.342  45.804 -13.770  0.00  0.00      AP1   
ATOM   1540  CB  LYS A  99      59.905  45.133 -12.597  0.00  0.00      AP1   
ATOM   1541  HB1 LYS A  99      60.125  46.163 -12.243  0.00  0.00      AP1   
ATOM   1542  HB2 LYS A  99      60.148  44.579 -11.665  0.00  0.00      AP1   
ATOM   1543  CG  LYS A  99      60.950  44.728 -13.697  0.00  0.00      AP1   
ATOM   1544  HG1 LYS A  99      61.951  44.910 -13.250  0.00  0.00      AP1   
ATOM   1545  HG2 LYS A  99      60.824  43.638 -13.872  0.00  0.00      AP1   
ATOM   1546  CD  LYS A  99      60.775  45.520 -14.952  0.00  0.00      AP1   
ATOM   1547  HD1 LYS A  99      59.904  45.158 -15.538  0.00  0.00      AP1   
ATOM   1548  HD2 LYS A  99      60.642  46.605 -14.754  0.00  0.00      AP1   
ATOM   1549  CE  LYS A  99      61.940  45.500 -16.015  0.00  0.00      AP1   
ATOM   1550  HE1 LYS A  99      62.649  46.032 -15.345  0.00  0.00      AP1   
ATOM   1551  HE2 LYS A  99      62.367  44.498 -16.235  0.00  0.00      AP1   
ATOM   1552  NZ  LYS A  99      61.727  46.353 -17.178  0.00  0.00      AP1   
ATOM   1553  HZ1 LYS A  99      60.703  46.500 -17.284  0.00  0.00      AP1   
ATOM   1554  HZ2 LYS A  99      62.166  47.266 -16.944  0.00  0.00      AP1   
ATOM   1555  HZ3 LYS A  99      62.053  45.913 -18.062  0.00  0.00      AP1   
ATOM   1556  C   LYS A  99      58.061  43.617 -13.535  0.00  0.00      AP1   
ATOM   1557  O   LYS A  99      57.915  43.445 -14.729  0.00  0.00      AP1   
ATOM   1558  N   LEU A 100      57.891  42.586 -12.687  0.00  0.00      AP1   
ATOM   1559  HN  LEU A 100      57.932  42.803 -11.715  0.00  0.00      AP1   
ATOM   1560  CA  LEU A 100      57.588  41.180 -13.008  0.00  0.00      AP1   
ATOM   1561  HA  LEU A 100      58.313  40.842 -13.734  0.00  0.00      AP1   
ATOM   1562  CB  LEU A 100      57.575  40.178 -11.733  0.00  0.00      AP1   
ATOM   1563  HB1 LEU A 100      58.600  40.230 -11.310  0.00  0.00      AP1   
ATOM   1564  HB2 LEU A 100      56.923  40.547 -10.913  0.00  0.00      AP1   
ATOM   1565  CG  LEU A 100      57.267  38.706 -12.065  0.00  0.00      AP1   
ATOM   1566  HG  LEU A 100      56.184  38.580 -12.282  0.00  0.00      AP1   
ATOM   1567  CD1 LEU A 100      58.251  38.234 -13.204  0.00  0.00      AP1   
ATOM   1568 HD11 LEU A 100      57.806  38.461 -14.196  0.00  0.00      AP1   
ATOM   1569 HD12 LEU A 100      59.230  38.719 -13.004  0.00  0.00      AP1   
ATOM   1570 HD13 LEU A 100      58.450  37.145 -13.106  0.00  0.00      AP1   
ATOM   1571  CD2 LEU A 100      57.511  37.792 -10.902  0.00  0.00      AP1   
ATOM   1572 HD21 LEU A 100      56.963  38.162 -10.008  0.00  0.00      AP1   
ATOM   1573 HD22 LEU A 100      57.217  36.735 -11.076  0.00  0.00      AP1   
ATOM   1574 HD23 LEU A 100      58.562  37.786 -10.542  0.00  0.00      AP1   
ATOM   1575  C   LEU A 100      56.276  41.064 -13.724  0.00  0.00      AP1   
ATOM   1576  O   LEU A 100      56.170  40.428 -14.752  0.00  0.00      AP1   
ATOM   1577  N   LEU A 101      55.220  41.783 -13.384  0.00  0.00      AP1   
ATOM   1578  HN  LEU A 101      55.186  42.162 -12.462  0.00  0.00      AP1   
ATOM   1579  CA  LEU A 101      54.022  41.874 -14.272  0.00  0.00      AP1   
ATOM   1580  HA  LEU A 101      53.646  40.863 -14.336  0.00  0.00      AP1   
ATOM   1581  CB  LEU A 101      52.953  42.821 -13.491  0.00  0.00      AP1   
ATOM   1582  HB1 LEU A 101      53.391  43.840 -13.427  0.00  0.00      AP1   
ATOM   1583  HB2 LEU A 101      52.005  42.821 -14.070  0.00  0.00      AP1   
ATOM   1584  CG  LEU A 101      52.621  42.453 -11.898  0.00  0.00      AP1   
ATOM   1585  HG  LEU A 101      53.533  42.640 -11.293  0.00  0.00      AP1   
ATOM   1586  CD1 LEU A 101      51.548  43.460 -11.388  0.00  0.00      AP1   
ATOM   1587 HD11 LEU A 101      51.772  44.499 -11.711  0.00  0.00      AP1   
ATOM   1588 HD12 LEU A 101      50.627  43.054 -11.859  0.00  0.00      AP1   
ATOM   1589 HD13 LEU A 101      51.419  43.493 -10.284  0.00  0.00      AP1   
ATOM   1590  CD2 LEU A 101      52.350  40.924 -11.593  0.00  0.00      AP1   
ATOM   1591 HD21 LEU A 101      51.615  40.417 -12.255  0.00  0.00      AP1   
ATOM   1592 HD22 LEU A 101      53.329  40.412 -11.709  0.00  0.00      AP1   
ATOM   1593 HD23 LEU A 101      52.036  40.824 -10.532  0.00  0.00      AP1   
ATOM   1594  C   LEU A 101      54.181  42.369 -15.726  0.00  0.00      AP1   
ATOM   1595  O   LEU A 101      53.607  41.874 -16.702  0.00  0.00      AP1   
ATOM   1596  N   ASN A 102      55.025  43.400 -15.809  0.00  0.00      AP1   
ATOM   1597  HN  ASN A 102      55.607  43.588 -15.022  0.00  0.00      AP1   
ATOM   1598  CA  ASN A 102      55.400  43.848 -17.145  0.00  0.00      AP1   
ATOM   1599  HA  ASN A 102      54.501  43.942 -17.736  0.00  0.00      AP1   
ATOM   1600  CB  ASN A 102      56.121  45.232 -17.067  0.00  0.00      AP1   
ATOM   1601  HB1 ASN A 102      57.015  45.059 -16.431  0.00  0.00      AP1   
ATOM   1602  HB2 ASN A 102      56.294  45.598 -18.102  0.00  0.00      AP1   
ATOM   1603  CG  ASN A 102      55.288  46.329 -16.405  0.00  0.00      AP1   
ATOM   1604  OD1 ASN A 102      54.098  46.438 -16.517  0.00  0.00      AP1   
ATOM   1605  ND2 ASN A 102      55.939  47.198 -15.684  0.00  0.00      AP1   
ATOM   1606 HD21 ASN A 102      55.365  47.795 -15.124  0.00  0.00      AP1   
ATOM   1607 HD22 ASN A 102      56.938  47.200 -15.646  0.00  0.00      AP1   
ATOM   1608  C   ASN A 102      56.334  42.851 -17.822  0.00  0.00      AP1   
ATOM   1609  O   ASN A 102      56.291  42.636 -18.988  0.00  0.00      AP1   
ATOM   1610  N   VAL A 103      57.214  42.149 -17.190  0.00  0.00      AP1   
ATOM   1611  HN  VAL A 103      57.502  42.422 -16.275  0.00  0.00      AP1   
ATOM   1612  CA  VAL A 103      58.084  41.078 -17.661  0.00  0.00      AP1   
ATOM   1613  HA  VAL A 103      58.586  41.431 -18.550  0.00  0.00      AP1   
ATOM   1614  CB  VAL A 103      59.150  40.668 -16.665  0.00  0.00      AP1   
ATOM   1615  HB  VAL A 103      58.661  40.548 -15.675  0.00  0.00      AP1   
ATOM   1616  CG1 VAL A 103      59.828  39.350 -17.034  0.00  0.00      AP1   
ATOM   1617 HG11 VAL A 103      60.677  39.126 -16.354  0.00  0.00      AP1   
ATOM   1618 HG12 VAL A 103      59.039  38.572 -16.954  0.00  0.00      AP1   
ATOM   1619 HG13 VAL A 103      60.174  39.314 -18.089  0.00  0.00      AP1   
ATOM   1620  CG2 VAL A 103      60.179  41.767 -16.586  0.00  0.00      AP1   
ATOM   1621 HG21 VAL A 103      60.591  41.876 -17.612  0.00  0.00      AP1   
ATOM   1622 HG22 VAL A 103      59.730  42.764 -16.386  0.00  0.00      AP1   
ATOM   1623 HG23 VAL A 103      60.948  41.659 -15.791  0.00  0.00      AP1   
ATOM   1624  C   VAL A 103      57.282  39.900 -18.057  0.00  0.00      AP1   
ATOM   1625  O   VAL A 103      57.580  39.236 -19.062  0.00  0.00      AP1   
ATOM   1626  N   ILE A 104      56.180  39.500 -17.325  0.00  0.00      AP1   
ATOM   1627  HN  ILE A 104      56.124  39.887 -16.408  0.00  0.00      AP1   
ATOM   1628  CA  ILE A 104      55.295  38.521 -17.654  0.00  0.00      AP1   
ATOM   1629  HA  ILE A 104      55.930  37.700 -17.952  0.00  0.00      AP1   
ATOM   1630  CB  ILE A 104      54.400  38.012 -16.511  0.00  0.00      AP1   
ATOM   1631  HB  ILE A 104      53.783  38.886 -16.210  0.00  0.00      AP1   
ATOM   1632  CG2 ILE A 104      53.372  37.076 -17.116  0.00  0.00      AP1   
ATOM   1633 HG21 ILE A 104      52.935  36.469 -16.295  0.00  0.00      AP1   
ATOM   1634 HG22 ILE A 104      52.625  37.525 -17.804  0.00  0.00      AP1   
ATOM   1635 HG23 ILE A 104      53.928  36.293 -17.674  0.00  0.00      AP1   
ATOM   1636  CG1 ILE A 104      55.065  37.349 -15.273  0.00  0.00      AP1   
ATOM   1637 HG11 ILE A 104      55.735  38.106 -14.812  0.00  0.00      AP1   
ATOM   1638 HG12 ILE A 104      54.363  37.153 -14.435  0.00  0.00      AP1   
ATOM   1639  CD  ILE A 104      55.936  36.148 -15.562  0.00  0.00      AP1   
ATOM   1640  HD1 ILE A 104      56.629  35.855 -14.745  0.00  0.00      AP1   
ATOM   1641  HD2 ILE A 104      55.237  35.318 -15.801  0.00  0.00      AP1   
ATOM   1642  HD3 ILE A 104      56.695  36.302 -16.358  0.00  0.00      AP1   
ATOM   1643  C   ILE A 104      54.508  38.962 -18.949  0.00  0.00      AP1   
ATOM   1644  O   ILE A 104      54.226  38.181 -19.883  0.00  0.00      AP1   
ATOM   1645  N   SER A 105      54.080  40.198 -18.936  0.00  0.00      AP1   
ATOM   1646  HN  SER A 105      54.461  40.816 -18.252  0.00  0.00      AP1   
ATOM   1647  CA  SER A 105      53.454  40.752 -20.188  0.00  0.00      AP1   
ATOM   1648  HA  SER A 105      52.573  40.172 -20.421  0.00  0.00      AP1   
ATOM   1649  CB  SER A 105      53.104  42.238 -19.989  0.00  0.00      AP1   
ATOM   1650  HB1 SER A 105      53.970  42.833 -19.626  0.00  0.00      AP1   
ATOM   1651  HB2 SER A 105      52.688  42.670 -20.924  0.00  0.00      AP1   
ATOM   1652  OG  SER A 105      52.041  42.354 -19.030  0.00  0.00      AP1   
ATOM   1653  HG1 SER A 105      52.456  42.277 -18.168  0.00  0.00      AP1   
ATOM   1654  C   SER A 105      54.327  40.747 -21.388  0.00  0.00      AP1   
ATOM   1655  O   SER A 105      53.884  40.390 -22.467  0.00  0.00      AP1   
ATOM   1656  N   ASP A 106      55.606  41.089 -21.291  0.00  0.00      AP1   
ATOM   1657  HN  ASP A 106      56.025  41.496 -20.483  0.00  0.00      AP1   
ATOM   1658  CA  ASP A 106      56.482  41.032 -22.460  0.00  0.00      AP1   
ATOM   1659  HA  ASP A 106      56.053  41.718 -23.176  0.00  0.00      AP1   
ATOM   1660  CB  ASP A 106      57.870  41.558 -22.053  0.00  0.00      AP1   
ATOM   1661  HB1 ASP A 106      57.722  42.382 -21.324  0.00  0.00      AP1   
ATOM   1662  HB2 ASP A 106      58.359  40.675 -21.588  0.00  0.00      AP1   
ATOM   1663  CG  ASP A 106      58.873  41.898 -23.174  0.00  0.00      AP1   
ATOM   1664  OD1 ASP A 106      60.127  41.766 -22.944  0.00  0.00      AP1   
ATOM   1665  OD2 ASP A 106      58.455  42.528 -24.160  0.00  0.00      AP1   
ATOM   1666  C   ASP A 106      56.551  39.645 -23.077  0.00  0.00      AP1   
ATOM   1667  O   ASP A 106      56.692  39.543 -24.288  0.00  0.00      AP1   
ATOM   1668  N   ILE A 107      56.524  38.576 -22.261  0.00  0.00      AP1   
ATOM   1669  HN  ILE A 107      56.366  38.635 -21.278  0.00  0.00      AP1   
ATOM   1670  CA  ILE A 107      56.456  37.200 -22.800  0.00  0.00      AP1   
ATOM   1671  HA  ILE A 107      57.246  37.219 -23.537  0.00  0.00      AP1   
ATOM   1672  CB  ILE A 107      56.607  36.204 -21.595  0.00  0.00      AP1   
ATOM   1673  HB  ILE A 107      55.956  36.558 -20.767  0.00  0.00      AP1   
ATOM   1674  CG2 ILE A 107      56.170  34.782 -22.093  0.00  0.00      AP1   
ATOM   1675 HG21 ILE A 107      55.089  34.669 -22.326  0.00  0.00      AP1   
ATOM   1676 HG22 ILE A 107      56.706  34.509 -23.027  0.00  0.00      AP1   
ATOM   1677 HG23 ILE A 107      56.462  34.008 -21.351  0.00  0.00      AP1   
ATOM   1678  CG1 ILE A 107      58.016  36.357 -21.088  0.00  0.00      AP1   
ATOM   1679 HG11 ILE A 107      58.615  35.685 -21.740  0.00  0.00      AP1   
ATOM   1680 HG12 ILE A 107      58.414  37.382 -21.250  0.00  0.00      AP1   
ATOM   1681  CD  ILE A 107      58.199  35.944 -19.653  0.00  0.00      AP1   
ATOM   1682  HD1 ILE A 107      58.153  34.834 -19.662  0.00  0.00      AP1   
ATOM   1683  HD2 ILE A 107      59.203  36.262 -19.302  0.00  0.00      AP1   
ATOM   1684  HD3 ILE A 107      57.472  36.413 -18.956  0.00  0.00      AP1   
ATOM   1685  C   ILE A 107      55.209  37.032 -23.654  0.00  0.00      AP1   
ATOM   1686  O   ILE A 107      55.297  36.503 -24.797  0.00  0.00      AP1   
ATOM   1687  N   VAL A 108      54.130  37.527 -23.180  0.00  0.00      AP1   
ATOM   1688  HN  VAL A 108      54.190  38.192 -22.440  0.00  0.00      AP1   
ATOM   1689  CA  VAL A 108      52.784  37.291 -23.715  0.00  0.00      AP1   
ATOM   1690  HA  VAL A 108      52.807  36.299 -24.140  0.00  0.00      AP1   
ATOM   1691  CB  VAL A 108      51.687  37.394 -22.629  0.00  0.00      AP1   
ATOM   1692  HB  VAL A 108      51.859  38.347 -22.084  0.00  0.00      AP1   
ATOM   1693  CG1 VAL A 108      50.275  37.343 -23.258  0.00  0.00      AP1   
ATOM   1694 HG11 VAL A 108      50.139  38.131 -24.030  0.00  0.00      AP1   
ATOM   1695 HG12 VAL A 108      50.088  36.297 -23.584  0.00  0.00      AP1   
ATOM   1696 HG13 VAL A 108      49.494  37.611 -22.515  0.00  0.00      AP1   
ATOM   1697  CG2 VAL A 108      51.949  36.235 -21.657  0.00  0.00      AP1   
ATOM   1698 HG21 VAL A 108      52.957  36.450 -21.243  0.00  0.00      AP1   
ATOM   1699 HG22 VAL A 108      51.315  36.316 -20.748  0.00  0.00      AP1   
ATOM   1700 HG23 VAL A 108      51.859  35.305 -22.258  0.00  0.00      AP1   
ATOM   1701  C   VAL A 108      52.473  38.048 -24.956  0.00  0.00      AP1   
ATOM   1702  O   VAL A 108      51.947  37.550 -25.947  0.00  0.00      AP1   
ATOM   1703  N   GLU A 109      52.942  39.325 -25.029  0.00  0.00      AP1   
ATOM   1704  HN  GLU A 109      53.462  39.642 -24.239  0.00  0.00      AP1   
ATOM   1705  CA  GLU A 109      52.411  40.298 -26.005  0.00  0.00      AP1   
ATOM   1706  HA  GLU A 109      51.525  39.871 -26.451  0.00  0.00      AP1   
ATOM   1707  CB  GLU A 109      52.024  41.680 -25.378  0.00  0.00      AP1   
ATOM   1708  HB1 GLU A 109      52.962  42.154 -25.018  0.00  0.00      AP1   
ATOM   1709  HB2 GLU A 109      51.603  42.312 -26.188  0.00  0.00      AP1   
ATOM   1710  CG  GLU A 109      50.973  41.393 -24.260  0.00  0.00      AP1   
ATOM   1711  HG1 GLU A 109      50.208  40.657 -24.590  0.00  0.00      AP1   
ATOM   1712  HG2 GLU A 109      51.482  41.085 -23.321  0.00  0.00      AP1   
ATOM   1713  CD  GLU A 109      50.307  42.754 -24.006  0.00  0.00      AP1   
ATOM   1714  OE1 GLU A 109      50.484  43.244 -22.844  0.00  0.00      AP1   
ATOM   1715  OE2 GLU A 109      49.523  43.216 -24.874  0.00  0.00      AP1   
ATOM   1716  C   GLU A 109      53.339  40.599 -27.232  0.00  0.00      AP1   
ATOM   1717  O   GLU A 109      52.827  41.204 -28.186  0.00  0.00      AP1   
ATOM   1718  N   GLU A 110      54.598  40.139 -27.159  0.00  0.00      AP1   
ATOM   1719  HN  GLU A 110      54.935  39.677 -26.342  0.00  0.00      AP1   
ATOM   1720  CA  GLU A 110      55.669  40.334 -28.161  0.00  0.00      AP1   
ATOM   1721  HA  GLU A 110      55.807  41.381 -28.386  0.00  0.00      AP1   
ATOM   1722  CB  GLU A 110      57.009  39.879 -27.532  0.00  0.00      AP1   
ATOM   1723  HB1 GLU A 110      57.191  40.479 -26.615  0.00  0.00      AP1   
ATOM   1724  HB2 GLU A 110      56.866  38.810 -27.266  0.00  0.00      AP1   
ATOM   1725  CG  GLU A 110      58.234  40.005 -28.436  0.00  0.00      AP1   
ATOM   1726  HG1 GLU A 110      58.191  39.624 -29.479  0.00  0.00      AP1   
ATOM   1727  HG2 GLU A 110      58.622  41.046 -28.426  0.00  0.00      AP1   
ATOM   1728  CD  GLU A 110      59.362  39.190 -27.797  0.00  0.00      AP1   
ATOM   1729  OE1 GLU A 110      60.154  39.723 -26.990  0.00  0.00      AP1   
ATOM   1730  OE2 GLU A 110      59.478  37.995 -28.067  0.00  0.00      AP1   
ATOM   1731  C   GLU A 110      55.426  39.837 -29.571  0.00  0.00      AP1   
ATOM   1732  O   GLU A 110      55.640  40.534 -30.544  0.00  0.00      AP1   
ATOM   1733  N   GLU A 111      54.964  38.610 -29.746  0.00  0.00      AP1   
ATOM   1734  HN  GLU A 111      54.750  38.095 -28.920  0.00  0.00      AP1   
ATOM   1735  CA  GLU A 111      54.532  38.001 -31.005  0.00  0.00      AP1   
ATOM   1736  HA  GLU A 111      54.612  38.683 -31.839  0.00  0.00      AP1   
ATOM   1737  CB  GLU A 111      55.438  36.778 -31.392  0.00  0.00      AP1   
ATOM   1738  HB1 GLU A 111      55.465  36.041 -30.561  0.00  0.00      AP1   
ATOM   1739  HB2 GLU A 111      55.056  36.287 -32.313  0.00  0.00      AP1   
ATOM   1740  CG  GLU A 111      56.856  37.431 -31.757  0.00  0.00      AP1   
ATOM   1741  HG1 GLU A 111      56.649  38.118 -32.605  0.00  0.00      AP1   
ATOM   1742  HG2 GLU A 111      57.354  37.943 -30.906  0.00  0.00      AP1   
ATOM   1743  CD  GLU A 111      57.817  36.386 -32.166  0.00  0.00      AP1   
ATOM   1744  OE1 GLU A 111      57.539  35.556 -33.126  0.00  0.00      AP1   
ATOM   1745  OE2 GLU A 111      58.850  36.261 -31.508  0.00  0.00      AP1   
ATOM   1746  C   GLU A 111      53.074  37.667 -30.990  0.00  0.00      AP1   
ATOM   1747  O   GLU A 111      52.648  36.735 -31.681  0.00  0.00      AP1   
ATOM   1748  N   TYR A 112      52.262  38.388 -30.214  0.00  0.00      AP1   
ATOM   1749  HN  TYR A 112      52.479  39.288 -29.846  0.00  0.00      AP1   
ATOM   1750  CA  TYR A 112      50.885  38.013 -29.980  0.00  0.00      AP1   
ATOM   1751  HA  TYR A 112      50.822  36.989 -29.642  0.00  0.00      AP1   
ATOM   1752  CB  TYR A 112      50.289  38.888 -28.814  0.00  0.00      AP1   
ATOM   1753  HB1 TYR A 112      50.840  38.655 -27.877  0.00  0.00      AP1   
ATOM   1754  HB2 TYR A 112      50.375  39.977 -29.015  0.00  0.00      AP1   
ATOM   1755  CG  TYR A 112      48.852  38.627 -28.489  0.00  0.00      AP1   
ATOM   1756  CD1 TYR A 112      48.541  37.892 -27.333  0.00  0.00      AP1   
ATOM   1757  HD1 TYR A 112      49.400  37.509 -26.801  0.00  0.00      AP1   
ATOM   1758  CE1 TYR A 112      47.188  37.677 -26.983  0.00  0.00      AP1   
ATOM   1759  HE1 TYR A 112      46.920  37.281 -26.015  0.00  0.00      AP1   
ATOM   1760  CZ  TYR A 112      46.139  38.274 -27.679  0.00  0.00      AP1   
ATOM   1761  OH  TYR A 112      44.831  38.039 -27.380  0.00  0.00      AP1   
ATOM   1762  HH  TYR A 112      44.308  38.489 -28.047  0.00  0.00      AP1   
ATOM   1763  CD2 TYR A 112      47.732  39.231 -29.214  0.00  0.00      AP1   
ATOM   1764  HD2 TYR A 112      48.054  39.725 -30.119  0.00  0.00      AP1   
ATOM   1765  CE2 TYR A 112      46.461  38.973 -28.870  0.00  0.00      AP1   
ATOM   1766  HE2 TYR A 112      45.627  39.237 -29.504  0.00  0.00      AP1   
ATOM   1767  C   TYR A 112      50.090  38.070 -31.245  0.00  0.00      AP1   
ATOM   1768  O   TYR A 112      50.225  38.985 -32.035  0.00  0.00      AP1   
ATOM   1769  N   ASP A 113      49.240  37.094 -31.450  0.00  0.00      AP1   
ATOM   1770  HN  ASP A 113      49.138  36.456 -30.690  0.00  0.00      AP1   
ATOM   1771  CA  ASP A 113      48.487  36.969 -32.715  0.00  0.00      AP1   
ATOM   1772  HA  ASP A 113      48.080  37.955 -32.885  0.00  0.00      AP1   
ATOM   1773  CB  ASP A 113      49.531  36.492 -33.802  0.00  0.00      AP1   
ATOM   1774  HB1 ASP A 113      50.396  37.189 -33.842  0.00  0.00      AP1   
ATOM   1775  HB2 ASP A 113      49.953  35.536 -33.426  0.00  0.00      AP1   
ATOM   1776  CG  ASP A 113      48.951  36.574 -35.208  0.00  0.00      AP1   
ATOM   1777  OD1 ASP A 113      47.751  36.944 -35.364  0.00  0.00      AP1   
ATOM   1778  OD2 ASP A 113      49.608  36.197 -36.242  0.00  0.00      AP1   
ATOM   1779  C   ASP A 113      47.357  36.043 -32.467  0.00  0.00      AP1   
ATOM   1780  O   ASP A 113      47.471  34.866 -32.777  0.00  0.00      AP1   
ATOM   1781  N   LEU A 114      46.274  36.512 -31.846  0.00  0.00      AP1   
ATOM   1782  HN  LEU A 114      46.327  37.498 -31.707  0.00  0.00      AP1   
ATOM   1783  CA  LEU A 114      45.022  35.789 -31.583  0.00  0.00      AP1   
ATOM   1784  HA  LEU A 114      45.044  34.943 -32.255  0.00  0.00      AP1   
ATOM   1785  CB  LEU A 114      44.821  35.290 -30.074  0.00  0.00      AP1   
ATOM   1786  HB1 LEU A 114      45.016  36.145 -29.392  0.00  0.00      AP1   
ATOM   1787  HB2 LEU A 114      43.750  34.996 -30.097  0.00  0.00      AP1   
ATOM   1788  CG  LEU A 114      45.600  34.025 -29.704  0.00  0.00      AP1   
ATOM   1789  HG  LEU A 114      46.497  33.906 -30.348  0.00  0.00      AP1   
ATOM   1790  CD1 LEU A 114      45.776  34.046 -28.229  0.00  0.00      AP1   
ATOM   1791 HD11 LEU A 114      44.842  34.338 -27.703  0.00  0.00      AP1   
ATOM   1792 HD12 LEU A 114      45.977  33.000 -27.914  0.00  0.00      AP1   
ATOM   1793 HD13 LEU A 114      46.615  34.701 -27.912  0.00  0.00      AP1   
ATOM   1794  CD2 LEU A 114      44.753  32.842 -30.168  0.00  0.00      AP1   
ATOM   1795 HD21 LEU A 114      45.298  31.910 -29.905  0.00  0.00      AP1   
ATOM   1796 HD22 LEU A 114      43.774  32.808 -29.643  0.00  0.00      AP1   
ATOM   1797 HD23 LEU A 114      44.720  32.791 -31.277  0.00  0.00      AP1   
ATOM   1798  C   LEU A 114      43.858  36.728 -32.042  0.00  0.00      AP1   
ATOM   1799  O   LEU A 114      43.613  37.768 -31.484  0.00  0.00      AP1   
ATOM   1800  N   ASP A 115      43.095  36.232 -32.977  0.00  0.00      AP1   
ATOM   1801  HN  ASP A 115      43.392  35.382 -33.406  0.00  0.00      AP1   
ATOM   1802  CA  ASP A 115      41.986  36.923 -33.611  0.00  0.00      AP1   
ATOM   1803  HA  ASP A 115      42.266  37.964 -33.676  0.00  0.00      AP1   
ATOM   1804  CB  ASP A 115      41.878  36.509 -35.065  0.00  0.00      AP1   
ATOM   1805  HB1 ASP A 115      42.046  35.433 -35.285  0.00  0.00      AP1   
ATOM   1806  HB2 ASP A 115      40.862  36.801 -35.407  0.00  0.00      AP1   
ATOM   1807  CG  ASP A 115      42.854  37.174 -36.036  0.00  0.00      AP1   
ATOM   1808  OD1 ASP A 115      42.701  36.899 -37.239  0.00  0.00      AP1   
ATOM   1809  OD2 ASP A 115      43.728  38.047 -35.692  0.00  0.00      AP1   
ATOM   1810  C   ASP A 115      40.723  36.757 -32.812  0.00  0.00      AP1   
ATOM   1811  O   ASP A 115      39.886  37.641 -32.800  0.00  0.00      AP1   
ATOM   1812  N   LEU A 116      40.570  35.490 -32.288  0.00  0.00      AP1   
ATOM   1813  HN  LEU A 116      41.022  34.679 -32.653  0.00  0.00      AP1   
ATOM   1814  CA  LEU A 116      39.500  35.111 -31.430  0.00  0.00      AP1   
ATOM   1815  HA  LEU A 116      39.671  34.100 -31.089  0.00  0.00      AP1   
ATOM   1816  CB  LEU A 116      39.381  35.901 -30.147  0.00  0.00      AP1   
ATOM   1817  HB1 LEU A 116      39.265  36.957 -30.472  0.00  0.00      AP1   
ATOM   1818  HB2 LEU A 116      38.588  35.426 -29.532  0.00  0.00      AP1   
ATOM   1819  CG  LEU A 116      40.701  36.011 -29.285  0.00  0.00      AP1   
ATOM   1820  HG  LEU A 116      41.533  36.372 -29.926  0.00  0.00      AP1   
ATOM   1821  CD1 LEU A 116      40.547  37.049 -28.131  0.00  0.00      AP1   
ATOM   1822 HD11 LEU A 116      39.605  36.821 -27.588  0.00  0.00      AP1   
ATOM   1823 HD12 LEU A 116      41.478  36.957 -27.531  0.00  0.00      AP1   
ATOM   1824 HD13 LEU A 116      40.486  38.102 -28.480  0.00  0.00      AP1   
ATOM   1825  CD2 LEU A 116      41.084  34.715 -28.680  0.00  0.00      AP1   
ATOM   1826 HD21 LEU A 116      40.176  34.264 -28.225  0.00  0.00      AP1   
ATOM   1827 HD22 LEU A 116      41.445  34.092 -29.527  0.00  0.00      AP1   
ATOM   1828 HD23 LEU A 116      41.878  34.828 -27.912  0.00  0.00      AP1   
ATOM   1829  C   LEU A 116      38.173  34.962 -32.187  0.00  0.00      AP1   
ATOM   1830  O   LEU A 116      37.076  35.542 -31.820  0.00  0.00      AP1   
ATOM   1831  N   ASN A 117      38.208  34.182 -33.276  0.00  0.00      AP1   
ATOM   1832  HN  ASN A 117      39.026  33.630 -33.418  0.00  0.00      AP1   
ATOM   1833  CA  ASN A 117      37.067  34.062 -34.165  0.00  0.00      AP1   
ATOM   1834  HA  ASN A 117      36.815  35.063 -34.484  0.00  0.00      AP1   
ATOM   1835  CB  ASN A 117      37.436  33.140 -35.381  0.00  0.00      AP1   
ATOM   1836  HB1 ASN A 117      37.477  32.071 -35.082  0.00  0.00      AP1   
ATOM   1837  HB2 ASN A 117      36.683  33.096 -36.197  0.00  0.00      AP1   
ATOM   1838  CG  ASN A 117      38.796  33.578 -36.014  0.00  0.00      AP1   
ATOM   1839  OD1 ASN A 117      39.707  32.729 -36.162  0.00  0.00      AP1   
ATOM   1840  ND2 ASN A 117      38.881  34.809 -36.488  0.00  0.00      AP1   
ATOM   1841 HD21 ASN A 117      39.708  34.946 -37.034  0.00  0.00      AP1   
ATOM   1842 HD22 ASN A 117      38.110  35.433 -36.614  0.00  0.00      AP1   
ATOM   1843  C   ASN A 117      35.817  33.538 -33.435  0.00  0.00      AP1   
ATOM   1844  O   ASN A 117      34.691  34.078 -33.534  0.00  0.00      AP1   
ATOM   1845  N   GLN A 118      35.918  32.490 -32.657  0.00  0.00      AP1   
ATOM   1846  HN  GLN A 118      36.829  32.105 -32.532  0.00  0.00      AP1   
ATOM   1847  CA  GLN A 118      34.841  32.036 -31.830  0.00  0.00      AP1   
ATOM   1848  HA  GLN A 118      33.936  31.828 -32.380  0.00  0.00      AP1   
ATOM   1849  CB  GLN A 118      35.259  30.669 -31.240  0.00  0.00      AP1   
ATOM   1850  HB1 GLN A 118      36.170  30.758 -30.611  0.00  0.00      AP1   
ATOM   1851  HB2 GLN A 118      34.568  30.309 -30.448  0.00  0.00      AP1   
ATOM   1852  CG  GLN A 118      35.328  29.556 -32.326  0.00  0.00      AP1   
ATOM   1853  HG1 GLN A 118      34.291  29.373 -32.679  0.00  0.00      AP1   
ATOM   1854  HG2 GLN A 118      35.898  29.993 -33.174  0.00  0.00      AP1   
ATOM   1855  CD  GLN A 118      36.092  28.341 -31.796  0.00  0.00      AP1   
ATOM   1856  OE1 GLN A 118      37.250  27.947 -32.178  0.00  0.00      AP1   
ATOM   1857  NE2 GLN A 118      35.424  27.640 -30.893  0.00  0.00      AP1   
ATOM   1858 HE21 GLN A 118      35.954  26.986 -30.353  0.00  0.00      AP1   
ATOM   1859 HE22 GLN A 118      34.424  27.646 -30.909  0.00  0.00      AP1   
ATOM   1860  C   GLN A 118      34.438  33.028 -30.700  0.00  0.00      AP1   
ATOM   1861  O   GLN A 118      33.342  33.595 -30.671  0.00  0.00      AP1   
ATOM   1862  N   ALA A 119      35.408  33.319 -29.757  0.00  0.00      AP1   
ATOM   1863  HN  ALA A 119      36.290  32.877 -29.899  0.00  0.00      AP1   
ATOM   1864  CA  ALA A 119      35.060  33.818 -28.402  0.00  0.00      AP1   
ATOM   1865  HA  ALA A 119      34.093  33.432 -28.117  0.00  0.00      AP1   
ATOM   1866  CB  ALA A 119      36.050  33.114 -27.476  0.00  0.00      AP1   
ATOM   1867  HB1 ALA A 119      37.090  33.445 -27.687  0.00  0.00      AP1   
ATOM   1868  HB2 ALA A 119      35.774  33.345 -26.425  0.00  0.00      AP1   
ATOM   1869  HB3 ALA A 119      35.990  32.006 -27.530  0.00  0.00      AP1   
ATOM   1870  C   ALA A 119      35.081  35.320 -28.211  0.00  0.00      AP1   
ATOM   1871  O   ALA A 119      34.680  35.800 -27.137  0.00  0.00      AP1   
ATOM   1872  N   SER A 120      35.388  36.132 -29.254  0.00  0.00      AP1   
ATOM   1873  HN  SER A 120      35.801  35.693 -30.048  0.00  0.00      AP1   
ATOM   1874  CA  SER A 120      35.404  37.618 -29.106  0.00  0.00      AP1   
ATOM   1875  HA  SER A 120      34.753  37.838 -28.273  0.00  0.00      AP1   
ATOM   1876  CB  SER A 120      36.885  38.126 -29.042  0.00  0.00      AP1   
ATOM   1877  HB1 SER A 120      37.478  37.463 -28.376  0.00  0.00      AP1   
ATOM   1878  HB2 SER A 120      37.225  38.003 -30.092  0.00  0.00      AP1   
ATOM   1879  OG  SER A 120      36.895  39.454 -28.642  0.00  0.00      AP1   
ATOM   1880  HG1 SER A 120      36.603  39.455 -27.728  0.00  0.00      AP1   
ATOM   1881  C   SER A 120      34.732  38.223 -30.355  0.00  0.00      AP1   
ATOM   1882  O   SER A 120      34.122  39.282 -30.341  0.00  0.00      AP1   
ATOM   1883  N   LYS A 121      34.751  37.466 -31.532  0.00  0.00      AP1   
ATOM   1884  HN  LYS A 121      35.320  36.652 -31.625  0.00  0.00      AP1   
ATOM   1885  CA  LYS A 121      34.218  37.951 -32.835  0.00  0.00      AP1   
ATOM   1886  HA  LYS A 121      33.967  38.995 -32.717  0.00  0.00      AP1   
ATOM   1887  CB  LYS A 121      35.314  37.746 -34.029  0.00  0.00      AP1   
ATOM   1888  HB1 LYS A 121      35.572  36.667 -33.971  0.00  0.00      AP1   
ATOM   1889  HB2 LYS A 121      34.995  37.873 -35.085  0.00  0.00      AP1   
ATOM   1890  CG  LYS A 121      36.586  38.566 -33.795  0.00  0.00      AP1   
ATOM   1891  HG1 LYS A 121      37.064  38.137 -32.888  0.00  0.00      AP1   
ATOM   1892  HG2 LYS A 121      37.293  38.215 -34.577  0.00  0.00      AP1   
ATOM   1893  CD  LYS A 121      36.369  40.053 -33.724  0.00  0.00      AP1   
ATOM   1894  HD1 LYS A 121      35.924  40.342 -34.701  0.00  0.00      AP1   
ATOM   1895  HD2 LYS A 121      35.505  40.275 -33.062  0.00  0.00      AP1   
ATOM   1896  CE  LYS A 121      37.540  40.896 -33.393  0.00  0.00      AP1   
ATOM   1897  HE1 LYS A 121      38.216  40.626 -32.554  0.00  0.00      AP1   
ATOM   1898  HE2 LYS A 121      38.231  40.889 -34.263  0.00  0.00      AP1   
ATOM   1899  NZ  LYS A 121      37.098  42.366 -33.053  0.00  0.00      AP1   
ATOM   1900  HZ1 LYS A 121      37.930  42.915 -32.758  0.00  0.00      AP1   
ATOM   1901  HZ2 LYS A 121      36.866  42.854 -33.942  0.00  0.00      AP1   
ATOM   1902  HZ3 LYS A 121      36.393  42.428 -32.291  0.00  0.00      AP1   
ATOM   1903  C   LYS A 121      33.021  37.150 -33.268  0.00  0.00      AP1   
ATOM   1904  O   LYS A 121      32.515  37.357 -34.364  0.00  0.00      AP1   
ATOM   1905  N   GLY A 122      32.485  36.268 -32.475  0.00  0.00      AP1   
ATOM   1906  HN  GLY A 122      32.880  36.167 -31.566  0.00  0.00      AP1   
ATOM   1907  CA  GLY A 122      31.170  35.552 -32.638  0.00  0.00      AP1   
ATOM   1908  HA1 GLY A 122      30.963  34.921 -31.787  0.00  0.00      AP1   
ATOM   1909  HA2 GLY A 122      31.259  34.952 -33.531  0.00  0.00      AP1   
ATOM   1910  C   GLY A 122      30.039  36.520 -32.647  0.00  0.00      AP1   
ATOM   1911  O   GLY A 122      30.125  37.547 -31.962  0.00  0.00      AP1   
ATOM   1912  N   LYS A 123      28.897  36.252 -33.305  0.00  0.00      AP1   
ATOM   1913  HN  LYS A 123      28.622  35.357 -33.647  0.00  0.00      AP1   
ATOM   1914  CA  LYS A 123      27.956  37.340 -33.524  0.00  0.00      AP1   
ATOM   1915  HA  LYS A 123      28.464  38.267 -33.303  0.00  0.00      AP1   
ATOM   1916  CB  LYS A 123      27.453  37.236 -35.086  0.00  0.00      AP1   
ATOM   1917  HB1 LYS A 123      27.056  36.206 -35.208  0.00  0.00      AP1   
ATOM   1918  HB2 LYS A 123      26.720  38.053 -35.259  0.00  0.00      AP1   
ATOM   1919  CG  LYS A 123      28.616  37.630 -36.053  0.00  0.00      AP1   
ATOM   1920  HG1 LYS A 123      29.051  38.617 -35.786  0.00  0.00      AP1   
ATOM   1921  HG2 LYS A 123      29.499  36.974 -35.899  0.00  0.00      AP1   
ATOM   1922  CD  LYS A 123      28.316  37.424 -37.592  0.00  0.00      AP1   
ATOM   1923  HD1 LYS A 123      27.817  36.471 -37.870  0.00  0.00      AP1   
ATOM   1924  HD2 LYS A 123      27.820  38.348 -37.957  0.00  0.00      AP1   
ATOM   1925  CE  LYS A 123      29.704  37.458 -38.359  0.00  0.00      AP1   
ATOM   1926  HE1 LYS A 123      30.249  38.282 -37.852  0.00  0.00      AP1   
ATOM   1927  HE2 LYS A 123      30.303  36.537 -38.195  0.00  0.00      AP1   
ATOM   1928  NZ  LYS A 123      29.634  37.703 -39.770  0.00  0.00      AP1   
ATOM   1929  HZ1 LYS A 123      30.582  37.838 -40.175  0.00  0.00      AP1   
ATOM   1930  HZ2 LYS A 123      29.244  36.828 -40.176  0.00  0.00      AP1   
ATOM   1931  HZ3 LYS A 123      28.972  38.436 -40.097  0.00  0.00      AP1   
ATOM   1932  C   LYS A 123      26.723  37.060 -32.666  0.00  0.00      AP1   
ATOM   1933  O   LYS A 123      26.010  36.078 -32.832  0.00  0.00      AP1   
ATOM   1934  N   LYS A 124      26.517  38.053 -31.722  0.00  0.00      AP1   
ATOM   1935  HN  LYS A 124      27.185  38.793 -31.703  0.00  0.00      AP1   
ATOM   1936  CA  LYS A 124      25.400  38.129 -30.818  0.00  0.00      AP1   
ATOM   1937  HA  LYS A 124      25.441  38.887 -30.049  0.00  0.00      AP1   
ATOM   1938  CB  LYS A 124      24.066  38.565 -31.624  0.00  0.00      AP1   
ATOM   1939  HB1 LYS A 124      23.667  37.696 -32.188  0.00  0.00      AP1   
ATOM   1940  HB2 LYS A 124      23.264  38.640 -30.859  0.00  0.00      AP1   
ATOM   1941  CG  LYS A 124      24.346  39.866 -32.396  0.00  0.00      AP1   
ATOM   1942  HG1 LYS A 124      24.821  40.577 -31.687  0.00  0.00      AP1   
ATOM   1943  HG2 LYS A 124      24.998  39.609 -33.258  0.00  0.00      AP1   
ATOM   1944  CD  LYS A 124      23.016  40.535 -32.867  0.00  0.00      AP1   
ATOM   1945  HD1 LYS A 124      22.511  40.971 -31.978  0.00  0.00      AP1   
ATOM   1946  HD2 LYS A 124      23.265  41.459 -33.431  0.00  0.00      AP1   
ATOM   1947  CE  LYS A 124      22.284  39.768 -33.973  0.00  0.00      AP1   
ATOM   1948  HE1 LYS A 124      22.988  39.635 -34.823  0.00  0.00      AP1   
ATOM   1949  HE2 LYS A 124      22.006  38.784 -33.538  0.00  0.00      AP1   
ATOM   1950  NZ  LYS A 124      21.102  40.539 -34.363  0.00  0.00      AP1   
ATOM   1951  HZ1 LYS A 124      20.455  40.421 -33.558  0.00  0.00      AP1   
ATOM   1952  HZ2 LYS A 124      21.240  41.549 -34.568  0.00  0.00      AP1   
ATOM   1953  HZ3 LYS A 124      20.696  40.123 -35.226  0.00  0.00      AP1   
ATOM   1954  C   LYS A 124      25.238  36.809 -30.049  0.00  0.00      AP1   
ATOM   1955  O   LYS A 124      24.178  36.261 -29.891  0.00  0.00      AP1   
ATOM   1956  N   ILE A 125      26.338  36.319 -29.514  0.00  0.00      AP1   
ATOM   1957  HN  ILE A 125      27.191  36.823 -29.625  0.00  0.00      AP1   
ATOM   1958  CA  ILE A 125      26.243  35.247 -28.563  0.00  0.00      AP1   
ATOM   1959  HA  ILE A 125      25.287  34.746 -28.523  0.00  0.00      AP1   
ATOM   1960  CB  ILE A 125      27.338  34.210 -28.762  0.00  0.00      AP1   
ATOM   1961  HB  ILE A 125      28.283  34.761 -28.954  0.00  0.00      AP1   
ATOM   1962  CG2 ILE A 125      27.484  33.266 -27.623  0.00  0.00      AP1   
ATOM   1963 HG21 ILE A 125      26.476  32.908 -27.324  0.00  0.00      AP1   
ATOM   1964 HG22 ILE A 125      28.085  32.363 -27.861  0.00  0.00      AP1   
ATOM   1965 HG23 ILE A 125      27.979  33.803 -26.785  0.00  0.00      AP1   
ATOM   1966  CG1 ILE A 125      27.095  33.438 -30.077  0.00  0.00      AP1   
ATOM   1967 HG11 ILE A 125      27.220  34.097 -30.963  0.00  0.00      AP1   
ATOM   1968 HG12 ILE A 125      27.973  32.766 -30.187  0.00  0.00      AP1   
ATOM   1969  CD  ILE A 125      25.807  32.719 -30.237  0.00  0.00      AP1   
ATOM   1970  HD1 ILE A 125      25.832  32.046 -31.121  0.00  0.00      AP1   
ATOM   1971  HD2 ILE A 125      25.558  31.992 -29.435  0.00  0.00      AP1   
ATOM   1972  HD3 ILE A 125      24.940  33.407 -30.338  0.00  0.00      AP1   
ATOM   1973  C   ILE A 125      26.461  35.789 -27.222  0.00  0.00      AP1   
ATOM   1974  O   ILE A 125      26.971  36.906 -27.002  0.00  0.00      AP1   
ATOM   1975  N   ASN A 126      25.758  35.121 -26.279  0.00  0.00      AP1   
ATOM   1976  HN  ASN A 126      25.276  34.265 -26.453  0.00  0.00      AP1   
ATOM   1977  CA  ASN A 126      25.688  35.256 -24.826  0.00  0.00      AP1   
ATOM   1978  HA  ASN A 126      24.839  35.795 -24.434  0.00  0.00      AP1   
ATOM   1979  CB  ASN A 126      25.467  33.826 -24.224  0.00  0.00      AP1   
ATOM   1980  HB1 ASN A 126      24.417  33.570 -24.482  0.00  0.00      AP1   
ATOM   1981  HB2 ASN A 126      26.129  33.115 -24.764  0.00  0.00      AP1   
ATOM   1982  CG  ASN A 126      25.666  33.642 -22.712  0.00  0.00      AP1   
ATOM   1983  OD1 ASN A 126      25.744  34.658 -22.021  0.00  0.00      AP1   
ATOM   1984  ND2 ASN A 126      25.927  32.440 -22.232  0.00  0.00      AP1   
ATOM   1985 HD21 ASN A 126      26.316  32.295 -21.322  0.00  0.00      AP1   
ATOM   1986 HD22 ASN A 126      25.845  31.664 -22.857  0.00  0.00      AP1   
ATOM   1987  C   ASN A 126      26.859  36.021 -24.258  0.00  0.00      AP1   
ATOM   1988  O   ASN A 126      27.954  35.548 -24.261  0.00  0.00      AP1   
ATOM   1989  N   ILE A 127      26.672  37.294 -23.750  0.00  0.00      AP1   
ATOM   1990  HN  ILE A 127      25.722  37.536 -23.571  0.00  0.00      AP1   
ATOM   1991  CA  ILE A 127      27.657  38.158 -23.156  0.00  0.00      AP1   
ATOM   1992  HA  ILE A 127      28.506  38.117 -23.823  0.00  0.00      AP1   
ATOM   1993  CB  ILE A 127      27.214  39.637 -22.920  0.00  0.00      AP1   
ATOM   1994  HB  ILE A 127      28.062  40.204 -22.479  0.00  0.00      AP1   
ATOM   1995  CG2 ILE A 127      27.013  40.284 -24.309  0.00  0.00      AP1   
ATOM   1996 HG21 ILE A 127      27.835  40.021 -25.008  0.00  0.00      AP1   
ATOM   1997 HG22 ILE A 127      26.095  39.845 -24.757  0.00  0.00      AP1   
ATOM   1998 HG23 ILE A 127      26.856  41.378 -24.195  0.00  0.00      AP1   
ATOM   1999  CG1 ILE A 127      25.952  39.765 -22.011  0.00  0.00      AP1   
ATOM   2000 HG11 ILE A 127      25.084  39.202 -22.415  0.00  0.00      AP1   
ATOM   2001 HG12 ILE A 127      26.223  39.401 -20.996  0.00  0.00      AP1   
ATOM   2002  CD  ILE A 127      25.571  41.233 -21.759  0.00  0.00      AP1   
ATOM   2003  HD1 ILE A 127      25.488  41.894 -22.648  0.00  0.00      AP1   
ATOM   2004  HD2 ILE A 127      24.521  41.190 -21.398  0.00  0.00      AP1   
ATOM   2005  HD3 ILE A 127      26.260  41.713 -21.031  0.00  0.00      AP1   
ATOM   2006  C   ILE A 127      28.269  37.613 -21.812  0.00  0.00      AP1   
ATOM   2007  O   ILE A 127      29.417  38.034 -21.451  0.00  0.00      AP1   
ATOM   2008  N   GLU A 128      27.537  36.709 -21.012  0.00  0.00      AP1   
ATOM   2009  HN  GLU A 128      26.566  36.492 -21.087  0.00  0.00      AP1   
ATOM   2010  CA  GLU A 128      28.102  36.037 -19.938  0.00  0.00      AP1   
ATOM   2011  HA  GLU A 128      28.452  36.809 -19.269  0.00  0.00      AP1   
ATOM   2012  CB  GLU A 128      27.079  35.091 -19.201  0.00  0.00      AP1   
ATOM   2013  HB1 GLU A 128      26.840  34.216 -19.843  0.00  0.00      AP1   
ATOM   2014  HB2 GLU A 128      27.565  34.672 -18.294  0.00  0.00      AP1   
ATOM   2015  CG  GLU A 128      25.867  35.900 -18.751  0.00  0.00      AP1   
ATOM   2016  HG1 GLU A 128      26.338  36.792 -18.287  0.00  0.00      AP1   
ATOM   2017  HG2 GLU A 128      25.194  36.380 -19.493  0.00  0.00      AP1   
ATOM   2018  CD  GLU A 128      24.957  35.243 -17.813  0.00  0.00      AP1   
ATOM   2019  OE1 GLU A 128      24.996  35.584 -16.596  0.00  0.00      AP1   
ATOM   2020  OE2 GLU A 128      24.183  34.392 -18.251  0.00  0.00      AP1   
ATOM   2021  C   GLU A 128      29.381  35.237 -20.383  0.00  0.00      AP1   
ATOM   2022  O   GLU A 128      30.358  35.125 -19.679  0.00  0.00      AP1   
ATOM   2023  N   LEU A 129      29.413  34.711 -21.589  0.00  0.00      AP1   
ATOM   2024  HN  LEU A 129      28.719  34.910 -22.278  0.00  0.00      AP1   
ATOM   2025  CA  LEU A 129      30.465  33.757 -22.081  0.00  0.00      AP1   
ATOM   2026  HA  LEU A 129      30.980  33.392 -21.204  0.00  0.00      AP1   
ATOM   2027  CB  LEU A 129      29.698  32.630 -22.961  0.00  0.00      AP1   
ATOM   2028  HB1 LEU A 129      29.007  32.149 -22.236  0.00  0.00      AP1   
ATOM   2029  HB2 LEU A 129      29.038  33.149 -23.689  0.00  0.00      AP1   
ATOM   2030  CG  LEU A 129      30.545  31.490 -23.500  0.00  0.00      AP1   
ATOM   2031  HG  LEU A 129      31.103  32.013 -24.306  0.00  0.00      AP1   
ATOM   2032  CD1 LEU A 129      31.490  30.832 -22.508  0.00  0.00      AP1   
ATOM   2033 HD11 LEU A 129      30.851  30.337 -21.747  0.00  0.00      AP1   
ATOM   2034 HD12 LEU A 129      32.133  30.068 -22.995  0.00  0.00      AP1   
ATOM   2035 HD13 LEU A 129      32.143  31.543 -21.958  0.00  0.00      AP1   
ATOM   2036  CD2 LEU A 129      29.554  30.377 -24.084  0.00  0.00      AP1   
ATOM   2037 HD21 LEU A 129      30.129  29.867 -24.886  0.00  0.00      AP1   
ATOM   2038 HD22 LEU A 129      29.123  29.881 -23.188  0.00  0.00      AP1   
ATOM   2039 HD23 LEU A 129      28.669  30.857 -24.554  0.00  0.00      AP1   
ATOM   2040  C   LEU A 129      31.518  34.375 -23.007  0.00  0.00      AP1   
ATOM   2041  O   LEU A 129      32.666  34.018 -22.926  0.00  0.00      AP1   
ATOM   2042  N   GLN A 130      31.165  35.301 -23.873  0.00  0.00      AP1   
ATOM   2043  HN  GLN A 130      30.208  35.580 -23.896  0.00  0.00      AP1   
ATOM   2044  CA  GLN A 130      32.105  36.031 -24.672  0.00  0.00      AP1   
ATOM   2045  HA  GLN A 130      32.649  35.256 -25.192  0.00  0.00      AP1   
ATOM   2046  CB  GLN A 130      31.278  36.738 -25.774  0.00  0.00      AP1   
ATOM   2047  HB1 GLN A 130      30.590  37.467 -25.294  0.00  0.00      AP1   
ATOM   2048  HB2 GLN A 130      31.957  37.396 -26.358  0.00  0.00      AP1   
ATOM   2049  CG  GLN A 130      30.445  35.825 -26.711  0.00  0.00      AP1   
ATOM   2050  HG1 GLN A 130      29.661  35.268 -26.155  0.00  0.00      AP1   
ATOM   2051  HG2 GLN A 130      30.038  36.602 -27.393  0.00  0.00      AP1   
ATOM   2052  CD  GLN A 130      31.252  34.793 -27.466  0.00  0.00      AP1   
ATOM   2053  OE1 GLN A 130      31.595  33.687 -26.894  0.00  0.00      AP1   
ATOM   2054  NE2 GLN A 130      31.591  35.089 -28.732  0.00  0.00      AP1   
ATOM   2055 HE21 GLN A 130      32.126  34.417 -29.244  0.00  0.00      AP1   
ATOM   2056 HE22 GLN A 130      31.590  36.007 -29.129  0.00  0.00      AP1   
ATOM   2057  C   GLN A 130      33.143  36.927 -23.871  0.00  0.00      AP1   
ATOM   2058  O   GLN A 130      32.879  37.328 -22.779  0.00  0.00      AP1   
ATOM   2059  N   VAL A 131      34.377  37.141 -24.433  0.00  0.00      AP1   
ATOM   2060  HN  VAL A 131      34.562  36.916 -25.386  0.00  0.00      AP1   
ATOM   2061  CA  VAL A 131      35.436  37.919 -23.792  0.00  0.00      AP1   
ATOM   2062  HA  VAL A 131      35.118  38.493 -22.934  0.00  0.00      AP1   
ATOM   2063  CB  VAL A 131      36.567  36.965 -23.338  0.00  0.00      AP1   
ATOM   2064  HB  VAL A 131      37.470  37.374 -22.836  0.00  0.00      AP1   
ATOM   2065  CG1 VAL A 131      35.969  36.084 -22.144  0.00  0.00      AP1   
ATOM   2066 HG11 VAL A 131      35.016  35.578 -22.411  0.00  0.00      AP1   
ATOM   2067 HG12 VAL A 131      36.742  35.304 -21.972  0.00  0.00      AP1   
ATOM   2068 HG13 VAL A 131      35.954  36.665 -21.198  0.00  0.00      AP1   
ATOM   2069  CG2 VAL A 131      36.967  35.975 -24.523  0.00  0.00      AP1   
ATOM   2070 HG21 VAL A 131      37.354  36.633 -25.330  0.00  0.00      AP1   
ATOM   2071 HG22 VAL A 131      37.732  35.244 -24.184  0.00  0.00      AP1   
ATOM   2072 HG23 VAL A 131      36.060  35.424 -24.853  0.00  0.00      AP1   
ATOM   2073  C   VAL A 131      36.029  38.973 -24.772  0.00  0.00      AP1   
ATOM   2074  O   VAL A 131      35.826  38.948 -25.979  0.00  0.00      AP1   
ATOM   2075  N   THR A 132      36.791  39.931 -24.230  0.00  0.00      AP1   
ATOM   2076  HN  THR A 132      36.969  39.965 -23.250  0.00  0.00      AP1   
ATOM   2077  CA  THR A 132      37.489  40.852 -25.068  0.00  0.00      AP1   
ATOM   2078  HA  THR A 132      37.136  40.755 -26.084  0.00  0.00      AP1   
ATOM   2079  CB  THR A 132      37.525  42.259 -24.535  0.00  0.00      AP1   
ATOM   2080  HB  THR A 132      37.827  42.992 -25.314  0.00  0.00      AP1   
ATOM   2081  OG1 THR A 132      38.417  42.535 -23.450  0.00  0.00      AP1   
ATOM   2082  HG1 THR A 132      38.198  43.390 -23.071  0.00  0.00      AP1   
ATOM   2083  CG2 THR A 132      36.118  42.514 -24.002  0.00  0.00      AP1   
ATOM   2084 HG21 THR A 132      35.821  41.933 -23.103  0.00  0.00      AP1   
ATOM   2085 HG22 THR A 132      36.037  43.576 -23.685  0.00  0.00      AP1   
ATOM   2086 HG23 THR A 132      35.468  42.381 -24.893  0.00  0.00      AP1   
ATOM   2087  C   THR A 132      38.942  40.314 -25.114  0.00  0.00      AP1   
ATOM   2088  O   THR A 132      39.437  39.510 -24.320  0.00  0.00      AP1   
ATOM   2089  N   ASP A 133      39.730  40.957 -26.040  0.00  0.00      AP1   
ATOM   2090  HN  ASP A 133      39.322  41.665 -26.612  0.00  0.00      AP1   
ATOM   2091  CA  ASP A 133      41.137  40.915 -26.146  0.00  0.00      AP1   
ATOM   2092  HA  ASP A 133      41.427  39.904 -26.389  0.00  0.00      AP1   
ATOM   2093  CB  ASP A 133      41.644  41.888 -27.328  0.00  0.00      AP1   
ATOM   2094  HB1 ASP A 133      42.751  41.962 -27.271  0.00  0.00      AP1   
ATOM   2095  HB2 ASP A 133      41.330  41.518 -28.327  0.00  0.00      AP1   
ATOM   2096  CG  ASP A 133      41.188  43.331 -27.180  0.00  0.00      AP1   
ATOM   2097  OD1 ASP A 133      39.986  43.610 -26.946  0.00  0.00      AP1   
ATOM   2098  OD2 ASP A 133      42.018  44.186 -27.531  0.00  0.00      AP1   
ATOM   2099  C   ASP A 133      41.929  41.269 -24.800  0.00  0.00      AP1   
ATOM   2100  O   ASP A 133      42.967  40.734 -24.434  0.00  0.00      AP1   
ATOM   2101  N   ASN A 134      41.474  42.306 -24.100  0.00  0.00      AP1   
ATOM   2102  HN  ASN A 134      40.646  42.725 -24.465  0.00  0.00      AP1   
ATOM   2103  CA  ASN A 134      42.108  42.759 -22.852  0.00  0.00      AP1   
ATOM   2104  HA  ASN A 134      43.187  42.741 -22.877  0.00  0.00      AP1   
ATOM   2105  CB  ASN A 134      41.490  44.148 -22.518  0.00  0.00      AP1   
ATOM   2106  HB1 ASN A 134      40.381  44.113 -22.462  0.00  0.00      AP1   
ATOM   2107  HB2 ASN A 134      41.852  44.446 -21.511  0.00  0.00      AP1   
ATOM   2108  CG  ASN A 134      42.072  45.216 -23.400  0.00  0.00      AP1   
ATOM   2109  OD1 ASN A 134      43.254  45.109 -23.810  0.00  0.00      AP1   
ATOM   2110  ND2 ASN A 134      41.283  46.285 -23.631  0.00  0.00      AP1   
ATOM   2111 HD21 ASN A 134      41.525  46.797 -24.455  0.00  0.00      AP1   
ATOM   2112 HD22 ASN A 134      40.390  46.457 -23.215  0.00  0.00      AP1   
ATOM   2113  C   ASN A 134      41.849  41.820 -21.760  0.00  0.00      AP1   
ATOM   2114  O   ASN A 134      42.725  41.541 -20.998  0.00  0.00      AP1   
ATOM   2115  N   LEU A 135      40.674  41.226 -21.698  0.00  0.00      AP1   
ATOM   2116  HN  LEU A 135      39.966  41.434 -22.369  0.00  0.00      AP1   
ATOM   2117  CA  LEU A 135      40.313  40.231 -20.696  0.00  0.00      AP1   
ATOM   2118  HA  LEU A 135      40.617  40.621 -19.736  0.00  0.00      AP1   
ATOM   2119  CB  LEU A 135      38.796  39.933 -20.706  0.00  0.00      AP1   
ATOM   2120  HB1 LEU A 135      38.226  40.849 -20.442  0.00  0.00      AP1   
ATOM   2121  HB2 LEU A 135      38.418  39.674 -21.719  0.00  0.00      AP1   
ATOM   2122  CG  LEU A 135      38.246  38.823 -19.832  0.00  0.00      AP1   
ATOM   2123  HG  LEU A 135      38.561  37.846 -20.256  0.00  0.00      AP1   
ATOM   2124  CD1 LEU A 135      38.748  39.051 -18.390  0.00  0.00      AP1   
ATOM   2125 HD11 LEU A 135      38.566  40.129 -18.190  0.00  0.00      AP1   
ATOM   2126 HD12 LEU A 135      38.129  38.455 -17.686  0.00  0.00      AP1   
ATOM   2127 HD13 LEU A 135      39.787  38.695 -18.221  0.00  0.00      AP1   
ATOM   2128  CD2 LEU A 135      36.725  38.962 -19.865  0.00  0.00      AP1   
ATOM   2129 HD21 LEU A 135      36.256  38.202 -19.204  0.00  0.00      AP1   
ATOM   2130 HD22 LEU A 135      36.337  39.934 -19.491  0.00  0.00      AP1   
ATOM   2131 HD23 LEU A 135      36.515  38.659 -20.913  0.00  0.00      AP1   
ATOM   2132  C   LEU A 135      41.052  38.950 -20.979  0.00  0.00      AP1   
ATOM   2133  O   LEU A 135      41.569  38.331 -20.095  0.00  0.00      AP1   
ATOM   2134  N   ASN A 136      41.208  38.536 -22.274  0.00  0.00      AP1   
ATOM   2135  HN  ASN A 136      40.744  39.032 -23.003  0.00  0.00      AP1   
ATOM   2136  CA  ASN A 136      41.944  37.373 -22.677  0.00  0.00      AP1   
ATOM   2137  HA  ASN A 136      41.595  36.566 -22.049  0.00  0.00      AP1   
ATOM   2138  CB  ASN A 136      41.637  37.126 -24.205  0.00  0.00      AP1   
ATOM   2139  HB1 ASN A 136      40.557  36.867 -24.196  0.00  0.00      AP1   
ATOM   2140  HB2 ASN A 136      41.633  38.120 -24.701  0.00  0.00      AP1   
ATOM   2141  CG  ASN A 136      42.432  36.014 -24.873  0.00  0.00      AP1   
ATOM   2142  OD1 ASN A 136      42.057  34.867 -25.096  0.00  0.00      AP1   
ATOM   2143  ND2 ASN A 136      43.626  36.388 -25.392  0.00  0.00      AP1   
ATOM   2144 HD21 ASN A 136      44.216  35.741 -25.876  0.00  0.00      AP1   
ATOM   2145 HD22 ASN A 136      43.994  37.314 -25.304  0.00  0.00      AP1   
ATOM   2146  C   ASN A 136      43.527  37.472 -22.359  0.00  0.00      AP1   
ATOM   2147  O   ASN A 136      44.106  36.568 -21.775  0.00  0.00      AP1   
ATOM   2148  N   LYS A 137      44.071  38.648 -22.582  0.00  0.00      AP1   
ATOM   2149  HN  LYS A 137      43.503  39.358 -22.990  0.00  0.00      AP1   
ATOM   2150  CA  LYS A 137      45.393  38.960 -22.134  0.00  0.00      AP1   
ATOM   2151  HA  LYS A 137      46.086  38.199 -22.459  0.00  0.00      AP1   
ATOM   2152  CB  LYS A 137      45.952  40.223 -22.694  0.00  0.00      AP1   
ATOM   2153  HB1 LYS A 137      45.261  41.072 -22.504  0.00  0.00      AP1   
ATOM   2154  HB2 LYS A 137      46.796  40.560 -22.054  0.00  0.00      AP1   
ATOM   2155  CG  LYS A 137      46.392  40.168 -24.152  0.00  0.00      AP1   
ATOM   2156  HG1 LYS A 137      47.259  39.479 -24.241  0.00  0.00      AP1   
ATOM   2157  HG2 LYS A 137      45.515  39.736 -24.680  0.00  0.00      AP1   
ATOM   2158  CD  LYS A 137      46.775  41.505 -24.732  0.00  0.00      AP1   
ATOM   2159  HD1 LYS A 137      45.942  42.223 -24.574  0.00  0.00      AP1   
ATOM   2160  HD2 LYS A 137      47.716  41.800 -24.219  0.00  0.00      AP1   
ATOM   2161  CE  LYS A 137      46.973  41.461 -26.271  0.00  0.00      AP1   
ATOM   2162  HE1 LYS A 137      47.648  40.583 -26.357  0.00  0.00      AP1   
ATOM   2163  HE2 LYS A 137      46.033  41.437 -26.862  0.00  0.00      AP1   
ATOM   2164  NZ  LYS A 137      47.779  42.596 -26.740  0.00  0.00      AP1   
ATOM   2165  HZ1 LYS A 137      48.500  42.895 -26.052  0.00  0.00      AP1   
ATOM   2166  HZ2 LYS A 137      48.306  42.445 -27.624  0.00  0.00      AP1   
ATOM   2167  HZ3 LYS A 137      47.251  43.471 -26.930  0.00  0.00      AP1   
ATOM   2168  C   LYS A 137      45.521  38.841 -20.543  0.00  0.00      AP1   
ATOM   2169  O   LYS A 137      46.574  38.523 -19.979  0.00  0.00      AP1   
ATOM   2170  N   ILE A 138      44.527  39.137 -19.752  0.00  0.00      AP1   
ATOM   2171  HN  ILE A 138      43.667  39.542 -20.054  0.00  0.00      AP1   
ATOM   2172  CA  ILE A 138      44.610  38.807 -18.312  0.00  0.00      AP1   
ATOM   2173  HA  ILE A 138      45.519  39.189 -17.872  0.00  0.00      AP1   
ATOM   2174  CB  ILE A 138      43.470  39.438 -17.471  0.00  0.00      AP1   
ATOM   2175  HB  ILE A 138      42.478  39.057 -17.793  0.00  0.00      AP1   
ATOM   2176  CG2 ILE A 138      43.618  39.174 -15.977  0.00  0.00      AP1   
ATOM   2177 HG21 ILE A 138      42.728  39.531 -15.416  0.00  0.00      AP1   
ATOM   2178 HG22 ILE A 138      43.794  38.109 -15.718  0.00  0.00      AP1   
ATOM   2179 HG23 ILE A 138      44.450  39.773 -15.550  0.00  0.00      AP1   
ATOM   2180  CG1 ILE A 138      43.373  40.990 -17.719  0.00  0.00      AP1   
ATOM   2181 HG11 ILE A 138      44.257  41.527 -17.314  0.00  0.00      AP1   
ATOM   2182 HG12 ILE A 138      43.236  41.044 -18.821  0.00  0.00      AP1   
ATOM   2183  CD  ILE A 138      42.015  41.510 -17.070  0.00  0.00      AP1   
ATOM   2184  HD1 ILE A 138      41.140  40.892 -17.363  0.00  0.00      AP1   
ATOM   2185  HD2 ILE A 138      42.088  41.576 -15.963  0.00  0.00      AP1   
ATOM   2186  HD3 ILE A 138      41.896  42.550 -17.442  0.00  0.00      AP1   
ATOM   2187  C   ILE A 138      44.770  37.326 -17.986  0.00  0.00      AP1   
ATOM   2188  O   ILE A 138      45.620  36.976 -17.164  0.00  0.00      AP1   
ATOM   2189  N   TYR A 139      44.012  36.477 -18.649  0.00  0.00      AP1   
ATOM   2190  HN  TYR A 139      43.357  36.752 -19.349  0.00  0.00      AP1   
ATOM   2191  CA  TYR A 139      44.118  35.015 -18.584  0.00  0.00      AP1   
ATOM   2192  HA  TYR A 139      43.983  34.694 -17.562  0.00  0.00      AP1   
ATOM   2193  CB  TYR A 139      42.761  34.396 -19.220  0.00  0.00      AP1   
ATOM   2194  HB1 TYR A 139      42.861  34.656 -20.295  0.00  0.00      AP1   
ATOM   2195  HB2 TYR A 139      42.698  33.289 -19.286  0.00  0.00      AP1   
ATOM   2196  CG  TYR A 139      41.534  34.876 -18.624  0.00  0.00      AP1   
ATOM   2197  CD1 TYR A 139      41.427  35.135 -17.187  0.00  0.00      AP1   
ATOM   2198  HD1 TYR A 139      42.333  35.116 -16.598  0.00  0.00      AP1   
ATOM   2199  CE1 TYR A 139      40.235  35.531 -16.607  0.00  0.00      AP1   
ATOM   2200  HE1 TYR A 139      40.263  35.601 -15.530  0.00  0.00      AP1   
ATOM   2201  CZ  TYR A 139      39.048  35.661 -17.374  0.00  0.00      AP1   
ATOM   2202  OH  TYR A 139      37.771  35.884 -16.798  0.00  0.00      AP1   
ATOM   2203  HH  TYR A 139      37.883  36.034 -15.856  0.00  0.00      AP1   
ATOM   2204  CD2 TYR A 139      40.348  35.045 -19.330  0.00  0.00      AP1   
ATOM   2205  HD2 TYR A 139      40.381  34.743 -20.366  0.00  0.00      AP1   
ATOM   2206  CE2 TYR A 139      39.124  35.446 -18.764  0.00  0.00      AP1   
ATOM   2207  HE2 TYR A 139      38.228  35.483 -19.365  0.00  0.00      AP1   
ATOM   2208  C   TYR A 139      45.382  34.424 -18.920  0.00  0.00      AP1   
ATOM   2209  O   TYR A 139      45.965  33.645 -18.158  0.00  0.00      AP1   
ATOM   2210  N   LEU A 140      45.924  34.703 -20.123  0.00  0.00      AP1   
ATOM   2211  HN  LEU A 140      45.382  35.248 -20.759  0.00  0.00      AP1   
ATOM   2212  CA  LEU A 140      47.265  34.300 -20.580  0.00  0.00      AP1   
ATOM   2213  HA  LEU A 140      47.266  33.220 -20.557  0.00  0.00      AP1   
ATOM   2214  CB  LEU A 140      47.628  34.620 -22.041  0.00  0.00      AP1   
ATOM   2215  HB1 LEU A 140      47.722  35.715 -22.204  0.00  0.00      AP1   
ATOM   2216  HB2 LEU A 140      48.506  34.008 -22.341  0.00  0.00      AP1   
ATOM   2217  CG  LEU A 140      46.589  34.070 -23.085  0.00  0.00      AP1   
ATOM   2218  HG  LEU A 140      45.567  34.351 -22.752  0.00  0.00      AP1   
ATOM   2219  CD1 LEU A 140      46.710  34.707 -24.445  0.00  0.00      AP1   
ATOM   2220 HD11 LEU A 140      45.823  34.399 -25.039  0.00  0.00      AP1   
ATOM   2221 HD12 LEU A 140      46.571  35.807 -24.514  0.00  0.00      AP1   
ATOM   2222 HD13 LEU A 140      47.631  34.437 -25.005  0.00  0.00      AP1   
ATOM   2223  CD2 LEU A 140      46.640  32.499 -23.143  0.00  0.00      AP1   
ATOM   2224 HD21 LEU A 140      46.490  32.037 -22.144  0.00  0.00      AP1   
ATOM   2225 HD22 LEU A 140      45.831  32.184 -23.836  0.00  0.00      AP1   
ATOM   2226 HD23 LEU A 140      47.582  32.128 -23.601  0.00  0.00      AP1   
ATOM   2227  C   LEU A 140      48.376  34.802 -19.710  0.00  0.00      AP1   
ATOM   2228  O   LEU A 140      49.262  34.038 -19.343  0.00  0.00      AP1   
ATOM   2229  N   LYS A 141      48.326  36.037 -19.167  0.00  0.00      AP1   
ATOM   2230  HN  LYS A 141      47.524  36.581 -19.400  0.00  0.00      AP1   
ATOM   2231  CA  LYS A 141      49.390  36.562 -18.330  0.00  0.00      AP1   
ATOM   2232  HA  LYS A 141      50.314  36.250 -18.796  0.00  0.00      AP1   
ATOM   2233  CB  LYS A 141      49.343  38.139 -18.101  0.00  0.00      AP1   
ATOM   2234  HB1 LYS A 141      48.395  38.458 -17.617  0.00  0.00      AP1   
ATOM   2235  HB2 LYS A 141      50.212  38.473 -17.495  0.00  0.00      AP1   
ATOM   2236  CG  LYS A 141      49.637  38.949 -19.377  0.00  0.00      AP1   
ATOM   2237  HG1 LYS A 141      50.721  38.814 -19.580  0.00  0.00      AP1   
ATOM   2238  HG2 LYS A 141      49.041  38.539 -20.221  0.00  0.00      AP1   
ATOM   2239  CD  LYS A 141      49.354  40.424 -19.340  0.00  0.00      AP1   
ATOM   2240  HD1 LYS A 141      48.378  40.758 -18.929  0.00  0.00      AP1   
ATOM   2241  HD2 LYS A 141      50.051  40.861 -18.594  0.00  0.00      AP1   
ATOM   2242  CE  LYS A 141      49.629  41.074 -20.704  0.00  0.00      AP1   
ATOM   2243  HE1 LYS A 141      50.654  40.879 -21.086  0.00  0.00      AP1   
ATOM   2244  HE2 LYS A 141      48.894  40.760 -21.476  0.00  0.00      AP1   
ATOM   2245  NZ  LYS A 141      49.437  42.575 -20.585  0.00  0.00      AP1   
ATOM   2246  HZ1 LYS A 141      48.505  42.916 -20.275  0.00  0.00      AP1   
ATOM   2247  HZ2 LYS A 141      49.998  42.983 -19.810  0.00  0.00      AP1   
ATOM   2248  HZ3 LYS A 141      49.741  42.996 -21.486  0.00  0.00      AP1   
ATOM   2249  C   LYS A 141      49.323  35.813 -17.005  0.00  0.00      AP1   
ATOM   2250  O   LYS A 141      50.329  35.325 -16.360  0.00  0.00      AP1   
ATOM   2251  N   SER A 142      48.106  35.502 -16.503  0.00  0.00      AP1   
ATOM   2252  HN  SER A 142      47.257  35.920 -16.817  0.00  0.00      AP1   
ATOM   2253  CA  SER A 142      47.939  34.674 -15.305  0.00  0.00      AP1   
ATOM   2254  HA  SER A 142      48.450  35.234 -14.535  0.00  0.00      AP1   
ATOM   2255  CB  SER A 142      46.441  34.482 -14.910  0.00  0.00      AP1   
ATOM   2256  HB1 SER A 142      45.902  34.049 -15.780  0.00  0.00      AP1   
ATOM   2257  HB2 SER A 142      46.371  33.713 -14.111  0.00  0.00      AP1   
ATOM   2258  OG  SER A 142      45.725  35.683 -14.597  0.00  0.00      AP1   
ATOM   2259  HG1 SER A 142      45.623  36.220 -15.386  0.00  0.00      AP1   
ATOM   2260  C   SER A 142      48.538  33.319 -15.276  0.00  0.00      AP1   
ATOM   2261  O   SER A 142      49.217  32.832 -14.342  0.00  0.00      AP1   
ATOM   2262  N   SER A 143      48.350  32.630 -16.351  0.00  0.00      AP1   
ATOM   2263  HN  SER A 143      47.752  32.999 -17.058  0.00  0.00      AP1   
ATOM   2264  CA  SER A 143      48.852  31.273 -16.656  0.00  0.00      AP1   
ATOM   2265  HA  SER A 143      48.508  30.629 -15.861  0.00  0.00      AP1   
ATOM   2266  CB  SER A 143      48.348  30.771 -18.113  0.00  0.00      AP1   
ATOM   2267  HB1 SER A 143      48.519  31.529 -18.908  0.00  0.00      AP1   
ATOM   2268  HB2 SER A 143      48.836  29.794 -18.318  0.00  0.00      AP1   
ATOM   2269  OG  SER A 143      46.914  30.552 -18.118  0.00  0.00      AP1   
ATOM   2270  HG1 SER A 143      46.506  31.378 -17.847  0.00  0.00      AP1   
ATOM   2271  C   SER A 143      50.383  31.159 -16.590  0.00  0.00      AP1   
ATOM   2272  O   SER A 143      50.883  30.350 -15.871  0.00  0.00      AP1   
ATOM   2273  N   VAL A 144      51.146  32.088 -17.198  0.00  0.00      AP1   
ATOM   2274  HN  VAL A 144      50.763  32.821 -17.755  0.00  0.00      AP1   
ATOM   2275  CA  VAL A 144      52.617  32.209 -17.147  0.00  0.00      AP1   
ATOM   2276  HA  VAL A 144      52.904  31.209 -17.435  0.00  0.00      AP1   
ATOM   2277  CB  VAL A 144      52.984  33.287 -18.120  0.00  0.00      AP1   
ATOM   2278  HB  VAL A 144      52.505  34.235 -17.797  0.00  0.00      AP1   
ATOM   2279  CG1 VAL A 144      54.540  33.506 -18.194  0.00  0.00      AP1   
ATOM   2280 HG11 VAL A 144      55.072  32.689 -18.727  0.00  0.00      AP1   
ATOM   2281 HG12 VAL A 144      54.781  34.387 -18.827  0.00  0.00      AP1   
ATOM   2282 HG13 VAL A 144      54.975  33.682 -17.187  0.00  0.00      AP1   
ATOM   2283  CG2 VAL A 144      52.526  32.862 -19.533  0.00  0.00      AP1   
ATOM   2284 HG21 VAL A 144      51.416  32.848 -19.574  0.00  0.00      AP1   
ATOM   2285 HG22 VAL A 144      52.926  33.536 -20.320  0.00  0.00      AP1   
ATOM   2286 HG23 VAL A 144      52.969  31.891 -19.840  0.00  0.00      AP1   
ATOM   2287  C   VAL A 144      53.155  32.408 -15.764  0.00  0.00      AP1   
ATOM   2288  O   VAL A 144      54.043  31.718 -15.365  0.00  0.00      AP1   
ATOM   2289  N   LEU A 145      52.518  33.397 -14.985  0.00  0.00      AP1   
ATOM   2290  HN  LEU A 145      51.849  34.032 -15.366  0.00  0.00      AP1   
ATOM   2291  CA  LEU A 145      52.881  33.725 -13.670  0.00  0.00      AP1   
ATOM   2292  HA  LEU A 145      53.959  33.708 -13.733  0.00  0.00      AP1   
ATOM   2293  CB  LEU A 145      52.551  35.167 -13.156  0.00  0.00      AP1   
ATOM   2294  HB1 LEU A 145      52.762  35.908 -13.956  0.00  0.00      AP1   
ATOM   2295  HB2 LEU A 145      51.451  35.214 -13.011  0.00  0.00      AP1   
ATOM   2296  CG  LEU A 145      53.203  35.632 -11.814  0.00  0.00      AP1   
ATOM   2297  HG  LEU A 145      52.750  34.983 -11.034  0.00  0.00      AP1   
ATOM   2298  CD1 LEU A 145      54.756  35.462 -11.607  0.00  0.00      AP1   
ATOM   2299 HD11 LEU A 145      55.328  35.909 -12.447  0.00  0.00      AP1   
ATOM   2300 HD12 LEU A 145      54.979  36.116 -10.737  0.00  0.00      AP1   
ATOM   2301 HD13 LEU A 145      55.056  34.394 -11.543  0.00  0.00      AP1   
ATOM   2302  CD2 LEU A 145      52.732  37.056 -11.512  0.00  0.00      AP1   
ATOM   2303 HD21 LEU A 145      51.646  37.123 -11.733  0.00  0.00      AP1   
ATOM   2304 HD22 LEU A 145      52.891  37.230 -10.426  0.00  0.00      AP1   
ATOM   2305 HD23 LEU A 145      53.327  37.774 -12.117  0.00  0.00      AP1   
ATOM   2306  C   LEU A 145      52.626  32.617 -12.723  0.00  0.00      AP1   
ATOM   2307  O   LEU A 145      53.437  32.240 -11.854  0.00  0.00      AP1   
ATOM   2308  N   MET A 146      51.429  31.982 -12.795  0.00  0.00      AP1   
ATOM   2309  HN  MET A 146      50.761  32.322 -13.453  0.00  0.00      AP1   
ATOM   2310  CA  MET A 146      51.047  30.804 -12.072  0.00  0.00      AP1   
ATOM   2311  HA  MET A 146      51.098  31.086 -11.030  0.00  0.00      AP1   
ATOM   2312  CB  MET A 146      49.564  30.442 -12.347  0.00  0.00      AP1   
ATOM   2313  HB1 MET A 146      49.413  30.598 -13.437  0.00  0.00      AP1   
ATOM   2314  HB2 MET A 146      49.406  29.355 -12.180  0.00  0.00      AP1   
ATOM   2315  CG  MET A 146      48.568  31.523 -11.679  0.00  0.00      AP1   
ATOM   2316  HG1 MET A 146      48.304  31.004 -10.732  0.00  0.00      AP1   
ATOM   2317  HG2 MET A 146      49.143  32.463 -11.540  0.00  0.00      AP1   
ATOM   2318  SD  MET A 146      46.927  31.709 -12.461  0.00  0.00      AP1   
ATOM   2319  CE  MET A 146      46.145  30.131 -12.536  0.00  0.00      AP1   
ATOM   2320  HE1 MET A 146      46.543  29.307 -11.906  0.00  0.00      AP1   
ATOM   2321  HE2 MET A 146      45.078  30.290 -12.268  0.00  0.00      AP1   
ATOM   2322  HE3 MET A 146      46.198  29.618 -13.520  0.00  0.00      AP1   
ATOM   2323  C   MET A 146      51.932  29.657 -12.299  0.00  0.00      AP1   
ATOM   2324  O   MET A 146      52.297  28.973 -11.349  0.00  0.00      AP1   
ATOM   2325  N   ARG A 147      52.404  29.432 -13.567  0.00  0.00      AP1   
ATOM   2326  HN  ARG A 147      52.122  30.083 -14.267  0.00  0.00      AP1   
ATOM   2327  CA  ARG A 147      53.311  28.378 -14.034  0.00  0.00      AP1   
ATOM   2328  HA  ARG A 147      52.888  27.459 -13.656  0.00  0.00      AP1   
ATOM   2329  CB  ARG A 147      53.342  28.435 -15.582  0.00  0.00      AP1   
ATOM   2330  HB1 ARG A 147      52.285  28.442 -15.926  0.00  0.00      AP1   
ATOM   2331  HB2 ARG A 147      53.788  29.410 -15.871  0.00  0.00      AP1   
ATOM   2332  CG  ARG A 147      54.140  27.432 -16.373  0.00  0.00      AP1   
ATOM   2333  HG1 ARG A 147      55.213  27.486 -16.088  0.00  0.00      AP1   
ATOM   2334  HG2 ARG A 147      53.673  26.446 -16.169  0.00  0.00      AP1   
ATOM   2335  CD  ARG A 147      54.183  27.490 -17.915  0.00  0.00      AP1   
ATOM   2336  HD1 ARG A 147      54.686  28.474 -18.029  0.00  0.00      AP1   
ATOM   2337  HD2 ARG A 147      54.810  26.670 -18.326  0.00  0.00      AP1   
ATOM   2338  NE  ARG A 147      52.755  27.344 -18.390  0.00  0.00      AP1   
ATOM   2339  HE  ARG A 147      52.164  26.639 -18.000  0.00  0.00      AP1   
ATOM   2340  CZ  ARG A 147      52.163  28.287 -19.175  0.00  0.00      AP1   
ATOM   2341  NH1 ARG A 147      52.804  29.186 -19.860  0.00  0.00      AP1   
ATOM   2342 HH11 ARG A 147      52.364  29.731 -20.573  0.00  0.00      AP1   
ATOM   2343 HH12 ARG A 147      53.801  29.127 -19.820  0.00  0.00      AP1   
ATOM   2344  NH2 ARG A 147      50.837  28.299 -19.187  0.00  0.00      AP1   
ATOM   2345 HH21 ARG A 147      50.398  28.717 -19.983  0.00  0.00      AP1   
ATOM   2346 HH22 ARG A 147      50.475  27.535 -18.652  0.00  0.00      AP1   
ATOM   2347  C   ARG A 147      54.656  28.485 -13.272  0.00  0.00      AP1   
ATOM   2348  O   ARG A 147      55.175  27.578 -12.721  0.00  0.00      AP1   
ATOM   2349  N   ILE A 148      55.282  29.694 -13.292  0.00  0.00      AP1   
ATOM   2350  HN  ILE A 148      54.952  30.402 -13.912  0.00  0.00      AP1   
ATOM   2351  CA  ILE A 148      56.613  29.714 -12.653  0.00  0.00      AP1   
ATOM   2352  HA  ILE A 148      57.208  28.836 -12.854  0.00  0.00      AP1   
ATOM   2353  CB  ILE A 148      57.379  30.903 -13.185  0.00  0.00      AP1   
ATOM   2354  HB  ILE A 148      58.386  30.951 -12.717  0.00  0.00      AP1   
ATOM   2355  CG2 ILE A 148      57.596  30.701 -14.681  0.00  0.00      AP1   
ATOM   2356 HG21 ILE A 148      56.635  30.879 -15.209  0.00  0.00      AP1   
ATOM   2357 HG22 ILE A 148      58.435  31.347 -15.020  0.00  0.00      AP1   
ATOM   2358 HG23 ILE A 148      57.890  29.633 -14.764  0.00  0.00      AP1   
ATOM   2359  CG1 ILE A 148      56.644  32.262 -12.939  0.00  0.00      AP1   
ATOM   2360 HG11 ILE A 148      55.541  32.189 -13.051  0.00  0.00      AP1   
ATOM   2361 HG12 ILE A 148      56.678  32.446 -11.844  0.00  0.00      AP1   
ATOM   2362  CD  ILE A 148      57.299  33.449 -13.625  0.00  0.00      AP1   
ATOM   2363  HD1 ILE A 148      57.021  33.345 -14.696  0.00  0.00      AP1   
ATOM   2364  HD2 ILE A 148      56.935  34.406 -13.193  0.00  0.00      AP1   
ATOM   2365  HD3 ILE A 148      58.394  33.473 -13.438  0.00  0.00      AP1   
ATOM   2366  C   ILE A 148      56.563  29.695 -11.079  0.00  0.00      AP1   
ATOM   2367  O   ILE A 148      57.671  29.471 -10.498  0.00  0.00      AP1   
ATOM   2368  N   LEU A 149      55.381  29.831 -10.436  0.00  0.00      AP1   
ATOM   2369  HN  LEU A 149      54.596  30.066 -11.004  0.00  0.00      AP1   
ATOM   2370  CA  LEU A 149      55.267  29.645  -9.002  0.00  0.00      AP1   
ATOM   2371  HA  LEU A 149      56.111  30.112  -8.518  0.00  0.00      AP1   
ATOM   2372  CB  LEU A 149      54.077  30.385  -8.315  0.00  0.00      AP1   
ATOM   2373  HB1 LEU A 149      53.111  30.058  -8.755  0.00  0.00      AP1   
ATOM   2374  HB2 LEU A 149      54.133  30.143  -7.232  0.00  0.00      AP1   
ATOM   2375  CG  LEU A 149      54.111  31.899  -8.436  0.00  0.00      AP1   
ATOM   2376  HG  LEU A 149      54.610  32.068  -9.414  0.00  0.00      AP1   
ATOM   2377  CD1 LEU A 149      52.651  32.379  -8.415  0.00  0.00      AP1   
ATOM   2378 HD11 LEU A 149      52.063  31.835  -9.185  0.00  0.00      AP1   
ATOM   2379 HD12 LEU A 149      52.218  32.178  -7.412  0.00  0.00      AP1   
ATOM   2380 HD13 LEU A 149      52.585  33.487  -8.463  0.00  0.00      AP1   
ATOM   2381  CD2 LEU A 149      55.139  32.668  -7.469  0.00  0.00      AP1   
ATOM   2382 HD21 LEU A 149      56.158  32.302  -7.718  0.00  0.00      AP1   
ATOM   2383 HD22 LEU A 149      55.058  33.758  -7.667  0.00  0.00      AP1   
ATOM   2384 HD23 LEU A 149      54.940  32.386  -6.413  0.00  0.00      AP1   
ATOM   2385  C   LEU A 149      55.273  28.148  -8.620  0.00  0.00      AP1   
ATOM   2386  O   LEU A 149      55.631  27.862  -7.535  0.00  0.00      AP1   
ATOM   2387  N   ILE A 150      54.843  27.271  -9.575  0.00  0.00      AP1   
ATOM   2388  HN  ILE A 150      54.610  27.681 -10.453  0.00  0.00      AP1   
ATOM   2389  CA  ILE A 150      54.714  25.832  -9.456  0.00  0.00      AP1   
ATOM   2390  HA  ILE A 150      53.860  25.748  -8.801  0.00  0.00      AP1   
ATOM   2391  CB  ILE A 150      54.200  25.089 -10.783  0.00  0.00      AP1   
ATOM   2392  HB  ILE A 150      54.722  25.441 -11.698  0.00  0.00      AP1   
ATOM   2393  CG2 ILE A 150      54.478  23.583 -10.674  0.00  0.00      AP1   
ATOM   2394 HG21 ILE A 150      55.540  23.279 -10.555  0.00  0.00      AP1   
ATOM   2395 HG22 ILE A 150      53.761  23.147  -9.945  0.00  0.00      AP1   
ATOM   2396 HG23 ILE A 150      54.166  23.122 -11.635  0.00  0.00      AP1   
ATOM   2397  CG1 ILE A 150      52.737  25.395 -11.003  0.00  0.00      AP1   
ATOM   2398 HG11 ILE A 150      52.118  25.003 -10.169  0.00  0.00      AP1   
ATOM   2399 HG12 ILE A 150      52.569  26.487 -10.889  0.00  0.00      AP1   
ATOM   2400  CD  ILE A 150      52.124  24.786 -12.283  0.00  0.00      AP1   
ATOM   2401  HD1 ILE A 150      52.164  23.692 -12.094  0.00  0.00      AP1   
ATOM   2402  HD2 ILE A 150      51.038  24.991 -12.393  0.00  0.00      AP1   
ATOM   2403  HD3 ILE A 150      52.800  25.022 -13.132  0.00  0.00      AP1   
ATOM   2404  C   ILE A 150      55.845  25.142  -8.706  0.00  0.00      AP1   
ATOM   2405  O   ILE A 150      55.559  24.600  -7.643  0.00  0.00      AP1   
ATOM   2406  N   PRO A 151      57.114  25.112  -9.013  0.00  0.00      AP1   
ATOM   2407  CD  PRO A 151      57.646  25.848 -10.156  0.00  0.00      AP1   
ATOM   2408  HD1 PRO A 151      57.836  26.888  -9.815  0.00  0.00      AP1   
ATOM   2409  HD2 PRO A 151      56.873  25.839 -10.954  0.00  0.00      AP1   
ATOM   2410  CA  PRO A 151      58.165  24.392  -8.265  0.00  0.00      AP1   
ATOM   2411  HA  PRO A 151      57.846  23.362  -8.320  0.00  0.00      AP1   
ATOM   2412  CB  PRO A 151      59.419  24.846  -9.090  0.00  0.00      AP1   
ATOM   2413  HB1 PRO A 151      60.210  24.068  -9.031  0.00  0.00      AP1   
ATOM   2414  HB2 PRO A 151      59.861  25.771  -8.661  0.00  0.00      AP1   
ATOM   2415  CG  PRO A 151      58.983  25.121 -10.507  0.00  0.00      AP1   
ATOM   2416  HG1 PRO A 151      58.730  24.171 -11.023  0.00  0.00      AP1   
ATOM   2417  HG2 PRO A 151      59.578  25.815 -11.139  0.00  0.00      AP1   
ATOM   2418  C   PRO A 151      58.272  24.894  -6.850  0.00  0.00      AP1   
ATOM   2419  O   PRO A 151      58.546  24.090  -5.948  0.00  0.00      AP1   
ATOM   2420  N   ILE A 152      58.173  26.210  -6.616  0.00  0.00      AP1   
ATOM   2421  HN  ILE A 152      57.960  26.809  -7.384  0.00  0.00      AP1   
ATOM   2422  CA  ILE A 152      58.255  26.769  -5.316  0.00  0.00      AP1   
ATOM   2423  HA  ILE A 152      59.168  26.388  -4.881  0.00  0.00      AP1   
ATOM   2424  CB  ILE A 152      58.233  28.381  -5.348  0.00  0.00      AP1   
ATOM   2425  HB  ILE A 152      57.281  28.813  -5.724  0.00  0.00      AP1   
ATOM   2426  CG2 ILE A 152      58.325  28.884  -3.878  0.00  0.00      AP1   
ATOM   2427 HG21 ILE A 152      59.109  28.480  -3.203  0.00  0.00      AP1   
ATOM   2428 HG22 ILE A 152      58.612  29.955  -3.958  0.00  0.00      AP1   
ATOM   2429 HG23 ILE A 152      57.287  28.796  -3.493  0.00  0.00      AP1   
ATOM   2430  CG1 ILE A 152      59.543  28.778  -6.097  0.00  0.00      AP1   
ATOM   2431 HG11 ILE A 152      60.211  29.251  -5.345  0.00  0.00      AP1   
ATOM   2432 HG12 ILE A 152      60.100  27.875  -6.427  0.00  0.00      AP1   
ATOM   2433  CD  ILE A 152      59.327  29.784  -7.178  0.00  0.00      AP1   
ATOM   2434  HD1 ILE A 152      58.681  30.664  -6.973  0.00  0.00      AP1   
ATOM   2435  HD2 ILE A 152      60.352  30.067  -7.499  0.00  0.00      AP1   
ATOM   2436  HD3 ILE A 152      58.775  29.261  -7.988  0.00  0.00      AP1   
ATOM   2437  C   ILE A 152      57.111  26.267  -4.345  0.00  0.00      AP1   
ATOM   2438  O   ILE A 152      57.286  25.964  -3.151  0.00  0.00      AP1   
ATOM   2439  N   LEU A 153      55.827  26.240  -4.884  0.00  0.00      AP1   
ATOM   2440  HN  LEU A 153      55.653  26.637  -5.782  0.00  0.00      AP1   
ATOM   2441  CA  LEU A 153      54.628  25.857  -4.281  0.00  0.00      AP1   
ATOM   2442  HA  LEU A 153      54.482  26.379  -3.347  0.00  0.00      AP1   
ATOM   2443  CB  LEU A 153      53.428  26.230  -5.179  0.00  0.00      AP1   
ATOM   2444  HB1 LEU A 153      53.752  25.983  -6.213  0.00  0.00      AP1   
ATOM   2445  HB2 LEU A 153      52.571  25.591  -4.875  0.00  0.00      AP1   
ATOM   2446  CG  LEU A 153      53.003  27.647  -5.298  0.00  0.00      AP1   
ATOM   2447  HG  LEU A 153      53.928  28.258  -5.232  0.00  0.00      AP1   
ATOM   2448  CD1 LEU A 153      52.241  28.020  -6.513  0.00  0.00      AP1   
ATOM   2449 HD11 LEU A 153      51.415  27.331  -6.793  0.00  0.00      AP1   
ATOM   2450 HD12 LEU A 153      51.841  29.049  -6.394  0.00  0.00      AP1   
ATOM   2451 HD13 LEU A 153      52.863  27.983  -7.433  0.00  0.00      AP1   
ATOM   2452  CD2 LEU A 153      52.092  27.988  -4.109  0.00  0.00      AP1   
ATOM   2453 HD21 LEU A 153      51.906  29.083  -4.142  0.00  0.00      AP1   
ATOM   2454 HD22 LEU A 153      51.169  27.372  -4.154  0.00  0.00      AP1   
ATOM   2455 HD23 LEU A 153      52.690  27.766  -3.199  0.00  0.00      AP1   
ATOM   2456  C   LEU A 153      54.724  24.406  -3.883  0.00  0.00      AP1   
ATOM   2457  O   LEU A 153      54.313  24.001  -2.771  0.00  0.00      AP1   
ATOM   2458  N   CYS A 154      55.251  23.636  -4.847  0.00  0.00      AP1   
ATOM   2459  HN  CYS A 154      55.613  24.051  -5.678  0.00  0.00      AP1   
ATOM   2460  CA  CYS A 154      55.479  22.250  -4.674  0.00  0.00      AP1   
ATOM   2461  HA  CYS A 154      54.589  21.799  -4.261  0.00  0.00      AP1   
ATOM   2462  CB  CYS A 154      55.862  21.454  -5.975  0.00  0.00      AP1   
ATOM   2463  HB1 CYS A 154      56.820  21.875  -6.348  0.00  0.00      AP1   
ATOM   2464  HB2 CYS A 154      55.968  20.383  -5.701  0.00  0.00      AP1   
ATOM   2465  SG  CYS A 154      54.638  21.589  -7.304  0.00  0.00      AP1   
ATOM   2466  HG1 CYS A 154      55.177  22.692  -7.803  0.00  0.00      AP1   
ATOM   2467  C   CYS A 154      56.484  21.898  -3.610  0.00  0.00      AP1   
ATOM   2468  O   CYS A 154      56.457  20.833  -3.020  0.00  0.00      AP1   
ATOM   2469  N   ASP A 155      57.611  22.681  -3.491  0.00  0.00      AP1   
ATOM   2470  HN  ASP A 155      57.748  23.391  -4.177  0.00  0.00      AP1   
ATOM   2471  CA  ASP A 155      58.736  22.190  -2.645  0.00  0.00      AP1   
ATOM   2472  HA  ASP A 155      58.555  21.139  -2.473  0.00  0.00      AP1   
ATOM   2473  CB  ASP A 155      60.083  22.223  -3.449  0.00  0.00      AP1   
ATOM   2474  HB1 ASP A 155      60.035  21.824  -4.485  0.00  0.00      AP1   
ATOM   2475  HB2 ASP A 155      60.484  23.259  -3.449  0.00  0.00      AP1   
ATOM   2476  CG  ASP A 155      61.186  21.283  -2.935  0.00  0.00      AP1   
ATOM   2477  OD1 ASP A 155      60.915  20.458  -2.029  0.00  0.00      AP1   
ATOM   2478  OD2 ASP A 155      62.276  21.384  -3.389  0.00  0.00      AP1   
ATOM   2479  C   ASP A 155      58.615  22.857  -1.290  0.00  0.00      AP1   
ATOM   2480  O   ASP A 155      59.479  22.629  -0.428  0.00  0.00      AP1   
ATOM   2481  N   PHE A 156      57.617  23.705  -0.982  0.00  0.00      AP1   
ATOM   2482  HN  PHE A 156      56.934  24.018  -1.638  0.00  0.00      AP1   
ATOM   2483  CA  PHE A 156      57.287  24.287   0.343  0.00  0.00      AP1   
ATOM   2484  HA  PHE A 156      58.129  24.769   0.817  0.00  0.00      AP1   
ATOM   2485  CB  PHE A 156      56.164  25.424   0.161  0.00  0.00      AP1   
ATOM   2486  HB1 PHE A 156      56.756  26.259  -0.272  0.00  0.00      AP1   
ATOM   2487  HB2 PHE A 156      55.487  25.201  -0.692  0.00  0.00      AP1   
ATOM   2488  CG  PHE A 156      55.538  25.982   1.415  0.00  0.00      AP1   
ATOM   2489  CD1 PHE A 156      54.154  26.004   1.616  0.00  0.00      AP1   
ATOM   2490  HD1 PHE A 156      53.441  25.693   0.866  0.00  0.00      AP1   
ATOM   2491  CE1 PHE A 156      53.603  26.612   2.753  0.00  0.00      AP1   
ATOM   2492  HE1 PHE A 156      52.551  26.774   2.933  0.00  0.00      AP1   
ATOM   2493  CZ  PHE A 156      54.392  27.108   3.714  0.00  0.00      AP1   
ATOM   2494  HZ  PHE A 156      53.973  27.534   4.614  0.00  0.00      AP1   
ATOM   2495  CD2 PHE A 156      56.358  26.483   2.469  0.00  0.00      AP1   
ATOM   2496  HD2 PHE A 156      57.429  26.353   2.426  0.00  0.00      AP1   
ATOM   2497  CE2 PHE A 156      55.763  27.006   3.665  0.00  0.00      AP1   
ATOM   2498  HE2 PHE A 156      56.389  27.336   4.482  0.00  0.00      AP1   
ATOM   2499  C   PHE A 156      56.781  23.155   1.307  0.00  0.00      AP1   
ATOM   2500  O   PHE A 156      56.104  22.248   0.880  0.00  0.00      AP1   
ATOM   2501  N   ASN A 157      57.119  23.189   2.587  0.00  0.00      AP1   
ATOM   2502  HN  ASN A 157      57.640  24.012   2.800  0.00  0.00      AP1   
ATOM   2503  CA  ASN A 157      56.750  22.178   3.650  0.00  0.00      AP1   
ATOM   2504  HA  ASN A 157      56.865  21.154   3.325  0.00  0.00      AP1   
ATOM   2505  CB  ASN A 157      57.634  22.372   4.906  0.00  0.00      AP1   
ATOM   2506  HB1 ASN A 157      57.501  23.382   5.349  0.00  0.00      AP1   
ATOM   2507  HB2 ASN A 157      57.212  21.683   5.668  0.00  0.00      AP1   
ATOM   2508  CG  ASN A 157      59.103  22.005   4.655  0.00  0.00      AP1   
ATOM   2509  OD1 ASN A 157      59.418  21.138   3.788  0.00  0.00      AP1   
ATOM   2510  ND2 ASN A 157      59.947  22.485   5.518  0.00  0.00      AP1   
ATOM   2511 HD21 ASN A 157      60.842  22.046   5.591  0.00  0.00      AP1   
ATOM   2512 HD22 ASN A 157      59.524  22.929   6.308  0.00  0.00      AP1   
ATOM   2513  C   ASN A 157      55.222  22.321   4.069  0.00  0.00      AP1   
ATOM   2514  O   ASN A 157      54.834  23.153   4.909  0.00  0.00      AP1   
ATOM   2515  N   CYS A 158      54.348  21.511   3.355  0.00  0.00      AP1   
ATOM   2516  HN  CYS A 158      54.682  20.899   2.642  0.00  0.00      AP1   
ATOM   2517  CA  CYS A 158      52.926  21.626   3.415  0.00  0.00      AP1   
ATOM   2518  HA  CYS A 158      52.644  22.154   4.314  0.00  0.00      AP1   
ATOM   2519  CB  CYS A 158      52.412  22.506   2.273  0.00  0.00      AP1   
ATOM   2520  HB1 CYS A 158      53.018  23.432   2.175  0.00  0.00      AP1   
ATOM   2521  HB2 CYS A 158      52.433  22.084   1.246  0.00  0.00      AP1   
ATOM   2522  SG  CYS A 158      50.656  22.984   2.648  0.00  0.00      AP1   
ATOM   2523  HG1 CYS A 158      50.104  21.861   2.210  0.00  0.00      AP1   
ATOM   2524  C   CYS A 158      52.344  20.228   3.303  0.00  0.00      AP1   
ATOM   2525  O   CYS A 158      52.847  19.439   2.502  0.00  0.00      AP1   
ATOM   2526  N   ASP A 159      51.250  19.895   4.060  0.00  0.00      AP1   
ATOM   2527  HN  ASP A 159      50.899  20.552   4.723  0.00  0.00      AP1   
ATOM   2528  CA  ASP A 159      50.481  18.628   3.824  0.00  0.00      AP1   
ATOM   2529  HA  ASP A 159      51.206  17.842   3.675  0.00  0.00      AP1   
ATOM   2530  CB  ASP A 159      49.610  18.292   5.046  0.00  0.00      AP1   
ATOM   2531  HB1 ASP A 159      49.139  19.245   5.371  0.00  0.00      AP1   
ATOM   2532  HB2 ASP A 159      48.826  17.522   4.886  0.00  0.00      AP1   
ATOM   2533  CG  ASP A 159      50.568  17.741   6.121  0.00  0.00      AP1   
ATOM   2534  OD1 ASP A 159      50.035  17.585   7.236  0.00  0.00      AP1   
ATOM   2535  OD2 ASP A 159      51.646  17.138   5.857  0.00  0.00      AP1   
ATOM   2536  C   ASP A 159      49.607  18.578   2.590  0.00  0.00      AP1   
ATOM   2537  O   ASP A 159      49.114  19.614   2.222  0.00  0.00      AP1   
ATOM   2538  N   ASP A 160      49.477  17.430   1.956  0.00  0.00      AP1   
ATOM   2539  HN  ASP A 160      49.861  16.617   2.386  0.00  0.00      AP1   
ATOM   2540  CA  ASP A 160      48.969  17.236   0.632  0.00  0.00      AP1   
ATOM   2541  HA  ASP A 160      49.498  17.959   0.029  0.00  0.00      AP1   
ATOM   2542  CB  ASP A 160      49.118  15.741   0.114  0.00  0.00      AP1   
ATOM   2543  HB1 ASP A 160      48.521  15.089   0.786  0.00  0.00      AP1   
ATOM   2544  HB2 ASP A 160      48.626  15.680  -0.880  0.00  0.00      AP1   
ATOM   2545  CG  ASP A 160      50.487  15.274  -0.096  0.00  0.00      AP1   
ATOM   2546  OD1 ASP A 160      51.435  16.114  -0.078  0.00  0.00      AP1   
ATOM   2547  OD2 ASP A 160      50.556  14.072  -0.459  0.00  0.00      AP1   
ATOM   2548  C   ASP A 160      47.548  17.759   0.423  0.00  0.00      AP1   
ATOM   2549  O   ASP A 160      47.350  18.582  -0.474  0.00  0.00      AP1   
ATOM   2550  N   ASP A 161      46.575  17.491   1.391  0.00  0.00      AP1   
ATOM   2551  HN  ASP A 161      46.918  17.054   2.219  0.00  0.00      AP1   
ATOM   2552  CA  ASP A 161      45.270  18.097   1.294  0.00  0.00      AP1   
ATOM   2553  HA  ASP A 161      44.906  17.856   0.306  0.00  0.00      AP1   
ATOM   2554  CB  ASP A 161      44.333  17.600   2.433  0.00  0.00      AP1   
ATOM   2555  HB1 ASP A 161      44.930  17.905   3.319  0.00  0.00      AP1   
ATOM   2556  HB2 ASP A 161      43.303  18.014   2.384  0.00  0.00      AP1   
ATOM   2557  CG  ASP A 161      44.172  16.083   2.467  0.00  0.00      AP1   
ATOM   2558  OD1 ASP A 161      44.329  15.463   3.571  0.00  0.00      AP1   
ATOM   2559  OD2 ASP A 161      43.792  15.540   1.394  0.00  0.00      AP1   
ATOM   2560  C   ASP A 161      45.212  19.633   1.255  0.00  0.00      AP1   
ATOM   2561  O   ASP A 161      44.643  20.253   0.430  0.00  0.00      AP1   
ATOM   2562  N   ILE A 162      45.953  20.229   2.180  0.00  0.00      AP1   
ATOM   2563  HN  ILE A 162      46.514  19.546   2.641  0.00  0.00      AP1   
ATOM   2564  CA  ILE A 162      46.123  21.628   2.406  0.00  0.00      AP1   
ATOM   2565  HA  ILE A 162      45.150  22.074   2.550  0.00  0.00      AP1   
ATOM   2566  CB  ILE A 162      46.945  21.921   3.732  0.00  0.00      AP1   
ATOM   2567  HB  ILE A 162      48.011  21.623   3.639  0.00  0.00      AP1   
ATOM   2568  CG2 ILE A 162      46.972  23.498   3.886  0.00  0.00      AP1   
ATOM   2569 HG21 ILE A 162      47.222  23.696   4.950  0.00  0.00      AP1   
ATOM   2570 HG22 ILE A 162      47.693  23.997   3.203  0.00  0.00      AP1   
ATOM   2571 HG23 ILE A 162      45.960  23.931   3.735  0.00  0.00      AP1   
ATOM   2572  CG1 ILE A 162      46.382  21.091   4.987  0.00  0.00      AP1   
ATOM   2573 HG11 ILE A 162      46.466  19.996   4.816  0.00  0.00      AP1   
ATOM   2574 HG12 ILE A 162      47.011  21.383   5.856  0.00  0.00      AP1   
ATOM   2575  CD  ILE A 162      44.857  21.433   5.221  0.00  0.00      AP1   
ATOM   2576  HD1 ILE A 162      44.551  22.463   4.941  0.00  0.00      AP1   
ATOM   2577  HD2 ILE A 162      44.260  20.892   4.457  0.00  0.00      AP1   
ATOM   2578  HD3 ILE A 162      44.538  21.117   6.238  0.00  0.00      AP1   
ATOM   2579  C   ILE A 162      46.837  22.298   1.146  0.00  0.00      AP1   
ATOM   2580  O   ILE A 162      46.485  23.401   0.770  0.00  0.00      AP1   
ATOM   2581  N   ASN A 163      47.873  21.625   0.501  0.00  0.00      AP1   
ATOM   2582  HN  ASN A 163      48.116  20.754   0.922  0.00  0.00      AP1   
ATOM   2583  CA  ASN A 163      48.551  22.108  -0.666  0.00  0.00      AP1   
ATOM   2584  HA  ASN A 163      48.850  23.097  -0.351  0.00  0.00      AP1   
ATOM   2585  CB  ASN A 163      49.872  21.258  -0.830  0.00  0.00      AP1   
ATOM   2586  HB1 ASN A 163      50.639  21.636  -0.121  0.00  0.00      AP1   
ATOM   2587  HB2 ASN A 163      49.735  20.197  -0.532  0.00  0.00      AP1   
ATOM   2588  CG  ASN A 163      50.557  21.231  -2.241  0.00  0.00      AP1   
ATOM   2589  OD1 ASN A 163      50.058  20.839  -3.279  0.00  0.00      AP1   
ATOM   2590  ND2 ASN A 163      51.802  21.766  -2.281  0.00  0.00      AP1   
ATOM   2591 HD21 ASN A 163      52.245  21.993  -1.413  0.00  0.00      AP1   
ATOM   2592 HD22 ASN A 163      52.279  21.751  -3.160  0.00  0.00      AP1   
ATOM   2593  C   ASN A 163      47.669  22.175  -1.818  0.00  0.00      AP1   
ATOM   2594  O   ASN A 163      47.764  23.181  -2.549  0.00  0.00      AP1   
ATOM   2595  N   GLU A 164      46.701  21.261  -2.068  0.00  0.00      AP1   
ATOM   2596  HN  GLU A 164      46.543  20.492  -1.453  0.00  0.00      AP1   
ATOM   2597  CA  GLU A 164      45.754  21.531  -3.118  0.00  0.00      AP1   
ATOM   2598  HA  GLU A 164      46.367  21.499  -4.007  0.00  0.00      AP1   
ATOM   2599  CB  GLU A 164      44.692  20.482  -3.220  0.00  0.00      AP1   
ATOM   2600  HB1 GLU A 164      44.025  20.428  -2.333  0.00  0.00      AP1   
ATOM   2601  HB2 GLU A 164      44.021  20.779  -4.054  0.00  0.00      AP1   
ATOM   2602  CG  GLU A 164      45.224  19.049  -3.498  0.00  0.00      AP1   
ATOM   2603  HG1 GLU A 164      46.025  18.735  -2.794  0.00  0.00      AP1   
ATOM   2604  HG2 GLU A 164      44.393  18.333  -3.323  0.00  0.00      AP1   
ATOM   2605  CD  GLU A 164      45.637  18.866  -4.974  0.00  0.00      AP1   
ATOM   2606  OE1 GLU A 164      44.762  18.836  -5.822  0.00  0.00      AP1   
ATOM   2607  OE2 GLU A 164      46.875  18.672  -5.201  0.00  0.00      AP1   
ATOM   2608  C   GLU A 164      45.017  22.889  -3.083  0.00  0.00      AP1   
ATOM   2609  O   GLU A 164      44.903  23.631  -4.048  0.00  0.00      AP1   
ATOM   2610  N   VAL A 165      44.509  23.235  -1.878  0.00  0.00      AP1   
ATOM   2611  HN  VAL A 165      44.617  22.656  -1.074  0.00  0.00      AP1   
ATOM   2612  CA  VAL A 165      43.727  24.510  -1.571  0.00  0.00      AP1   
ATOM   2613  HA  VAL A 165      42.938  24.637  -2.297  0.00  0.00      AP1   
ATOM   2614  CB  VAL A 165      43.131  24.557  -0.135  0.00  0.00      AP1   
ATOM   2615  HB  VAL A 165      44.011  24.438   0.534  0.00  0.00      AP1   
ATOM   2616  CG1 VAL A 165      42.346  25.896   0.066  0.00  0.00      AP1   
ATOM   2617 HG11 VAL A 165      41.798  26.055  -0.887  0.00  0.00      AP1   
ATOM   2618 HG12 VAL A 165      41.718  25.825   0.980  0.00  0.00      AP1   
ATOM   2619 HG13 VAL A 165      43.040  26.758   0.163  0.00  0.00      AP1   
ATOM   2620  CG2 VAL A 165      42.207  23.284   0.022  0.00  0.00      AP1   
ATOM   2621 HG21 VAL A 165      41.399  23.394   0.776  0.00  0.00      AP1   
ATOM   2622 HG22 VAL A 165      41.670  22.935  -0.886  0.00  0.00      AP1   
ATOM   2623 HG23 VAL A 165      42.781  22.370   0.285  0.00  0.00      AP1   
ATOM   2624  C   VAL A 165      44.618  25.688  -1.765  0.00  0.00      AP1   
ATOM   2625  O   VAL A 165      44.321  26.683  -2.484  0.00  0.00      AP1   
ATOM   2626  N   LEU A 166      45.806  25.630  -1.155  0.00  0.00      AP1   
ATOM   2627  HN  LEU A 166      45.903  24.792  -0.624  0.00  0.00      AP1   
ATOM   2628  CA  LEU A 166      46.805  26.697  -1.116  0.00  0.00      AP1   
ATOM   2629  HA  LEU A 166      46.400  27.585  -0.653  0.00  0.00      AP1   
ATOM   2630  CB  LEU A 166      47.957  26.182  -0.180  0.00  0.00      AP1   
ATOM   2631  HB1 LEU A 166      47.443  26.078   0.799  0.00  0.00      AP1   
ATOM   2632  HB2 LEU A 166      48.292  25.190  -0.551  0.00  0.00      AP1   
ATOM   2633  CG  LEU A 166      49.167  27.149  -0.136  0.00  0.00      AP1   
ATOM   2634  HG  LEU A 166      49.608  27.376  -1.130  0.00  0.00      AP1   
ATOM   2635  CD1 LEU A 166      48.920  28.383   0.672  0.00  0.00      AP1   
ATOM   2636 HD11 LEU A 166      49.787  29.051   0.476  0.00  0.00      AP1   
ATOM   2637 HD12 LEU A 166      48.153  29.075   0.262  0.00  0.00      AP1   
ATOM   2638 HD13 LEU A 166      48.762  28.302   1.768  0.00  0.00      AP1   
ATOM   2639  CD2 LEU A 166      50.404  26.558   0.601  0.00  0.00      AP1   
ATOM   2640 HD21 LEU A 166      50.676  25.643   0.033  0.00  0.00      AP1   
ATOM   2641 HD22 LEU A 166      51.303  27.209   0.652  0.00  0.00      AP1   
ATOM   2642 HD23 LEU A 166      50.079  26.341   1.641  0.00  0.00      AP1   
ATOM   2643  C   LEU A 166      47.335  27.023  -2.462  0.00  0.00      AP1   
ATOM   2644  O   LEU A 166      47.545  28.207  -2.703  0.00  0.00      AP1   
ATOM   2645  N   VAL A 167      47.528  26.044  -3.353  0.00  0.00      AP1   
ATOM   2646  HN  VAL A 167      47.431  25.068  -3.174  0.00  0.00      AP1   
ATOM   2647  CA  VAL A 167      47.831  26.322  -4.726  0.00  0.00      AP1   
ATOM   2648  HA  VAL A 167      48.623  27.053  -4.786  0.00  0.00      AP1   
ATOM   2649  CB  VAL A 167      48.211  25.004  -5.408  0.00  0.00      AP1   
ATOM   2650  HB  VAL A 167      47.520  24.215  -5.040  0.00  0.00      AP1   
ATOM   2651  CG1 VAL A 167      48.368  25.081  -6.953  0.00  0.00      AP1   
ATOM   2652 HG11 VAL A 167      49.178  25.782  -7.248  0.00  0.00      AP1   
ATOM   2653 HG12 VAL A 167      48.641  24.083  -7.357  0.00  0.00      AP1   
ATOM   2654 HG13 VAL A 167      47.425  25.375  -7.461  0.00  0.00      AP1   
ATOM   2655  CG2 VAL A 167      49.592  24.616  -4.939  0.00  0.00      AP1   
ATOM   2656 HG21 VAL A 167      49.870  23.589  -5.259  0.00  0.00      AP1   
ATOM   2657 HG22 VAL A 167      50.406  25.272  -5.316  0.00  0.00      AP1   
ATOM   2658 HG23 VAL A 167      49.826  24.595  -3.853  0.00  0.00      AP1   
ATOM   2659  C   VAL A 167      46.718  27.064  -5.502  0.00  0.00      AP1   
ATOM   2660  O   VAL A 167      46.993  27.922  -6.341  0.00  0.00      AP1   
ATOM   2661  N   TYR A 168      45.502  26.681  -5.268  0.00  0.00      AP1   
ATOM   2662  HN  TYR A 168      45.310  25.917  -4.656  0.00  0.00      AP1   
ATOM   2663  CA  TYR A 168      44.339  27.470  -5.744  0.00  0.00      AP1   
ATOM   2664  HA  TYR A 168      44.555  27.669  -6.783  0.00  0.00      AP1   
ATOM   2665  CB  TYR A 168      42.967  26.764  -5.634  0.00  0.00      AP1   
ATOM   2666  HB1 TYR A 168      42.998  26.040  -6.477  0.00  0.00      AP1   
ATOM   2667  HB2 TYR A 168      43.024  26.187  -4.687  0.00  0.00      AP1   
ATOM   2668  CG  TYR A 168      41.632  27.491  -5.774  0.00  0.00      AP1   
ATOM   2669  CD1 TYR A 168      40.925  27.456  -7.002  0.00  0.00      AP1   
ATOM   2670  HD1 TYR A 168      41.273  26.946  -7.888  0.00  0.00      AP1   
ATOM   2671  CE1 TYR A 168      39.685  28.110  -7.075  0.00  0.00      AP1   
ATOM   2672  HE1 TYR A 168      39.090  28.222  -7.969  0.00  0.00      AP1   
ATOM   2673  CZ  TYR A 168      39.154  28.734  -5.918  0.00  0.00      AP1   
ATOM   2674  OH  TYR A 168      37.871  29.302  -5.931  0.00  0.00      AP1   
ATOM   2675  HH  TYR A 168      37.726  29.478  -4.998  0.00  0.00      AP1   
ATOM   2676  CD2 TYR A 168      41.023  27.938  -4.602  0.00  0.00      AP1   
ATOM   2677  HD2 TYR A 168      41.646  27.919  -3.720  0.00  0.00      AP1   
ATOM   2678  CE2 TYR A 168      39.797  28.524  -4.659  0.00  0.00      AP1   
ATOM   2679  HE2 TYR A 168      39.382  28.926  -3.747  0.00  0.00      AP1   
ATOM   2680  C   TYR A 168      44.271  28.834  -5.192  0.00  0.00      AP1   
ATOM   2681  O   TYR A 168      44.061  29.707  -6.010  0.00  0.00      AP1   
ATOM   2682  N   ASP A 169      44.459  29.074  -3.863  0.00  0.00      AP1   
ATOM   2683  HN  ASP A 169      44.564  28.222  -3.355  0.00  0.00      AP1   
ATOM   2684  CA  ASP A 169      44.464  30.370  -3.243  0.00  0.00      AP1   
ATOM   2685  HA  ASP A 169      43.515  30.802  -3.526  0.00  0.00      AP1   
ATOM   2686  CB  ASP A 169      44.546  30.265  -1.710  0.00  0.00      AP1   
ATOM   2687  HB1 ASP A 169      45.212  29.440  -1.376  0.00  0.00      AP1   
ATOM   2688  HB2 ASP A 169      44.998  31.184  -1.280  0.00  0.00      AP1   
ATOM   2689  CG  ASP A 169      43.209  30.093  -1.021  0.00  0.00      AP1   
ATOM   2690  OD1 ASP A 169      42.210  30.278  -1.712  0.00  0.00      AP1   
ATOM   2691  OD2 ASP A 169      43.178  29.763   0.158  0.00  0.00      AP1   
ATOM   2692  C   ASP A 169      45.667  31.201  -3.771  0.00  0.00      AP1   
ATOM   2693  O   ASP A 169      45.457  32.332  -4.204  0.00  0.00      AP1   
ATOM   2694  N   ILE A 170      46.879  30.650  -3.816  0.00  0.00      AP1   
ATOM   2695  HN  ILE A 170      47.134  29.835  -3.301  0.00  0.00      AP1   
ATOM   2696  CA  ILE A 170      48.001  31.389  -4.413  0.00  0.00      AP1   
ATOM   2697  HA  ILE A 170      47.981  32.393  -4.017  0.00  0.00      AP1   
ATOM   2698  CB  ILE A 170      49.393  30.812  -4.106  0.00  0.00      AP1   
ATOM   2699  HB  ILE A 170      49.357  29.760  -4.459  0.00  0.00      AP1   
ATOM   2700  CG2 ILE A 170      50.521  31.613  -4.791  0.00  0.00      AP1   
ATOM   2701 HG21 ILE A 170      50.484  32.642  -4.373  0.00  0.00      AP1   
ATOM   2702 HG22 ILE A 170      51.529  31.218  -4.540  0.00  0.00      AP1   
ATOM   2703 HG23 ILE A 170      50.300  31.580  -5.879  0.00  0.00      AP1   
ATOM   2704  CG1 ILE A 170      49.676  30.795  -2.538  0.00  0.00      AP1   
ATOM   2705 HG11 ILE A 170      48.971  30.057  -2.099  0.00  0.00      AP1   
ATOM   2706 HG12 ILE A 170      50.712  30.411  -2.425  0.00  0.00      AP1   
ATOM   2707  CD  ILE A 170      49.467  32.137  -1.782  0.00  0.00      AP1   
ATOM   2708  HD1 ILE A 170      50.090  33.026  -2.020  0.00  0.00      AP1   
ATOM   2709  HD2 ILE A 170      48.430  32.514  -1.914  0.00  0.00      AP1   
ATOM   2710  HD3 ILE A 170      49.598  31.884  -0.709  0.00  0.00      AP1   
ATOM   2711  C   ILE A 170      47.669  31.795  -5.874  0.00  0.00      AP1   
ATOM   2712  O   ILE A 170      47.943  32.882  -6.349  0.00  0.00      AP1   
ATOM   2713  N   PHE A 171      47.180  30.855  -6.659  0.00  0.00      AP1   
ATOM   2714  HN  PHE A 171      47.119  29.904  -6.365  0.00  0.00      AP1   
ATOM   2715  CA  PHE A 171      46.784  31.117  -8.051  0.00  0.00      AP1   
ATOM   2716  HA  PHE A 171      47.612  31.503  -8.626  0.00  0.00      AP1   
ATOM   2717  CB  PHE A 171      46.421  29.824  -8.859  0.00  0.00      AP1   
ATOM   2718  HB1 PHE A 171      45.667  29.197  -8.338  0.00  0.00      AP1   
ATOM   2719  HB2 PHE A 171      46.019  30.185  -9.829  0.00  0.00      AP1   
ATOM   2720  CG  PHE A 171      47.559  28.847  -9.019  0.00  0.00      AP1   
ATOM   2721  CD1 PHE A 171      47.112  27.610  -9.598  0.00  0.00      AP1   
ATOM   2722  HD1 PHE A 171      46.073  27.320  -9.654  0.00  0.00      AP1   
ATOM   2723  CE1 PHE A 171      47.950  26.607  -9.993  0.00  0.00      AP1   
ATOM   2724  HE1 PHE A 171      47.538  25.646 -10.264  0.00  0.00      AP1   
ATOM   2725  CZ  PHE A 171      49.332  26.818  -9.868  0.00  0.00      AP1   
ATOM   2726  HZ  PHE A 171      50.005  26.016 -10.134  0.00  0.00      AP1   
ATOM   2727  CD2 PHE A 171      48.954  29.033  -8.875  0.00  0.00      AP1   
ATOM   2728  HD2 PHE A 171      49.377  29.996  -8.628  0.00  0.00      AP1   
ATOM   2729  CE2 PHE A 171      49.798  28.029  -9.335  0.00  0.00      AP1   
ATOM   2730  HE2 PHE A 171      50.876  28.062  -9.281  0.00  0.00      AP1   
ATOM   2731  C   PHE A 171      45.698  32.167  -8.265  0.00  0.00      AP1   
ATOM   2732  O   PHE A 171      45.724  33.000  -9.171  0.00  0.00      AP1   
ATOM   2733  N   LYS A 172      44.651  32.238  -7.442  0.00  0.00      AP1   
ATOM   2734  HN  LYS A 172      44.656  31.500  -6.772  0.00  0.00      AP1   
ATOM   2735  CA  LYS A 172      43.619  33.175  -7.293  0.00  0.00      AP1   
ATOM   2736  HA  LYS A 172      42.990  33.216  -8.170  0.00  0.00      AP1   
ATOM   2737  CB  LYS A 172      42.656  32.700  -6.164  0.00  0.00      AP1   
ATOM   2738  HB1 LYS A 172      42.333  31.678  -6.457  0.00  0.00      AP1   
ATOM   2739  HB2 LYS A 172      43.236  32.771  -5.219  0.00  0.00      AP1   
ATOM   2740  CG  LYS A 172      41.427  33.536  -5.779  0.00  0.00      AP1   
ATOM   2741  HG1 LYS A 172      41.610  34.380  -5.080  0.00  0.00      AP1   
ATOM   2742  HG2 LYS A 172      40.964  33.917  -6.714  0.00  0.00      AP1   
ATOM   2743  CD  LYS A 172      40.235  32.821  -5.189  0.00  0.00      AP1   
ATOM   2744  HD1 LYS A 172      39.496  33.596  -4.892  0.00  0.00      AP1   
ATOM   2745  HD2 LYS A 172      39.740  32.261  -6.011  0.00  0.00      AP1   
ATOM   2746  CE  LYS A 172      40.509  31.739  -4.157  0.00  0.00      AP1   
ATOM   2747  HE1 LYS A 172      39.511  31.324  -3.897  0.00  0.00      AP1   
ATOM   2748  HE2 LYS A 172      41.173  30.981  -4.623  0.00  0.00      AP1   
ATOM   2749  NZ  LYS A 172      41.086  32.316  -2.904  0.00  0.00      AP1   
ATOM   2750  HZ1 LYS A 172      40.397  33.037  -2.611  0.00  0.00      AP1   
ATOM   2751  HZ2 LYS A 172      41.342  31.577  -2.219  0.00  0.00      AP1   
ATOM   2752  HZ3 LYS A 172      41.861  32.989  -3.074  0.00  0.00      AP1   
ATOM   2753  C   LYS A 172      44.112  34.555  -7.077  0.00  0.00      AP1   
ATOM   2754  O   LYS A 172      43.730  35.555  -7.650  0.00  0.00      AP1   
ATOM   2755  N   GLU A 173      45.175  34.678  -6.213  0.00  0.00      AP1   
ATOM   2756  HN  GLU A 173      45.367  33.843  -5.703  0.00  0.00      AP1   
ATOM   2757  CA  GLU A 173      45.877  35.972  -5.991  0.00  0.00      AP1   
ATOM   2758  HA  GLU A 173      45.172  36.724  -5.669  0.00  0.00      AP1   
ATOM   2759  CB  GLU A 173      47.013  35.831  -4.967  0.00  0.00      AP1   
ATOM   2760  HB1 GLU A 173      47.596  34.892  -5.079  0.00  0.00      AP1   
ATOM   2761  HB2 GLU A 173      47.758  36.649  -5.061  0.00  0.00      AP1   
ATOM   2762  CG  GLU A 173      46.530  35.539  -3.588  0.00  0.00      AP1   
ATOM   2763  HG1 GLU A 173      45.767  34.740  -3.702  0.00  0.00      AP1   
ATOM   2764  HG2 GLU A 173      47.289  35.268  -2.823  0.00  0.00      AP1   
ATOM   2765  CD  GLU A 173      45.732  36.758  -3.103  0.00  0.00      AP1   
ATOM   2766  OE1 GLU A 173      46.346  37.823  -2.964  0.00  0.00      AP1   
ATOM   2767  OE2 GLU A 173      44.493  36.685  -2.858  0.00  0.00      AP1   
ATOM   2768  C   GLU A 173      46.460  36.594  -7.230  0.00  0.00      AP1   
ATOM   2769  O   GLU A 173      46.291  37.776  -7.433  0.00  0.00      AP1   
ATOM   2770  N   VAL A 174      47.089  35.812  -8.098  0.00  0.00      AP1   
ATOM   2771  HN  VAL A 174      47.198  34.836  -7.923  0.00  0.00      AP1   
ATOM   2772  CA  VAL A 174      47.632  36.175  -9.439  0.00  0.00      AP1   
ATOM   2773  HA  VAL A 174      48.291  37.027  -9.369  0.00  0.00      AP1   
ATOM   2774  CB  VAL A 174      48.394  35.062 -10.099  0.00  0.00      AP1   
ATOM   2775  HB  VAL A 174      47.629  34.266 -10.221  0.00  0.00      AP1   
ATOM   2776  CG1 VAL A 174      48.869  35.527 -11.498  0.00  0.00      AP1   
ATOM   2777 HG11 VAL A 174      48.011  35.509 -12.204  0.00  0.00      AP1   
ATOM   2778 HG12 VAL A 174      49.455  36.471 -11.510  0.00  0.00      AP1   
ATOM   2779 HG13 VAL A 174      49.605  34.840 -11.967  0.00  0.00      AP1   
ATOM   2780  CG2 VAL A 174      49.620  34.472  -9.378  0.00  0.00      AP1   
ATOM   2781 HG21 VAL A 174      49.393  34.149  -8.339  0.00  0.00      AP1   
ATOM   2782 HG22 VAL A 174      50.216  33.843 -10.073  0.00  0.00      AP1   
ATOM   2783 HG23 VAL A 174      50.397  35.244  -9.193  0.00  0.00      AP1   
ATOM   2784  C   VAL A 174      46.512  36.667 -10.373  0.00  0.00      AP1   
ATOM   2785  O   VAL A 174      46.628  37.747 -10.954  0.00  0.00      AP1   
ATOM   2786  N   ILE A 175      45.361  35.941 -10.337  0.00  0.00      AP1   
ATOM   2787  HN  ILE A 175      45.426  35.068  -9.860  0.00  0.00      AP1   
ATOM   2788  CA  ILE A 175      44.179  36.357 -11.189  0.00  0.00      AP1   
ATOM   2789  HA  ILE A 175      44.603  36.573 -12.158  0.00  0.00      AP1   
ATOM   2790  CB  ILE A 175      43.244  35.192 -11.262  0.00  0.00      AP1   
ATOM   2791  HB  ILE A 175      43.050  34.930 -10.200  0.00  0.00      AP1   
ATOM   2792  CG2 ILE A 175      41.829  35.587 -11.880  0.00  0.00      AP1   
ATOM   2793 HG21 ILE A 175      41.043  34.808 -11.980  0.00  0.00      AP1   
ATOM   2794 HG22 ILE A 175      41.334  36.271 -11.158  0.00  0.00      AP1   
ATOM   2795 HG23 ILE A 175      41.973  36.049 -12.881  0.00  0.00      AP1   
ATOM   2796  CG1 ILE A 175      43.907  34.008 -11.966  0.00  0.00      AP1   
ATOM   2797 HG11 ILE A 175      44.943  34.264 -12.274  0.00  0.00      AP1   
ATOM   2798 HG12 ILE A 175      43.958  33.081 -11.356  0.00  0.00      AP1   
ATOM   2799  CD  ILE A 175      43.154  33.521 -13.247  0.00  0.00      AP1   
ATOM   2800  HD1 ILE A 175      43.018  34.420 -13.885  0.00  0.00      AP1   
ATOM   2801  HD2 ILE A 175      43.636  32.674 -13.781  0.00  0.00      AP1   
ATOM   2802  HD3 ILE A 175      42.159  33.140 -12.935  0.00  0.00      AP1   
ATOM   2803  C   ILE A 175      43.529  37.726 -10.789  0.00  0.00      AP1   
ATOM   2804  O   ILE A 175      42.985  38.494 -11.626  0.00  0.00      AP1   
ATOM   2805  N   LYS A 176      43.575  38.119  -9.523  0.00  0.00      AP1   
ATOM   2806  HN  LYS A 176      43.792  37.387  -8.882  0.00  0.00      AP1   
ATOM   2807  CA  LYS A 176      43.370  39.441  -9.098  0.00  0.00      AP1   
ATOM   2808  HA  LYS A 176      42.382  39.773  -9.381  0.00  0.00      AP1   
ATOM   2809  CB  LYS A 176      43.379  39.546  -7.618  0.00  0.00      AP1   
ATOM   2810  HB1 LYS A 176      44.364  39.278  -7.180  0.00  0.00      AP1   
ATOM   2811  HB2 LYS A 176      43.097  40.569  -7.289  0.00  0.00      AP1   
ATOM   2812  CG  LYS A 176      42.377  38.629  -6.877  0.00  0.00      AP1   
ATOM   2813  HG1 LYS A 176      41.297  38.809  -7.068  0.00  0.00      AP1   
ATOM   2814  HG2 LYS A 176      42.492  37.603  -7.287  0.00  0.00      AP1   
ATOM   2815  CD  LYS A 176      42.659  38.514  -5.363  0.00  0.00      AP1   
ATOM   2816  HD1 LYS A 176      43.674  38.090  -5.209  0.00  0.00      AP1   
ATOM   2817  HD2 LYS A 176      42.664  39.510  -4.871  0.00  0.00      AP1   
ATOM   2818  CE  LYS A 176      41.686  37.722  -4.575  0.00  0.00      AP1   
ATOM   2819  HE1 LYS A 176      40.628  38.054  -4.642  0.00  0.00      AP1   
ATOM   2820  HE2 LYS A 176      41.651  36.670  -4.929  0.00  0.00      AP1   
ATOM   2821  NZ  LYS A 176      42.102  37.548  -3.155  0.00  0.00      AP1   
ATOM   2822  HZ1 LYS A 176      41.469  36.835  -2.740  0.00  0.00      AP1   
ATOM   2823  HZ2 LYS A 176      43.088  37.221  -3.105  0.00  0.00      AP1   
ATOM   2824  HZ3 LYS A 176      42.008  38.475  -2.692  0.00  0.00      AP1   
ATOM   2825  C   LYS A 176      44.392  40.482  -9.700  0.00  0.00      AP1   
ATOM   2826  O   LYS A 176      44.012  41.551 -10.187  0.00  0.00      AP1   
ATOM   2827  N   SER A 177      45.754  40.150  -9.582  0.00  0.00      AP1   
ATOM   2828  HN  SER A 177      45.918  39.312  -9.066  0.00  0.00      AP1   
ATOM   2829  CA  SER A 177      46.803  41.069  -9.887  0.00  0.00      AP1   
ATOM   2830  HA  SER A 177      46.659  41.910  -9.225  0.00  0.00      AP1   
ATOM   2831  CB  SER A 177      48.229  40.477  -9.610  0.00  0.00      AP1   
ATOM   2832  HB1 SER A 177      48.235  40.034  -8.591  0.00  0.00      AP1   
ATOM   2833  HB2 SER A 177      48.522  39.625 -10.260  0.00  0.00      AP1   
ATOM   2834  OG  SER A 177      49.290  41.439  -9.618  0.00  0.00      AP1   
ATOM   2835  HG1 SER A 177      49.912  41.097  -8.971  0.00  0.00      AP1   
ATOM   2836  C   SER A 177      46.850  41.741 -11.315  0.00  0.00      AP1   
ATOM   2837  O   SER A 177      47.071  42.942 -11.541  0.00  0.00      AP1   
ATOM   2838  N   PHE A 178      46.674  40.943 -12.357  0.00  0.00      AP1   
ATOM   2839  HN  PHE A 178      46.655  39.949 -12.279  0.00  0.00      AP1   
ATOM   2840  CA  PHE A 178      46.759  41.411 -13.735  0.00  0.00      AP1   
ATOM   2841  HA  PHE A 178      47.621  42.059 -13.790  0.00  0.00      AP1   
ATOM   2842  CB  PHE A 178      46.912  40.249 -14.700  0.00  0.00      AP1   
ATOM   2843  HB1 PHE A 178      46.153  39.495 -14.401  0.00  0.00      AP1   
ATOM   2844  HB2 PHE A 178      46.793  40.691 -15.713  0.00  0.00      AP1   
ATOM   2845  CG  PHE A 178      48.321  39.649 -14.649  0.00  0.00      AP1   
ATOM   2846  CD1 PHE A 178      49.454  40.475 -14.840  0.00  0.00      AP1   
ATOM   2847  HD1 PHE A 178      49.363  41.520 -15.095  0.00  0.00      AP1   
ATOM   2848  CE1 PHE A 178      50.746  39.947 -14.667  0.00  0.00      AP1   
ATOM   2849  HE1 PHE A 178      51.610  40.558 -14.881  0.00  0.00      AP1   
ATOM   2850  CZ  PHE A 178      50.889  38.594 -14.267  0.00  0.00      AP1   
ATOM   2851  HZ  PHE A 178      51.905  38.279 -14.082  0.00  0.00      AP1   
ATOM   2852  CD2 PHE A 178      48.563  38.298 -14.335  0.00  0.00      AP1   
ATOM   2853  HD2 PHE A 178      47.671  37.740 -14.089  0.00  0.00      AP1   
ATOM   2854  CE2 PHE A 178      49.810  37.763 -14.136  0.00  0.00      AP1   
ATOM   2855  HE2 PHE A 178      50.037  36.743 -13.865  0.00  0.00      AP1   
ATOM   2856  C   PHE A 178      45.471  42.187 -14.120  0.00  0.00      AP1   
ATOM   2857  O   PHE A 178      45.519  43.049 -14.977  0.00  0.00      AP1   
ATOM   2858  N   ASP A 179      44.345  41.808 -13.465  0.00  0.00      AP1   
ATOM   2859  HN  ASP A 179      44.447  41.112 -12.759  0.00  0.00      AP1   
ATOM   2860  CA  ASP A 179      43.091  42.595 -13.424  0.00  0.00      AP1   
ATOM   2861  HA  ASP A 179      42.852  42.725 -14.469  0.00  0.00      AP1   
ATOM   2862  CB  ASP A 179      42.013  41.685 -12.785  0.00  0.00      AP1   
ATOM   2863  HB1 ASP A 179      42.070  40.688 -13.273  0.00  0.00      AP1   
ATOM   2864  HB2 ASP A 179      42.203  41.612 -11.693  0.00  0.00      AP1   
ATOM   2865  CG  ASP A 179      40.511  42.051 -12.984  0.00  0.00      AP1   
ATOM   2866  OD1 ASP A 179      39.611  41.453 -12.307  0.00  0.00      AP1   
ATOM   2867  OD2 ASP A 179      40.236  42.887 -13.828  0.00  0.00      AP1   
ATOM   2868  C   ASP A 179      43.180  43.964 -12.598  0.00  0.00      AP1   
ATOM   2869  O   ASP A 179      42.220  44.780 -12.605  0.00  0.00      AP1   
ATOM   2870  N   ASP A 180      44.305  44.194 -11.837  0.00  0.00      AP1   
ATOM   2871  HN  ASP A 180      45.117  43.615 -11.839  0.00  0.00      AP1   
ATOM   2872  CA  ASP A 180      44.530  45.341 -10.905  0.00  0.00      AP1   
ATOM   2873  HA  ASP A 180      45.552  45.184 -10.595  0.00  0.00      AP1   
ATOM   2874  CB  ASP A 180      44.403  46.754 -11.655  0.00  0.00      AP1   
ATOM   2875  HB1 ASP A 180      43.367  47.147 -11.737  0.00  0.00      AP1   
ATOM   2876  HB2 ASP A 180      44.919  47.409 -10.920  0.00  0.00      AP1   
ATOM   2877  CG  ASP A 180      44.936  46.906 -12.992  0.00  0.00      AP1   
ATOM   2878  OD1 ASP A 180      44.329  47.520 -13.950  0.00  0.00      AP1   
ATOM   2879  OD2 ASP A 180      46.130  46.477 -13.216  0.00  0.00      AP1   
ATOM   2880  C   ASP A 180      43.686  45.132  -9.691  0.00  0.00      AP1   
ATOM   2881  O   ASP A 180      43.505  46.006  -8.859  0.00  0.00      AP1   
ATOM   2882  N   GLY A 181      43.178  43.950  -9.443  0.00  0.00      AP1   
ATOM   2883  HN  GLY A 181      43.332  43.227 -10.113  0.00  0.00      AP1   
ATOM   2884  CA  GLY A 181      42.417  43.553  -8.326  0.00  0.00      AP1   
ATOM   2885  HA1 GLY A 181      42.898  43.907  -7.426  0.00  0.00      AP1   
ATOM   2886  HA2 GLY A 181      42.427  42.474  -8.370  0.00  0.00      AP1   
ATOM   2887  C   GLY A 181      41.017  44.091  -8.364  0.00  0.00      AP1   
ATOM   2888  O   GLY A 181      40.416  44.372  -7.316  0.00  0.00      AP1   
ATOM   2889  N   LYS A 182      40.497  44.244  -9.584  0.00  0.00      AP1   
ATOM   2890  HN  LYS A 182      41.020  44.011 -10.400  0.00  0.00      AP1   
ATOM   2891  CA  LYS A 182      39.050  44.565  -9.640  0.00  0.00      AP1   
ATOM   2892  HA  LYS A 182      38.970  45.451  -9.028  0.00  0.00      AP1   
ATOM   2893  CB  LYS A 182      38.550  44.858 -11.051  0.00  0.00      AP1   
ATOM   2894  HB1 LYS A 182      38.760  43.974 -11.690  0.00  0.00      AP1   
ATOM   2895  HB2 LYS A 182      37.440  44.913 -11.073  0.00  0.00      AP1   
ATOM   2896  CG  LYS A 182      39.133  46.163 -11.614  0.00  0.00      AP1   
ATOM   2897  HG1 LYS A 182      38.723  46.962 -10.960  0.00  0.00      AP1   
ATOM   2898  HG2 LYS A 182      40.234  46.295 -11.684  0.00  0.00      AP1   
ATOM   2899  CD  LYS A 182      38.426  46.536 -13.003  0.00  0.00      AP1   
ATOM   2900  HD1 LYS A 182      37.332  46.679 -12.874  0.00  0.00      AP1   
ATOM   2901  HD2 LYS A 182      38.887  47.517 -13.246  0.00  0.00      AP1   
ATOM   2902  CE  LYS A 182      38.740  45.559 -14.171  0.00  0.00      AP1   
ATOM   2903  HE1 LYS A 182      38.298  44.553 -14.008  0.00  0.00      AP1   
ATOM   2904  HE2 LYS A 182      38.325  45.862 -15.156  0.00  0.00      AP1   
ATOM   2905  NZ  LYS A 182      40.165  45.372 -14.444  0.00  0.00      AP1   
ATOM   2906  HZ1 LYS A 182      40.733  46.216 -14.229  0.00  0.00      AP1   
ATOM   2907  HZ2 LYS A 182      40.516  44.497 -14.005  0.00  0.00      AP1   
ATOM   2908  HZ3 LYS A 182      40.266  45.159 -15.456  0.00  0.00      AP1   
ATOM   2909  C   LYS A 182      38.202  43.513  -9.067  0.00  0.00      AP1   
ATOM   2910  O   LYS A 182      37.160  43.731  -8.525  0.00  0.00      AP1   
ATOM   2911  N   LYS A 183      38.573  42.260  -9.345  0.00  0.00      AP1   
ATOM   2912  HN  LYS A 183      39.382  42.158  -9.918  0.00  0.00      AP1   
ATOM   2913  CA  LYS A 183      37.898  41.014  -9.016  0.00  0.00      AP1   
ATOM   2914  HA  LYS A 183      38.695  40.290  -8.929  0.00  0.00      AP1   
ATOM   2915  CB  LYS A 183      37.352  40.922  -7.578  0.00  0.00      AP1   
ATOM   2916  HB1 LYS A 183      36.548  41.680  -7.467  0.00  0.00      AP1   
ATOM   2917  HB2 LYS A 183      36.889  39.917  -7.477  0.00  0.00      AP1   
ATOM   2918  CG  LYS A 183      38.481  41.201  -6.564  0.00  0.00      AP1   
ATOM   2919  HG1 LYS A 183      39.298  40.454  -6.660  0.00  0.00      AP1   
ATOM   2920  HG2 LYS A 183      38.966  42.195  -6.672  0.00  0.00      AP1   
ATOM   2921  CD  LYS A 183      38.053  41.119  -5.063  0.00  0.00      AP1   
ATOM   2922  HD1 LYS A 183      37.840  40.041  -4.897  0.00  0.00      AP1   
ATOM   2923  HD2 LYS A 183      38.879  41.453  -4.400  0.00  0.00      AP1   
ATOM   2924  CE  LYS A 183      36.773  41.770  -4.594  0.00  0.00      AP1   
ATOM   2925  HE1 LYS A 183      35.912  41.643  -5.284  0.00  0.00      AP1   
ATOM   2926  HE2 LYS A 183      36.648  41.370  -3.565  0.00  0.00      AP1   
ATOM   2927  NZ  LYS A 183      37.027  43.205  -4.515  0.00  0.00      AP1   
ATOM   2928  HZ1 LYS A 183      36.199  43.757  -4.212  0.00  0.00      AP1   
ATOM   2929  HZ2 LYS A 183      37.770  43.368  -3.806  0.00  0.00      AP1   
ATOM   2930  HZ3 LYS A 183      37.368  43.713  -5.356  0.00  0.00      AP1   
ATOM   2931  C   LYS A 183      36.936  40.522 -10.016  0.00  0.00      AP1   
ATOM   2932  O   LYS A 183      36.667  39.339 -10.112  0.00  0.00      AP1   
ATOM   2933  N   ASN A 184      36.581  41.444 -10.945  0.00  0.00      AP1   
ATOM   2934  HN  ASN A 184      36.774  42.373 -10.639  0.00  0.00      AP1   
ATOM   2935  CA  ASN A 184      35.863  41.200 -12.213  0.00  0.00      AP1   
ATOM   2936  HA  ASN A 184      34.821  41.060 -11.966  0.00  0.00      AP1   
ATOM   2937  CB  ASN A 184      35.908  42.410 -13.113  0.00  0.00      AP1   
ATOM   2938  HB1 ASN A 184      36.946  42.788 -13.224  0.00  0.00      AP1   
ATOM   2939  HB2 ASN A 184      35.476  42.216 -14.118  0.00  0.00      AP1   
ATOM   2940  CG  ASN A 184      35.114  43.649 -12.598  0.00  0.00      AP1   
ATOM   2941  OD1 ASN A 184      34.746  43.691 -11.398  0.00  0.00      AP1   
ATOM   2942  ND2 ASN A 184      35.003  44.596 -13.488  0.00  0.00      AP1   
ATOM   2943 HD21 ASN A 184      34.471  45.370 -13.147  0.00  0.00      AP1   
ATOM   2944 HD22 ASN A 184      35.449  44.429 -14.367  0.00  0.00      AP1   
ATOM   2945  C   ASN A 184      36.342  39.957 -12.956  0.00  0.00      AP1   
ATOM   2946  O   ASN A 184      35.524  39.014 -13.220  0.00  0.00      AP1   
ATOM   2947  N   ALA A 185      37.637  39.823 -13.299  0.00  0.00      AP1   
ATOM   2948  HN  ALA A 185      38.256  40.459 -12.845  0.00  0.00      AP1   
ATOM   2949  CA  ALA A 185      38.203  38.803 -14.071  0.00  0.00      AP1   
ATOM   2950  HA  ALA A 185      37.669  38.869 -15.007  0.00  0.00      AP1   
ATOM   2951  CB  ALA A 185      39.672  39.041 -14.465  0.00  0.00      AP1   
ATOM   2952  HB1 ALA A 185      40.397  38.946 -13.629  0.00  0.00      AP1   
ATOM   2953  HB2 ALA A 185      40.127  38.364 -15.218  0.00  0.00      AP1   
ATOM   2954  HB3 ALA A 185      39.775  40.058 -14.900  0.00  0.00      AP1   
ATOM   2955  C   ALA A 185      37.972  37.403 -13.393  0.00  0.00      AP1   
ATOM   2956  O   ALA A 185      37.645  36.401 -14.040  0.00  0.00      AP1   
ATOM   2957  N   LEU A 186      38.150  37.358 -12.068  0.00  0.00      AP1   
ATOM   2958  HN  LEU A 186      38.723  38.037 -11.615  0.00  0.00      AP1   
ATOM   2959  CA  LEU A 186      37.929  36.150 -11.324  0.00  0.00      AP1   
ATOM   2960  HA  LEU A 186      38.521  35.391 -11.813  0.00  0.00      AP1   
ATOM   2961  CB  LEU A 186      38.572  36.351  -9.976  0.00  0.00      AP1   
ATOM   2962  HB1 LEU A 186      39.594  36.771 -10.089  0.00  0.00      AP1   
ATOM   2963  HB2 LEU A 186      38.074  37.235  -9.522  0.00  0.00      AP1   
ATOM   2964  CG  LEU A 186      38.630  35.089  -9.055  0.00  0.00      AP1   
ATOM   2965  HG  LEU A 186      37.732  34.454  -9.212  0.00  0.00      AP1   
ATOM   2966  CD1 LEU A 186      39.799  34.184  -9.333  0.00  0.00      AP1   
ATOM   2967 HD11 LEU A 186      39.649  33.238  -8.770  0.00  0.00      AP1   
ATOM   2968 HD12 LEU A 186      39.986  33.922 -10.397  0.00  0.00      AP1   
ATOM   2969 HD13 LEU A 186      40.757  34.618  -8.972  0.00  0.00      AP1   
ATOM   2970  CD2 LEU A 186      38.694  35.534  -7.612  0.00  0.00      AP1   
ATOM   2971 HD21 LEU A 186      38.592  34.711  -6.874  0.00  0.00      AP1   
ATOM   2972 HD22 LEU A 186      39.675  36.028  -7.445  0.00  0.00      AP1   
ATOM   2973 HD23 LEU A 186      37.914  36.251  -7.277  0.00  0.00      AP1   
ATOM   2974  C   LEU A 186      36.479  35.680 -11.252  0.00  0.00      AP1   
ATOM   2975  O   LEU A 186      36.197  34.509 -11.495  0.00  0.00      AP1   
ATOM   2976  N   ASN A 187      35.575  36.618 -10.979  0.00  0.00      AP1   
ATOM   2977  HN  ASN A 187      35.815  37.567 -10.788  0.00  0.00      AP1   
ATOM   2978  CA  ASN A 187      34.122  36.391 -11.099  0.00  0.00      AP1   
ATOM   2979  HA  ASN A 187      33.929  35.614 -10.374  0.00  0.00      AP1   
ATOM   2980  CB  ASN A 187      33.562  37.731 -10.633  0.00  0.00      AP1   
ATOM   2981  HB1 ASN A 187      34.054  38.150  -9.729  0.00  0.00      AP1   
ATOM   2982  HB2 ASN A 187      33.700  38.491 -11.431  0.00  0.00      AP1   
ATOM   2983  CG  ASN A 187      32.033  37.609 -10.254  0.00  0.00      AP1   
ATOM   2984  OD1 ASN A 187      31.194  36.889 -10.795  0.00  0.00      AP1   
ATOM   2985  ND2 ASN A 187      31.571  38.555  -9.334  0.00  0.00      AP1   
ATOM   2986 HD21 ASN A 187      30.621  38.515  -9.025  0.00  0.00      AP1   
ATOM   2987 HD22 ASN A 187      32.170  39.079  -8.728  0.00  0.00      AP1   
ATOM   2988  C   ASN A 187      33.661  35.871 -12.476  0.00  0.00      AP1   
ATOM   2989  O   ASN A 187      32.972  34.879 -12.599  0.00  0.00      AP1   
ATOM   2990  N   LYS A 188      34.069  36.608 -13.542  0.00  0.00      AP1   
ATOM   2991  HN  LYS A 188      34.405  37.522 -13.326  0.00  0.00      AP1   
ATOM   2992  CA  LYS A 188      33.742  36.310 -14.910  0.00  0.00      AP1   
ATOM   2993  HA  LYS A 188      32.663  36.343 -14.930  0.00  0.00      AP1   
ATOM   2994  CB  LYS A 188      34.461  37.370 -15.866  0.00  0.00      AP1   
ATOM   2995  HB1 LYS A 188      34.144  38.428 -15.751  0.00  0.00      AP1   
ATOM   2996  HB2 LYS A 188      35.545  37.261 -15.650  0.00  0.00      AP1   
ATOM   2997  CG  LYS A 188      34.336  37.175 -17.400  0.00  0.00      AP1   
ATOM   2998  HG1 LYS A 188      34.745  38.125 -17.805  0.00  0.00      AP1   
ATOM   2999  HG2 LYS A 188      35.000  36.367 -17.773  0.00  0.00      AP1   
ATOM   3000  CD  LYS A 188      32.974  37.014 -18.007  0.00  0.00      AP1   
ATOM   3001  HD1 LYS A 188      32.661  35.952 -17.917  0.00  0.00      AP1   
ATOM   3002  HD2 LYS A 188      32.167  37.583 -17.498  0.00  0.00      AP1   
ATOM   3003  CE  LYS A 188      33.097  37.181 -19.595  0.00  0.00      AP1   
ATOM   3004  HE1 LYS A 188      33.769  38.039 -19.810  0.00  0.00      AP1   
ATOM   3005  HE2 LYS A 188      33.548  36.245 -19.989  0.00  0.00      AP1   
ATOM   3006  NZ  LYS A 188      31.722  37.395 -20.170  0.00  0.00      AP1   
ATOM   3007  HZ1 LYS A 188      31.923  37.530 -21.181  0.00  0.00      AP1   
ATOM   3008  HZ2 LYS A 188      31.181  36.507 -20.132  0.00  0.00      AP1   
ATOM   3009  HZ3 LYS A 188      31.283  38.296 -19.893  0.00  0.00      AP1   
ATOM   3010  C   LYS A 188      34.163  34.952 -15.319  0.00  0.00      AP1   
ATOM   3011  O   LYS A 188      33.416  34.269 -16.011  0.00  0.00      AP1   
ATOM   3012  N   LEU A 189      35.385  34.543 -14.848  0.00  0.00      AP1   
ATOM   3013  HN  LEU A 189      35.834  35.171 -14.217  0.00  0.00      AP1   
ATOM   3014  CA  LEU A 189      35.929  33.225 -15.047  0.00  0.00      AP1   
ATOM   3015  HA  LEU A 189      35.823  33.008 -16.100  0.00  0.00      AP1   
ATOM   3016  CB  LEU A 189      37.443  33.287 -14.689  0.00  0.00      AP1   
ATOM   3017  HB1 LEU A 189      37.846  34.041 -15.398  0.00  0.00      AP1   
ATOM   3018  HB2 LEU A 189      37.552  33.650 -13.645  0.00  0.00      AP1   
ATOM   3019  CG  LEU A 189      38.220  31.972 -14.940  0.00  0.00      AP1   
ATOM   3020  HG  LEU A 189      37.651  31.140 -14.472  0.00  0.00      AP1   
ATOM   3021  CD1 LEU A 189      38.389  31.695 -16.422  0.00  0.00      AP1   
ATOM   3022 HD11 LEU A 189      37.449  31.831 -16.998  0.00  0.00      AP1   
ATOM   3023 HD12 LEU A 189      39.165  32.357 -16.864  0.00  0.00      AP1   
ATOM   3024 HD13 LEU A 189      38.882  30.702 -16.498  0.00  0.00      AP1   
ATOM   3025  CD2 LEU A 189      39.650  32.114 -14.329  0.00  0.00      AP1   
ATOM   3026 HD21 LEU A 189      40.180  33.001 -14.738  0.00  0.00      AP1   
ATOM   3027 HD22 LEU A 189      39.543  32.234 -13.229  0.00  0.00      AP1   
ATOM   3028 HD23 LEU A 189      40.205  31.173 -14.531  0.00  0.00      AP1   
ATOM   3029  C   LEU A 189      35.114  32.135 -14.356  0.00  0.00      AP1   
ATOM   3030  O   LEU A 189      34.850  31.059 -14.951  0.00  0.00      AP1   
ATOM   3031  N   TYR A 190      34.588  32.298 -13.117  0.00  0.00      AP1   
ATOM   3032  HN  TYR A 190      34.834  33.089 -12.562  0.00  0.00      AP1   
ATOM   3033  CA  TYR A 190      33.586  31.392 -12.595  0.00  0.00      AP1   
ATOM   3034  HA  TYR A 190      34.078  30.436 -12.701  0.00  0.00      AP1   
ATOM   3035  CB  TYR A 190      33.434  31.807 -11.076  0.00  0.00      AP1   
ATOM   3036  HB1 TYR A 190      34.439  31.724 -10.609  0.00  0.00      AP1   
ATOM   3037  HB2 TYR A 190      33.344  32.915 -11.081  0.00  0.00      AP1   
ATOM   3038  CG  TYR A 190      32.408  30.968 -10.231  0.00  0.00      AP1   
ATOM   3039  CD1 TYR A 190      32.883  29.955  -9.475  0.00  0.00      AP1   
ATOM   3040  HD1 TYR A 190      33.904  29.640  -9.628  0.00  0.00      AP1   
ATOM   3041  CE1 TYR A 190      31.975  29.308  -8.584  0.00  0.00      AP1   
ATOM   3042  HE1 TYR A 190      32.318  28.549  -7.896  0.00  0.00      AP1   
ATOM   3043  CZ  TYR A 190      30.633  29.613  -8.591  0.00  0.00      AP1   
ATOM   3044  OH  TYR A 190      29.656  28.864  -7.951  0.00  0.00      AP1   
ATOM   3045  HH  TYR A 190      28.998  29.464  -7.592  0.00  0.00      AP1   
ATOM   3046  CD2 TYR A 190      31.037  31.367 -10.166  0.00  0.00      AP1   
ATOM   3047  HD2 TYR A 190      30.724  32.284 -10.644  0.00  0.00      AP1   
ATOM   3048  CE2 TYR A 190      30.200  30.681  -9.324  0.00  0.00      AP1   
ATOM   3049  HE2 TYR A 190      29.178  30.982  -9.148  0.00  0.00      AP1   
ATOM   3050  C   TYR A 190      32.264  31.453 -13.391  0.00  0.00      AP1   
ATOM   3051  O   TYR A 190      31.721  30.437 -13.797  0.00  0.00      AP1   
ATOM   3052  N   LYS A 191      31.806  32.569 -13.786  0.00  0.00      AP1   
ATOM   3053  HN  LYS A 191      32.186  33.376 -13.339  0.00  0.00      AP1   
ATOM   3054  CA  LYS A 191      30.639  32.840 -14.647  0.00  0.00      AP1   
ATOM   3055  HA  LYS A 191      29.838  32.293 -14.171  0.00  0.00      AP1   
ATOM   3056  CB  LYS A 191      30.245  34.337 -14.895  0.00  0.00      AP1   
ATOM   3057  HB1 LYS A 191      31.148  34.890 -14.560  0.00  0.00      AP1   
ATOM   3058  HB2 LYS A 191      30.061  34.571 -15.966  0.00  0.00      AP1   
ATOM   3059  CG  LYS A 191      29.030  34.761 -13.994  0.00  0.00      AP1   
ATOM   3060  HG1 LYS A 191      29.179  34.477 -12.930  0.00  0.00      AP1   
ATOM   3061  HG2 LYS A 191      28.939  35.868 -13.955  0.00  0.00      AP1   
ATOM   3062  CD  LYS A 191      27.698  34.320 -14.689  0.00  0.00      AP1   
ATOM   3063  HD1 LYS A 191      27.634  34.792 -15.693  0.00  0.00      AP1   
ATOM   3064  HD2 LYS A 191      27.759  33.240 -14.941  0.00  0.00      AP1   
ATOM   3065  CE  LYS A 191      26.466  34.664 -13.848  0.00  0.00      AP1   
ATOM   3066  HE1 LYS A 191      26.748  34.191 -12.884  0.00  0.00      AP1   
ATOM   3067  HE2 LYS A 191      26.430  35.763 -13.689  0.00  0.00      AP1   
ATOM   3068  NZ  LYS A 191      25.117  34.231 -14.281  0.00  0.00      AP1   
ATOM   3069  HZ1 LYS A 191      24.894  34.686 -15.189  0.00  0.00      AP1   
ATOM   3070  HZ2 LYS A 191      25.069  33.206 -14.453  0.00  0.00      AP1   
ATOM   3071  HZ3 LYS A 191      24.267  34.323 -13.689  0.00  0.00      AP1   
ATOM   3072  C   LYS A 191      30.655  32.169 -16.068  0.00  0.00      AP1   
ATOM   3073  O   LYS A 191      29.621  31.591 -16.394  0.00  0.00      AP1   
ATOM   3074  N   ILE A 192      31.752  32.247 -16.821  0.00  0.00      AP1   
ATOM   3075  HN  ILE A 192      32.541  32.695 -16.407  0.00  0.00      AP1   
ATOM   3076  CA  ILE A 192      32.009  31.461 -18.037  0.00  0.00      AP1   
ATOM   3077  HA  ILE A 192      31.316  31.807 -18.790  0.00  0.00      AP1   
ATOM   3078  CB  ILE A 192      33.441  31.865 -18.652  0.00  0.00      AP1   
ATOM   3079  HB  ILE A 192      34.168  31.929 -17.814  0.00  0.00      AP1   
ATOM   3080  CG2 ILE A 192      34.005  30.723 -19.604  0.00  0.00      AP1   
ATOM   3081 HG21 ILE A 192      33.663  30.826 -20.655  0.00  0.00      AP1   
ATOM   3082 HG22 ILE A 192      35.105  30.791 -19.748  0.00  0.00      AP1   
ATOM   3083 HG23 ILE A 192      33.879  29.645 -19.369  0.00  0.00      AP1   
ATOM   3084  CG1 ILE A 192      33.428  33.201 -19.375  0.00  0.00      AP1   
ATOM   3085 HG11 ILE A 192      32.969  33.182 -20.386  0.00  0.00      AP1   
ATOM   3086 HG12 ILE A 192      32.801  33.945 -18.839  0.00  0.00      AP1   
ATOM   3087  CD  ILE A 192      34.863  33.787 -19.552  0.00  0.00      AP1   
ATOM   3088  HD1 ILE A 192      34.833  34.822 -19.954  0.00  0.00      AP1   
ATOM   3089  HD2 ILE A 192      35.370  33.871 -18.568  0.00  0.00      AP1   
ATOM   3090  HD3 ILE A 192      35.422  33.146 -20.267  0.00  0.00      AP1   
ATOM   3091  C   ILE A 192      31.887  30.011 -17.845  0.00  0.00      AP1   
ATOM   3092  O   ILE A 192      31.103  29.345 -18.598  0.00  0.00      AP1   
ATOM   3093  N   ILE A 193      32.445  29.395 -16.807  0.00  0.00      AP1   
ATOM   3094  HN  ILE A 193      33.072  29.974 -16.292  0.00  0.00      AP1   
ATOM   3095  CA  ILE A 193      32.173  27.951 -16.377  0.00  0.00      AP1   
ATOM   3096  HA  ILE A 193      32.302  27.229 -17.170  0.00  0.00      AP1   
ATOM   3097  CB  ILE A 193      33.119  27.565 -15.253  0.00  0.00      AP1   
ATOM   3098  HB  ILE A 193      33.003  28.284 -14.414  0.00  0.00      AP1   
ATOM   3099  CG2 ILE A 193      32.764  26.173 -14.735  0.00  0.00      AP1   
ATOM   3100 HG21 ILE A 193      31.773  26.228 -14.237  0.00  0.00      AP1   
ATOM   3101 HG22 ILE A 193      32.629  25.426 -15.547  0.00  0.00      AP1   
ATOM   3102 HG23 ILE A 193      33.436  25.835 -13.917  0.00  0.00      AP1   
ATOM   3103  CG1 ILE A 193      34.624  27.469 -15.785  0.00  0.00      AP1   
ATOM   3104 HG11 ILE A 193      34.729  26.940 -16.756  0.00  0.00      AP1   
ATOM   3105 HG12 ILE A 193      34.898  28.503 -16.085  0.00  0.00      AP1   
ATOM   3106  CD  ILE A 193      35.631  26.786 -14.868  0.00  0.00      AP1   
ATOM   3107  HD1 ILE A 193      35.378  25.727 -14.648  0.00  0.00      AP1   
ATOM   3108  HD2 ILE A 193      36.633  26.528 -15.271  0.00  0.00      AP1   
ATOM   3109  HD3 ILE A 193      35.638  27.336 -13.903  0.00  0.00      AP1   
ATOM   3110  C   ILE A 193      30.731  27.720 -15.999  0.00  0.00      AP1   
ATOM   3111  O   ILE A 193      30.118  26.789 -16.417  0.00  0.00      AP1   
ATOM   3112  N   TYR A 194      30.106  28.684 -15.204  0.00  0.00      AP1   
ATOM   3113  HN  TYR A 194      30.640  29.387 -14.741  0.00  0.00      AP1   
ATOM   3114  CA  TYR A 194      28.755  28.455 -14.795  0.00  0.00      AP1   
ATOM   3115  HA  TYR A 194      28.664  27.533 -14.240  0.00  0.00      AP1   
ATOM   3116  CB  TYR A 194      28.189  29.614 -13.938  0.00  0.00      AP1   
ATOM   3117  HB1 TYR A 194      28.800  29.712 -13.015  0.00  0.00      AP1   
ATOM   3118  HB2 TYR A 194      28.283  30.526 -14.565  0.00  0.00      AP1   
ATOM   3119  CG  TYR A 194      26.690  29.520 -13.537  0.00  0.00      AP1   
ATOM   3120  CD1 TYR A 194      25.791  30.346 -14.221  0.00  0.00      AP1   
ATOM   3121  HD1 TYR A 194      26.013  30.906 -15.117  0.00  0.00      AP1   
ATOM   3122  CE1 TYR A 194      24.469  30.450 -13.726  0.00  0.00      AP1   
ATOM   3123  HE1 TYR A 194      23.879  31.216 -14.206  0.00  0.00      AP1   
ATOM   3124  CZ  TYR A 194      24.010  29.683 -12.656  0.00  0.00      AP1   
ATOM   3125  OH  TYR A 194      22.782  29.810 -12.068  0.00  0.00      AP1   
ATOM   3126  HH  TYR A 194      22.176  30.214 -12.694  0.00  0.00      AP1   
ATOM   3127  CD2 TYR A 194      26.260  28.732 -12.503  0.00  0.00      AP1   
ATOM   3128  HD2 TYR A 194      26.998  28.114 -12.013  0.00  0.00      AP1   
ATOM   3129  CE2 TYR A 194      24.900  28.805 -12.149  0.00  0.00      AP1   
ATOM   3130  HE2 TYR A 194      24.633  28.197 -11.298  0.00  0.00      AP1   
ATOM   3131  C   TYR A 194      27.775  28.324 -15.950  0.00  0.00      AP1   
ATOM   3132  O   TYR A 194      26.918  27.481 -16.014  0.00  0.00      AP1   
ATOM   3133  N   SER A 195      27.949  29.229 -16.916  0.00  0.00      AP1   
ATOM   3134  HN  SER A 195      28.771  29.793 -16.933  0.00  0.00      AP1   
ATOM   3135  CA  SER A 195      27.110  29.216 -18.111  0.00  0.00      AP1   
ATOM   3136  HA  SER A 195      26.140  29.482 -17.717  0.00  0.00      AP1   
ATOM   3137  CB  SER A 195      27.402  30.344 -19.110  0.00  0.00      AP1   
ATOM   3138  HB1 SER A 195      27.548  31.238 -18.467  0.00  0.00      AP1   
ATOM   3139  HB2 SER A 195      28.439  30.216 -19.486  0.00  0.00      AP1   
ATOM   3140  OG  SER A 195      26.336  30.637 -19.976  0.00  0.00      AP1   
ATOM   3141  HG1 SER A 195      26.339  29.917 -20.611  0.00  0.00      AP1   
ATOM   3142  C   SER A 195      27.082  27.908 -18.958  0.00  0.00      AP1   
ATOM   3143  O   SER A 195      26.073  27.368 -19.363  0.00  0.00      AP1   
ATOM   3144  N   ARG A 196      28.247  27.406 -19.253  0.00  0.00      AP1   
ATOM   3145  HN  ARG A 196      29.086  27.808 -18.894  0.00  0.00      AP1   
ATOM   3146  CA  ARG A 196      28.377  26.180 -19.917  0.00  0.00      AP1   
ATOM   3147  HA  ARG A 196      27.718  26.316 -20.761  0.00  0.00      AP1   
ATOM   3148  CB  ARG A 196      29.869  26.022 -20.315  0.00  0.00      AP1   
ATOM   3149  HB1 ARG A 196      30.514  26.183 -19.425  0.00  0.00      AP1   
ATOM   3150  HB2 ARG A 196      30.103  24.985 -20.635  0.00  0.00      AP1   
ATOM   3151  CG  ARG A 196      30.317  26.867 -21.460  0.00  0.00      AP1   
ATOM   3152  HG1 ARG A 196      30.574  27.946 -21.397  0.00  0.00      AP1   
ATOM   3153  HG2 ARG A 196      31.285  26.412 -21.760  0.00  0.00      AP1   
ATOM   3154  CD  ARG A 196      29.399  26.663 -22.700  0.00  0.00      AP1   
ATOM   3155  HD1 ARG A 196      28.818  25.721 -22.605  0.00  0.00      AP1   
ATOM   3156  HD2 ARG A 196      28.649  27.473 -22.572  0.00  0.00      AP1   
ATOM   3157  NE  ARG A 196      30.072  26.751 -24.074  0.00  0.00      AP1   
ATOM   3158  HE  ARG A 196      31.055  26.622 -24.209  0.00  0.00      AP1   
ATOM   3159  CZ  ARG A 196      29.380  26.791 -25.190  0.00  0.00      AP1   
ATOM   3160  NH1 ARG A 196      28.095  26.834 -25.300  0.00  0.00      AP1   
ATOM   3161 HH11 ARG A 196      27.763  26.389 -26.132  0.00  0.00      AP1   
ATOM   3162 HH12 ARG A 196      27.475  26.719 -24.524  0.00  0.00      AP1   
ATOM   3163  NH2 ARG A 196      30.138  26.834 -26.280  0.00  0.00      AP1   
ATOM   3164 HH21 ARG A 196      29.740  26.514 -27.140  0.00  0.00      AP1   
ATOM   3165 HH22 ARG A 196      31.127  26.763 -26.146  0.00  0.00      AP1   
ATOM   3166  C   ARG A 196      27.989  24.864 -19.200  0.00  0.00      AP1   
ATOM   3167  O   ARG A 196      27.583  23.938 -19.829  0.00  0.00      AP1   
ATOM   3168  N   VAL A 197      27.956  24.839 -17.834  0.00  0.00      AP1   
ATOM   3169  HN  VAL A 197      28.346  25.628 -17.365  0.00  0.00      AP1   
ATOM   3170  CA  VAL A 197      27.355  23.791 -17.000  0.00  0.00      AP1   
ATOM   3171  HA  VAL A 197      27.558  22.815 -17.416  0.00  0.00      AP1   
ATOM   3172  CB  VAL A 197      28.143  23.492 -15.635  0.00  0.00      AP1   
ATOM   3173  HB  VAL A 197      27.987  24.345 -14.939  0.00  0.00      AP1   
ATOM   3174  CG1 VAL A 197      27.548  22.206 -15.080  0.00  0.00      AP1   
ATOM   3175 HG11 VAL A 197      26.530  22.262 -14.640  0.00  0.00      AP1   
ATOM   3176 HG12 VAL A 197      27.631  21.310 -15.732  0.00  0.00      AP1   
ATOM   3177 HG13 VAL A 197      28.182  21.848 -14.241  0.00  0.00      AP1   
ATOM   3178  CG2 VAL A 197      29.627  23.419 -15.985  0.00  0.00      AP1   
ATOM   3179 HG21 VAL A 197      29.887  22.949 -16.958  0.00  0.00      AP1   
ATOM   3180 HG22 VAL A 197      30.074  24.435 -15.951  0.00  0.00      AP1   
ATOM   3181 HG23 VAL A 197      30.193  22.794 -15.260  0.00  0.00      AP1   
ATOM   3182  C   VAL A 197      25.813  23.917 -16.816  0.00  0.00      AP1   
ATOM   3183  O   VAL A 197      24.950  23.040 -16.839  0.00  0.00      AP1   
ATOM   3184  N   PHE A 198      25.412  25.223 -16.702  0.00  0.00      AP1   
ATOM   3185  HN  PHE A 198      26.111  25.925 -16.586  0.00  0.00      AP1   
ATOM   3186  CA  PHE A 198      24.001  25.703 -16.674  0.00  0.00      AP1   
ATOM   3187  HA  PHE A 198      23.468  25.221 -15.868  0.00  0.00      AP1   
ATOM   3188  CB  PHE A 198      23.905  27.259 -16.400  0.00  0.00      AP1   
ATOM   3189  HB1 PHE A 198      24.273  27.380 -15.358  0.00  0.00      AP1   
ATOM   3190  HB2 PHE A 198      24.465  27.943 -17.073  0.00  0.00      AP1   
ATOM   3191  CG  PHE A 198      22.414  27.844 -16.390  0.00  0.00      AP1   
ATOM   3192  CD1 PHE A 198      21.961  28.738 -17.304  0.00  0.00      AP1   
ATOM   3193  HD1 PHE A 198      22.513  28.897 -18.218  0.00  0.00      AP1   
ATOM   3194  CE1 PHE A 198      20.639  29.285 -17.185  0.00  0.00      AP1   
ATOM   3195  HE1 PHE A 198      20.308  30.093 -17.821  0.00  0.00      AP1   
ATOM   3196  CZ  PHE A 198      19.807  28.886 -16.108  0.00  0.00      AP1   
ATOM   3197  HZ  PHE A 198      18.827  29.326 -15.998  0.00  0.00      AP1   
ATOM   3198  CD2 PHE A 198      21.653  27.720 -15.183  0.00  0.00      AP1   
ATOM   3199  HD2 PHE A 198      22.083  27.123 -14.391  0.00  0.00      AP1   
ATOM   3200  CE2 PHE A 198      20.290  28.084 -15.089  0.00  0.00      AP1   
ATOM   3201  HE2 PHE A 198      19.666  27.663 -14.315  0.00  0.00      AP1   
ATOM   3202  C   PHE A 198      23.148  25.370 -17.882  0.00  0.00      AP1   
ATOM   3203  O   PHE A 198      22.026  24.957 -17.705  0.00  0.00      AP1   
ATOM   3204  N   GLU A 199      23.757  25.567 -19.124  0.00  0.00      AP1   
ATOM   3205  HN  GLU A 199      24.673  25.960 -19.154  0.00  0.00      AP1   
ATOM   3206  CA  GLU A 199      23.171  25.198 -20.379  0.00  0.00      AP1   
ATOM   3207  HA  GLU A 199      22.300  25.831 -20.462  0.00  0.00      AP1   
ATOM   3208  CB  GLU A 199      24.078  25.732 -21.593  0.00  0.00      AP1   
ATOM   3209  HB1 GLU A 199      23.319  26.262 -22.207  0.00  0.00      AP1   
ATOM   3210  HB2 GLU A 199      24.790  26.474 -21.172  0.00  0.00      AP1   
ATOM   3211  CG  GLU A 199      24.898  24.686 -22.289  0.00  0.00      AP1   
ATOM   3212  HG1 GLU A 199      25.360  24.139 -21.440  0.00  0.00      AP1   
ATOM   3213  HG2 GLU A 199      24.177  24.072 -22.870  0.00  0.00      AP1   
ATOM   3214  CD  GLU A 199      25.985  25.243 -23.160  0.00  0.00      AP1   
ATOM   3215  OE1 GLU A 199      26.580  24.344 -23.850  0.00  0.00      AP1   
ATOM   3216  OE2 GLU A 199      26.212  26.461 -23.351  0.00  0.00      AP1   
ATOM   3217  C   GLU A 199      22.713  23.770 -20.598  0.00  0.00      AP1   
ATOM   3218  O   GLU A 199      21.884  23.508 -21.456  0.00  0.00      AP1   
ATOM   3219  N   THR A 200      23.073  22.836 -19.709  0.00  0.00      AP1   
ATOM   3220  HN  THR A 200      23.780  23.114 -19.064  0.00  0.00      AP1   
ATOM   3221  CA  THR A 200      22.664  21.452 -19.714  0.00  0.00      AP1   
ATOM   3222  HA  THR A 200      22.363  21.204 -20.721  0.00  0.00      AP1   
ATOM   3223  CB  THR A 200      23.789  20.481 -19.346  0.00  0.00      AP1   
ATOM   3224  HB  THR A 200      23.450  19.423 -19.314  0.00  0.00      AP1   
ATOM   3225  OG1 THR A 200      24.315  20.720 -18.101  0.00  0.00      AP1   
ATOM   3226  HG1 THR A 200      24.699  21.597 -18.038  0.00  0.00      AP1   
ATOM   3227  CG2 THR A 200      24.973  20.653 -20.333  0.00  0.00      AP1   
ATOM   3228 HG21 THR A 200      24.656  20.512 -21.389  0.00  0.00      AP1   
ATOM   3229 HG22 THR A 200      25.388  21.680 -20.259  0.00  0.00      AP1   
ATOM   3230 HG23 THR A 200      25.830  20.009 -20.042  0.00  0.00      AP1   
ATOM   3231  C   THR A 200      21.466  21.130 -18.828  0.00  0.00      AP1   
ATOM   3232  O   THR A 200      20.958  20.012 -18.683  0.00  0.00      AP1   
ATOM   3233  N   LYS A 201      20.836  22.163 -18.190  0.00  0.00      AP1   
ATOM   3234  HN  LYS A 201      21.190  23.079 -18.364  0.00  0.00      AP1   
ATOM   3235  CA  LYS A 201      19.802  22.082 -17.229  0.00  0.00      AP1   
ATOM   3236  HA  LYS A 201      20.288  21.593 -16.398  0.00  0.00      AP1   
ATOM   3237  CB  LYS A 201      19.437  23.406 -16.583  0.00  0.00      AP1   
ATOM   3238  HB1 LYS A 201      20.264  23.687 -15.896  0.00  0.00      AP1   
ATOM   3239  HB2 LYS A 201      19.194  24.245 -17.270  0.00  0.00      AP1   
ATOM   3240  CG  LYS A 201      18.239  23.258 -15.658  0.00  0.00      AP1   
ATOM   3241  HG1 LYS A 201      17.350  23.199 -16.323  0.00  0.00      AP1   
ATOM   3242  HG2 LYS A 201      18.365  22.404 -14.959  0.00  0.00      AP1   
ATOM   3243  CD  LYS A 201      18.099  24.507 -14.848  0.00  0.00      AP1   
ATOM   3244  HD1 LYS A 201      19.115  24.793 -14.500  0.00  0.00      AP1   
ATOM   3245  HD2 LYS A 201      17.770  25.402 -15.417  0.00  0.00      AP1   
ATOM   3246  CE  LYS A 201      17.228  24.250 -13.514  0.00  0.00      AP1   
ATOM   3247  HE1 LYS A 201      17.507  23.217 -13.217  0.00  0.00      AP1   
ATOM   3248  HE2 LYS A 201      17.350  24.918 -12.634  0.00  0.00      AP1   
ATOM   3249  NZ  LYS A 201      15.792  24.152 -13.700  0.00  0.00      AP1   
ATOM   3250  HZ1 LYS A 201      15.520  23.481 -14.447  0.00  0.00      AP1   
ATOM   3251  HZ2 LYS A 201      15.419  23.907 -12.761  0.00  0.00      AP1   
ATOM   3252  HZ3 LYS A 201      15.341  25.076 -13.854  0.00  0.00      AP1   
ATOM   3253  C   LYS A 201      18.514  21.344 -17.720  0.00  0.00      AP1   
ATOM   3254  O   LYS A 201      17.925  20.579 -17.013  0.00  0.00      AP1   
ATOM   3255  N   TYR A 202      18.137  21.569 -19.011  0.00  0.00      AP1   
ATOM   3256  HN  TYR A 202      18.627  22.224 -19.580  0.00  0.00      AP1   
ATOM   3257  CA  TYR A 202      16.848  21.082 -19.616  0.00  0.00      AP1   
ATOM   3258  HA  TYR A 202      16.318  20.599 -18.809  0.00  0.00      AP1   
ATOM   3259  CB  TYR A 202      16.073  22.319 -20.225  0.00  0.00      AP1   
ATOM   3260  HB1 TYR A 202      16.445  22.687 -21.206  0.00  0.00      AP1   
ATOM   3261  HB2 TYR A 202      15.075  21.903 -20.478  0.00  0.00      AP1   
ATOM   3262  CG  TYR A 202      15.904  23.392 -19.171  0.00  0.00      AP1   
ATOM   3263  CD1 TYR A 202      14.756  23.442 -18.249  0.00  0.00      AP1   
ATOM   3264  HD1 TYR A 202      14.066  22.611 -18.236  0.00  0.00      AP1   
ATOM   3265  CE1 TYR A 202      14.572  24.599 -17.556  0.00  0.00      AP1   
ATOM   3266  HE1 TYR A 202      13.685  24.780 -16.966  0.00  0.00      AP1   
ATOM   3267  CZ  TYR A 202      15.467  25.658 -17.547  0.00  0.00      AP1   
ATOM   3268  OH  TYR A 202      15.368  26.744 -16.668  0.00  0.00      AP1   
ATOM   3269  HH  TYR A 202      15.721  27.517 -17.114  0.00  0.00      AP1   
ATOM   3270  CD2 TYR A 202      16.775  24.458 -19.228  0.00  0.00      AP1   
ATOM   3271  HD2 TYR A 202      17.579  24.500 -19.948  0.00  0.00      AP1   
ATOM   3272  CE2 TYR A 202      16.633  25.562 -18.312  0.00  0.00      AP1   
ATOM   3273  HE2 TYR A 202      17.426  26.281 -18.452  0.00  0.00      AP1   
ATOM   3274  C   TYR A 202      17.038  19.960 -20.658  0.00  0.00      AP1   
ATOM   3275  O   TYR A 202      16.165  19.137 -21.004  0.00  0.00      AP1   
ATOM   3276  N   SER A 203      18.149  19.921 -21.242  0.00  0.00      AP1   
ATOM   3277  HN  SER A 203      18.834  20.638 -21.140  0.00  0.00      AP1   
ATOM   3278  CA  SER A 203      18.652  18.935 -22.140  0.00  0.00      AP1   
ATOM   3279  HA  SER A 203      17.797  18.630 -22.726  0.00  0.00      AP1   
ATOM   3280  CB  SER A 203      19.793  19.419 -23.035  0.00  0.00      AP1   
ATOM   3281  HB1 SER A 203      20.068  18.609 -23.743  0.00  0.00      AP1   
ATOM   3282  HB2 SER A 203      19.457  20.262 -23.675  0.00  0.00      AP1   
ATOM   3283  OG  SER A 203      20.942  19.823 -22.348  0.00  0.00      AP1   
ATOM   3284  HG1 SER A 203      21.402  19.072 -21.964  0.00  0.00      AP1   
ATOM   3285  C   SER A 203      19.050  17.621 -21.430  0.00  0.00      AP1   
ATOM   3286  O   SER A 203      18.826  16.554 -21.992  0.00  0.00      AP1   
ATOM   3287  N   ASP A 204      19.700  17.667 -20.228  0.00  0.00      AP1   
ATOM   3288  HN  ASP A 204      20.101  18.501 -19.859  0.00  0.00      AP1   
ATOM   3289  CA  ASP A 204      20.237  16.466 -19.634  0.00  0.00      AP1   
ATOM   3290  HA  ASP A 204      20.001  15.532 -20.122  0.00  0.00      AP1   
ATOM   3291  CB  ASP A 204      21.815  16.519 -19.690  0.00  0.00      AP1   
ATOM   3292  HB1 ASP A 204      22.321  17.328 -19.122  0.00  0.00      AP1   
ATOM   3293  HB2 ASP A 204      22.160  15.518 -19.352  0.00  0.00      AP1   
ATOM   3294  CG  ASP A 204      22.312  16.663 -21.075  0.00  0.00      AP1   
ATOM   3295  OD1 ASP A 204      22.482  17.805 -21.496  0.00  0.00      AP1   
ATOM   3296  OD2 ASP A 204      22.495  15.650 -21.816  0.00  0.00      AP1   
ATOM   3297  C   ASP A 204      19.705  16.459 -18.212  0.00  0.00      AP1   
ATOM   3298  O   ASP A 204      20.327  16.093 -17.236  0.00  0.00      AP1   
ATOM   3299  N   VAL A 205      18.380  16.733 -18.071  0.00  0.00      AP1   
ATOM   3300  HN  VAL A 205      17.957  16.854 -18.965  0.00  0.00      AP1   
ATOM   3301  CA  VAL A 205      17.598  16.850 -16.844  0.00  0.00      AP1   
ATOM   3302  HA  VAL A 205      18.221  17.450 -16.196  0.00  0.00      AP1   
ATOM   3303  CB  VAL A 205      16.288  17.621 -17.045  0.00  0.00      AP1   
ATOM   3304  HB  VAL A 205      16.496  18.614 -17.497  0.00  0.00      AP1   
ATOM   3305  CG1 VAL A 205      15.298  16.939 -18.031  0.00  0.00      AP1   
ATOM   3306 HG11 VAL A 205      15.671  16.947 -19.077  0.00  0.00      AP1   
ATOM   3307 HG12 VAL A 205      15.133  15.901 -17.672  0.00  0.00      AP1   
ATOM   3308 HG13 VAL A 205      14.265  17.328 -17.903  0.00  0.00      AP1   
ATOM   3309  CG2 VAL A 205      15.694  17.968 -15.622  0.00  0.00      AP1   
ATOM   3310 HG21 VAL A 205      16.477  18.185 -14.864  0.00  0.00      AP1   
ATOM   3311 HG22 VAL A 205      14.910  18.752 -15.694  0.00  0.00      AP1   
ATOM   3312 HG23 VAL A 205      15.253  17.044 -15.191  0.00  0.00      AP1   
ATOM   3313  C   VAL A 205      17.415  15.467 -16.228  0.00  0.00      AP1   
ATOM   3314  O   VAL A 205      17.414  15.322 -14.986  0.00  0.00      AP1   
ATOM   3315  N   VAL A 206      17.394  14.395 -17.043  0.00  0.00      AP1   
ATOM   3316  HN  VAL A 206      17.300  14.406 -18.036  0.00  0.00      AP1   
ATOM   3317  CA  VAL A 206      17.196  13.110 -16.319  0.00  0.00      AP1   
ATOM   3318  HA  VAL A 206      16.391  13.134 -15.600  0.00  0.00      AP1   
ATOM   3319  CB  VAL A 206      16.822  11.878 -17.268  0.00  0.00      AP1   
ATOM   3320  HB  VAL A 206      17.657  11.650 -17.964  0.00  0.00      AP1   
ATOM   3321  CG1 VAL A 206      16.657  10.526 -16.475  0.00  0.00      AP1   
ATOM   3322 HG11 VAL A 206      16.268   9.729 -17.144  0.00  0.00      AP1   
ATOM   3323 HG12 VAL A 206      17.625  10.170 -16.063  0.00  0.00      AP1   
ATOM   3324 HG13 VAL A 206      16.089  10.652 -15.529  0.00  0.00      AP1   
ATOM   3325  CG2 VAL A 206      15.613  12.312 -18.128  0.00  0.00      AP1   
ATOM   3326 HG21 VAL A 206      16.014  13.097 -18.804  0.00  0.00      AP1   
ATOM   3327 HG22 VAL A 206      15.399  11.391 -18.712  0.00  0.00      AP1   
ATOM   3328 HG23 VAL A 206      14.688  12.651 -17.614  0.00  0.00      AP1   
ATOM   3329  C   VAL A 206      18.533  12.768 -15.542  0.00  0.00      AP1   
ATOM   3330  O   VAL A 206      18.464  12.457 -14.327  0.00  0.00      AP1   
ATOM   3331  N   ILE A 207      19.768  12.880 -16.170  0.00  0.00      AP1   
ATOM   3332  HN  ILE A 207      19.855  13.171 -17.120  0.00  0.00      AP1   
ATOM   3333  CA  ILE A 207      20.971  12.586 -15.446  0.00  0.00      AP1   
ATOM   3334  HA  ILE A 207      20.766  11.583 -15.102  0.00  0.00      AP1   
ATOM   3335  CB  ILE A 207      22.187  12.501 -16.307  0.00  0.00      AP1   
ATOM   3336  HB  ILE A 207      21.970  11.663 -17.004  0.00  0.00      AP1   
ATOM   3337  CG2 ILE A 207      22.470  13.831 -17.134  0.00  0.00      AP1   
ATOM   3338 HG21 ILE A 207      23.425  13.636 -17.666  0.00  0.00      AP1   
ATOM   3339 HG22 ILE A 207      21.706  13.878 -17.940  0.00  0.00      AP1   
ATOM   3340 HG23 ILE A 207      22.470  14.733 -16.487  0.00  0.00      AP1   
ATOM   3341  CG1 ILE A 207      23.476  12.080 -15.465  0.00  0.00      AP1   
ATOM   3342 HG11 ILE A 207      24.324  12.063 -16.184  0.00  0.00      AP1   
ATOM   3343 HG12 ILE A 207      23.545  12.935 -14.759  0.00  0.00      AP1   
ATOM   3344  CD  ILE A 207      23.379  10.827 -14.594  0.00  0.00      AP1   
ATOM   3345  HD1 ILE A 207      23.764   9.966 -15.181  0.00  0.00      AP1   
ATOM   3346  HD2 ILE A 207      24.089  10.828 -13.740  0.00  0.00      AP1   
ATOM   3347  HD3 ILE A 207      22.338  10.663 -14.240  0.00  0.00      AP1   
ATOM   3348  C   ILE A 207      21.130  13.518 -14.229  0.00  0.00      AP1   
ATOM   3349  O   ILE A 207      21.345  13.007 -13.096  0.00  0.00      AP1   
ATOM   3350  N   TRP A 208      20.949  14.841 -14.318  0.00  0.00      AP1   
ATOM   3351  HN  TRP A 208      20.771  15.251 -15.209  0.00  0.00      AP1   
ATOM   3352  CA  TRP A 208      20.975  15.817 -13.209  0.00  0.00      AP1   
ATOM   3353  HA  TRP A 208      21.990  15.730 -12.851  0.00  0.00      AP1   
ATOM   3354  CB  TRP A 208      20.719  17.257 -13.719  0.00  0.00      AP1   
ATOM   3355  HB1 TRP A 208      19.803  17.094 -14.327  0.00  0.00      AP1   
ATOM   3356  HB2 TRP A 208      20.379  17.964 -12.932  0.00  0.00      AP1   
ATOM   3357  CG  TRP A 208      21.792  18.048 -14.429  0.00  0.00      AP1   
ATOM   3358  CD1 TRP A 208      21.817  18.521 -15.708  0.00  0.00      AP1   
ATOM   3359  HD1 TRP A 208      21.015  18.372 -16.416  0.00  0.00      AP1   
ATOM   3360  NE1 TRP A 208      22.965  19.261 -15.918  0.00  0.00      AP1   
ATOM   3361  HE1 TRP A 208      23.305  19.447 -16.814  0.00  0.00      AP1   
ATOM   3362  CE2 TRP A 208      23.747  19.176 -14.745  0.00  0.00      AP1   
ATOM   3363  CD2 TRP A 208      23.042  18.516 -13.743  0.00  0.00      AP1   
ATOM   3364  CE3 TRP A 208      23.561  18.417 -12.445  0.00  0.00      AP1   
ATOM   3365  HE3 TRP A 208      23.037  17.962 -11.617  0.00  0.00      AP1   
ATOM   3366  CZ3 TRP A 208      24.854  18.880 -12.214  0.00  0.00      AP1   
ATOM   3367  HZ3 TRP A 208      25.155  18.842 -11.177  0.00  0.00      AP1   
ATOM   3368  CZ2 TRP A 208      25.007  19.736 -14.499  0.00  0.00      AP1   
ATOM   3369  HZ2 TRP A 208      25.586  20.197 -15.286  0.00  0.00      AP1   
ATOM   3370  CH2 TRP A 208      25.555  19.489 -13.222  0.00  0.00      AP1   
ATOM   3371  HH2 TRP A 208      26.502  19.978 -13.045  0.00  0.00      AP1   
ATOM   3372  C   TRP A 208      20.020  15.507 -12.089  0.00  0.00      AP1   
ATOM   3373  O   TRP A 208      20.220  15.979 -11.029  0.00  0.00      AP1   
ATOM   3374  N   THR A 209      18.907  14.871 -12.391  0.00  0.00      AP1   
ATOM   3375  HN  THR A 209      18.702  14.608 -13.331  0.00  0.00      AP1   
ATOM   3376  CA  THR A 209      17.934  14.338 -11.306  0.00  0.00      AP1   
ATOM   3377  HA  THR A 209      17.741  15.195 -10.678  0.00  0.00      AP1   
ATOM   3378  CB  THR A 209      16.628  13.910 -11.878  0.00  0.00      AP1   
ATOM   3379  HB  THR A 209      16.683  13.036 -12.561  0.00  0.00      AP1   
ATOM   3380  OG1 THR A 209      16.067  15.067 -12.530  0.00  0.00      AP1   
ATOM   3381  HG1 THR A 209      16.572  15.062 -13.346  0.00  0.00      AP1   
ATOM   3382  CG2 THR A 209      15.637  13.711 -10.647  0.00  0.00      AP1   
ATOM   3383 HG21 THR A 209      16.106  13.007  -9.927  0.00  0.00      AP1   
ATOM   3384 HG22 THR A 209      15.331  14.695 -10.232  0.00  0.00      AP1   
ATOM   3385 HG23 THR A 209      14.707  13.247 -11.039  0.00  0.00      AP1   
ATOM   3386  C   THR A 209      18.594  13.348 -10.372  0.00  0.00      AP1   
ATOM   3387  O   THR A 209      18.460  13.353  -9.144  0.00  0.00      AP1   
ATOM   3388  N   TYR A 210      19.381  12.361 -10.916  0.00  0.00      AP1   
ATOM   3389  HN  TYR A 210      19.594  12.374 -11.890  0.00  0.00      AP1   
ATOM   3390  CA  TYR A 210      20.127  11.344 -10.171  0.00  0.00      AP1   
ATOM   3391  HA  TYR A 210      19.449  10.881  -9.469  0.00  0.00      AP1   
ATOM   3392  CB  TYR A 210      20.745  10.363 -11.235  0.00  0.00      AP1   
ATOM   3393  HB1 TYR A 210      19.903   9.958 -11.835  0.00  0.00      AP1   
ATOM   3394  HB2 TYR A 210      21.396  10.831 -12.005  0.00  0.00      AP1   
ATOM   3395  CG  TYR A 210      21.459   9.246 -10.518  0.00  0.00      AP1   
ATOM   3396  CD1 TYR A 210      21.090   8.688  -9.321  0.00  0.00      AP1   
ATOM   3397  HD1 TYR A 210      20.386   9.200  -8.682  0.00  0.00      AP1   
ATOM   3398  CE1 TYR A 210      21.680   7.526  -8.834  0.00  0.00      AP1   
ATOM   3399  HE1 TYR A 210      21.405   7.105  -7.878  0.00  0.00      AP1   
ATOM   3400  CZ  TYR A 210      22.577   6.825  -9.618  0.00  0.00      AP1   
ATOM   3401  OH  TYR A 210      23.100   5.643  -9.088  0.00  0.00      AP1   
ATOM   3402  HH  TYR A 210      23.791   5.421  -9.716  0.00  0.00      AP1   
ATOM   3403  CD2 TYR A 210      22.349   8.500 -11.305  0.00  0.00      AP1   
ATOM   3404  HD2 TYR A 210      22.512   8.913 -12.290  0.00  0.00      AP1   
ATOM   3405  CE2 TYR A 210      22.915   7.267 -10.895  0.00  0.00      AP1   
ATOM   3406  HE2 TYR A 210      23.494   6.546 -11.452  0.00  0.00      AP1   
ATOM   3407  C   TYR A 210      21.291  12.048  -9.408  0.00  0.00      AP1   
ATOM   3408  O   TYR A 210      21.517  11.817  -8.214  0.00  0.00      AP1   
ATOM   3409  N   LEU A 211      22.005  12.992 -10.018  0.00  0.00      AP1   
ATOM   3410  HN  LEU A 211      21.993  13.031 -11.014  0.00  0.00      AP1   
ATOM   3411  CA  LEU A 211      22.935  13.935  -9.286  0.00  0.00      AP1   
ATOM   3412  HA  LEU A 211      23.693  13.393  -8.739  0.00  0.00      AP1   
ATOM   3413  CB  LEU A 211      23.573  14.986 -10.252  0.00  0.00      AP1   
ATOM   3414  HB1 LEU A 211      22.756  15.593 -10.697  0.00  0.00      AP1   
ATOM   3415  HB2 LEU A 211      24.276  15.675  -9.738  0.00  0.00      AP1   
ATOM   3416  CG  LEU A 211      24.536  14.378 -11.347  0.00  0.00      AP1   
ATOM   3417  HG  LEU A 211      24.176  13.481 -11.893  0.00  0.00      AP1   
ATOM   3418  CD1 LEU A 211      24.965  15.405 -12.365  0.00  0.00      AP1   
ATOM   3419 HD11 LEU A 211      25.502  16.240 -11.868  0.00  0.00      AP1   
ATOM   3420 HD12 LEU A 211      25.616  15.003 -13.170  0.00  0.00      AP1   
ATOM   3421 HD13 LEU A 211      24.065  15.866 -12.825  0.00  0.00      AP1   
ATOM   3422  CD2 LEU A 211      25.888  13.856 -10.793  0.00  0.00      AP1   
ATOM   3423 HD21 LEU A 211      26.374  14.673 -10.217  0.00  0.00      AP1   
ATOM   3424 HD22 LEU A 211      25.644  13.049 -10.070  0.00  0.00      AP1   
ATOM   3425 HD23 LEU A 211      26.544  13.324 -11.514  0.00  0.00      AP1   
ATOM   3426  C   LEU A 211      22.418  14.627  -8.030  0.00  0.00      AP1   
ATOM   3427  O   LEU A 211      23.123  14.574  -6.966  0.00  0.00      AP1   
ATOM   3428  N   LYS A 212      21.175  15.196  -8.007  0.00  0.00      AP1   
ATOM   3429  HN  LYS A 212      20.704  15.258  -8.883  0.00  0.00      AP1   
ATOM   3430  CA  LYS A 212      20.660  15.787  -6.747  0.00  0.00      AP1   
ATOM   3431  HA  LYS A 212      21.382  16.403  -6.232  0.00  0.00      AP1   
ATOM   3432  CB  LYS A 212      19.563  16.770  -7.051  0.00  0.00      AP1   
ATOM   3433  HB1 LYS A 212      18.730  16.247  -7.567  0.00  0.00      AP1   
ATOM   3434  HB2 LYS A 212      19.150  17.118  -6.080  0.00  0.00      AP1   
ATOM   3435  CG  LYS A 212      19.872  17.909  -7.973  0.00  0.00      AP1   
ATOM   3436  HG1 LYS A 212      20.341  18.728  -7.386  0.00  0.00      AP1   
ATOM   3437  HG2 LYS A 212      20.618  17.610  -8.739  0.00  0.00      AP1   
ATOM   3438  CD  LYS A 212      18.728  18.488  -8.699  0.00  0.00      AP1   
ATOM   3439  HD1 LYS A 212      18.258  17.747  -9.381  0.00  0.00      AP1   
ATOM   3440  HD2 LYS A 212      17.922  18.770  -7.989  0.00  0.00      AP1   
ATOM   3441  CE  LYS A 212      19.031  19.605  -9.604  0.00  0.00      AP1   
ATOM   3442  HE1 LYS A 212      19.966  19.312 -10.129  0.00  0.00      AP1   
ATOM   3443  HE2 LYS A 212      18.181  19.940 -10.235  0.00  0.00      AP1   
ATOM   3444  NZ  LYS A 212      19.298  20.830  -8.859  0.00  0.00      AP1   
ATOM   3445  HZ1 LYS A 212      18.669  21.574  -9.222  0.00  0.00      AP1   
ATOM   3446  HZ2 LYS A 212      19.059  20.746  -7.850  0.00  0.00      AP1   
ATOM   3447  HZ3 LYS A 212      20.288  21.130  -8.961  0.00  0.00      AP1   
ATOM   3448  C   LYS A 212      20.181  14.827  -5.683  0.00  0.00      AP1   
ATOM   3449  O   LYS A 212      20.043  15.106  -4.549  0.00  0.00      AP1   
ATOM   3450  N   ASN A 213      19.967  13.536  -6.127  0.00  0.00      AP1   
ATOM   3451  HN  ASN A 213      20.023  13.249  -7.080  0.00  0.00      AP1   
ATOM   3452  CA  ASN A 213      19.666  12.358  -5.334  0.00  0.00      AP1   
ATOM   3453  HA  ASN A 213      19.014  12.643  -4.521  0.00  0.00      AP1   
ATOM   3454  CB  ASN A 213      18.868  11.394  -6.259  0.00  0.00      AP1   
ATOM   3455  HB1 ASN A 213      19.384  11.329  -7.241  0.00  0.00      AP1   
ATOM   3456  HB2 ASN A 213      18.799  10.413  -5.743  0.00  0.00      AP1   
ATOM   3457  CG  ASN A 213      17.451  11.900  -6.538  0.00  0.00      AP1   
ATOM   3458  OD1 ASN A 213      16.948  12.703  -5.723  0.00  0.00      AP1   
ATOM   3459  ND2 ASN A 213      16.844  11.399  -7.630  0.00  0.00      AP1   
ATOM   3460 HD21 ASN A 213      17.420  10.870  -8.253  0.00  0.00      AP1   
ATOM   3461 HD22 ASN A 213      15.933  11.682  -7.929  0.00  0.00      AP1   
ATOM   3462  C   ASN A 213      20.901  11.791  -4.630  0.00  0.00      AP1   
ATOM   3463  O   ASN A 213      20.786  11.167  -3.591  0.00  0.00      AP1   
ATOM   3464  N   MET A 214      22.084  12.107  -5.131  0.00  0.00      AP1   
ATOM   3465  HN  MET A 214      22.202  12.480  -6.048  0.00  0.00      AP1   
ATOM   3466  CA  MET A 214      23.322  11.645  -4.531  0.00  0.00      AP1   
ATOM   3467  HA  MET A 214      23.201  10.993  -3.679  0.00  0.00      AP1   
ATOM   3468  CB  MET A 214      24.151  10.873  -5.537  0.00  0.00      AP1   
ATOM   3469  HB1 MET A 214      25.000  10.344  -5.054  0.00  0.00      AP1   
ATOM   3470  HB2 MET A 214      23.469  10.088  -5.929  0.00  0.00      AP1   
ATOM   3471  CG  MET A 214      24.649  11.670  -6.773  0.00  0.00      AP1   
ATOM   3472  HG1 MET A 214      23.834  12.095  -7.397  0.00  0.00      AP1   
ATOM   3473  HG2 MET A 214      25.075  12.604  -6.349  0.00  0.00      AP1   
ATOM   3474  SD  MET A 214      25.849  10.823  -7.803  0.00  0.00      AP1   
ATOM   3475  CE  MET A 214      24.783   9.733  -8.772  0.00  0.00      AP1   
ATOM   3476  HE1 MET A 214      23.832   9.539  -8.230  0.00  0.00      AP1   
ATOM   3477  HE2 MET A 214      24.547  10.090  -9.798  0.00  0.00      AP1   
ATOM   3478  HE3 MET A 214      25.277   8.739  -8.818  0.00  0.00      AP1   
ATOM   3479  C   MET A 214      24.222  12.775  -3.925  0.00  0.00      AP1   
ATOM   3480  O   MET A 214      25.409  12.532  -3.561  0.00  0.00      AP1   
ATOM   3481  N   SER A 215      23.616  13.986  -3.715  0.00  0.00      AP1   
ATOM   3482  HN  SER A 215      22.710  14.228  -4.053  0.00  0.00      AP1   
ATOM   3483  CA  SER A 215      24.227  15.065  -3.140  0.00  0.00      AP1   
ATOM   3484  HA  SER A 215      23.424  15.744  -2.893  0.00  0.00      AP1   
ATOM   3485  CB  SER A 215      25.018  14.831  -1.789  0.00  0.00      AP1   
ATOM   3486  HB1 SER A 215      26.046  14.508  -2.057  0.00  0.00      AP1   
ATOM   3487  HB2 SER A 215      25.083  15.830  -1.307  0.00  0.00      AP1   
ATOM   3488  OG  SER A 215      24.334  13.980  -0.874  0.00  0.00      AP1   
ATOM   3489  HG1 SER A 215      23.381  14.093  -0.889  0.00  0.00      AP1   
ATOM   3490  C   SER A 215      25.109  16.006  -3.963  0.00  0.00      AP1   
ATOM   3491  O   SER A 215      26.191  16.439  -3.557  0.00  0.00      AP1   
ATOM   3492  N   THR A 216      24.644  16.282  -5.197  0.00  0.00      AP1   
ATOM   3493  HN  THR A 216      23.748  16.068  -5.580  0.00  0.00      AP1   
ATOM   3494  CA  THR A 216      25.458  16.964  -6.157  0.00  0.00      AP1   
ATOM   3495  HA  THR A 216      26.211  17.563  -5.666  0.00  0.00      AP1   
ATOM   3496  CB  THR A 216      26.164  15.945  -7.087  0.00  0.00      AP1   
ATOM   3497  HB  THR A 216      25.481  15.071  -7.158  0.00  0.00      AP1   
ATOM   3498  OG1 THR A 216      27.266  15.348  -6.461  0.00  0.00      AP1   
ATOM   3499  HG1 THR A 216      27.779  16.064  -6.080  0.00  0.00      AP1   
ATOM   3500  CG2 THR A 216      26.726  16.538  -8.312  0.00  0.00      AP1   
ATOM   3501 HG21 THR A 216      26.004  16.686  -9.142  0.00  0.00      AP1   
ATOM   3502 HG22 THR A 216      27.134  17.544  -8.078  0.00  0.00      AP1   
ATOM   3503 HG23 THR A 216      27.617  15.971  -8.658  0.00  0.00      AP1   
ATOM   3504  C   THR A 216      24.562  17.828  -6.978  0.00  0.00      AP1   
ATOM   3505  O   THR A 216      23.432  17.502  -7.210  0.00  0.00      AP1   
ATOM   3506  N   ASP A 217      25.046  19.066  -7.429  0.00  0.00      AP1   
ATOM   3507  HN  ASP A 217      25.963  19.410  -7.244  0.00  0.00      AP1   
ATOM   3508  CA  ASP A 217      24.138  19.876  -8.139  0.00  0.00      AP1   
ATOM   3509  HA  ASP A 217      23.570  19.479  -8.968  0.00  0.00      AP1   
ATOM   3510  CB  ASP A 217      23.173  20.538  -7.090  0.00  0.00      AP1   
ATOM   3511  HB1 ASP A 217      22.500  19.820  -6.573  0.00  0.00      AP1   
ATOM   3512  HB2 ASP A 217      23.735  21.127  -6.335  0.00  0.00      AP1   
ATOM   3513  CG  ASP A 217      22.234  21.502  -7.789  0.00  0.00      AP1   
ATOM   3514  OD1 ASP A 217      21.806  22.402  -7.025  0.00  0.00      AP1   
ATOM   3515  OD2 ASP A 217      21.866  21.432  -8.990  0.00  0.00      AP1   
ATOM   3516  C   ASP A 217      25.039  20.867  -8.822  0.00  0.00      AP1   
ATOM   3517  O   ASP A 217      26.256  20.948  -8.549  0.00  0.00      AP1   
ATOM   3518  N   LEU A 218      24.484  21.739  -9.687  0.00  0.00      AP1   
ATOM   3519  HN  LEU A 218      23.487  21.747  -9.690  0.00  0.00      AP1   
ATOM   3520  CA  LEU A 218      25.093  22.712 -10.617  0.00  0.00      AP1   
ATOM   3521  HA  LEU A 218      25.608  21.974 -11.214  0.00  0.00      AP1   
ATOM   3522  CB  LEU A 218      24.006  23.576 -11.313  0.00  0.00      AP1   
ATOM   3523  HB1 LEU A 218      23.484  23.019 -12.120  0.00  0.00      AP1   
ATOM   3524  HB2 LEU A 218      23.294  23.885 -10.518  0.00  0.00      AP1   
ATOM   3525  CG  LEU A 218      24.500  24.862 -12.051  0.00  0.00      AP1   
ATOM   3526  HG  LEU A 218      24.945  25.456 -11.224  0.00  0.00      AP1   
ATOM   3527  CD1 LEU A 218      25.538  24.489 -13.090  0.00  0.00      AP1   
ATOM   3528 HD11 LEU A 218      26.368  24.118 -12.452  0.00  0.00      AP1   
ATOM   3529 HD12 LEU A 218      25.103  23.770 -13.817  0.00  0.00      AP1   
ATOM   3530 HD13 LEU A 218      25.734  25.429 -13.649  0.00  0.00      AP1   
ATOM   3531  CD2 LEU A 218      23.248  25.548 -12.691  0.00  0.00      AP1   
ATOM   3532 HD21 LEU A 218      22.434  25.979 -12.070  0.00  0.00      AP1   
ATOM   3533 HD22 LEU A 218      23.664  26.480 -13.130  0.00  0.00      AP1   
ATOM   3534 HD23 LEU A 218      22.764  24.988 -13.520  0.00  0.00      AP1   
ATOM   3535  C   LEU A 218      26.333  23.458  -9.879  0.00  0.00      AP1   
ATOM   3536  O   LEU A 218      27.497  23.222 -10.246  0.00  0.00      AP1   
ATOM   3537  N   MET A 219      26.059  24.242  -8.809  0.00  0.00      AP1   
ATOM   3538  HN  MET A 219      25.090  24.398  -8.638  0.00  0.00      AP1   
ATOM   3539  CA  MET A 219      26.982  25.151  -8.139  0.00  0.00      AP1   
ATOM   3540  HA  MET A 219      27.197  25.804  -8.972  0.00  0.00      AP1   
ATOM   3541  CB  MET A 219      26.355  26.007  -6.993  0.00  0.00      AP1   
ATOM   3542  HB1 MET A 219      25.804  25.285  -6.353  0.00  0.00      AP1   
ATOM   3543  HB2 MET A 219      27.169  26.379  -6.335  0.00  0.00      AP1   
ATOM   3544  CG  MET A 219      25.425  27.211  -7.445  0.00  0.00      AP1   
ATOM   3545  HG1 MET A 219      24.616  26.759  -8.058  0.00  0.00      AP1   
ATOM   3546  HG2 MET A 219      24.941  27.609  -6.528  0.00  0.00      AP1   
ATOM   3547  SD  MET A 219      26.353  28.610  -8.142  0.00  0.00      AP1   
ATOM   3548  CE  MET A 219      25.133  30.022  -8.367  0.00  0.00      AP1   
ATOM   3549  HE1 MET A 219      24.425  29.836  -9.203  0.00  0.00      AP1   
ATOM   3550  HE2 MET A 219      24.639  30.257  -7.400  0.00  0.00      AP1   
ATOM   3551  HE3 MET A 219      25.620  30.990  -8.614  0.00  0.00      AP1   
ATOM   3552  C   MET A 219      28.214  24.476  -7.569  0.00  0.00      AP1   
ATOM   3553  O   MET A 219      29.363  25.011  -7.560  0.00  0.00      AP1   
ATOM   3554  N   ILE A 220      28.058  23.240  -7.012  0.00  0.00      AP1   
ATOM   3555  HN  ILE A 220      27.096  23.046  -6.831  0.00  0.00      AP1   
ATOM   3556  CA  ILE A 220      29.094  22.402  -6.490  0.00  0.00      AP1   
ATOM   3557  HA  ILE A 220      29.576  22.962  -5.702  0.00  0.00      AP1   
ATOM   3558  CB  ILE A 220      28.509  21.142  -5.856  0.00  0.00      AP1   
ATOM   3559  HB  ILE A 220      28.031  20.628  -6.716  0.00  0.00      AP1   
ATOM   3560  CG2 ILE A 220      29.602  20.372  -5.165  0.00  0.00      AP1   
ATOM   3561 HG21 ILE A 220      29.982  20.935  -4.285  0.00  0.00      AP1   
ATOM   3562 HG22 ILE A 220      29.138  19.437  -4.784  0.00  0.00      AP1   
ATOM   3563 HG23 ILE A 220      30.450  20.015  -5.787  0.00  0.00      AP1   
ATOM   3564  CG1 ILE A 220      27.341  21.515  -4.778  0.00  0.00      AP1   
ATOM   3565 HG11 ILE A 220      27.495  22.457  -4.210  0.00  0.00      AP1   
ATOM   3566 HG12 ILE A 220      26.432  21.734  -5.379  0.00  0.00      AP1   
ATOM   3567  CD  ILE A 220      26.894  20.336  -3.891  0.00  0.00      AP1   
ATOM   3568  HD1 ILE A 220      27.665  20.166  -3.110  0.00  0.00      AP1   
ATOM   3569  HD2 ILE A 220      26.007  20.708  -3.336  0.00  0.00      AP1   
ATOM   3570  HD3 ILE A 220      26.693  19.437  -4.513  0.00  0.00      AP1   
ATOM   3571  C   ILE A 220      30.124  21.986  -7.456  0.00  0.00      AP1   
ATOM   3572  O   ILE A 220      31.334  22.030  -7.221  0.00  0.00      AP1   
ATOM   3573  N   ILE A 221      29.638  21.549  -8.609  0.00  0.00      AP1   
ATOM   3574  HN  ILE A 221      28.679  21.741  -8.807  0.00  0.00      AP1   
ATOM   3575  CA  ILE A 221      30.369  21.176  -9.862  0.00  0.00      AP1   
ATOM   3576  HA  ILE A 221      31.042  20.338  -9.754  0.00  0.00      AP1   
ATOM   3577  CB  ILE A 221      29.307  20.527 -10.770  0.00  0.00      AP1   
ATOM   3578  HB  ILE A 221      28.446  21.203 -10.959  0.00  0.00      AP1   
ATOM   3579  CG2 ILE A 221      29.907  20.291 -12.189  0.00  0.00      AP1   
ATOM   3580 HG21 ILE A 221      29.445  19.476 -12.787  0.00  0.00      AP1   
ATOM   3581 HG22 ILE A 221      29.874  21.345 -12.540  0.00  0.00      AP1   
ATOM   3582 HG23 ILE A 221      30.946  19.903 -12.116  0.00  0.00      AP1   
ATOM   3583  CG1 ILE A 221      28.625  19.232 -10.234  0.00  0.00      AP1   
ATOM   3584 HG11 ILE A 221      28.010  19.438  -9.333  0.00  0.00      AP1   
ATOM   3585 HG12 ILE A 221      28.060  18.765 -11.069  0.00  0.00      AP1   
ATOM   3586  CD  ILE A 221      29.659  18.151  -9.929  0.00  0.00      AP1   
ATOM   3587  HD1 ILE A 221      30.381  17.930 -10.744  0.00  0.00      AP1   
ATOM   3588  HD2 ILE A 221      30.094  18.342  -8.925  0.00  0.00      AP1   
ATOM   3589  HD3 ILE A 221      29.124  17.193  -9.751  0.00  0.00      AP1   
ATOM   3590  C   ILE A 221      31.013  22.396 -10.423  0.00  0.00      AP1   
ATOM   3591  O   ILE A 221      32.155  22.234 -10.887  0.00  0.00      AP1   
ATOM   3592  N   VAL A 222      30.358  23.630 -10.543  0.00  0.00      AP1   
ATOM   3593  HN  VAL A 222      29.378  23.663 -10.363  0.00  0.00      AP1   
ATOM   3594  CA  VAL A 222      30.923  24.793 -11.125  0.00  0.00      AP1   
ATOM   3595  HA  VAL A 222      31.143  24.589 -12.162  0.00  0.00      AP1   
ATOM   3596  CB  VAL A 222      29.925  26.001 -11.190  0.00  0.00      AP1   
ATOM   3597  HB  VAL A 222      29.456  26.171 -10.197  0.00  0.00      AP1   
ATOM   3598  CG1 VAL A 222      30.672  27.299 -11.613  0.00  0.00      AP1   
ATOM   3599 HG11 VAL A 222      31.031  27.036 -12.631  0.00  0.00      AP1   
ATOM   3600 HG12 VAL A 222      30.105  28.231 -11.821  0.00  0.00      AP1   
ATOM   3601 HG13 VAL A 222      31.482  27.524 -10.887  0.00  0.00      AP1   
ATOM   3602  CG2 VAL A 222      28.844  25.645 -12.271  0.00  0.00      AP1   
ATOM   3603 HG21 VAL A 222      28.203  24.775 -12.011  0.00  0.00      AP1   
ATOM   3604 HG22 VAL A 222      28.117  26.472 -12.417  0.00  0.00      AP1   
ATOM   3605 HG23 VAL A 222      29.280  25.497 -13.282  0.00  0.00      AP1   
ATOM   3606  C   VAL A 222      32.221  25.124 -10.410  0.00  0.00      AP1   
ATOM   3607  O   VAL A 222      33.266  25.471 -10.984  0.00  0.00      AP1   
ATOM   3608  N   LYS A 223      32.196  25.079  -9.044  0.00  0.00      AP1   
ATOM   3609  HN  LYS A 223      31.344  24.811  -8.601  0.00  0.00      AP1   
ATOM   3610  CA  LYS A 223      33.298  25.363  -8.085  0.00  0.00      AP1   
ATOM   3611  HA  LYS A 223      33.771  26.298  -8.345  0.00  0.00      AP1   
ATOM   3612  CB  LYS A 223      32.648  25.530  -6.645  0.00  0.00      AP1   
ATOM   3613  HB1 LYS A 223      31.840  26.287  -6.721  0.00  0.00      AP1   
ATOM   3614  HB2 LYS A 223      32.099  24.605  -6.367  0.00  0.00      AP1   
ATOM   3615  CG  LYS A 223      33.685  25.853  -5.547  0.00  0.00      AP1   
ATOM   3616  HG1 LYS A 223      33.136  25.741  -4.588  0.00  0.00      AP1   
ATOM   3617  HG2 LYS A 223      34.533  25.137  -5.477  0.00  0.00      AP1   
ATOM   3618  CD  LYS A 223      34.194  27.315  -5.715  0.00  0.00      AP1   
ATOM   3619  HD1 LYS A 223      34.506  27.464  -6.771  0.00  0.00      AP1   
ATOM   3620  HD2 LYS A 223      33.281  27.945  -5.757  0.00  0.00      AP1   
ATOM   3621  CE  LYS A 223      35.390  27.708  -4.772  0.00  0.00      AP1   
ATOM   3622  HE1 LYS A 223      36.375  27.289  -5.069  0.00  0.00      AP1   
ATOM   3623  HE2 LYS A 223      35.441  28.818  -4.788  0.00  0.00      AP1   
ATOM   3624  NZ  LYS A 223      35.183  27.297  -3.432  0.00  0.00      AP1   
ATOM   3625  HZ1 LYS A 223      34.316  27.786  -3.131  0.00  0.00      AP1   
ATOM   3626  HZ2 LYS A 223      35.163  26.283  -3.204  0.00  0.00      AP1   
ATOM   3627  HZ3 LYS A 223      35.970  27.670  -2.863  0.00  0.00      AP1   
ATOM   3628  C   LYS A 223      34.397  24.257  -7.993  0.00  0.00      AP1   
ATOM   3629  O   LYS A 223      35.573  24.496  -7.950  0.00  0.00      AP1   
ATOM   3630  N   ASP A 224      33.954  23.020  -8.318  0.00  0.00      AP1   
ATOM   3631  HN  ASP A 224      32.984  22.787  -8.324  0.00  0.00      AP1   
ATOM   3632  CA  ASP A 224      34.765  21.905  -8.631  0.00  0.00      AP1   
ATOM   3633  HA  ASP A 224      35.463  21.822  -7.810  0.00  0.00      AP1   
ATOM   3634  CB  ASP A 224      34.043  20.515  -8.777  0.00  0.00      AP1   
ATOM   3635  HB1 ASP A 224      33.050  20.492  -8.278  0.00  0.00      AP1   
ATOM   3636  HB2 ASP A 224      33.854  20.253  -9.839  0.00  0.00      AP1   
ATOM   3637  CG  ASP A 224      34.832  19.322  -8.366  0.00  0.00      AP1   
ATOM   3638  OD1 ASP A 224      34.478  18.168  -8.761  0.00  0.00      AP1   
ATOM   3639  OD2 ASP A 224      35.757  19.445  -7.510  0.00  0.00      AP1   
ATOM   3640  C   ASP A 224      35.696  22.096  -9.837  0.00  0.00      AP1   
ATOM   3641  O   ASP A 224      36.885  21.954  -9.795  0.00  0.00      AP1   
ATOM   3642  N   TYR A 225      35.088  22.450 -10.996  0.00  0.00      AP1   
ATOM   3643  HN  TYR A 225      34.098  22.567 -10.992  0.00  0.00      AP1   
ATOM   3644  CA  TYR A 225      35.747  22.683 -12.276  0.00  0.00      AP1   
ATOM   3645  HA  TYR A 225      36.506  21.931 -12.433  0.00  0.00      AP1   
ATOM   3646  CB  TYR A 225      34.685  22.594 -13.426  0.00  0.00      AP1   
ATOM   3647  HB1 TYR A 225      33.846  23.310 -13.292  0.00  0.00      AP1   
ATOM   3648  HB2 TYR A 225      35.252  22.964 -14.307  0.00  0.00      AP1   
ATOM   3649  CG  TYR A 225      34.074  21.275 -13.785  0.00  0.00      AP1   
ATOM   3650  CD1 TYR A 225      33.034  21.401 -14.621  0.00  0.00      AP1   
ATOM   3651  HD1 TYR A 225      32.705  22.315 -15.093  0.00  0.00      AP1   
ATOM   3652  CE1 TYR A 225      32.235  20.280 -15.027  0.00  0.00      AP1   
ATOM   3653  HE1 TYR A 225      31.283  20.444 -15.509  0.00  0.00      AP1   
ATOM   3654  CZ  TYR A 225      32.625  19.016 -14.617  0.00  0.00      AP1   
ATOM   3655  OH  TYR A 225      31.695  17.947 -14.784  0.00  0.00      AP1   
ATOM   3656  HH  TYR A 225      31.726  17.380 -14.010  0.00  0.00      AP1   
ATOM   3657  CD2 TYR A 225      34.472  19.966 -13.405  0.00  0.00      AP1   
ATOM   3658  HD2 TYR A 225      35.276  19.784 -12.708  0.00  0.00      AP1   
ATOM   3659  CE2 TYR A 225      33.757  18.863 -13.775  0.00  0.00      AP1   
ATOM   3660  HE2 TYR A 225      34.057  17.916 -13.350  0.00  0.00      AP1   
ATOM   3661  C   TYR A 225      36.502  23.989 -12.244  0.00  0.00      AP1   
ATOM   3662  O   TYR A 225      37.557  23.954 -12.871  0.00  0.00      AP1   
ATOM   3663  N   PHE A 226      36.106  25.016 -11.561  0.00  0.00      AP1   
ATOM   3664  HN  PHE A 226      35.144  25.088 -11.308  0.00  0.00      AP1   
ATOM   3665  CA  PHE A 226      36.847  26.253 -11.323  0.00  0.00      AP1   
ATOM   3666  HA  PHE A 226      37.003  26.776 -12.255  0.00  0.00      AP1   
ATOM   3667  CB  PHE A 226      35.926  27.238 -10.478  0.00  0.00      AP1   
ATOM   3668  HB1 PHE A 226      34.948  27.417 -10.974  0.00  0.00      AP1   
ATOM   3669  HB2 PHE A 226      35.662  26.722  -9.530  0.00  0.00      AP1   
ATOM   3670  CG  PHE A 226      36.539  28.653 -10.289  0.00  0.00      AP1   
ATOM   3671  CD1 PHE A 226      36.607  29.243  -9.053  0.00  0.00      AP1   
ATOM   3672  HD1 PHE A 226      36.304  28.703  -8.169  0.00  0.00      AP1   
ATOM   3673  CE1 PHE A 226      37.130  30.607  -8.861  0.00  0.00      AP1   
ATOM   3674  HE1 PHE A 226      37.017  31.052  -7.883  0.00  0.00      AP1   
ATOM   3675  CZ  PHE A 226      37.624  31.365 -10.007  0.00  0.00      AP1   
ATOM   3676  HZ  PHE A 226      37.705  32.441  -9.951  0.00  0.00      AP1   
ATOM   3677  CD2 PHE A 226      36.895  29.497 -11.414  0.00  0.00      AP1   
ATOM   3678  HD2 PHE A 226      36.814  29.294 -12.472  0.00  0.00      AP1   
ATOM   3679  CE2 PHE A 226      37.281  30.883 -11.283  0.00  0.00      AP1   
ATOM   3680  HE2 PHE A 226      37.403  31.503 -12.159  0.00  0.00      AP1   
ATOM   3681  C   PHE A 226      38.194  25.929 -10.718  0.00  0.00      AP1   
ATOM   3682  O   PHE A 226      39.227  26.380 -11.203  0.00  0.00      AP1   
ATOM   3683  N   LYS A 227      38.226  25.004  -9.687  0.00  0.00      AP1   
ATOM   3684  HN  LYS A 227      37.385  24.648  -9.286  0.00  0.00      AP1   
ATOM   3685  CA  LYS A 227      39.455  24.465  -9.123  0.00  0.00      AP1   
ATOM   3686  HA  LYS A 227      40.055  25.309  -8.817  0.00  0.00      AP1   
ATOM   3687  CB  LYS A 227      39.322  23.632  -7.847  0.00  0.00      AP1   
ATOM   3688  HB1 LYS A 227      38.546  22.877  -8.097  0.00  0.00      AP1   
ATOM   3689  HB2 LYS A 227      40.274  23.099  -7.641  0.00  0.00      AP1   
ATOM   3690  CG  LYS A 227      38.870  24.451  -6.501  0.00  0.00      AP1   
ATOM   3691  HG1 LYS A 227      39.738  24.783  -5.893  0.00  0.00      AP1   
ATOM   3692  HG2 LYS A 227      38.346  25.343  -6.907  0.00  0.00      AP1   
ATOM   3693  CD  LYS A 227      38.054  23.599  -5.687  0.00  0.00      AP1   
ATOM   3694  HD1 LYS A 227      37.697  24.217  -4.836  0.00  0.00      AP1   
ATOM   3695  HD2 LYS A 227      37.086  23.331  -6.162  0.00  0.00      AP1   
ATOM   3696  CE  LYS A 227      38.709  22.354  -5.173  0.00  0.00      AP1   
ATOM   3697  HE1 LYS A 227      38.835  21.556  -5.936  0.00  0.00      AP1   
ATOM   3698  HE2 LYS A 227      39.705  22.563  -4.727  0.00  0.00      AP1   
ATOM   3699  NZ  LYS A 227      37.933  21.701  -4.073  0.00  0.00      AP1   
ATOM   3700  HZ1 LYS A 227      36.952  21.442  -4.300  0.00  0.00      AP1   
ATOM   3701  HZ2 LYS A 227      38.334  20.776  -3.817  0.00  0.00      AP1   
ATOM   3702  HZ3 LYS A 227      37.916  22.318  -3.236  0.00  0.00      AP1   
ATOM   3703  C   LYS A 227      40.371  23.792 -10.033  0.00  0.00      AP1   
ATOM   3704  O   LYS A 227      41.566  23.994 -10.108  0.00  0.00      AP1   
ATOM   3705  N   VAL A 228      39.808  22.938 -10.891  0.00  0.00      AP1   
ATOM   3706  HN  VAL A 228      38.813  22.908 -10.952  0.00  0.00      AP1   
ATOM   3707  CA  VAL A 228      40.451  22.296 -11.996  0.00  0.00      AP1   
ATOM   3708  HA  VAL A 228      41.357  21.840 -11.624  0.00  0.00      AP1   
ATOM   3709  CB  VAL A 228      39.634  21.175 -12.593  0.00  0.00      AP1   
ATOM   3710  HB  VAL A 228      38.623  21.526 -12.891  0.00  0.00      AP1   
ATOM   3711  CG1 VAL A 228      40.365  20.458 -13.696  0.00  0.00      AP1   
ATOM   3712 HG11 VAL A 228      39.868  19.477 -13.856  0.00  0.00      AP1   
ATOM   3713 HG12 VAL A 228      40.208  20.986 -14.661  0.00  0.00      AP1   
ATOM   3714 HG13 VAL A 228      41.462  20.344 -13.562  0.00  0.00      AP1   
ATOM   3715  CG2 VAL A 228      39.423  20.155 -11.406  0.00  0.00      AP1   
ATOM   3716 HG21 VAL A 228      40.376  19.687 -11.079  0.00  0.00      AP1   
ATOM   3717 HG22 VAL A 228      38.930  20.690 -10.566  0.00  0.00      AP1   
ATOM   3718 HG23 VAL A 228      38.763  19.350 -11.792  0.00  0.00      AP1   
ATOM   3719  C   VAL A 228      41.041  23.311 -13.095  0.00  0.00      AP1   
ATOM   3720  O   VAL A 228      42.188  23.123 -13.535  0.00  0.00      AP1   
ATOM   3721  N   ILE A 229      40.208  24.344 -13.533  0.00  0.00      AP1   
ATOM   3722  HN  ILE A 229      39.240  24.292 -13.298  0.00  0.00      AP1   
ATOM   3723  CA  ILE A 229      40.661  25.353 -14.382  0.00  0.00      AP1   
ATOM   3724  HA  ILE A 229      41.010  24.748 -15.206  0.00  0.00      AP1   
ATOM   3725  CB  ILE A 229      39.437  26.072 -14.943  0.00  0.00      AP1   
ATOM   3726  HB  ILE A 229      38.548  25.934 -14.291  0.00  0.00      AP1   
ATOM   3727  CG2 ILE A 229      39.630  27.549 -15.152  0.00  0.00      AP1   
ATOM   3728 HG21 ILE A 229      38.743  27.958 -15.682  0.00  0.00      AP1   
ATOM   3729 HG22 ILE A 229      39.752  28.162 -14.234  0.00  0.00      AP1   
ATOM   3730 HG23 ILE A 229      40.543  27.858 -15.706  0.00  0.00      AP1   
ATOM   3731  CG1 ILE A 229      38.917  25.377 -16.318  0.00  0.00      AP1   
ATOM   3732 HG11 ILE A 229      38.084  26.015 -16.681  0.00  0.00      AP1   
ATOM   3733 HG12 ILE A 229      39.683  25.445 -17.120  0.00  0.00      AP1   
ATOM   3734  CD  ILE A 229      38.310  23.942 -16.195  0.00  0.00      AP1   
ATOM   3735  HD1 ILE A 229      39.077  23.200 -15.885  0.00  0.00      AP1   
ATOM   3736  HD2 ILE A 229      37.369  23.977 -15.606  0.00  0.00      AP1   
ATOM   3737  HD3 ILE A 229      38.171  23.614 -17.247  0.00  0.00      AP1   
ATOM   3738  C   ILE A 229      41.819  26.260 -13.906  0.00  0.00      AP1   
ATOM   3739  O   ILE A 229      42.808  26.514 -14.562  0.00  0.00      AP1   
ATOM   3740  N   ILE A 230      41.705  26.719 -12.607  0.00  0.00      AP1   
ATOM   3741  HN  ILE A 230      40.938  26.344 -12.091  0.00  0.00      AP1   
ATOM   3742  CA  ILE A 230      42.853  27.374 -11.891  0.00  0.00      AP1   
ATOM   3743  HA  ILE A 230      43.169  28.291 -12.367  0.00  0.00      AP1   
ATOM   3744  CB  ILE A 230      42.269  27.834 -10.536  0.00  0.00      AP1   
ATOM   3745  HB  ILE A 230      41.702  26.944 -10.189  0.00  0.00      AP1   
ATOM   3746  CG2 ILE A 230      43.360  28.364  -9.599  0.00  0.00      AP1   
ATOM   3747 HG21 ILE A 230      42.983  28.593  -8.579  0.00  0.00      AP1   
ATOM   3748 HG22 ILE A 230      44.020  27.533  -9.272  0.00  0.00      AP1   
ATOM   3749 HG23 ILE A 230      43.982  29.207  -9.969  0.00  0.00      AP1   
ATOM   3750  CG1 ILE A 230      41.246  29.002 -10.771  0.00  0.00      AP1   
ATOM   3751 HG11 ILE A 230      40.361  28.685 -11.362  0.00  0.00      AP1   
ATOM   3752 HG12 ILE A 230      40.769  29.224  -9.793  0.00  0.00      AP1   
ATOM   3753  CD  ILE A 230      41.826  30.305 -11.443  0.00  0.00      AP1   
ATOM   3754  HD1 ILE A 230      42.530  30.199 -12.296  0.00  0.00      AP1   
ATOM   3755  HD2 ILE A 230      40.929  30.886 -11.748  0.00  0.00      AP1   
ATOM   3756  HD3 ILE A 230      42.343  30.904 -10.664  0.00  0.00      AP1   
ATOM   3757  C   ILE A 230      44.048  26.445 -11.653  0.00  0.00      AP1   
ATOM   3758  O   ILE A 230      45.188  26.847 -11.885  0.00  0.00      AP1   
ATOM   3759  N   LYS A 231      43.799  25.251 -11.199  0.00  0.00      AP1   
ATOM   3760  HN  LYS A 231      42.835  25.008 -11.121  0.00  0.00      AP1   
ATOM   3761  CA  LYS A 231      44.881  24.481 -10.592  0.00  0.00      AP1   
ATOM   3762  HA  LYS A 231      45.509  25.216 -10.112  0.00  0.00      AP1   
ATOM   3763  CB  LYS A 231      44.424  23.688  -9.332  0.00  0.00      AP1   
ATOM   3764  HB1 LYS A 231      43.988  24.429  -8.629  0.00  0.00      AP1   
ATOM   3765  HB2 LYS A 231      43.577  23.107  -9.755  0.00  0.00      AP1   
ATOM   3766  CG  LYS A 231      45.412  22.873  -8.556  0.00  0.00      AP1   
ATOM   3767  HG1 LYS A 231      45.634  22.001  -9.209  0.00  0.00      AP1   
ATOM   3768  HG2 LYS A 231      46.343  23.425  -8.308  0.00  0.00      AP1   
ATOM   3769  CD  LYS A 231      44.773  22.232  -7.326  0.00  0.00      AP1   
ATOM   3770  HD1 LYS A 231      45.541  21.665  -6.758  0.00  0.00      AP1   
ATOM   3771  HD2 LYS A 231      44.296  22.963  -6.638  0.00  0.00      AP1   
ATOM   3772  CE  LYS A 231      43.705  21.272  -7.738  0.00  0.00      AP1   
ATOM   3773  HE1 LYS A 231      42.888  21.892  -8.164  0.00  0.00      AP1   
ATOM   3774  HE2 LYS A 231      44.123  20.480  -8.395  0.00  0.00      AP1   
ATOM   3775  NZ  LYS A 231      42.977  20.701  -6.535  0.00  0.00      AP1   
ATOM   3776  HZ1 LYS A 231      42.768  21.355  -5.754  0.00  0.00      AP1   
ATOM   3777  HZ2 LYS A 231      42.135  20.163  -6.825  0.00  0.00      AP1   
ATOM   3778  HZ3 LYS A 231      43.587  19.917  -6.227  0.00  0.00      AP1   
ATOM   3779  C   LYS A 231      45.665  23.665 -11.632  0.00  0.00      AP1   
ATOM   3780  O   LYS A 231      46.814  23.214 -11.463  0.00  0.00      AP1   
ATOM   3781  N   LYS A 232      45.089  23.451 -12.828  0.00  0.00      AP1   
ATOM   3782  HN  LYS A 232      44.287  24.003 -13.045  0.00  0.00      AP1   
ATOM   3783  CA  LYS A 232      45.561  22.528 -13.851  0.00  0.00      AP1   
ATOM   3784  HA  LYS A 232      46.590  22.332 -13.590  0.00  0.00      AP1   
ATOM   3785  CB  LYS A 232      44.889  21.176 -13.863  0.00  0.00      AP1   
ATOM   3786  HB1 LYS A 232      43.788  21.281 -13.969  0.00  0.00      AP1   
ATOM   3787  HB2 LYS A 232      45.336  20.538 -14.656  0.00  0.00      AP1   
ATOM   3788  CG  LYS A 232      45.104  20.516 -12.512  0.00  0.00      AP1   
ATOM   3789  HG1 LYS A 232      46.157  20.726 -12.228  0.00  0.00      AP1   
ATOM   3790  HG2 LYS A 232      44.530  21.218 -11.870  0.00  0.00      AP1   
ATOM   3791  CD  LYS A 232      44.575  19.128 -12.438  0.00  0.00      AP1   
ATOM   3792  HD1 LYS A 232      43.488  19.049 -12.654  0.00  0.00      AP1   
ATOM   3793  HD2 LYS A 232      45.088  18.484 -13.183  0.00  0.00      AP1   
ATOM   3794  CE  LYS A 232      44.636  18.603 -11.023  0.00  0.00      AP1   
ATOM   3795  HE1 LYS A 232      45.675  18.723 -10.648  0.00  0.00      AP1   
ATOM   3796  HE2 LYS A 232      43.904  19.172 -10.411  0.00  0.00      AP1   
ATOM   3797  NZ  LYS A 232      44.226  17.164 -10.918  0.00  0.00      AP1   
ATOM   3798  HZ1 LYS A 232      44.498  16.690 -11.803  0.00  0.00      AP1   
ATOM   3799  HZ2 LYS A 232      44.515  16.736 -10.016  0.00  0.00      AP1   
ATOM   3800  HZ3 LYS A 232      43.186  17.164 -10.903  0.00  0.00      AP1   
ATOM   3801  C   LYS A 232      45.511  23.112 -15.289  0.00  0.00      AP1   
ATOM   3802  O   LYS A 232      46.607  23.383 -15.774  0.00  0.00      AP1   
ATOM   3803  N   ILE A 233      44.409  23.300 -15.969  0.00  0.00      AP1   
ATOM   3804  HN  ILE A 233      43.499  23.006 -15.687  0.00  0.00      AP1   
ATOM   3805  CA  ILE A 233      44.211  23.786 -17.356  0.00  0.00      AP1   
ATOM   3806  HA  ILE A 233      44.553  23.002 -18.015  0.00  0.00      AP1   
ATOM   3807  CB  ILE A 233      42.654  24.001 -17.520  0.00  0.00      AP1   
ATOM   3808  HB  ILE A 233      42.401  24.855 -16.857  0.00  0.00      AP1   
ATOM   3809  CG2 ILE A 233      42.392  24.495 -18.941  0.00  0.00      AP1   
ATOM   3810 HG21 ILE A 233      43.129  25.198 -19.384  0.00  0.00      AP1   
ATOM   3811 HG22 ILE A 233      42.349  23.582 -19.573  0.00  0.00      AP1   
ATOM   3812 HG23 ILE A 233      41.425  25.042 -18.923  0.00  0.00      AP1   
ATOM   3813  CG1 ILE A 233      41.939  22.672 -17.236  0.00  0.00      AP1   
ATOM   3814 HG11 ILE A 233      41.855  22.534 -16.136  0.00  0.00      AP1   
ATOM   3815 HG12 ILE A 233      40.904  22.727 -17.637  0.00  0.00      AP1   
ATOM   3816  CD  ILE A 233      42.474  21.373 -17.912  0.00  0.00      AP1   
ATOM   3817  HD1 ILE A 233      42.474  21.546 -19.009  0.00  0.00      AP1   
ATOM   3818  HD2 ILE A 233      43.454  21.109 -17.459  0.00  0.00      AP1   
ATOM   3819  HD3 ILE A 233      41.747  20.558 -17.708  0.00  0.00      AP1   
ATOM   3820  C   ILE A 233      45.079  24.983 -17.718  0.00  0.00      AP1   
ATOM   3821  O   ILE A 233      45.844  24.945 -18.625  0.00  0.00      AP1   
ATOM   3822  N   PHE A 234      44.958  26.134 -16.947  0.00  0.00      AP1   
ATOM   3823  HN  PHE A 234      44.491  26.065 -16.069  0.00  0.00      AP1   
ATOM   3824  CA  PHE A 234      45.676  27.326 -17.160  0.00  0.00      AP1   
ATOM   3825  HA  PHE A 234      45.687  27.514 -18.224  0.00  0.00      AP1   
ATOM   3826  CB  PHE A 234      45.076  28.567 -16.250  0.00  0.00      AP1   
ATOM   3827  HB1 PHE A 234      44.653  28.156 -15.309  0.00  0.00      AP1   
ATOM   3828  HB2 PHE A 234      45.916  29.266 -16.046  0.00  0.00      AP1   
ATOM   3829  CG  PHE A 234      44.002  29.351 -16.859  0.00  0.00      AP1   
ATOM   3830  CD1 PHE A 234      43.278  28.922 -17.930  0.00  0.00      AP1   
ATOM   3831  HD1 PHE A 234      43.378  27.934 -18.354  0.00  0.00      AP1   
ATOM   3832  CE1 PHE A 234      42.187  29.637 -18.475  0.00  0.00      AP1   
ATOM   3833  HE1 PHE A 234      41.605  29.238 -19.292  0.00  0.00      AP1   
ATOM   3834  CZ  PHE A 234      41.932  30.892 -18.009  0.00  0.00      AP1   
ATOM   3835  HZ  PHE A 234      41.138  31.428 -18.507  0.00  0.00      AP1   
ATOM   3836  CD2 PHE A 234      43.721  30.629 -16.349  0.00  0.00      AP1   
ATOM   3837  HD2 PHE A 234      44.279  30.981 -15.494  0.00  0.00      AP1   
ATOM   3838  CE2 PHE A 234      42.665  31.397 -16.931  0.00  0.00      AP1   
ATOM   3839  HE2 PHE A 234      42.391  32.358 -16.522  0.00  0.00      AP1   
ATOM   3840  C   PHE A 234      47.185  27.200 -16.963  0.00  0.00      AP1   
ATOM   3841  O   PHE A 234      47.865  27.406 -17.915  0.00  0.00      AP1   
ATOM   3842  N   PRO A 235      47.765  26.801 -15.818  0.00  0.00      AP1   
ATOM   3843  CD  PRO A 235      47.194  27.029 -14.537  0.00  0.00      AP1   
ATOM   3844  HD1 PRO A 235      46.093  26.887 -14.571  0.00  0.00      AP1   
ATOM   3845  HD2 PRO A 235      47.500  28.025 -14.152  0.00  0.00      AP1   
ATOM   3846  CA  PRO A 235      49.223  26.489 -15.681  0.00  0.00      AP1   
ATOM   3847  HA  PRO A 235      49.662  27.451 -15.898  0.00  0.00      AP1   
ATOM   3848  CB  PRO A 235      49.431  26.239 -14.216  0.00  0.00      AP1   
ATOM   3849  HB1 PRO A 235      49.982  27.032 -13.666  0.00  0.00      AP1   
ATOM   3850  HB2 PRO A 235      49.919  25.241 -14.232  0.00  0.00      AP1   
ATOM   3851  CG  PRO A 235      48.022  26.144 -13.659  0.00  0.00      AP1   
ATOM   3852  HG1 PRO A 235      48.015  26.344 -12.566  0.00  0.00      AP1   
ATOM   3853  HG2 PRO A 235      47.711  25.092 -13.837  0.00  0.00      AP1   
ATOM   3854  C   PRO A 235      49.833  25.494 -16.704  0.00  0.00      AP1   
ATOM   3855  O   PRO A 235      50.937  25.763 -17.111  0.00  0.00      AP1   
ATOM   3856  N   LYS A 236      49.092  24.468 -17.200  0.00  0.00      AP1   
ATOM   3857  HN  LYS A 236      48.187  24.247 -16.843  0.00  0.00      AP1   
ATOM   3858  CA  LYS A 236      49.579  23.449 -18.072  0.00  0.00      AP1   
ATOM   3859  HA  LYS A 236      50.644  23.351 -17.922  0.00  0.00      AP1   
ATOM   3860  CB  LYS A 236      48.895  22.060 -17.789  0.00  0.00      AP1   
ATOM   3861  HB1 LYS A 236      47.799  22.222 -17.873  0.00  0.00      AP1   
ATOM   3862  HB2 LYS A 236      49.205  21.307 -18.545  0.00  0.00      AP1   
ATOM   3863  CG  LYS A 236      49.026  21.486 -16.352  0.00  0.00      AP1   
ATOM   3864  HG1 LYS A 236      50.088  21.198 -16.200  0.00  0.00      AP1   
ATOM   3865  HG2 LYS A 236      48.635  22.283 -15.684  0.00  0.00      AP1   
ATOM   3866  CD  LYS A 236      48.302  20.243 -15.955  0.00  0.00      AP1   
ATOM   3867  HD1 LYS A 236      48.412  20.082 -14.861  0.00  0.00      AP1   
ATOM   3868  HD2 LYS A 236      47.243  20.521 -16.144  0.00  0.00      AP1   
ATOM   3869  CE  LYS A 236      48.715  19.058 -16.828  0.00  0.00      AP1   
ATOM   3870  HE1 LYS A 236      48.624  19.272 -17.915  0.00  0.00      AP1   
ATOM   3871  HE2 LYS A 236      49.743  18.721 -16.575  0.00  0.00      AP1   
ATOM   3872  NZ  LYS A 236      47.935  17.787 -16.507  0.00  0.00      AP1   
ATOM   3873  HZ1 LYS A 236      46.916  17.839 -16.709  0.00  0.00      AP1   
ATOM   3874  HZ2 LYS A 236      48.393  16.922 -16.858  0.00  0.00      AP1   
ATOM   3875  HZ3 LYS A 236      47.939  17.705 -15.470  0.00  0.00      AP1   
ATOM   3876  C   LYS A 236      49.395  23.817 -19.481  0.00  0.00      AP1   
ATOM   3877  O   LYS A 236      49.595  23.123 -20.410  0.00  0.00      AP1   
ATOM   3878  N   LEU A 237      48.957  25.050 -19.727  0.00  0.00      AP1   
ATOM   3879  HN  LEU A 237      48.497  25.516 -18.974  0.00  0.00      AP1   
ATOM   3880  CA  LEU A 237      48.659  25.586 -21.016  0.00  0.00      AP1   
ATOM   3881  HA  LEU A 237      48.026  24.838 -21.469  0.00  0.00      AP1   
ATOM   3882  CB  LEU A 237      47.848  26.919 -20.998  0.00  0.00      AP1   
ATOM   3883  HB1 LEU A 237      46.980  26.631 -20.368  0.00  0.00      AP1   
ATOM   3884  HB2 LEU A 237      48.413  27.656 -20.388  0.00  0.00      AP1   
ATOM   3885  CG  LEU A 237      47.389  27.511 -22.315  0.00  0.00      AP1   
ATOM   3886  HG  LEU A 237      48.261  27.724 -22.969  0.00  0.00      AP1   
ATOM   3887  CD1 LEU A 237      46.366  26.611 -22.922  0.00  0.00      AP1   
ATOM   3888 HD11 LEU A 237      45.671  26.226 -22.145  0.00  0.00      AP1   
ATOM   3889 HD12 LEU A 237      45.888  27.092 -23.801  0.00  0.00      AP1   
ATOM   3890 HD13 LEU A 237      46.960  25.743 -23.279  0.00  0.00      AP1   
ATOM   3891  CD2 LEU A 237      46.770  28.859 -22.085  0.00  0.00      AP1   
ATOM   3892 HD21 LEU A 237      47.488  29.662 -21.811  0.00  0.00      AP1   
ATOM   3893 HD22 LEU A 237      46.347  29.167 -23.065  0.00  0.00      AP1   
ATOM   3894 HD23 LEU A 237      45.963  28.743 -21.331  0.00  0.00      AP1   
ATOM   3895  C   LEU A 237      49.827  25.659 -21.936  0.00  0.00      AP1   
ATOM   3896  O   LEU A 237      50.936  26.132 -21.567  0.00  0.00      AP1   
ATOM   3897  N   LYS A 238      49.639  25.168 -23.217  0.00  0.00      AP1   
ATOM   3898  HN  LYS A 238      48.758  24.741 -23.404  0.00  0.00      AP1   
ATOM   3899  CA  LYS A 238      50.588  25.167 -24.387  0.00  0.00      AP1   
ATOM   3900  HA  LYS A 238      51.571  25.031 -23.961  0.00  0.00      AP1   
ATOM   3901  CB  LYS A 238      50.175  23.912 -25.270  0.00  0.00      AP1   
ATOM   3902  HB1 LYS A 238      49.079  24.038 -25.399  0.00  0.00      AP1   
ATOM   3903  HB2 LYS A 238      50.704  23.817 -26.242  0.00  0.00      AP1   
ATOM   3904  CG  LYS A 238      50.431  22.600 -24.565  0.00  0.00      AP1   
ATOM   3905  HG1 LYS A 238      49.790  22.528 -23.661  0.00  0.00      AP1   
ATOM   3906  HG2 LYS A 238      49.985  21.821 -25.219  0.00  0.00      AP1   
ATOM   3907  CD  LYS A 238      51.960  22.275 -24.184  0.00  0.00      AP1   
ATOM   3908  HD1 LYS A 238      52.566  22.509 -25.086  0.00  0.00      AP1   
ATOM   3909  HD2 LYS A 238      52.233  23.007 -23.394  0.00  0.00      AP1   
ATOM   3910  CE  LYS A 238      52.291  20.833 -23.776  0.00  0.00      AP1   
ATOM   3911  HE1 LYS A 238      53.362  20.862 -23.483  0.00  0.00      AP1   
ATOM   3912  HE2 LYS A 238      51.596  20.482 -22.984  0.00  0.00      AP1   
ATOM   3913  NZ  LYS A 238      52.143  19.863 -24.861  0.00  0.00      AP1   
ATOM   3914  HZ1 LYS A 238      52.498  18.935 -24.553  0.00  0.00      AP1   
ATOM   3915  HZ2 LYS A 238      51.165  19.653 -25.143  0.00  0.00      AP1   
ATOM   3916  HZ3 LYS A 238      52.554  20.086 -25.790  0.00  0.00      AP1   
ATOM   3917  C   LYS A 238      50.462  26.417 -25.211  0.00  0.00      AP1   
ATOM   3918  O   LYS A 238      49.497  27.139 -25.343  0.00  0.00      AP1   
ATOM   3919  N   HSD A 239      51.622  26.694 -25.877  0.00  0.00      AP1   
ATOM   3920  HN  HSD A 239      52.442  26.127 -25.887  0.00  0.00      AP1   
ATOM   3921  CA  HSD A 239      51.697  27.766 -26.873  0.00  0.00      AP1   
ATOM   3922  HA  HSD A 239      51.329  28.696 -26.465  0.00  0.00      AP1   
ATOM   3923  CB  HSD A 239      53.070  27.981 -27.562  0.00  0.00      AP1   
ATOM   3924  HB1 HSD A 239      53.313  27.111 -28.209  0.00  0.00      AP1   
ATOM   3925  HB2 HSD A 239      53.025  28.870 -28.228  0.00  0.00      AP1   
ATOM   3926  ND1 HSD A 239      55.450  28.233 -27.026  0.00  0.00      AP1   
ATOM   3927  HD1 HSD A 239      55.765  28.143 -27.971  0.00  0.00      AP1   
ATOM   3928  CG  HSD A 239      54.152  28.348 -26.570  0.00  0.00      AP1   
ATOM   3929  CE1 HSD A 239      56.299  28.501 -25.953  0.00  0.00      AP1   
ATOM   3930  HE1 HSD A 239      57.353  28.535 -26.228  0.00  0.00      AP1   
ATOM   3931  NE2 HSD A 239      55.614  28.631 -24.807  0.00  0.00      AP1   
ATOM   3932  CD2 HSD A 239      54.263  28.464 -25.194  0.00  0.00      AP1   
ATOM   3933  HD2 HSD A 239      53.453  28.348 -24.485  0.00  0.00      AP1   
ATOM   3934  C   HSD A 239      50.620  27.635 -28.000  0.00  0.00      AP1   
ATOM   3935  O   HSD A 239      50.275  26.504 -28.365  0.00  0.00      AP1   
ATOM   3936  N   ASN A 240      50.130  28.758 -28.602  0.00  0.00      AP1   
ATOM   3937  HN  ASN A 240      50.313  29.634 -28.162  0.00  0.00      AP1   
ATOM   3938  CA  ASN A 240      49.341  28.939 -29.815  0.00  0.00      AP1   
ATOM   3939  HA  ASN A 240      49.207  30.010 -29.864  0.00  0.00      AP1   
ATOM   3940  CB  ASN A 240      50.073  28.512 -31.082  0.00  0.00      AP1   
ATOM   3941  HB1 ASN A 240      50.043  27.404 -31.014  0.00  0.00      AP1   
ATOM   3942  HB2 ASN A 240      49.501  28.756 -32.003  0.00  0.00      AP1   
ATOM   3943  CG  ASN A 240      51.580  28.869 -31.179  0.00  0.00      AP1   
ATOM   3944  OD1 ASN A 240      52.455  27.988 -31.085  0.00  0.00      AP1   
ATOM   3945  ND2 ASN A 240      51.888  30.141 -31.386  0.00  0.00      AP1   
ATOM   3946 HD21 ASN A 240      52.858  30.382 -31.412  0.00  0.00      AP1   
ATOM   3947 HD22 ASN A 240      51.291  30.944 -31.412  0.00  0.00      AP1   
ATOM   3948  C   ASN A 240      47.944  28.366 -29.700  0.00  0.00      AP1   
ATOM   3949  O   ASN A 240      47.408  27.773 -30.621  0.00  0.00      AP1   
ATOM   3950  N   SER A 241      47.300  28.590 -28.523  0.00  0.00      AP1   
ATOM   3951  HN  SER A 241      47.823  29.117 -27.858  0.00  0.00      AP1   
ATOM   3952  CA  SER A 241      46.012  28.144 -28.182  0.00  0.00      AP1   
ATOM   3953  HA  SER A 241      45.492  27.791 -29.060  0.00  0.00      AP1   
ATOM   3954  CB  SER A 241      46.147  27.158 -27.001  0.00  0.00      AP1   
ATOM   3955  HB1 SER A 241      46.831  26.346 -27.328  0.00  0.00      AP1   
ATOM   3956  HB2 SER A 241      46.546  27.713 -26.125  0.00  0.00      AP1   
ATOM   3957  OG  SER A 241      44.821  26.698 -26.657  0.00  0.00      AP1   
ATOM   3958  HG1 SER A 241      44.544  26.147 -27.393  0.00  0.00      AP1   
ATOM   3959  C   SER A 241      45.144  29.348 -27.880  0.00  0.00      AP1   
ATOM   3960  O   SER A 241      45.675  30.344 -27.347  0.00  0.00      AP1   
ATOM   3961  N   SER A 242      43.834  29.296 -28.096  0.00  0.00      AP1   
ATOM   3962  HN  SER A 242      43.446  28.487 -28.530  0.00  0.00      AP1   
ATOM   3963  CA  SER A 242      42.826  30.250 -27.641  0.00  0.00      AP1   
ATOM   3964  HA  SER A 242      43.230  31.235 -27.463  0.00  0.00      AP1   
ATOM   3965  CB  SER A 242      41.663  30.446 -28.714  0.00  0.00      AP1   
ATOM   3966  HB1 SER A 242      42.052  30.828 -29.682  0.00  0.00      AP1   
ATOM   3967  HB2 SER A 242      41.353  29.383 -28.804  0.00  0.00      AP1   
ATOM   3968  OG  SER A 242      40.529  31.240 -28.286  0.00  0.00      AP1   
ATOM   3969  HG1 SER A 242      39.840  30.580 -28.183  0.00  0.00      AP1   
ATOM   3970  C   SER A 242      42.128  29.832 -26.400  0.00  0.00      AP1   
ATOM   3971  O   SER A 242      41.348  28.894 -26.387  0.00  0.00      AP1   
ATOM   3972  N   VAL A 243      42.535  30.450 -25.302  0.00  0.00      AP1   
ATOM   3973  HN  VAL A 243      43.085  31.273 -25.416  0.00  0.00      AP1   
ATOM   3974  CA  VAL A 243      42.361  30.008 -23.918  0.00  0.00      AP1   
ATOM   3975  HA  VAL A 243      42.904  29.077 -23.845  0.00  0.00      AP1   
ATOM   3976  CB  VAL A 243      43.124  30.941 -22.940  0.00  0.00      AP1   
ATOM   3977  HB  VAL A 243      44.198  30.868 -23.217  0.00  0.00      AP1   
ATOM   3978  CG1 VAL A 243      42.761  32.432 -23.215  0.00  0.00      AP1   
ATOM   3979 HG11 VAL A 243      43.159  32.752 -24.202  0.00  0.00      AP1   
ATOM   3980 HG12 VAL A 243      41.677  32.609 -23.053  0.00  0.00      AP1   
ATOM   3981 HG13 VAL A 243      43.147  33.079 -22.398  0.00  0.00      AP1   
ATOM   3982  CG2 VAL A 243      42.952  30.555 -21.449  0.00  0.00      AP1   
ATOM   3983 HG21 VAL A 243      41.974  30.996 -21.162  0.00  0.00      AP1   
ATOM   3984 HG22 VAL A 243      43.028  29.469 -21.229  0.00  0.00      AP1   
ATOM   3985 HG23 VAL A 243      43.709  31.172 -20.920  0.00  0.00      AP1   
ATOM   3986  C   VAL A 243      40.928  29.686 -23.437  0.00  0.00      AP1   
ATOM   3987  O   VAL A 243      40.681  28.555 -23.031  0.00  0.00      AP1   
ATOM   3988  N   ILE A 244      39.997  30.555 -23.632  0.00  0.00      AP1   
ATOM   3989  HN  ILE A 244      40.211  31.357 -24.185  0.00  0.00      AP1   
ATOM   3990  CA  ILE A 244      38.611  30.381 -23.412  0.00  0.00      AP1   
ATOM   3991  HA  ILE A 244      38.500  29.958 -22.424  0.00  0.00      AP1   
ATOM   3992  CB  ILE A 244      37.829  31.699 -23.404  0.00  0.00      AP1   
ATOM   3993  HB  ILE A 244      37.701  32.160 -24.407  0.00  0.00      AP1   
ATOM   3994  CG2 ILE A 244      36.347  31.502 -22.996  0.00  0.00      AP1   
ATOM   3995 HG21 ILE A 244      35.872  30.737 -23.647  0.00  0.00      AP1   
ATOM   3996 HG22 ILE A 244      36.189  31.169 -21.947  0.00  0.00      AP1   
ATOM   3997 HG23 ILE A 244      35.781  32.457 -23.051  0.00  0.00      AP1   
ATOM   3998  CG1 ILE A 244      38.497  32.642 -22.468  0.00  0.00      AP1   
ATOM   3999 HG11 ILE A 244      39.469  32.972 -22.894  0.00  0.00      AP1   
ATOM   4000 HG12 ILE A 244      37.883  33.567 -22.474  0.00  0.00      AP1   
ATOM   4001  CD  ILE A 244      38.618  32.283 -20.953  0.00  0.00      AP1   
ATOM   4002  HD1 ILE A 244      37.632  32.328 -20.443  0.00  0.00      AP1   
ATOM   4003  HD2 ILE A 244      39.131  31.314 -20.776  0.00  0.00      AP1   
ATOM   4004  HD3 ILE A 244      39.179  33.051 -20.378  0.00  0.00      AP1   
ATOM   4005  C   ILE A 244      37.998  29.373 -24.255  0.00  0.00      AP1   
ATOM   4006  O   ILE A 244      37.232  28.581 -23.733  0.00  0.00      AP1   
ATOM   4007  N   SER A 245      38.384  29.256 -25.511  0.00  0.00      AP1   
ATOM   4008  HN  SER A 245      38.977  29.973 -25.868  0.00  0.00      AP1   
ATOM   4009  CA  SER A 245      38.050  28.172 -26.480  0.00  0.00      AP1   
ATOM   4010  HA  SER A 245      36.980  28.036 -26.512  0.00  0.00      AP1   
ATOM   4011  CB  SER A 245      38.600  28.489 -27.892  0.00  0.00      AP1   
ATOM   4012  HB1 SER A 245      39.710  28.460 -27.949  0.00  0.00      AP1   
ATOM   4013  HB2 SER A 245      38.222  27.831 -28.704  0.00  0.00      AP1   
ATOM   4014  OG  SER A 245      38.249  29.793 -28.398  0.00  0.00      AP1   
ATOM   4015  HG1 SER A 245      37.298  29.920 -28.382  0.00  0.00      AP1   
ATOM   4016  C   SER A 245      38.415  26.758 -25.965  0.00  0.00      AP1   
ATOM   4017  O   SER A 245      37.697  25.790 -26.102  0.00  0.00      AP1   
ATOM   4018  N   TYR A 246      39.632  26.699 -25.467  0.00  0.00      AP1   
ATOM   4019  HN  TYR A 246      40.278  27.459 -25.483  0.00  0.00      AP1   
ATOM   4020  CA  TYR A 246      40.190  25.450 -24.941  0.00  0.00      AP1   
ATOM   4021  HA  TYR A 246      39.935  24.638 -25.605  0.00  0.00      AP1   
ATOM   4022  CB  TYR A 246      41.765  25.654 -24.767  0.00  0.00      AP1   
ATOM   4023  HB1 TYR A 246      42.327  25.640 -25.725  0.00  0.00      AP1   
ATOM   4024  HB2 TYR A 246      41.921  26.611 -24.224  0.00  0.00      AP1   
ATOM   4025  CG  TYR A 246      42.420  24.568 -23.990  0.00  0.00      AP1   
ATOM   4026  CD1 TYR A 246      42.138  23.251 -24.448  0.00  0.00      AP1   
ATOM   4027  HD1 TYR A 246      41.541  23.102 -25.336  0.00  0.00      AP1   
ATOM   4028  CE1 TYR A 246      42.695  22.201 -23.693  0.00  0.00      AP1   
ATOM   4029  HE1 TYR A 246      42.453  21.224 -24.085  0.00  0.00      AP1   
ATOM   4030  CZ  TYR A 246      43.466  22.473 -22.558  0.00  0.00      AP1   
ATOM   4031  OH  TYR A 246      43.960  21.429 -21.765  0.00  0.00      AP1   
ATOM   4032  HH  TYR A 246      43.511  20.603 -21.958  0.00  0.00      AP1   
ATOM   4033  CD2 TYR A 246      43.266  24.835 -22.938  0.00  0.00      AP1   
ATOM   4034  HD2 TYR A 246      43.508  25.862 -22.708  0.00  0.00      AP1   
ATOM   4035  CE2 TYR A 246      43.854  23.753 -22.281  0.00  0.00      AP1   
ATOM   4036  HE2 TYR A 246      44.604  23.952 -21.530  0.00  0.00      AP1   
ATOM   4037  C   TYR A 246      39.447  25.033 -23.649  0.00  0.00      AP1   
ATOM   4038  O   TYR A 246      39.120  23.862 -23.440  0.00  0.00      AP1   
ATOM   4039  N   LEU A 247      39.119  25.982 -22.777  0.00  0.00      AP1   
ATOM   4040  HN  LEU A 247      39.606  26.850 -22.841  0.00  0.00      AP1   
ATOM   4041  CA  LEU A 247      38.326  25.768 -21.591  0.00  0.00      AP1   
ATOM   4042  HA  LEU A 247      38.762  24.923 -21.079  0.00  0.00      AP1   
ATOM   4043  CB  LEU A 247      38.280  27.084 -20.706  0.00  0.00      AP1   
ATOM   4044  HB1 LEU A 247      39.368  27.248 -20.549  0.00  0.00      AP1   
ATOM   4045  HB2 LEU A 247      37.828  27.864 -21.355  0.00  0.00      AP1   
ATOM   4046  CG  LEU A 247      37.539  27.021 -19.364  0.00  0.00      AP1   
ATOM   4047  HG  LEU A 247      37.800  26.083 -18.830  0.00  0.00      AP1   
ATOM   4048  CD1 LEU A 247      38.184  28.220 -18.655  0.00  0.00      AP1   
ATOM   4049 HD11 LEU A 247      37.918  28.397 -17.591  0.00  0.00      AP1   
ATOM   4050 HD12 LEU A 247      39.288  28.263 -18.763  0.00  0.00      AP1   
ATOM   4051 HD13 LEU A 247      37.894  29.169 -19.155  0.00  0.00      AP1   
ATOM   4052  CD2 LEU A 247      36.048  27.169 -19.478  0.00  0.00      AP1   
ATOM   4053 HD21 LEU A 247      35.703  27.432 -18.456  0.00  0.00      AP1   
ATOM   4054 HD22 LEU A 247      35.960  28.045 -20.156  0.00  0.00      AP1   
ATOM   4055 HD23 LEU A 247      35.514  26.306 -19.930  0.00  0.00      AP1   
ATOM   4056  C   LEU A 247      36.936  25.231 -21.901  0.00  0.00      AP1   
ATOM   4057  O   LEU A 247      36.528  24.247 -21.381  0.00  0.00      AP1   
ATOM   4058  N   ASP A 248      36.247  25.718 -22.945  0.00  0.00      AP1   
ATOM   4059  HN  ASP A 248      36.534  26.574 -23.367  0.00  0.00      AP1   
ATOM   4060  CA  ASP A 248      35.022  25.309 -23.570  0.00  0.00      AP1   
ATOM   4061  HA  ASP A 248      34.205  25.347 -22.865  0.00  0.00      AP1   
ATOM   4062  CB  ASP A 248      34.735  26.305 -24.683  0.00  0.00      AP1   
ATOM   4063  HB1 ASP A 248      35.023  27.333 -24.379  0.00  0.00      AP1   
ATOM   4064  HB2 ASP A 248      35.382  26.122 -25.567  0.00  0.00      AP1   
ATOM   4065  CG  ASP A 248      33.282  26.372 -25.118  0.00  0.00      AP1   
ATOM   4066  OD1 ASP A 248      32.564  25.369 -24.804  0.00  0.00      AP1   
ATOM   4067  OD2 ASP A 248      32.825  27.263 -25.836  0.00  0.00      AP1   
ATOM   4068  C   ASP A 248      35.070  23.891 -24.080  0.00  0.00      AP1   
ATOM   4069  O   ASP A 248      34.232  23.060 -23.687  0.00  0.00      AP1   
ATOM   4070  N   VAL A 249      36.112  23.601 -24.872  0.00  0.00      AP1   
ATOM   4071  HN  VAL A 249      36.714  24.385 -25.004  0.00  0.00      AP1   
ATOM   4072  CA  VAL A 249      36.396  22.280 -25.271  0.00  0.00      AP1   
ATOM   4073  HA  VAL A 249      35.574  21.945 -25.887  0.00  0.00      AP1   
ATOM   4074  CB  VAL A 249      37.651  22.217 -26.221  0.00  0.00      AP1   
ATOM   4075  HB  VAL A 249      38.569  22.722 -25.851  0.00  0.00      AP1   
ATOM   4076  CG1 VAL A 249      38.092  20.738 -26.452  0.00  0.00      AP1   
ATOM   4077 HG11 VAL A 249      38.892  20.664 -27.219  0.00  0.00      AP1   
ATOM   4078 HG12 VAL A 249      38.534  20.197 -25.588  0.00  0.00      AP1   
ATOM   4079 HG13 VAL A 249      37.322  20.106 -26.944  0.00  0.00      AP1   
ATOM   4080  CG2 VAL A 249      37.261  22.846 -27.571  0.00  0.00      AP1   
ATOM   4081 HG21 VAL A 249      36.503  22.173 -28.027  0.00  0.00      AP1   
ATOM   4082 HG22 VAL A 249      36.780  23.844 -27.489  0.00  0.00      AP1   
ATOM   4083 HG23 VAL A 249      38.077  22.795 -28.323  0.00  0.00      AP1   
ATOM   4084  C   VAL A 249      36.494  21.321 -24.121  0.00  0.00      AP1   
ATOM   4085  O   VAL A 249      35.829  20.259 -24.018  0.00  0.00      AP1   
ATOM   4086  N   VAL A 250      37.345  21.604 -23.123  0.00  0.00      AP1   
ATOM   4087  HN  VAL A 250      38.035  22.306 -23.278  0.00  0.00      AP1   
ATOM   4088  CA  VAL A 250      37.597  20.903 -21.821  0.00  0.00      AP1   
ATOM   4089  HA  VAL A 250      37.991  19.913 -21.996  0.00  0.00      AP1   
ATOM   4090  CB  VAL A 250      38.706  21.622 -20.981  0.00  0.00      AP1   
ATOM   4091  HB  VAL A 250      38.471  22.703 -20.878  0.00  0.00      AP1   
ATOM   4092  CG1 VAL A 250      38.797  21.107 -19.519  0.00  0.00      AP1   
ATOM   4093 HG11 VAL A 250      39.765  21.137 -18.974  0.00  0.00      AP1   
ATOM   4094 HG12 VAL A 250      38.052  21.586 -18.849  0.00  0.00      AP1   
ATOM   4095 HG13 VAL A 250      38.612  20.011 -19.499  0.00  0.00      AP1   
ATOM   4096  CG2 VAL A 250      40.024  21.362 -21.687  0.00  0.00      AP1   
ATOM   4097 HG21 VAL A 250      39.943  21.575 -22.774  0.00  0.00      AP1   
ATOM   4098 HG22 VAL A 250      40.881  21.946 -21.289  0.00  0.00      AP1   
ATOM   4099 HG23 VAL A 250      40.276  20.301 -21.472  0.00  0.00      AP1   
ATOM   4100  C   VAL A 250      36.381  20.538 -21.042  0.00  0.00      AP1   
ATOM   4101  O   VAL A 250      36.098  19.385 -20.817  0.00  0.00      AP1   
ATOM   4102  N   ILE A 251      35.564  21.591 -20.752  0.00  0.00      AP1   
ATOM   4103  HN  ILE A 251      35.738  22.478 -21.172  0.00  0.00      AP1   
ATOM   4104  CA  ILE A 251      34.336  21.545 -19.919  0.00  0.00      AP1   
ATOM   4105  HA  ILE A 251      34.720  21.111 -19.007  0.00  0.00      AP1   
ATOM   4106  CB  ILE A 251      33.667  22.848 -19.665  0.00  0.00      AP1   
ATOM   4107  HB  ILE A 251      33.666  23.398 -20.630  0.00  0.00      AP1   
ATOM   4108  CG2 ILE A 251      32.122  22.756 -19.313  0.00  0.00      AP1   
ATOM   4109 HG21 ILE A 251      31.515  22.387 -20.168  0.00  0.00      AP1   
ATOM   4110 HG22 ILE A 251      32.014  22.134 -18.399  0.00  0.00      AP1   
ATOM   4111 HG23 ILE A 251      31.712  23.765 -19.095  0.00  0.00      AP1   
ATOM   4112  CG1 ILE A 251      34.496  23.786 -18.706  0.00  0.00      AP1   
ATOM   4113 HG11 ILE A 251      35.550  23.787 -19.060  0.00  0.00      AP1   
ATOM   4114 HG12 ILE A 251      34.240  24.854 -18.876  0.00  0.00      AP1   
ATOM   4115  CD  ILE A 251      34.245  23.459 -17.233  0.00  0.00      AP1   
ATOM   4116  HD1 ILE A 251      34.472  22.378 -17.120  0.00  0.00      AP1   
ATOM   4117  HD2 ILE A 251      35.013  24.075 -16.719  0.00  0.00      AP1   
ATOM   4118  HD3 ILE A 251      33.214  23.749 -16.937  0.00  0.00      AP1   
ATOM   4119  C   ILE A 251      33.358  20.556 -20.531  0.00  0.00      AP1   
ATOM   4120  O   ILE A 251      32.999  19.612 -19.811  0.00  0.00      AP1   
ATOM   4121  N   LYS A 252      33.098  20.549 -21.879  0.00  0.00      AP1   
ATOM   4122  HN  LYS A 252      33.516  21.187 -22.521  0.00  0.00      AP1   
ATOM   4123  CA  LYS A 252      32.240  19.555 -22.565  0.00  0.00      AP1   
ATOM   4124  HA  LYS A 252      31.331  19.582 -21.984  0.00  0.00      AP1   
ATOM   4125  CB  LYS A 252      32.048  19.978 -24.050  0.00  0.00      AP1   
ATOM   4126  HB1 LYS A 252      33.039  20.134 -24.527  0.00  0.00      AP1   
ATOM   4127  HB2 LYS A 252      31.513  19.157 -24.572  0.00  0.00      AP1   
ATOM   4128  CG  LYS A 252      31.291  21.257 -24.273  0.00  0.00      AP1   
ATOM   4129  HG1 LYS A 252      31.915  22.154 -24.069  0.00  0.00      AP1   
ATOM   4130  HG2 LYS A 252      31.134  21.298 -25.372  0.00  0.00      AP1   
ATOM   4131  CD  LYS A 252      30.050  21.529 -23.380  0.00  0.00      AP1   
ATOM   4132  HD1 LYS A 252      29.420  20.613 -23.400  0.00  0.00      AP1   
ATOM   4133  HD2 LYS A 252      30.322  21.609 -22.306  0.00  0.00      AP1   
ATOM   4134  CE  LYS A 252      29.260  22.754 -23.728  0.00  0.00      AP1   
ATOM   4135  HE1 LYS A 252      28.708  23.011 -22.798  0.00  0.00      AP1   
ATOM   4136  HE2 LYS A 252      29.968  23.590 -23.914  0.00  0.00      AP1   
ATOM   4137  NZ  LYS A 252      28.238  22.496 -24.775  0.00  0.00      AP1   
ATOM   4138  HZ1 LYS A 252      27.591  23.300 -24.645  0.00  0.00      AP1   
ATOM   4139  HZ2 LYS A 252      28.642  22.546 -25.732  0.00  0.00      AP1   
ATOM   4140  HZ3 LYS A 252      27.804  21.558 -24.662  0.00  0.00      AP1   
ATOM   4141  C   LYS A 252      32.762  18.195 -22.471  0.00  0.00      AP1   
ATOM   4142  O   LYS A 252      31.922  17.271 -22.441  0.00  0.00      AP1   
ATOM   4143  N   GLN A 253      34.124  17.969 -22.366  0.00  0.00      AP1   
ATOM   4144  HN  GLN A 253      34.717  18.764 -22.256  0.00  0.00      AP1   
ATOM   4145  CA  GLN A 253      34.740  16.623 -22.155  0.00  0.00      AP1   
ATOM   4146  HA  GLN A 253      34.167  15.965 -22.791  0.00  0.00      AP1   
ATOM   4147  CB  GLN A 253      36.344  16.498 -22.447  0.00  0.00      AP1   
ATOM   4148  HB1 GLN A 253      36.862  17.312 -21.895  0.00  0.00      AP1   
ATOM   4149  HB2 GLN A 253      36.588  15.531 -21.956  0.00  0.00      AP1   
ATOM   4150  CG  GLN A 253      36.823  16.467 -23.927  0.00  0.00      AP1   
ATOM   4151  HG1 GLN A 253      37.453  17.327 -24.238  0.00  0.00      AP1   
ATOM   4152  HG2 GLN A 253      37.444  15.549 -24.005  0.00  0.00      AP1   
ATOM   4153  CD  GLN A 253      35.837  16.441 -25.045  0.00  0.00      AP1   
ATOM   4154  OE1 GLN A 253      35.508  15.387 -25.591  0.00  0.00      AP1   
ATOM   4155  NE2 GLN A 253      35.155  17.634 -25.331  0.00  0.00      AP1   
ATOM   4156 HE21 GLN A 253      34.537  17.622 -26.117  0.00  0.00      AP1   
ATOM   4157 HE22 GLN A 253      35.484  18.544 -25.077  0.00  0.00      AP1   
ATOM   4158  C   GLN A 253      34.560  16.139 -20.730  0.00  0.00      AP1   
ATOM   4159  O   GLN A 253      34.138  14.994 -20.559  0.00  0.00      AP1   
ATOM   4160  N   LYS A 254      34.806  16.956 -19.691  0.00  0.00      AP1   
ATOM   4161  HN  LYS A 254      35.020  17.927 -19.764  0.00  0.00      AP1   
ATOM   4162  CA  LYS A 254      34.588  16.639 -18.277  0.00  0.00      AP1   
ATOM   4163  HA  LYS A 254      35.152  15.779 -17.946  0.00  0.00      AP1   
ATOM   4164  CB  LYS A 254      34.922  17.808 -17.328  0.00  0.00      AP1   
ATOM   4165  HB1 LYS A 254      34.286  18.651 -17.671  0.00  0.00      AP1   
ATOM   4166  HB2 LYS A 254      34.727  17.590 -16.257  0.00  0.00      AP1   
ATOM   4167  CG  LYS A 254      36.305  18.317 -17.382  0.00  0.00      AP1   
ATOM   4168  HG1 LYS A 254      36.543  18.992 -18.231  0.00  0.00      AP1   
ATOM   4169  HG2 LYS A 254      36.406  18.974 -16.492  0.00  0.00      AP1   
ATOM   4170  CD  LYS A 254      37.416  17.217 -17.121  0.00  0.00      AP1   
ATOM   4171  HD1 LYS A 254      37.018  16.537 -16.336  0.00  0.00      AP1   
ATOM   4172  HD2 LYS A 254      37.501  16.615 -18.051  0.00  0.00      AP1   
ATOM   4173  CE  LYS A 254      38.798  17.858 -16.682  0.00  0.00      AP1   
ATOM   4174  HE1 LYS A 254      39.297  18.330 -17.555  0.00  0.00      AP1   
ATOM   4175  HE2 LYS A 254      38.683  18.574 -15.840  0.00  0.00      AP1   
ATOM   4176  NZ  LYS A 254      39.656  16.826 -16.204  0.00  0.00      AP1   
ATOM   4177  HZ1 LYS A 254      39.318  15.930 -16.611  0.00  0.00      AP1   
ATOM   4178  HZ2 LYS A 254      40.618  16.937 -16.582  0.00  0.00      AP1   
ATOM   4179  HZ3 LYS A 254      39.834  16.785 -15.180  0.00  0.00      AP1   
ATOM   4180  C   LYS A 254      33.123  16.333 -18.002  0.00  0.00      AP1   
ATOM   4181  O   LYS A 254      32.749  15.337 -17.329  0.00  0.00      AP1   
ATOM   4182  N   LEU A 255      32.292  17.251 -18.547  0.00  0.00      AP1   
ATOM   4183  HN  LEU A 255      32.823  17.986 -18.961  0.00  0.00      AP1   
ATOM   4184  CA  LEU A 255      30.846  17.221 -18.313  0.00  0.00      AP1   
ATOM   4185  HA  LEU A 255      30.724  16.924 -17.282  0.00  0.00      AP1   
ATOM   4186  CB  LEU A 255      30.203  18.553 -18.652  0.00  0.00      AP1   
ATOM   4187  HB1 LEU A 255      30.825  19.340 -18.174  0.00  0.00      AP1   
ATOM   4188  HB2 LEU A 255      30.314  18.667 -19.751  0.00  0.00      AP1   
ATOM   4189  CG  LEU A 255      28.845  18.840 -18.202  0.00  0.00      AP1   
ATOM   4190  HG  LEU A 255      28.130  18.153 -18.703  0.00  0.00      AP1   
ATOM   4191  CD1 LEU A 255      28.652  18.717 -16.646  0.00  0.00      AP1   
ATOM   4192 HD11 LEU A 255      29.125  17.783 -16.273  0.00  0.00      AP1   
ATOM   4193 HD12 LEU A 255      29.128  19.564 -16.108  0.00  0.00      AP1   
ATOM   4194 HD13 LEU A 255      27.553  18.707 -16.482  0.00  0.00      AP1   
ATOM   4195  CD2 LEU A 255      28.498  20.173 -18.828  0.00  0.00      AP1   
ATOM   4196 HD21 LEU A 255      28.981  21.046 -18.340  0.00  0.00      AP1   
ATOM   4197 HD22 LEU A 255      28.909  20.233 -19.858  0.00  0.00      AP1   
ATOM   4198 HD23 LEU A 255      27.420  20.395 -18.984  0.00  0.00      AP1   
ATOM   4199  C   LEU A 255      30.240  15.933 -19.068  0.00  0.00      AP1   
ATOM   4200  O   LEU A 255      29.424  15.151 -18.514  0.00  0.00      AP1   
ATOM   4201  N   LYS A 256      30.639  15.636 -20.318  0.00  0.00      AP1   
ATOM   4202  HN  LYS A 256      31.360  16.179 -20.742  0.00  0.00      AP1   
ATOM   4203  CA  LYS A 256      30.181  14.446 -20.997  0.00  0.00      AP1   
ATOM   4204  HA  LYS A 256      29.119  14.531 -21.177  0.00  0.00      AP1   
ATOM   4205  CB  LYS A 256      30.847  14.481 -22.365  0.00  0.00      AP1   
ATOM   4206  HB1 LYS A 256      30.619  15.477 -22.801  0.00  0.00      AP1   
ATOM   4207  HB2 LYS A 256      31.941  14.307 -22.446  0.00  0.00      AP1   
ATOM   4208  CG  LYS A 256      30.245  13.465 -23.362  0.00  0.00      AP1   
ATOM   4209  HG1 LYS A 256      30.877  13.424 -24.275  0.00  0.00      AP1   
ATOM   4210  HG2 LYS A 256      30.224  12.485 -22.841  0.00  0.00      AP1   
ATOM   4211  CD  LYS A 256      28.782  13.834 -23.764  0.00  0.00      AP1   
ATOM   4212  HD1 LYS A 256      28.191  13.595 -22.853  0.00  0.00      AP1   
ATOM   4213  HD2 LYS A 256      28.773  14.936 -23.904  0.00  0.00      AP1   
ATOM   4214  CE  LYS A 256      28.256  13.068 -24.932  0.00  0.00      AP1   
ATOM   4215  HE1 LYS A 256      28.712  13.409 -25.886  0.00  0.00      AP1   
ATOM   4216  HE2 LYS A 256      28.374  11.968 -24.830  0.00  0.00      AP1   
ATOM   4217  NZ  LYS A 256      26.763  13.180 -25.075  0.00  0.00      AP1   
ATOM   4218  HZ1 LYS A 256      26.324  12.779 -24.221  0.00  0.00      AP1   
ATOM   4219  HZ2 LYS A 256      26.350  14.121 -25.230  0.00  0.00      AP1   
ATOM   4220  HZ3 LYS A 256      26.545  12.527 -25.855  0.00  0.00      AP1   
ATOM   4221  C   LYS A 256      30.644  13.168 -20.325  0.00  0.00      AP1   
ATOM   4222  O   LYS A 256      29.891  12.176 -20.246  0.00  0.00      AP1   
ATOM   4223  N   TYR A 257      31.849  13.254 -19.675  0.00  0.00      AP1   
ATOM   4224  HN  TYR A 257      32.383  14.088 -19.795  0.00  0.00      AP1   
ATOM   4225  CA  TYR A 257      32.490  12.246 -18.865  0.00  0.00      AP1   
ATOM   4226  HA  TYR A 257      32.526  11.404 -19.540  0.00  0.00      AP1   
ATOM   4227  CB  TYR A 257      34.021  12.629 -18.485  0.00  0.00      AP1   
ATOM   4228  HB1 TYR A 257      34.603  12.518 -19.424  0.00  0.00      AP1   
ATOM   4229  HB2 TYR A 257      34.190  13.681 -18.168  0.00  0.00      AP1   
ATOM   4230  CG  TYR A 257      34.667  11.692 -17.428  0.00  0.00      AP1   
ATOM   4231  CD1 TYR A 257      34.610  12.135 -16.076  0.00  0.00      AP1   
ATOM   4232  HD1 TYR A 257      34.148  13.032 -15.691  0.00  0.00      AP1   
ATOM   4233  CE1 TYR A 257      35.007  11.213 -15.095  0.00  0.00      AP1   
ATOM   4234  HE1 TYR A 257      34.877  11.642 -14.112  0.00  0.00      AP1   
ATOM   4235  CZ  TYR A 257      35.520   9.969 -15.398  0.00  0.00      AP1   
ATOM   4236  OH  TYR A 257      35.997   9.111 -14.391  0.00  0.00      AP1   
ATOM   4237  HH  TYR A 257      36.082   8.261 -14.830  0.00  0.00      AP1   
ATOM   4238  CD2 TYR A 257      35.242  10.503 -17.752  0.00  0.00      AP1   
ATOM   4239  HD2 TYR A 257      35.285  10.186 -18.783  0.00  0.00      AP1   
ATOM   4240  CE2 TYR A 257      35.740   9.680 -16.796  0.00  0.00      AP1   
ATOM   4241  HE2 TYR A 257      36.335   8.814 -17.047  0.00  0.00      AP1   
ATOM   4242  C   TYR A 257      31.634  11.877 -17.638  0.00  0.00      AP1   
ATOM   4243  O   TYR A 257      31.166  10.726 -17.443  0.00  0.00      AP1   
ATOM   4244  N   LEU A 258      31.163  12.936 -16.849  0.00  0.00      AP1   
ATOM   4245  HN  LEU A 258      31.608  13.816 -16.993  0.00  0.00      AP1   
ATOM   4246  CA  LEU A 258      30.268  12.931 -15.660  0.00  0.00      AP1   
ATOM   4247  HA  LEU A 258      30.783  12.304 -14.947  0.00  0.00      AP1   
ATOM   4248  CB  LEU A 258      29.972  14.315 -15.008  0.00  0.00      AP1   
ATOM   4249  HB1 LEU A 258      30.907  14.670 -14.524  0.00  0.00      AP1   
ATOM   4250  HB2 LEU A 258      29.876  15.101 -15.787  0.00  0.00      AP1   
ATOM   4251  CG  LEU A 258      28.766  14.528 -14.028  0.00  0.00      AP1   
ATOM   4252  HG  LEU A 258      27.898  13.971 -14.440  0.00  0.00      AP1   
ATOM   4253  CD1 LEU A 258      29.073  14.053 -12.652  0.00  0.00      AP1   
ATOM   4254 HD11 LEU A 258      28.354  14.553 -11.969  0.00  0.00      AP1   
ATOM   4255 HD12 LEU A 258      28.954  12.956 -12.524  0.00  0.00      AP1   
ATOM   4256 HD13 LEU A 258      30.113  14.287 -12.341  0.00  0.00      AP1   
ATOM   4257  CD2 LEU A 258      28.536  16.053 -13.932  0.00  0.00      AP1   
ATOM   4258 HD21 LEU A 258      27.987  16.346 -13.011  0.00  0.00      AP1   
ATOM   4259 HD22 LEU A 258      29.504  16.598 -13.973  0.00  0.00      AP1   
ATOM   4260 HD23 LEU A 258      27.925  16.375 -14.802  0.00  0.00      AP1   
ATOM   4261  C   LEU A 258      28.930  12.233 -15.960  0.00  0.00      AP1   
ATOM   4262  O   LEU A 258      28.404  11.431 -15.139  0.00  0.00      AP1   
ATOM   4263  N   PHE A 259      28.351  12.579 -17.132  0.00  0.00      AP1   
ATOM   4264  HN  PHE A 259      28.656  13.357 -17.677  0.00  0.00      AP1   
ATOM   4265  CA  PHE A 259      27.105  12.041 -17.593  0.00  0.00      AP1   
ATOM   4266  HA  PHE A 259      26.391  11.999 -16.784  0.00  0.00      AP1   
ATOM   4267  CB  PHE A 259      26.548  12.985 -18.666  0.00  0.00      AP1   
ATOM   4268  HB1 PHE A 259      27.325  13.006 -19.460  0.00  0.00      AP1   
ATOM   4269  HB2 PHE A 259      25.583  12.585 -19.044  0.00  0.00      AP1   
ATOM   4270  CG  PHE A 259      26.217  14.348 -18.227  0.00  0.00      AP1   
ATOM   4271  CD1 PHE A 259      26.197  14.792 -16.853  0.00  0.00      AP1   
ATOM   4272  HD1 PHE A 259      26.447  14.086 -16.074  0.00  0.00      AP1   
ATOM   4273  CE1 PHE A 259      25.761  16.077 -16.533  0.00  0.00      AP1   
ATOM   4274  HE1 PHE A 259      25.778  16.377 -15.496  0.00  0.00      AP1   
ATOM   4275  CZ  PHE A 259      25.502  16.977 -17.551  0.00  0.00      AP1   
ATOM   4276  HZ  PHE A 259      25.343  18.020 -17.320  0.00  0.00      AP1   
ATOM   4277  CD2 PHE A 259      25.792  15.235 -19.245  0.00  0.00      AP1   
ATOM   4278  HD2 PHE A 259      25.671  14.894 -20.263  0.00  0.00      AP1   
ATOM   4279  CE2 PHE A 259      25.500  16.519 -18.895  0.00  0.00      AP1   
ATOM   4280  HE2 PHE A 259      25.242  17.215 -19.679  0.00  0.00      AP1   
ATOM   4281  C   PHE A 259      27.120  10.584 -18.135  0.00  0.00      AP1   
ATOM   4282  O   PHE A 259      26.030   9.997 -18.251  0.00  0.00      AP1   
ATOM   4283  N   THR A 260      28.404  10.083 -18.496  0.00  0.00      AP1   
ATOM   4284  HN  THR A 260      29.241  10.611 -18.376  0.00  0.00      AP1   
ATOM   4285  CA  THR A 260      28.528   8.790 -19.277  0.00  0.00      AP1   
ATOM   4286  HA  THR A 260      27.563   8.344 -19.471  0.00  0.00      AP1   
ATOM   4287  CB  THR A 260      29.151   8.917 -20.675  0.00  0.00      AP1   
ATOM   4288  HB  THR A 260      29.285   7.921 -21.149  0.00  0.00      AP1   
ATOM   4289  OG1 THR A 260      30.382   9.551 -20.716  0.00  0.00      AP1   
ATOM   4290  HG1 THR A 260      30.218  10.445 -20.408  0.00  0.00      AP1   
ATOM   4291  CG2 THR A 260      28.308   9.782 -21.619  0.00  0.00      AP1   
ATOM   4292 HG21 THR A 260      28.101  10.783 -21.183  0.00  0.00      AP1   
ATOM   4293 HG22 THR A 260      28.835   9.905 -22.590  0.00  0.00      AP1   
ATOM   4294 HG23 THR A 260      27.381   9.199 -21.809  0.00  0.00      AP1   
ATOM   4295  C   THR A 260      29.267   7.787 -18.490  0.00  0.00      AP1   
ATOM   4296  O   THR A 260      29.005   6.590 -18.655  0.00  0.00      AP1   
ATOM   4297  N   PHE A 261      30.170   8.234 -17.597  0.00  0.00      AP1   
ATOM   4298  HN  PHE A 261      30.466   9.180 -17.493  0.00  0.00      AP1   
ATOM   4299  CA  PHE A 261      31.005   7.419 -16.701  0.00  0.00      AP1   
ATOM   4300  HA  PHE A 261      31.421   6.692 -17.382  0.00  0.00      AP1   
ATOM   4301  CB  PHE A 261      32.137   8.269 -16.124  0.00  0.00      AP1   
ATOM   4302  HB1 PHE A 261      32.923   8.643 -16.813  0.00  0.00      AP1   
ATOM   4303  HB2 PHE A 261      31.719   9.173 -15.630  0.00  0.00      AP1   
ATOM   4304  CG  PHE A 261      33.046   7.436 -15.145  0.00  0.00      AP1   
ATOM   4305  CD1 PHE A 261      34.032   6.622 -15.620  0.00  0.00      AP1   
ATOM   4306  HD1 PHE A 261      34.149   6.551 -16.691  0.00  0.00      AP1   
ATOM   4307  CE1 PHE A 261      34.616   5.664 -14.744  0.00  0.00      AP1   
ATOM   4308  HE1 PHE A 261      35.356   4.955 -15.086  0.00  0.00      AP1   
ATOM   4309  CZ  PHE A 261      34.377   5.850 -13.364  0.00  0.00      AP1   
ATOM   4310  HZ  PHE A 261      34.794   5.088 -12.722  0.00  0.00      AP1   
ATOM   4311  CD2 PHE A 261      32.815   7.610 -13.796  0.00  0.00      AP1   
ATOM   4312  HD2 PHE A 261      32.045   8.285 -13.452  0.00  0.00      AP1   
ATOM   4313  CE2 PHE A 261      33.473   6.819 -12.883  0.00  0.00      AP1   
ATOM   4314  HE2 PHE A 261      33.308   6.866 -11.817  0.00  0.00      AP1   
ATOM   4315  C   PHE A 261      30.260   6.537 -15.710  0.00  0.00      AP1   
ATOM   4316  O   PHE A 261      29.326   7.029 -15.075  0.00  0.00      AP1   
ATOM   4317  N   LYS A 262      30.591   5.213 -15.749  0.00  0.00      AP1   
ATOM   4318  HN  LYS A 262      31.391   4.881 -16.241  0.00  0.00      AP1   
ATOM   4319  CA  LYS A 262      30.071   4.193 -14.896  0.00  0.00      AP1   
ATOM   4320  HA  LYS A 262      29.007   4.324 -14.770  0.00  0.00      AP1   
ATOM   4321  CB  LYS A 262      30.368   2.745 -15.307  0.00  0.00      AP1   
ATOM   4322  HB1 LYS A 262      31.457   2.528 -15.262  0.00  0.00      AP1   
ATOM   4323  HB2 LYS A 262      29.871   2.118 -14.536  0.00  0.00      AP1   
ATOM   4324  CG  LYS A 262      30.018   2.218 -16.745  0.00  0.00      AP1   
ATOM   4325  HG1 LYS A 262      30.661   2.636 -17.549  0.00  0.00      AP1   
ATOM   4326  HG2 LYS A 262      30.248   1.133 -16.824  0.00  0.00      AP1   
ATOM   4327  CD  LYS A 262      28.600   2.388 -17.144  0.00  0.00      AP1   
ATOM   4328  HD1 LYS A 262      28.427   1.845 -18.097  0.00  0.00      AP1   
ATOM   4329  HD2 LYS A 262      27.875   2.029 -16.383  0.00  0.00      AP1   
ATOM   4330  CE  LYS A 262      28.224   3.788 -17.534  0.00  0.00      AP1   
ATOM   4331  HE1 LYS A 262      28.243   4.468 -16.655  0.00  0.00      AP1   
ATOM   4332  HE2 LYS A 262      28.851   4.200 -18.353  0.00  0.00      AP1   
ATOM   4333  NZ  LYS A 262      26.810   3.817 -18.049  0.00  0.00      AP1   
ATOM   4334  HZ1 LYS A 262      26.137   3.419 -17.363  0.00  0.00      AP1   
ATOM   4335  HZ2 LYS A 262      26.565   4.807 -18.252  0.00  0.00      AP1   
ATOM   4336  HZ3 LYS A 262      26.685   3.202 -18.879  0.00  0.00      AP1   
ATOM   4337  C   LYS A 262      30.523   4.360 -13.456  0.00  0.00      AP1   
ATOM   4338  O   LYS A 262      31.663   4.205 -13.049  0.00  0.00      AP1   
ATOM   4339  N   TYR A 263      29.545   4.750 -12.633  0.00  0.00      AP1   
ATOM   4340  HN  TYR A 263      28.616   5.050 -12.836  0.00  0.00      AP1   
ATOM   4341  CA  TYR A 263      29.841   5.079 -11.285  0.00  0.00      AP1   
ATOM   4342  HA  TYR A 263      30.551   5.892 -11.247  0.00  0.00      AP1   
ATOM   4343  CB  TYR A 263      28.626   5.838 -10.682  0.00  0.00      AP1   
ATOM   4344  HB1 TYR A 263      27.772   5.128 -10.656  0.00  0.00      AP1   
ATOM   4345  HB2 TYR A 263      28.917   6.142  -9.653  0.00  0.00      AP1   
ATOM   4346  CG  TYR A 263      28.222   7.094 -11.354  0.00  0.00      AP1   
ATOM   4347  CD1 TYR A 263      29.163   7.925 -11.962  0.00  0.00      AP1   
ATOM   4348  HD1 TYR A 263      30.217   7.701 -12.048  0.00  0.00      AP1   
ATOM   4349  CE1 TYR A 263      28.726   9.015 -12.632  0.00  0.00      AP1   
ATOM   4350  HE1 TYR A 263      29.404   9.735 -13.067  0.00  0.00      AP1   
ATOM   4351  CZ  TYR A 263      27.344   9.304 -12.778  0.00  0.00      AP1   
ATOM   4352  OH  TYR A 263      26.800  10.497 -13.440  0.00  0.00      AP1   
ATOM   4353  HH  TYR A 263      27.492  10.902 -13.967  0.00  0.00      AP1   
ATOM   4354  CD2 TYR A 263      26.818   7.366 -11.411  0.00  0.00      AP1   
ATOM   4355  HD2 TYR A 263      26.064   6.665 -11.083  0.00  0.00      AP1   
ATOM   4356  CE2 TYR A 263      26.396   8.458 -12.149  0.00  0.00      AP1   
ATOM   4357  HE2 TYR A 263      25.361   8.761 -12.202  0.00  0.00      AP1   
ATOM   4358  C   TYR A 263      30.203   3.791 -10.440  0.00  0.00      AP1   
ATOM   4359  O   TYR A 263      29.795   2.694 -10.803  0.00  0.00      AP1   
ATOM   4360  N   PRO A 264      30.971   3.847  -9.315  0.00  0.00      AP1   
ATOM   4361  CD  PRO A 264      31.924   4.843  -9.067  0.00  0.00      AP1   
ATOM   4362  HD1 PRO A 264      31.499   5.393  -8.201  0.00  0.00      AP1   
ATOM   4363  HD2 PRO A 264      31.958   5.644  -9.837  0.00  0.00      AP1   
ATOM   4364  CA  PRO A 264      31.358   2.612  -8.630  0.00  0.00      AP1   
ATOM   4365  HA  PRO A 264      31.635   1.819  -9.310  0.00  0.00      AP1   
ATOM   4366  CB  PRO A 264      32.515   3.105  -7.682  0.00  0.00      AP1   
ATOM   4367  HB1 PRO A 264      33.259   2.305  -7.480  0.00  0.00      AP1   
ATOM   4368  HB2 PRO A 264      32.260   3.589  -6.715  0.00  0.00      AP1   
ATOM   4369  CG  PRO A 264      33.222   4.158  -8.602  0.00  0.00      AP1   
ATOM   4370  HG1 PRO A 264      33.686   3.706  -9.505  0.00  0.00      AP1   
ATOM   4371  HG2 PRO A 264      33.916   4.750  -7.968  0.00  0.00      AP1   
ATOM   4372  C   PRO A 264      30.286   2.068  -7.793  0.00  0.00      AP1   
ATOM   4373  O   PRO A 264      30.302   0.852  -7.618  0.00  0.00      AP1   
ATOM   4374  N   ILE A 265      29.437   2.942  -7.147  0.00  0.00      AP1   
ATOM   4375  HN  ILE A 265      29.591   3.915  -7.301  0.00  0.00      AP1   
ATOM   4376  CA  ILE A 265      28.333   2.683  -6.249  0.00  0.00      AP1   
ATOM   4377  HA  ILE A 265      28.334   1.626  -6.025  0.00  0.00      AP1   
ATOM   4378  CB  ILE A 265      28.557   3.217  -4.856  0.00  0.00      AP1   
ATOM   4379  HB  ILE A 265      28.878   4.278  -4.932  0.00  0.00      AP1   
ATOM   4380  CG2 ILE A 265      27.294   3.050  -3.911  0.00  0.00      AP1   
ATOM   4381 HG21 ILE A 265      27.583   3.038  -2.839  0.00  0.00      AP1   
ATOM   4382 HG22 ILE A 265      26.478   3.764  -4.151  0.00  0.00      AP1   
ATOM   4383 HG23 ILE A 265      26.783   2.075  -4.059  0.00  0.00      AP1   
ATOM   4384  CG1 ILE A 265      29.733   2.456  -4.208  0.00  0.00      AP1   
ATOM   4385 HG11 ILE A 265      30.665   2.519  -4.811  0.00  0.00      AP1   
ATOM   4386 HG12 ILE A 265      30.006   2.923  -3.238  0.00  0.00      AP1   
ATOM   4387  CD  ILE A 265      29.476   0.977  -3.987  0.00  0.00      AP1   
ATOM   4388  HD1 ILE A 265      30.337   0.714  -3.335  0.00  0.00      AP1   
ATOM   4389  HD2 ILE A 265      28.542   0.680  -3.463  0.00  0.00      AP1   
ATOM   4390  HD3 ILE A 265      29.556   0.378  -4.919  0.00  0.00      AP1   
ATOM   4391  C   ILE A 265      27.067   3.238  -6.867  0.00  0.00      AP1   
ATOM   4392  O   ILE A 265      27.066   4.409  -7.343  0.00  0.00      AP1   
ATOM   4393  N   SER A 266      26.007   2.428  -6.850  0.00  0.00      AP1   
ATOM   4394  HN  SER A 266      26.036   1.510  -6.462  0.00  0.00      AP1   
ATOM   4395  CA  SER A 266      24.680   2.948  -7.241  0.00  0.00      AP1   
ATOM   4396  HA  SER A 266      24.789   3.793  -7.905  0.00  0.00      AP1   
ATOM   4397  CB  SER A 266      23.866   1.914  -7.991  0.00  0.00      AP1   
ATOM   4398  HB1 SER A 266      23.727   0.984  -7.400  0.00  0.00      AP1   
ATOM   4399  HB2 SER A 266      22.878   2.294  -8.329  0.00  0.00      AP1   
ATOM   4400  OG  SER A 266      24.476   1.531  -9.127  0.00  0.00      AP1   
ATOM   4401  HG1 SER A 266      25.377   1.234  -8.980  0.00  0.00      AP1   
ATOM   4402  C   SER A 266      23.821   3.364  -6.088  0.00  0.00      AP1   
ATOM   4403  O   SER A 266      23.797   2.667  -5.044  0.00  0.00      AP1   
ATOM   4404  N   TYR A 267      23.082   4.448  -6.354  0.00  0.00      AP1   
ATOM   4405  HN  TYR A 267      23.207   4.971  -7.194  0.00  0.00      AP1   
ATOM   4406  CA  TYR A 267      22.427   5.110  -5.304  0.00  0.00      AP1   
ATOM   4407  HA  TYR A 267      22.598   4.636  -4.348  0.00  0.00      AP1   
ATOM   4408  CB  TYR A 267      22.752   6.625  -5.147  0.00  0.00      AP1   
ATOM   4409  HB1 TYR A 267      22.363   7.319  -5.923  0.00  0.00      AP1   
ATOM   4410  HB2 TYR A 267      22.163   6.929  -4.255  0.00  0.00      AP1   
ATOM   4411  CG  TYR A 267      24.161   6.915  -4.851  0.00  0.00      AP1   
ATOM   4412  CD1 TYR A 267      24.665   6.836  -3.549  0.00  0.00      AP1   
ATOM   4413  HD1 TYR A 267      24.059   6.529  -2.710  0.00  0.00      AP1   
ATOM   4414  CE1 TYR A 267      25.973   7.241  -3.286  0.00  0.00      AP1   
ATOM   4415  HE1 TYR A 267      26.318   7.138  -2.268  0.00  0.00      AP1   
ATOM   4416  CZ  TYR A 267      26.800   7.708  -4.340  0.00  0.00      AP1   
ATOM   4417  OH  TYR A 267      28.095   8.205  -4.061  0.00  0.00      AP1   
ATOM   4418  HH  TYR A 267      28.195   8.838  -4.776  0.00  0.00      AP1   
ATOM   4419  CD2 TYR A 267      25.012   7.309  -5.865  0.00  0.00      AP1   
ATOM   4420  HD2 TYR A 267      24.720   7.293  -6.904  0.00  0.00      AP1   
ATOM   4421  CE2 TYR A 267      26.339   7.664  -5.624  0.00  0.00      AP1   
ATOM   4422  HE2 TYR A 267      26.981   7.800  -6.482  0.00  0.00      AP1   
ATOM   4423  C   TYR A 267      20.934   4.947  -5.398  0.00  0.00      AP1   
ATOM   4424  O   TYR A 267      20.295   5.207  -6.410  0.00  0.00      AP1   
ATOM   4425  N   LYS A 268      20.252   4.539  -4.278  0.00  0.00      AP1   
ATOM   4426  HN  LYS A 268      20.716   4.155  -3.483  0.00  0.00      AP1   
ATOM   4427  CA  LYS A 268      18.801   4.360  -4.222  0.00  0.00      AP1   
ATOM   4428  HA  LYS A 268      18.405   4.720  -5.160  0.00  0.00      AP1   
ATOM   4429  CB  LYS A 268      18.344   2.895  -4.116  0.00  0.00      AP1   
ATOM   4430  HB1 LYS A 268      18.729   2.316  -4.983  0.00  0.00      AP1   
ATOM   4431  HB2 LYS A 268      18.618   2.466  -3.129  0.00  0.00      AP1   
ATOM   4432  CG  LYS A 268      16.791   2.817  -4.207  0.00  0.00      AP1   
ATOM   4433  HG1 LYS A 268      16.457   1.763  -4.093  0.00  0.00      AP1   
ATOM   4434  HG2 LYS A 268      16.379   3.393  -3.351  0.00  0.00      AP1   
ATOM   4435  CD  LYS A 268      16.200   3.436  -5.474  0.00  0.00      AP1   
ATOM   4436  HD1 LYS A 268      16.403   4.522  -5.600  0.00  0.00      AP1   
ATOM   4437  HD2 LYS A 268      16.644   2.885  -6.331  0.00  0.00      AP1   
ATOM   4438  CE  LYS A 268      14.651   3.148  -5.787  0.00  0.00      AP1   
ATOM   4439  HE1 LYS A 268      14.419   3.437  -6.834  0.00  0.00      AP1   
ATOM   4440  HE2 LYS A 268      14.567   2.041  -5.803  0.00  0.00      AP1   
ATOM   4441  NZ  LYS A 268      13.707   3.841  -4.881  0.00  0.00      AP1   
ATOM   4442  HZ1 LYS A 268      12.892   3.245  -4.634  0.00  0.00      AP1   
ATOM   4443  HZ2 LYS A 268      14.137   4.141  -3.983  0.00  0.00      AP1   
ATOM   4444  HZ3 LYS A 268      13.503   4.769  -5.303  0.00  0.00      AP1   
ATOM   4445  C   LYS A 268      18.197   5.269  -3.151  0.00  0.00      AP1   
ATOM   4446  O   LYS A 268      18.210   4.919  -1.945  0.00  0.00      AP1   
ATOM   4447  N   PRO A 269      17.549   6.416  -3.499  0.00  0.00      AP1   
ATOM   4448  CD  PRO A 269      17.793   7.175  -4.716  0.00  0.00      AP1   
ATOM   4449  HD1 PRO A 269      17.173   6.760  -5.539  0.00  0.00      AP1   
ATOM   4450  HD2 PRO A 269      18.853   7.177  -5.051  0.00  0.00      AP1   
ATOM   4451  CA  PRO A 269      16.606   7.047  -2.515  0.00  0.00      AP1   
ATOM   4452  HA  PRO A 269      16.947   7.385  -1.548  0.00  0.00      AP1   
ATOM   4453  CB  PRO A 269      16.126   8.262  -3.408  0.00  0.00      AP1   
ATOM   4454  HB1 PRO A 269      15.920   9.159  -2.787  0.00  0.00      AP1   
ATOM   4455  HB2 PRO A 269      15.119   8.136  -3.860  0.00  0.00      AP1   
ATOM   4456  CG  PRO A 269      17.322   8.535  -4.378  0.00  0.00      AP1   
ATOM   4457  HG1 PRO A 269      18.099   9.113  -3.834  0.00  0.00      AP1   
ATOM   4458  HG2 PRO A 269      16.974   9.111  -5.262  0.00  0.00      AP1   
ATOM   4459  C   PRO A 269      15.446   6.165  -2.133  0.00  0.00      AP1   
ATOM   4460  O   PRO A 269      14.707   5.744  -2.995  0.00  0.00      AP1   
ATOM   4461  N   LEU A 270      15.185   5.980  -0.806  0.00  0.00      AP1   
ATOM   4462  HN  LEU A 270      15.870   6.253  -0.135  0.00  0.00      AP1   
ATOM   4463  CA  LEU A 270      14.135   5.119  -0.248  0.00  0.00      AP1   
ATOM   4464  HA  LEU A 270      14.008   4.307  -0.949  0.00  0.00      AP1   
ATOM   4465  CB  LEU A 270      14.315   4.593   1.236  0.00  0.00      AP1   
ATOM   4466  HB1 LEU A 270      14.534   5.345   2.025  0.00  0.00      AP1   
ATOM   4467  HB2 LEU A 270      13.331   4.118   1.440  0.00  0.00      AP1   
ATOM   4468  CG  LEU A 270      15.347   3.451   1.514  0.00  0.00      AP1   
ATOM   4469  HG  LEU A 270      16.322   3.785   1.101  0.00  0.00      AP1   
ATOM   4470  CD1 LEU A 270      15.495   3.278   3.025  0.00  0.00      AP1   
ATOM   4471 HD11 LEU A 270      14.571   2.850   3.471  0.00  0.00      AP1   
ATOM   4472 HD12 LEU A 270      16.301   2.514   3.047  0.00  0.00      AP1   
ATOM   4473 HD13 LEU A 270      15.747   4.190   3.606  0.00  0.00      AP1   
ATOM   4474  CD2 LEU A 270      15.055   2.105   0.798  0.00  0.00      AP1   
ATOM   4475 HD21 LEU A 270      14.058   1.655   0.992  0.00  0.00      AP1   
ATOM   4476 HD22 LEU A 270      15.081   2.304  -0.295  0.00  0.00      AP1   
ATOM   4477 HD23 LEU A 270      15.793   1.316   1.058  0.00  0.00      AP1   
ATOM   4478  C   LEU A 270      12.868   5.989  -0.327  0.00  0.00      AP1   
ATOM   4479  O   LEU A 270      12.788   7.047   0.342  0.00  0.00      AP1   
ATOM   4480  N   LYS A 271      11.803   5.534  -1.022  0.00  0.00      AP1   
ATOM   4481  HN  LYS A 271      11.774   4.746  -1.633  0.00  0.00      AP1   
ATOM   4482  CA  LYS A 271      10.558   6.226  -1.131  0.00  0.00      AP1   
ATOM   4483  HA  LYS A 271      10.661   7.222  -0.725  0.00  0.00      AP1   
ATOM   4484  CB  LYS A 271      10.009   6.206  -2.542  0.00  0.00      AP1   
ATOM   4485  HB1 LYS A 271       9.896   5.200  -3.000  0.00  0.00      AP1   
ATOM   4486  HB2 LYS A 271       8.961   6.565  -2.626  0.00  0.00      AP1   
ATOM   4487  CG  LYS A 271      10.742   7.155  -3.505  0.00  0.00      AP1   
ATOM   4488  HG1 LYS A 271      11.776   6.753  -3.545  0.00  0.00      AP1   
ATOM   4489  HG2 LYS A 271      10.286   7.110  -4.517  0.00  0.00      AP1   
ATOM   4490  CD  LYS A 271      10.711   8.613  -3.108  0.00  0.00      AP1   
ATOM   4491  HD1 LYS A 271       9.627   8.854  -3.127  0.00  0.00      AP1   
ATOM   4492  HD2 LYS A 271      11.185   8.655  -2.104  0.00  0.00      AP1   
ATOM   4493  CE  LYS A 271      11.504   9.500  -4.072  0.00  0.00      AP1   
ATOM   4494  HE1 LYS A 271      12.603   9.339  -4.072  0.00  0.00      AP1   
ATOM   4495  HE2 LYS A 271      11.046   9.483  -5.084  0.00  0.00      AP1   
ATOM   4496  NZ  LYS A 271      11.439  10.892  -3.549  0.00  0.00      AP1   
ATOM   4497  HZ1 LYS A 271      11.991  11.082  -2.689  0.00  0.00      AP1   
ATOM   4498  HZ2 LYS A 271      11.718  11.639  -4.217  0.00  0.00      AP1   
ATOM   4499  HZ3 LYS A 271      10.491  11.221  -3.275  0.00  0.00      AP1   
ATOM   4500  C   LYS A 271       9.472   5.632  -0.176  0.00  0.00      AP1   
ATOM   4501  O   LYS A 271       9.234   4.400  -0.115  0.00  0.00      AP1   
ATOM   4502  N   ALA A 272       8.810   6.559   0.619  0.00  0.00      AP1   
ATOM   4503  HN  ALA A 272       9.057   7.506   0.808  0.00  0.00      AP1   
ATOM   4504  CA  ALA A 272       7.587   6.172   1.353  0.00  0.00      AP1   
ATOM   4505  HA  ALA A 272       7.728   5.274   1.935  0.00  0.00      AP1   
ATOM   4506  CB  ALA A 272       7.203   7.388   2.266  0.00  0.00      AP1   
ATOM   4507  HB1 ALA A 272       7.069   8.377   1.778  0.00  0.00      AP1   
ATOM   4508  HB2 ALA A 272       6.231   7.221   2.778  0.00  0.00      AP1   
ATOM   4509  HB3 ALA A 272       7.986   7.487   3.047  0.00  0.00      AP1   
ATOM   4510  C   ALA A 272       6.431   5.991   0.363  0.00  0.00      AP1   
ATOM   4511  O   ALA A 272       5.615   5.032   0.458  0.00  0.00      AP1   
ATOM   4512  N   GLU A 273       6.329   6.922  -0.569  0.00  0.00      AP1   
ATOM   4513  HN  GLU A 273       6.873   7.757  -0.538  0.00  0.00      AP1   
ATOM   4514  CA  GLU A 273       5.209   7.008  -1.441  0.00  0.00      AP1   
ATOM   4515  HA  GLU A 273       4.284   7.019  -0.885  0.00  0.00      AP1   
ATOM   4516  CB  GLU A 273       5.409   8.277  -2.237  0.00  0.00      AP1   
ATOM   4517  HB1 GLU A 273       6.285   8.100  -2.897  0.00  0.00      AP1   
ATOM   4518  HB2 GLU A 273       4.522   8.455  -2.881  0.00  0.00      AP1   
ATOM   4519  CG  GLU A 273       5.485   9.666  -1.514  0.00  0.00      AP1   
ATOM   4520  HG1 GLU A 273       4.504   9.726  -0.997  0.00  0.00      AP1   
ATOM   4521  HG2 GLU A 273       6.290   9.681  -0.748  0.00  0.00      AP1   
ATOM   4522  CD  GLU A 273       5.645  10.884  -2.444  0.00  0.00      AP1   
ATOM   4523  OE1 GLU A 273       6.469  11.794  -2.227  0.00  0.00      AP1   
ATOM   4524  OE2 GLU A 273       4.909  10.825  -3.483  0.00  0.00      AP1   
ATOM   4525  C   GLU A 273       5.094   5.915  -2.360  0.00  0.00      AP1   
ATOM   4526  O   GLU A 273       6.005   5.593  -3.107  0.00  0.00      AP1   
ATOM   4527  N   THR A 274       3.920   5.285  -2.375  0.00  0.00      AP1   
ATOM   4528  HN  THR A 274       3.127   5.662  -1.902  0.00  0.00      AP1   
ATOM   4529  CA  THR A 274       3.716   4.182  -3.232  0.00  0.00      AP1   
ATOM   4530  HA  THR A 274       4.116   4.464  -4.195  0.00  0.00      AP1   
ATOM   4531  CB  THR A 274       4.083   2.844  -2.740  0.00  0.00      AP1   
ATOM   4532  HB  THR A 274       5.181   2.883  -2.581  0.00  0.00      AP1   
ATOM   4533  OG1 THR A 274       3.906   1.783  -3.726  0.00  0.00      AP1   
ATOM   4534  HG1 THR A 274       4.561   2.053  -4.374  0.00  0.00      AP1   
ATOM   4535  CG2 THR A 274       3.412   2.436  -1.426  0.00  0.00      AP1   
ATOM   4536 HG21 THR A 274       3.804   1.492  -0.991  0.00  0.00      AP1   
ATOM   4537 HG22 THR A 274       3.575   3.266  -0.705  0.00  0.00      AP1   
ATOM   4538 HG23 THR A 274       2.327   2.319  -1.634  0.00  0.00      AP1   
ATOM   4539  C   THR A 274       2.233   4.243  -3.429  0.00  0.00      AP1   
ATOM   4540  O   THR A 274       1.542   4.797  -2.550  0.00  0.00      AP1   
ATOM   4541  N   THR A 275       1.712   3.586  -4.510  0.00  0.00      AP1   
ATOM   4542  HN  THR A 275       2.330   3.063  -5.092  0.00  0.00      AP1   
ATOM   4543  CA  THR A 275       0.298   3.638  -4.827  0.00  0.00      AP1   
ATOM   4544  HA  THR A 275      -0.108   4.336  -4.110  0.00  0.00      AP1   
ATOM   4545  CB  THR A 275      -0.250   4.163  -6.134  0.00  0.00      AP1   
ATOM   4546  HB  THR A 275      -0.014   3.444  -6.948  0.00  0.00      AP1   
ATOM   4547  OG1 THR A 275       0.421   5.430  -6.479  0.00  0.00      AP1   
ATOM   4548  HG1 THR A 275       1.366   5.364  -6.322  0.00  0.00      AP1   
ATOM   4549  CG2 THR A 275      -1.715   4.579  -6.070  0.00  0.00      AP1   
ATOM   4550 HG21 THR A 275      -1.913   5.254  -5.210  0.00  0.00      AP1   
ATOM   4551 HG22 THR A 275      -1.891   5.089  -7.041  0.00  0.00      AP1   
ATOM   4552 HG23 THR A 275      -2.439   3.744  -5.953  0.00  0.00      AP1   
ATOM   4553  C   THR A 275      -0.212   2.322  -4.509  0.00  0.00      AP1   
ATOM   4554  O   THR A 275      -1.311   1.953  -4.826  0.00  0.00      AP1   
ATOM   4555  N   ASP A 276       0.641   1.536  -3.893  0.00  0.00      AP1   
ATOM   4556  HN  ASP A 276       1.536   1.880  -3.620  0.00  0.00      AP1   
ATOM   4557  CA  ASP A 276       0.387   0.145  -3.432  0.00  0.00      AP1   
ATOM   4558  HA  ASP A 276      -0.432  -0.138  -4.077  0.00  0.00      AP1   
ATOM   4559  CB  ASP A 276       1.689  -0.736  -3.585  0.00  0.00      AP1   
ATOM   4560  HB1 ASP A 276       2.438  -0.092  -3.077  0.00  0.00      AP1   
ATOM   4561  HB2 ASP A 276       1.661  -1.789  -3.233  0.00  0.00      AP1   
ATOM   4562  CG  ASP A 276       1.867  -1.056  -5.042  0.00  0.00      AP1   
ATOM   4563  OD1 ASP A 276       1.111  -0.556  -5.977  0.00  0.00      AP1   
ATOM   4564  OD2 ASP A 276       2.832  -1.851  -5.306  0.00  0.00      AP1   
ATOM   4565  C   ASP A 276      -0.218   0.221  -2.036  0.00  0.00      AP1   
ATOM   4566  O   ASP A 276      -0.105   1.208  -1.285  0.00  0.00      AP1   
ATOM   4567  N   ASP A 277      -0.836  -0.914  -1.614  0.00  0.00      AP1   
ATOM   4568  HN  ASP A 277      -0.499  -1.734  -2.070  0.00  0.00      AP1   
ATOM   4569  CA  ASP A 277      -1.577  -1.071  -0.399  0.00  0.00      AP1   
ATOM   4570  HA  ASP A 277      -2.259  -0.234  -0.377  0.00  0.00      AP1   
ATOM   4571  CB  ASP A 277      -2.314  -2.436  -0.164  0.00  0.00      AP1   
ATOM   4572  HB1 ASP A 277      -1.762  -3.396  -0.258  0.00  0.00      AP1   
ATOM   4573  HB2 ASP A 277      -2.824  -2.375   0.821  0.00  0.00      AP1   
ATOM   4574  CG  ASP A 277      -3.444  -2.513  -1.162  0.00  0.00      AP1   
ATOM   4575  OD1 ASP A 277      -3.979  -3.626  -1.451  0.00  0.00      AP1   
ATOM   4576  OD2 ASP A 277      -3.921  -1.458  -1.653  0.00  0.00      AP1   
ATOM   4577  C   ASP A 277      -0.772  -0.704   0.811  0.00  0.00      AP1   
ATOM   4578  O   ASP A 277       0.460  -0.644   0.704  0.00  0.00      AP1   
ATOM   4579  N   GLU A 278      -1.338  -0.458   2.052  0.00  0.00      AP1   
ATOM   4580  HN  GLU A 278      -2.319  -0.577   2.187  0.00  0.00      AP1   
ATOM   4581  CA  GLU A 278      -0.595  -0.103   3.156  0.00  0.00      AP1   
ATOM   4582  HA  GLU A 278       0.065   0.687   2.829  0.00  0.00      AP1   
ATOM   4583  CB  GLU A 278      -1.472   0.530   4.296  0.00  0.00      AP1   
ATOM   4584  HB1 GLU A 278      -1.960   1.387   3.785  0.00  0.00      AP1   
ATOM   4585  HB2 GLU A 278      -2.366  -0.101   4.491  0.00  0.00      AP1   
ATOM   4586  CG  GLU A 278      -0.913   0.949   5.661  0.00  0.00      AP1   
ATOM   4587  HG1 GLU A 278      -1.718   1.282   6.350  0.00  0.00      AP1   
ATOM   4588  HG2 GLU A 278      -0.380   0.093   6.128  0.00  0.00      AP1   
ATOM   4589  CD  GLU A 278       0.137   1.998   5.402  0.00  0.00      AP1   
ATOM   4590  OE1 GLU A 278      -0.146   3.211   5.436  0.00  0.00      AP1   
ATOM   4591  OE2 GLU A 278       1.326   1.587   5.208  0.00  0.00      AP1   
ATOM   4592  C   GLU A 278       0.290  -1.340   3.673  0.00  0.00      AP1   
ATOM   4593  O   GLU A 278       0.066  -2.554   3.460  0.00  0.00      AP1   
ATOM   4594  N   GLU A 279       1.472  -1.010   4.247  0.00  0.00      AP1   
ATOM   4595  HN  GLU A 279       1.523  -0.037   4.459  0.00  0.00      AP1   
ATOM   4596  CA  GLU A 279       2.501  -1.941   4.503  0.00  0.00      AP1   
ATOM   4597  HA  GLU A 279       3.330  -1.338   4.843  0.00  0.00      AP1   
ATOM   4598  CB  GLU A 279       2.157  -2.956   5.643  0.00  0.00      AP1   
ATOM   4599  HB1 GLU A 279       1.277  -3.590   5.399  0.00  0.00      AP1   
ATOM   4600  HB2 GLU A 279       2.968  -3.714   5.694  0.00  0.00      AP1   
ATOM   4601  CG  GLU A 279       2.050  -2.350   7.114  0.00  0.00      AP1   
ATOM   4602  HG1 GLU A 279       3.036  -1.839   7.148  0.00  0.00      AP1   
ATOM   4603  HG2 GLU A 279       1.230  -1.631   7.329  0.00  0.00      AP1   
ATOM   4604  CD  GLU A 279       2.020  -3.386   8.256  0.00  0.00      AP1   
ATOM   4605  OE1 GLU A 279       3.122  -3.765   8.766  0.00  0.00      AP1   
ATOM   4606  OE2 GLU A 279       0.960  -3.913   8.605  0.00  0.00      AP1   
ATOM   4607  C   GLU A 279       3.291  -2.601   3.322  0.00  0.00      AP1   
ATOM   4608  O   GLU A 279       4.110  -3.501   3.486  0.00  0.00      AP1   
ATOM   4609  N   LEU A 280       3.118  -2.009   2.114  0.00  0.00      AP1   
ATOM   4610  HN  LEU A 280       2.316  -1.452   1.911  0.00  0.00      AP1   
ATOM   4611  CA  LEU A 280       3.858  -2.476   0.927  0.00  0.00      AP1   
ATOM   4612  HA  LEU A 280       4.491  -3.333   1.104  0.00  0.00      AP1   
ATOM   4613  CB  LEU A 280       2.866  -2.734  -0.243  0.00  0.00      AP1   
ATOM   4614  HB1 LEU A 280       2.309  -1.785  -0.393  0.00  0.00      AP1   
ATOM   4615  HB2 LEU A 280       3.493  -3.001  -1.120  0.00  0.00      AP1   
ATOM   4616  CG  LEU A 280       1.881  -3.871  -0.106  0.00  0.00      AP1   
ATOM   4617  HG  LEU A 280       1.224  -3.707   0.775  0.00  0.00      AP1   
ATOM   4618  CD1 LEU A 280       1.018  -4.009  -1.356  0.00  0.00      AP1   
ATOM   4619 HD11 LEU A 280       0.186  -4.676  -1.046  0.00  0.00      AP1   
ATOM   4620 HD12 LEU A 280       0.578  -3.033  -1.653  0.00  0.00      AP1   
ATOM   4621 HD13 LEU A 280       1.684  -4.250  -2.212  0.00  0.00      AP1   
ATOM   4622  CD2 LEU A 280       2.658  -5.164   0.191  0.00  0.00      AP1   
ATOM   4623 HD21 LEU A 280       3.475  -5.162  -0.562  0.00  0.00      AP1   
ATOM   4624 HD22 LEU A 280       3.283  -5.154   1.109  0.00  0.00      AP1   
ATOM   4625 HD23 LEU A 280       2.122  -6.106  -0.053  0.00  0.00      AP1   
ATOM   4626  C   LEU A 280       4.836  -1.410   0.409  0.00  0.00      AP1   
ATOM   4627  O   LEU A 280       5.493  -1.648  -0.568  0.00  0.00      AP1   
ATOM   4628  N   SER A 281       5.050  -0.259   1.112  0.00  0.00      AP1   
ATOM   4629  HN  SER A 281       4.447  -0.025   1.871  0.00  0.00      AP1   
ATOM   4630  CA  SER A 281       6.074   0.725   0.855  0.00  0.00      AP1   
ATOM   4631  HA  SER A 281       5.972   1.030  -0.176  0.00  0.00      AP1   
ATOM   4632  CB  SER A 281       5.986   2.076   1.708  0.00  0.00      AP1   
ATOM   4633  HB1 SER A 281       6.707   2.865   1.405  0.00  0.00      AP1   
ATOM   4634  HB2 SER A 281       4.952   2.415   1.484  0.00  0.00      AP1   
ATOM   4635  OG  SER A 281       6.205   1.922   3.118  0.00  0.00      AP1   
ATOM   4636  HG1 SER A 281       5.382   2.004   3.605  0.00  0.00      AP1   
ATOM   4637  C   SER A 281       7.481   0.204   1.076  0.00  0.00      AP1   
ATOM   4638  O   SER A 281       7.801  -0.569   2.016  0.00  0.00      AP1   
ATOM   4639  N   GLU A 282       8.406   0.625   0.218  0.00  0.00      AP1   
ATOM   4640  HN  GLU A 282       8.155   1.248  -0.518  0.00  0.00      AP1   
ATOM   4641  CA  GLU A 282       9.818   0.358   0.328  0.00  0.00      AP1   
ATOM   4642  HA  GLU A 282       9.813  -0.722   0.353  0.00  0.00      AP1   
ATOM   4643  CB  GLU A 282      10.521   0.918  -0.962  0.00  0.00      AP1   
ATOM   4644  HB1 GLU A 282      10.094   0.238  -1.730  0.00  0.00      AP1   
ATOM   4645  HB2 GLU A 282      10.157   1.948  -1.160  0.00  0.00      AP1   
ATOM   4646  CG  GLU A 282      12.062   0.988  -1.019  0.00  0.00      AP1   
ATOM   4647  HG1 GLU A 282      12.432   1.621  -0.184  0.00  0.00      AP1   
ATOM   4648  HG2 GLU A 282      12.574   0.005  -0.938  0.00  0.00      AP1   
ATOM   4649  CD  GLU A 282      12.560   1.812  -2.302  0.00  0.00      AP1   
ATOM   4650  OE1 GLU A 282      12.033   2.956  -2.497  0.00  0.00      AP1   
ATOM   4651  OE2 GLU A 282      13.323   1.285  -3.162  0.00  0.00      AP1   
ATOM   4652  C   GLU A 282      10.439   0.855   1.648  0.00  0.00      AP1   
ATOM   4653  O   GLU A 282      11.339   0.240   2.260  0.00  0.00      AP1   
ATOM   4654  N   GLN A 283       9.870   1.853   2.281  0.00  0.00      AP1   
ATOM   4655  HN  GLN A 283       9.126   2.332   1.821  0.00  0.00      AP1   
ATOM   4656  CA  GLN A 283      10.187   2.300   3.663  0.00  0.00      AP1   
ATOM   4657  HA  GLN A 283      11.266   2.305   3.687  0.00  0.00      AP1   
ATOM   4658  CB  GLN A 283       9.717   3.767   3.971  0.00  0.00      AP1   
ATOM   4659  HB1 GLN A 283      10.142   4.323   3.108  0.00  0.00      AP1   
ATOM   4660  HB2 GLN A 283       8.634   3.807   3.727  0.00  0.00      AP1   
ATOM   4661  CG  GLN A 283       9.882   4.405   5.292  0.00  0.00      AP1   
ATOM   4662  HG1 GLN A 283       9.680   5.484   5.126  0.00  0.00      AP1   
ATOM   4663  HG2 GLN A 283       9.416   3.857   6.138  0.00  0.00      AP1   
ATOM   4664  CD  GLN A 283      11.368   4.230   5.673  0.00  0.00      AP1   
ATOM   4665  OE1 GLN A 283      11.720   3.619   6.700  0.00  0.00      AP1   
ATOM   4666  NE2 GLN A 283      12.367   4.685   4.868  0.00  0.00      AP1   
ATOM   4667 HE21 GLN A 283      13.284   4.335   5.058  0.00  0.00      AP1   
ATOM   4668 HE22 GLN A 283      12.188   5.260   4.070  0.00  0.00      AP1   
ATOM   4669  C   GLN A 283       9.802   1.193   4.786  0.00  0.00      AP1   
ATOM   4670  O   GLN A 283      10.575   0.788   5.633  0.00  0.00      AP1   
ATOM   4671  N   GLU A 284       8.573   0.705   4.790  0.00  0.00      AP1   
ATOM   4672  HN  GLU A 284       7.952   0.997   4.066  0.00  0.00      AP1   
ATOM   4673  CA  GLU A 284       8.061  -0.472   5.554  0.00  0.00      AP1   
ATOM   4674  HA  GLU A 284       8.067  -0.247   6.610  0.00  0.00      AP1   
ATOM   4675  CB  GLU A 284       6.543  -0.767   5.315  0.00  0.00      AP1   
ATOM   4676  HB1 GLU A 284       6.255  -0.458   4.288  0.00  0.00      AP1   
ATOM   4677  HB2 GLU A 284       6.215  -1.811   5.509  0.00  0.00      AP1   
ATOM   4678  CG  GLU A 284       5.717   0.164   6.147  0.00  0.00      AP1   
ATOM   4679  HG1 GLU A 284       6.142   1.188   6.213  0.00  0.00      AP1   
ATOM   4680  HG2 GLU A 284       4.685   0.227   5.741  0.00  0.00      AP1   
ATOM   4681  CD  GLU A 284       5.547  -0.260   7.603  0.00  0.00      AP1   
ATOM   4682  OE1 GLU A 284       6.295  -1.099   8.123  0.00  0.00      AP1   
ATOM   4683  OE2 GLU A 284       4.610   0.298   8.286  0.00  0.00      AP1   
ATOM   4684  C   GLU A 284       8.844  -1.799   5.473  0.00  0.00      AP1   
ATOM   4685  O   GLU A 284       8.946  -2.518   6.480  0.00  0.00      AP1   
ATOM   4686  N   ARG A 285       9.253  -2.176   4.283  0.00  0.00      AP1   
ATOM   4687  HN  ARG A 285       8.900  -1.720   3.470  0.00  0.00      AP1   
ATOM   4688  CA  ARG A 285       9.963  -3.478   4.031  0.00  0.00      AP1   
ATOM   4689  HA  ARG A 285       9.653  -4.264   4.704  0.00  0.00      AP1   
ATOM   4690  CB  ARG A 285       9.726  -4.021   2.595  0.00  0.00      AP1   
ATOM   4691  HB1 ARG A 285      10.140  -3.339   1.823  0.00  0.00      AP1   
ATOM   4692  HB2 ARG A 285      10.141  -5.051   2.607  0.00  0.00      AP1   
ATOM   4693  CG  ARG A 285       8.257  -4.133   2.166  0.00  0.00      AP1   
ATOM   4694  HG1 ARG A 285       7.731  -3.195   2.446  0.00  0.00      AP1   
ATOM   4695  HG2 ARG A 285       8.254  -4.111   1.055  0.00  0.00      AP1   
ATOM   4696  CD  ARG A 285       7.352  -5.189   2.699  0.00  0.00      AP1   
ATOM   4697  HD1 ARG A 285       7.208  -5.098   3.797  0.00  0.00      AP1   
ATOM   4698  HD2 ARG A 285       6.322  -5.085   2.294  0.00  0.00      AP1   
ATOM   4699  NE  ARG A 285       7.936  -6.475   2.205  0.00  0.00      AP1   
ATOM   4700  HE  ARG A 285       8.330  -6.500   1.286  0.00  0.00      AP1   
ATOM   4701  CZ  ARG A 285       7.460  -7.705   2.593  0.00  0.00      AP1   
ATOM   4702  NH1 ARG A 285       7.841  -8.763   1.948  0.00  0.00      AP1   
ATOM   4703 HH11 ARG A 285       7.561  -9.658   2.293  0.00  0.00      AP1   
ATOM   4704 HH12 ARG A 285       8.437  -8.685   1.148  0.00  0.00      AP1   
ATOM   4705  NH2 ARG A 285       6.591  -7.723   3.574  0.00  0.00      AP1   
ATOM   4706 HH21 ARG A 285       6.293  -8.597   3.957  0.00  0.00      AP1   
ATOM   4707 HH22 ARG A 285       6.219  -6.833   3.837  0.00  0.00      AP1   
ATOM   4708  C   ARG A 285      11.431  -3.344   4.284  0.00  0.00      AP1   
ATOM   4709  O   ARG A 285      12.134  -4.312   4.291  0.00  0.00      AP1   
ATOM   4710  N   MET A 286      11.996  -2.135   4.559  0.00  0.00      AP1   
ATOM   4711  HN  MET A 286      11.460  -1.309   4.403  0.00  0.00      AP1   
ATOM   4712  CA  MET A 286      13.351  -1.966   4.861  0.00  0.00      AP1   
ATOM   4713  HA  MET A 286      13.935  -2.604   4.214  0.00  0.00      AP1   
ATOM   4714  CB  MET A 286      13.690  -0.496   4.439  0.00  0.00      AP1   
ATOM   4715  HB1 MET A 286      13.703  -0.308   3.344  0.00  0.00      AP1   
ATOM   4716  HB2 MET A 286      12.880   0.128   4.873  0.00  0.00      AP1   
ATOM   4717  CG  MET A 286      15.110  -0.089   4.986  0.00  0.00      AP1   
ATOM   4718  HG1 MET A 286      15.226   0.977   4.699  0.00  0.00      AP1   
ATOM   4719  HG2 MET A 286      15.087  -0.176   6.094  0.00  0.00      AP1   
ATOM   4720  SD  MET A 286      16.491  -1.034   4.211  0.00  0.00      AP1   
ATOM   4721  CE  MET A 286      17.780   0.054   4.800  0.00  0.00      AP1   
ATOM   4722  HE1 MET A 286      17.647   1.136   4.583  0.00  0.00      AP1   
ATOM   4723  HE2 MET A 286      17.838   0.126   5.907  0.00  0.00      AP1   
ATOM   4724  HE3 MET A 286      18.782  -0.290   4.468  0.00  0.00      AP1   
ATOM   4725  C   MET A 286      13.720  -2.432   6.306  0.00  0.00      AP1   
ATOM   4726  O   MET A 286      14.836  -2.679   6.611  0.00  0.00      AP1   
ATOM   4727  N   GLU A 287      12.691  -2.575   7.230  0.00  0.00      AP1   
ATOM   4728  HN  GLU A 287      11.780  -2.389   6.870  0.00  0.00      AP1   
ATOM   4729  CA  GLU A 287      12.894  -2.705   8.675  0.00  0.00      AP1   
ATOM   4730  HA  GLU A 287      13.572  -1.965   9.074  0.00  0.00      AP1   
ATOM   4731  CB  GLU A 287      11.534  -2.608   9.410  0.00  0.00      AP1   
ATOM   4732  HB1 GLU A 287      11.190  -1.569   9.220  0.00  0.00      AP1   
ATOM   4733  HB2 GLU A 287      10.795  -3.265   8.904  0.00  0.00      AP1   
ATOM   4734  CG  GLU A 287      11.556  -2.797  10.902  0.00  0.00      AP1   
ATOM   4735  HG1 GLU A 287      11.580  -3.876  11.168  0.00  0.00      AP1   
ATOM   4736  HG2 GLU A 287      12.429  -2.355  11.428  0.00  0.00      AP1   
ATOM   4737  CD  GLU A 287      10.314  -2.189  11.561  0.00  0.00      AP1   
ATOM   4738  OE1 GLU A 287       9.244  -2.581  11.246  0.00  0.00      AP1   
ATOM   4739  OE2 GLU A 287      10.545  -1.175  12.281  0.00  0.00      AP1   
ATOM   4740  C   GLU A 287      13.513  -4.076   9.025  0.00  0.00      AP1   
ATOM   4741  O   GLU A 287      14.012  -4.228  10.142  0.00  0.00      AP1   
ATOM   4742  N   ILE A 288      13.536  -4.966   8.053  0.00  0.00      AP1   
ATOM   4743  HN  ILE A 288      13.115  -4.682   7.195  0.00  0.00      AP1   
ATOM   4744  CA  ILE A 288      14.087  -6.285   8.157  0.00  0.00      AP1   
ATOM   4745  HA  ILE A 288      13.688  -6.709   9.066  0.00  0.00      AP1   
ATOM   4746  CB  ILE A 288      13.694  -7.221   6.982  0.00  0.00      AP1   
ATOM   4747  HB  ILE A 288      12.583  -7.213   6.997  0.00  0.00      AP1   
ATOM   4748  CG2 ILE A 288      14.154  -6.625   5.590  0.00  0.00      AP1   
ATOM   4749 HG21 ILE A 288      15.237  -6.722   5.359  0.00  0.00      AP1   
ATOM   4750 HG22 ILE A 288      13.657  -7.270   4.834  0.00  0.00      AP1   
ATOM   4751 HG23 ILE A 288      13.776  -5.593   5.431  0.00  0.00      AP1   
ATOM   4752  CG1 ILE A 288      14.205  -8.684   7.163  0.00  0.00      AP1   
ATOM   4753 HG11 ILE A 288      13.668  -9.077   6.273  0.00  0.00      AP1   
ATOM   4754 HG12 ILE A 288      15.279  -8.924   7.004  0.00  0.00      AP1   
ATOM   4755  CD  ILE A 288      13.583  -9.403   8.380  0.00  0.00      AP1   
ATOM   4756  HD1 ILE A 288      14.017  -8.862   9.249  0.00  0.00      AP1   
ATOM   4757  HD2 ILE A 288      12.484  -9.392   8.221  0.00  0.00      AP1   
ATOM   4758  HD3 ILE A 288      13.929 -10.447   8.536  0.00  0.00      AP1   
ATOM   4759  C   ILE A 288      15.657  -6.228   8.190  0.00  0.00      AP1   
ATOM   4760  O   ILE A 288      16.376  -7.135   8.669  0.00  0.00      AP1   
ATOM   4761  N   ASN A 289      16.164  -5.125   7.708  0.00  0.00      AP1   
ATOM   4762  HN  ASN A 289      15.562  -4.464   7.268  0.00  0.00      AP1   
ATOM   4763  CA  ASN A 289      17.583  -4.948   7.776  0.00  0.00      AP1   
ATOM   4764  HA  ASN A 289      18.127  -5.877   7.690  0.00  0.00      AP1   
ATOM   4765  CB  ASN A 289      17.944  -4.010   6.561  0.00  0.00      AP1   
ATOM   4766  HB1 ASN A 289      17.380  -3.065   6.716  0.00  0.00      AP1   
ATOM   4767  HB2 ASN A 289      19.005  -3.680   6.550  0.00  0.00      AP1   
ATOM   4768  CG  ASN A 289      17.639  -4.808   5.319  0.00  0.00      AP1   
ATOM   4769  OD1 ASN A 289      17.928  -6.025   5.219  0.00  0.00      AP1   
ATOM   4770  ND2 ASN A 289      16.974  -4.166   4.334  0.00  0.00      AP1   
ATOM   4771 HD21 ASN A 289      16.984  -4.450   3.376  0.00  0.00      AP1   
ATOM   4772 HD22 ASN A 289      16.677  -3.228   4.513  0.00  0.00      AP1   
ATOM   4773  C   ASN A 289      18.043  -4.204   9.032  0.00  0.00      AP1   
ATOM   4774  O   ASN A 289      19.242  -4.035   9.381  0.00  0.00      AP1   
ATOM   4775  N   LEU A 290      17.140  -3.653   9.781  0.00  0.00      AP1   
ATOM   4776  HN  LEU A 290      16.207  -3.924   9.559  0.00  0.00      AP1   
ATOM   4777  CA  LEU A 290      17.339  -2.792  10.913  0.00  0.00      AP1   
ATOM   4778  HA  LEU A 290      18.366  -2.483  11.042  0.00  0.00      AP1   
ATOM   4779  CB  LEU A 290      16.463  -1.538  10.744  0.00  0.00      AP1   
ATOM   4780  HB1 LEU A 290      15.413  -1.900  10.784  0.00  0.00      AP1   
ATOM   4781  HB2 LEU A 290      16.717  -0.951  11.652  0.00  0.00      AP1   
ATOM   4782  CG  LEU A 290      16.535  -0.791   9.381  0.00  0.00      AP1   
ATOM   4783  HG  LEU A 290      16.199  -1.554   8.646  0.00  0.00      AP1   
ATOM   4784  CD1 LEU A 290      15.440   0.267   9.429  0.00  0.00      AP1   
ATOM   4785 HD11 LEU A 290      14.673   0.156  10.225  0.00  0.00      AP1   
ATOM   4786 HD12 LEU A 290      15.995   1.209   9.624  0.00  0.00      AP1   
ATOM   4787 HD13 LEU A 290      14.785   0.325   8.533  0.00  0.00      AP1   
ATOM   4788  CD2 LEU A 290      17.948  -0.273   9.021  0.00  0.00      AP1   
ATOM   4789 HD21 LEU A 290      18.538  -1.186   8.791  0.00  0.00      AP1   
ATOM   4790 HD22 LEU A 290      17.913   0.475   8.201  0.00  0.00      AP1   
ATOM   4791 HD23 LEU A 290      18.393   0.040   9.989  0.00  0.00      AP1   
ATOM   4792  C   LEU A 290      17.087  -3.663  12.153  0.00  0.00      AP1   
ATOM   4793  O   LEU A 290      16.902  -3.149  13.260  0.00  0.00      AP1   
ATOM   4794  N   LEU A 291      17.079  -4.995  12.003  0.00  0.00      AP1   
ATOM   4795  HN  LEU A 291      17.311  -5.336  11.095  0.00  0.00      AP1   
ATOM   4796  CA  LEU A 291      16.652  -6.017  12.974  0.00  0.00      AP1   
ATOM   4797  HA  LEU A 291      15.795  -5.583  13.468  0.00  0.00      AP1   
ATOM   4798  CB  LEU A 291      16.257  -7.382  12.257  0.00  0.00      AP1   
ATOM   4799  HB1 LEU A 291      15.486  -7.016  11.546  0.00  0.00      AP1   
ATOM   4800  HB2 LEU A 291      17.119  -7.843  11.729  0.00  0.00      AP1   
ATOM   4801  CG  LEU A 291      15.618  -8.450  13.173  0.00  0.00      AP1   
ATOM   4802  HG  LEU A 291      15.313  -7.986  14.136  0.00  0.00      AP1   
ATOM   4803  CD1 LEU A 291      14.380  -8.989  12.494  0.00  0.00      AP1   
ATOM   4804 HD11 LEU A 291      13.931  -9.879  12.984  0.00  0.00      AP1   
ATOM   4805 HD12 LEU A 291      13.575  -8.226  12.424  0.00  0.00      AP1   
ATOM   4806 HD13 LEU A 291      14.741  -9.298  11.490  0.00  0.00      AP1   
ATOM   4807  CD2 LEU A 291      16.645  -9.545  13.422  0.00  0.00      AP1   
ATOM   4808 HD21 LEU A 291      17.546  -9.122  13.916  0.00  0.00      AP1   
ATOM   4809 HD22 LEU A 291      16.188 -10.413  13.944  0.00  0.00      AP1   
ATOM   4810 HD23 LEU A 291      16.978  -9.928  12.433  0.00  0.00      AP1   
ATOM   4811  C   LEU A 291      17.741  -6.234  14.069  0.00  0.00      AP1   
ATOM   4812  O   LEU A 291      18.975  -6.237  13.800  0.00  0.00      AP1   
ATOM   4813  N   ARG A 292      17.233  -6.449  15.326  0.00  0.00      AP1   
ATOM   4814  HN  ARG A 292      16.240  -6.478  15.414  0.00  0.00      AP1   
ATOM   4815  CA  ARG A 292      18.002  -6.832  16.545  0.00  0.00      AP1   
ATOM   4816  HA  ARG A 292      19.005  -7.055  16.211  0.00  0.00      AP1   
ATOM   4817  CB  ARG A 292      18.061  -5.791  17.736  0.00  0.00      AP1   
ATOM   4818  HB1 ARG A 292      17.005  -5.612  18.031  0.00  0.00      AP1   
ATOM   4819  HB2 ARG A 292      18.441  -6.294  18.650  0.00  0.00      AP1   
ATOM   4820  CG  ARG A 292      18.889  -4.467  17.438  0.00  0.00      AP1   
ATOM   4821  HG1 ARG A 292      18.384  -3.903  16.625  0.00  0.00      AP1   
ATOM   4822  HG2 ARG A 292      18.853  -3.821  18.341  0.00  0.00      AP1   
ATOM   4823  CD  ARG A 292      20.430  -4.636  17.211  0.00  0.00      AP1   
ATOM   4824  HD1 ARG A 292      20.972  -3.683  17.392  0.00  0.00      AP1   
ATOM   4825  HD2 ARG A 292      20.958  -5.394  17.829  0.00  0.00      AP1   
ATOM   4826  NE  ARG A 292      20.610  -5.073  15.791  0.00  0.00      AP1   
ATOM   4827  HE  ARG A 292      19.863  -5.354  15.189  0.00  0.00      AP1   
ATOM   4828  CZ  ARG A 292      21.732  -5.464  15.278  0.00  0.00      AP1   
ATOM   4829  NH1 ARG A 292      22.927  -5.460  15.840  0.00  0.00      AP1   
ATOM   4830 HH11 ARG A 292      23.728  -5.653  15.274  0.00  0.00      AP1   
ATOM   4831 HH12 ARG A 292      23.098  -4.834  16.601  0.00  0.00      AP1   
ATOM   4832  NH2 ARG A 292      21.683  -5.925  14.040  0.00  0.00      AP1   
ATOM   4833 HH21 ARG A 292      22.577  -6.242  13.724  0.00  0.00      AP1   
ATOM   4834 HH22 ARG A 292      20.826  -6.171  13.588  0.00  0.00      AP1   
ATOM   4835  C   ARG A 292      17.353  -8.150  16.936  0.00  0.00      AP1   
ATOM   4836  O   ARG A 292      16.156  -8.457  17.007  0.00  0.00      AP1   
ATOM   4837  N   ASN A 293      18.161  -9.125  17.279  0.00  0.00      AP1   
ATOM   4838  HN  ASN A 293      19.137  -8.956  17.170  0.00  0.00      AP1   
ATOM   4839  CA  ASN A 293      17.786 -10.509  17.659  0.00  0.00      AP1   
ATOM   4840  HA  ASN A 293      17.074 -10.857  16.926  0.00  0.00      AP1   
ATOM   4841  CB  ASN A 293      18.985 -11.427  17.793  0.00  0.00      AP1   
ATOM   4842  HB1 ASN A 293      19.737 -10.881  18.403  0.00  0.00      AP1   
ATOM   4843  HB2 ASN A 293      18.734 -12.401  18.264  0.00  0.00      AP1   
ATOM   4844  CG  ASN A 293      19.497 -11.766  16.376  0.00  0.00      AP1   
ATOM   4845  OD1 ASN A 293      18.851 -11.905  15.356  0.00  0.00      AP1   
ATOM   4846  ND2 ASN A 293      20.799 -12.193  16.308  0.00  0.00      AP1   
ATOM   4847 HD21 ASN A 293      21.146 -12.491  15.419  0.00  0.00      AP1   
ATOM   4848 HD22 ASN A 293      21.418 -12.104  17.088  0.00  0.00      AP1   
ATOM   4849  C   ASN A 293      17.019 -10.528  19.003  0.00  0.00      AP1   
ATOM   4850  O   ASN A 293      17.054  -9.671  19.861  0.00  0.00      AP1   
ATOM   4851  N   ASP A 294      16.316 -11.661  19.227  0.00  0.00      AP1   
ATOM   4852  HN  ASP A 294      16.378 -12.383  18.543  0.00  0.00      AP1   
ATOM   4853  CA  ASP A 294      15.547 -11.986  20.458  0.00  0.00      AP1   
ATOM   4854  HA  ASP A 294      14.936 -11.114  20.637  0.00  0.00      AP1   
ATOM   4855  CB  ASP A 294      14.627 -13.276  20.351  0.00  0.00      AP1   
ATOM   4856  HB1 ASP A 294      13.966 -13.099  19.476  0.00  0.00      AP1   
ATOM   4857  HB2 ASP A 294      15.211 -14.184  20.092  0.00  0.00      AP1   
ATOM   4858  CG  ASP A 294      13.748 -13.517  21.537  0.00  0.00      AP1   
ATOM   4859  OD1 ASP A 294      13.110 -14.622  21.550  0.00  0.00      AP1   
ATOM   4860  OD2 ASP A 294      13.530 -12.626  22.457  0.00  0.00      AP1   
ATOM   4861  C   ASP A 294      16.520 -12.097  21.624  0.00  0.00      AP1   
ATOM   4862  O   ASP A 294      17.414 -12.951  21.586  0.00  0.00      AP1   
ATOM   4863  N   GLN A 295      16.294 -11.295  22.658  0.00  0.00      AP1   
ATOM   4864  HN  GLN A 295      15.555 -10.639  22.527  0.00  0.00      AP1   
ATOM   4865  CA  GLN A 295      17.115 -11.423  23.847  0.00  0.00      AP1   
ATOM   4866  HA  GLN A 295      17.991 -11.971  23.533  0.00  0.00      AP1   
ATOM   4867  CB  GLN A 295      17.643 -10.090  24.308  0.00  0.00      AP1   
ATOM   4868  HB1 GLN A 295      18.304 -10.109  25.201  0.00  0.00      AP1   
ATOM   4869  HB2 GLN A 295      18.198  -9.692  23.431  0.00  0.00      AP1   
ATOM   4870  CG  GLN A 295      16.558  -8.935  24.513  0.00  0.00      AP1   
ATOM   4871  HG1 GLN A 295      17.091  -7.980  24.317  0.00  0.00      AP1   
ATOM   4872  HG2 GLN A 295      15.765  -9.063  23.746  0.00  0.00      AP1   
ATOM   4873  CD  GLN A 295      15.715  -8.906  25.815  0.00  0.00      AP1   
ATOM   4874  OE1 GLN A 295      14.480  -9.051  25.771  0.00  0.00      AP1   
ATOM   4875  NE2 GLN A 295      16.416  -8.981  26.958  0.00  0.00      AP1   
ATOM   4876 HE21 GLN A 295      15.995  -9.223  27.832  0.00  0.00      AP1   
ATOM   4877 HE22 GLN A 295      17.416  -8.985  26.947  0.00  0.00      AP1   
ATOM   4878  C   GLN A 295      16.564 -12.173  24.981  0.00  0.00      AP1   
ATOM   4879  O   GLN A 295      17.156 -12.187  26.018  0.00  0.00      AP1   
ATOM   4880  N   GLY A 296      15.457 -12.831  24.722  0.00  0.00      AP1   
ATOM   4881  HN  GLY A 296      15.006 -12.619  23.859  0.00  0.00      AP1   
ATOM   4882  CA  GLY A 296      14.691 -13.621  25.683  0.00  0.00      AP1   
ATOM   4883  HA1 GLY A 296      13.747 -13.811  25.193  0.00  0.00      AP1   
ATOM   4884  HA2 GLY A 296      14.566 -13.138  26.640  0.00  0.00      AP1   
ATOM   4885  C   GLY A 296      15.448 -14.896  26.149  0.00  0.00      AP1   
ATOM   4886  O   GLY A 296      15.512 -15.103  27.383  0.00  0.00      AP1   
ATOM   4887  N   ASN A 297      16.044 -15.726  25.286  0.00  0.00      AP1   
ATOM   4888  HN  ASN A 297      15.959 -15.615  24.299  0.00  0.00      AP1   
ATOM   4889  CA  ASN A 297      16.879 -16.809  25.707  0.00  0.00      AP1   
ATOM   4890  HA  ASN A 297      16.555 -17.255  26.635  0.00  0.00      AP1   
ATOM   4891  CB  ASN A 297      16.908 -18.027  24.730  0.00  0.00      AP1   
ATOM   4892  HB1 ASN A 297      17.346 -17.560  23.822  0.00  0.00      AP1   
ATOM   4893  HB2 ASN A 297      17.670 -18.773  25.040  0.00  0.00      AP1   
ATOM   4894  CG  ASN A 297      15.580 -18.638  24.507  0.00  0.00      AP1   
ATOM   4895  OD1 ASN A 297      14.670 -18.409  25.305  0.00  0.00      AP1   
ATOM   4896  ND2 ASN A 297      15.511 -19.409  23.375  0.00  0.00      AP1   
ATOM   4897 HD21 ASN A 297      14.575 -19.615  23.090  0.00  0.00      AP1   
ATOM   4898 HD22 ASN A 297      16.307 -19.484  22.775  0.00  0.00      AP1   
ATOM   4899  C   ASN A 297      18.339 -16.396  26.080  0.00  0.00      AP1   
ATOM   4900  O   ASN A 297      19.040 -17.195  26.696  0.00  0.00      AP1   
ATOM   4901  N   SER A 298      18.763 -15.255  25.642  0.00  0.00      AP1   
ATOM   4902  HN  SER A 298      18.201 -14.687  25.047  0.00  0.00      AP1   
ATOM   4903  CA  SER A 298      20.021 -14.639  26.239  0.00  0.00      AP1   
ATOM   4904  HA  SER A 298      20.831 -15.352  26.202  0.00  0.00      AP1   
ATOM   4905  CB  SER A 298      20.436 -13.315  25.494  0.00  0.00      AP1   
ATOM   4906  HB1 SER A 298      20.563 -13.561  24.418  0.00  0.00      AP1   
ATOM   4907  HB2 SER A 298      19.614 -12.579  25.628  0.00  0.00      AP1   
ATOM   4908  OG  SER A 298      21.698 -12.817  26.027  0.00  0.00      AP1   
ATOM   4909  HG1 SER A 298      22.375 -13.461  25.804  0.00  0.00      AP1   
ATOM   4910  C   SER A 298      20.035 -14.413  27.756  0.00  0.00      AP1   
ATOM   4911  O   SER A 298      20.966 -14.786  28.405  0.00  0.00      AP1   
ATOM   4912  N   ILE A 299      18.922 -13.961  28.277  0.00  0.00      AP1   
ATOM   4913  HN  ILE A 299      18.218 -13.573  27.688  0.00  0.00      AP1   
ATOM   4914  CA  ILE A 299      18.627 -13.871  29.698  0.00  0.00      AP1   
ATOM   4915  HA  ILE A 299      19.393 -13.287  30.186  0.00  0.00      AP1   
ATOM   4916  CB  ILE A 299      17.277 -13.193  29.931  0.00  0.00      AP1   
ATOM   4917  HB  ILE A 299      16.544 -13.619  29.212  0.00  0.00      AP1   
ATOM   4918  CG2 ILE A 299      16.764 -13.239  31.401  0.00  0.00      AP1   
ATOM   4919 HG21 ILE A 299      15.803 -12.681  31.400  0.00  0.00      AP1   
ATOM   4920 HG22 ILE A 299      16.748 -14.280  31.788  0.00  0.00      AP1   
ATOM   4921 HG23 ILE A 299      17.366 -12.595  32.077  0.00  0.00      AP1   
ATOM   4922  CG1 ILE A 299      17.506 -11.685  29.669  0.00  0.00      AP1   
ATOM   4923 HG11 ILE A 299      18.295 -11.260  30.325  0.00  0.00      AP1   
ATOM   4924 HG12 ILE A 299      17.933 -11.626  28.645  0.00  0.00      AP1   
ATOM   4925  CD  ILE A 299      16.210 -10.852  29.792  0.00  0.00      AP1   
ATOM   4926  HD1 ILE A 299      16.421  -9.941  29.193  0.00  0.00      AP1   
ATOM   4927  HD2 ILE A 299      15.347 -11.431  29.398  0.00  0.00      AP1   
ATOM   4928  HD3 ILE A 299      15.917 -10.652  30.845  0.00  0.00      AP1   
ATOM   4929  C   ILE A 299      18.650 -15.197  30.415  0.00  0.00      AP1   
ATOM   4930  O   ILE A 299      19.104 -15.238  31.568  0.00  0.00      AP1   
ATOM   4931  N   ILE A 300      18.133 -16.319  29.731  0.00  0.00      AP1   
ATOM   4932  HN  ILE A 300      17.805 -16.208  28.796  0.00  0.00      AP1   
ATOM   4933  CA  ILE A 300      18.278 -17.704  30.201  0.00  0.00      AP1   
ATOM   4934  HA  ILE A 300      17.909 -17.819  31.210  0.00  0.00      AP1   
ATOM   4935  CB  ILE A 300      17.370 -18.599  29.340  0.00  0.00      AP1   
ATOM   4936  HB  ILE A 300      17.474 -18.287  28.279  0.00  0.00      AP1   
ATOM   4937  CG2 ILE A 300      17.614 -20.135  29.423  0.00  0.00      AP1   
ATOM   4938 HG21 ILE A 300      16.654 -20.509  29.839  0.00  0.00      AP1   
ATOM   4939 HG22 ILE A 300      17.805 -20.556  28.413  0.00  0.00      AP1   
ATOM   4940 HG23 ILE A 300      18.426 -20.438  30.119  0.00  0.00      AP1   
ATOM   4941  CG1 ILE A 300      15.885 -18.330  29.649  0.00  0.00      AP1   
ATOM   4942 HG11 ILE A 300      15.691 -18.525  30.725  0.00  0.00      AP1   
ATOM   4943 HG12 ILE A 300      15.611 -17.261  29.524  0.00  0.00      AP1   
ATOM   4944  CD  ILE A 300      14.996 -19.089  28.637  0.00  0.00      AP1   
ATOM   4945  HD1 ILE A 300      15.473 -18.919  27.648  0.00  0.00      AP1   
ATOM   4946  HD2 ILE A 300      15.009 -20.187  28.804  0.00  0.00      AP1   
ATOM   4947  HD3 ILE A 300      13.967 -18.686  28.752  0.00  0.00      AP1   
ATOM   4948  C   ILE A 300      19.697 -18.133  30.216  0.00  0.00      AP1   
ATOM   4949  O   ILE A 300      20.135 -18.890  31.090  0.00  0.00      AP1   
ATOM   4950  N   ASN A 301      20.494 -17.786  29.236  0.00  0.00      AP1   
ATOM   4951  HN  ASN A 301      20.100 -17.378  28.416  0.00  0.00      AP1   
ATOM   4952  CA  ASN A 301      21.921 -18.003  29.288  0.00  0.00      AP1   
ATOM   4953  HA  ASN A 301      22.055 -19.029  29.597  0.00  0.00      AP1   
ATOM   4954  CB  ASN A 301      22.559 -17.789  27.889  0.00  0.00      AP1   
ATOM   4955  HB1 ASN A 301      22.028 -18.221  27.014  0.00  0.00      AP1   
ATOM   4956  HB2 ASN A 301      22.386 -16.701  27.749  0.00  0.00      AP1   
ATOM   4957  CG  ASN A 301      23.989 -18.137  27.752  0.00  0.00      AP1   
ATOM   4958  OD1 ASN A 301      24.443 -19.237  27.289  0.00  0.00      AP1   
ATOM   4959  ND2 ASN A 301      24.925 -17.209  28.176  0.00  0.00      AP1   
ATOM   4960 HD21 ASN A 301      25.884 -17.486  28.235  0.00  0.00      AP1   
ATOM   4961 HD22 ASN A 301      24.708 -16.379  28.691  0.00  0.00      AP1   
ATOM   4962  C   ASN A 301      22.601 -17.208  30.461  0.00  0.00      AP1   
ATOM   4963  O   ASN A 301      23.336 -17.844  31.226  0.00  0.00      AP1   
ATOM   4964  N   GLU A 302      22.265 -15.905  30.586  0.00  0.00      AP1   
ATOM   4965  HN  GLU A 302      21.693 -15.470  29.896  0.00  0.00      AP1   
ATOM   4966  CA  GLU A 302      22.828 -15.138  31.634  0.00  0.00      AP1   
ATOM   4967  HA  GLU A 302      23.901 -15.018  31.605  0.00  0.00      AP1   
ATOM   4968  CB  GLU A 302      22.366 -13.659  31.631  0.00  0.00      AP1   
ATOM   4969  HB1 GLU A 302      21.255 -13.647  31.633  0.00  0.00      AP1   
ATOM   4970  HB2 GLU A 302      22.629 -13.076  32.538  0.00  0.00      AP1   
ATOM   4971  CG  GLU A 302      22.881 -12.740  30.480  0.00  0.00      AP1   
ATOM   4972  HG1 GLU A 302      23.983 -12.599  30.467  0.00  0.00      AP1   
ATOM   4973  HG2 GLU A 302      22.438 -13.210  29.575  0.00  0.00      AP1   
ATOM   4974  CD  GLU A 302      22.273 -11.368  30.445  0.00  0.00      AP1   
ATOM   4975  OE1 GLU A 302      21.015 -11.126  30.688  0.00  0.00      AP1   
ATOM   4976  OE2 GLU A 302      22.971 -10.373  30.057  0.00  0.00      AP1   
ATOM   4977  C   GLU A 302      22.627 -15.751  33.006  0.00  0.00      AP1   
ATOM   4978  O   GLU A 302      23.569 -15.981  33.736  0.00  0.00      AP1   
ATOM   4979  N   CYS A 303      21.373 -16.142  33.303  0.00  0.00      AP1   
ATOM   4980  HN  CYS A 303      20.705 -16.129  32.563  0.00  0.00      AP1   
ATOM   4981  CA  CYS A 303      20.913 -16.725  34.496  0.00  0.00      AP1   
ATOM   4982  HA  CYS A 303      21.273 -16.102  35.301  0.00  0.00      AP1   
ATOM   4983  CB  CYS A 303      19.365 -16.748  34.488  0.00  0.00      AP1   
ATOM   4984  HB1 CYS A 303      19.055 -17.312  33.583  0.00  0.00      AP1   
ATOM   4985  HB2 CYS A 303      18.952 -17.314  35.351  0.00  0.00      AP1   
ATOM   4986  SG  CYS A 303      18.730 -15.070  34.516  0.00  0.00      AP1   
ATOM   4987  HG1 CYS A 303      19.493 -14.833  33.459  0.00  0.00      AP1   
ATOM   4988  C   CYS A 303      21.459 -18.134  34.713  0.00  0.00      AP1   
ATOM   4989  O   CYS A 303      21.781 -18.476  35.836  0.00  0.00      AP1   
ATOM   4990  N   SER A 304      21.741 -18.871  33.645  0.00  0.00      AP1   
ATOM   4991  HN  SER A 304      21.739 -18.647  32.674  0.00  0.00      AP1   
ATOM   4992  CA  SER A 304      22.572 -20.113  33.793  0.00  0.00      AP1   
ATOM   4993  HA  SER A 304      22.044 -20.723  34.510  0.00  0.00      AP1   
ATOM   4994  CB  SER A 304      22.658 -20.984  32.527  0.00  0.00      AP1   
ATOM   4995  HB1 SER A 304      23.158 -20.478  31.673  0.00  0.00      AP1   
ATOM   4996  HB2 SER A 304      23.200 -21.922  32.773  0.00  0.00      AP1   
ATOM   4997  OG  SER A 304      21.338 -21.354  32.113  0.00  0.00      AP1   
ATOM   4998  HG1 SER A 304      21.023 -20.588  31.628  0.00  0.00      AP1   
ATOM   4999  C   SER A 304      23.995 -19.913  34.247  0.00  0.00      AP1   
ATOM   5000  O   SER A 304      24.569 -20.749  34.967  0.00  0.00      AP1   
ATOM   5001  N   ILE A 305      24.656 -18.836  33.737  0.00  0.00      AP1   
ATOM   5002  HN  ILE A 305      24.206 -18.189  33.126  0.00  0.00      AP1   
ATOM   5003  CA  ILE A 305      25.933 -18.445  34.192  0.00  0.00      AP1   
ATOM   5004  HA  ILE A 305      26.598 -19.292  34.111  0.00  0.00      AP1   
ATOM   5005  CB  ILE A 305      26.585 -17.281  33.348  0.00  0.00      AP1   
ATOM   5006  HB  ILE A 305      26.025 -16.335  33.511  0.00  0.00      AP1   
ATOM   5007  CG2 ILE A 305      27.931 -16.771  34.013  0.00  0.00      AP1   
ATOM   5008 HG21 ILE A 305      27.767 -16.481  35.073  0.00  0.00      AP1   
ATOM   5009 HG22 ILE A 305      28.632 -17.632  33.964  0.00  0.00      AP1   
ATOM   5010 HG23 ILE A 305      28.233 -15.852  33.466  0.00  0.00      AP1   
ATOM   5011  CG1 ILE A 305      26.658 -17.538  31.862  0.00  0.00      AP1   
ATOM   5012 HG11 ILE A 305      27.341 -18.390  31.657  0.00  0.00      AP1   
ATOM   5013 HG12 ILE A 305      25.621 -17.810  31.570  0.00  0.00      AP1   
ATOM   5014  CD  ILE A 305      26.961 -16.362  31.015  0.00  0.00      AP1   
ATOM   5015  HD1 ILE A 305      26.380 -15.556  31.512  0.00  0.00      AP1   
ATOM   5016  HD2 ILE A 305      28.033 -16.090  31.123  0.00  0.00      AP1   
ATOM   5017  HD3 ILE A 305      26.876 -16.567  29.926  0.00  0.00      AP1   
ATOM   5018  C   ILE A 305      26.018 -18.113  35.703  0.00  0.00      AP1   
ATOM   5019  O   ILE A 305      26.789 -18.648  36.475  0.00  0.00      AP1   
ATOM   5020  N   LYS A 306      25.062 -17.311  36.171  0.00  0.00      AP1   
ATOM   5021  HN  LYS A 306      24.355 -17.097  35.502  0.00  0.00      AP1   
ATOM   5022  CA  LYS A 306      24.867 -16.930  37.560  0.00  0.00      AP1   
ATOM   5023  HA  LYS A 306      25.803 -16.516  37.906  0.00  0.00      AP1   
ATOM   5024  CB  LYS A 306      23.723 -15.962  37.707  0.00  0.00      AP1   
ATOM   5025  HB1 LYS A 306      22.730 -16.304  37.346  0.00  0.00      AP1   
ATOM   5026  HB2 LYS A 306      23.650 -15.720  38.789  0.00  0.00      AP1   
ATOM   5027  CG  LYS A 306      23.930 -14.576  37.111  0.00  0.00      AP1   
ATOM   5028  HG1 LYS A 306      23.839 -14.650  36.006  0.00  0.00      AP1   
ATOM   5029  HG2 LYS A 306      23.077 -13.980  37.501  0.00  0.00      AP1   
ATOM   5030  CD  LYS A 306      25.232 -13.869  37.707  0.00  0.00      AP1   
ATOM   5031  HD1 LYS A 306      25.252 -14.091  38.795  0.00  0.00      AP1   
ATOM   5032  HD2 LYS A 306      26.114 -14.281  37.171  0.00  0.00      AP1   
ATOM   5033  CE  LYS A 306      25.129 -12.327  37.613  0.00  0.00      AP1   
ATOM   5034  HE1 LYS A 306      24.990 -11.979  36.567  0.00  0.00      AP1   
ATOM   5035  HE2 LYS A 306      24.301 -11.899  38.218  0.00  0.00      AP1   
ATOM   5036  NZ  LYS A 306      26.419 -11.680  37.921  0.00  0.00      AP1   
ATOM   5037  HZ1 LYS A 306      26.615 -11.960  38.903  0.00  0.00      AP1   
ATOM   5038  HZ2 LYS A 306      27.213 -11.886  37.282  0.00  0.00      AP1   
ATOM   5039  HZ3 LYS A 306      26.381 -10.641  37.921  0.00  0.00      AP1   
ATOM   5040  C   LYS A 306      24.568 -18.110  38.451  0.00  0.00      AP1   
ATOM   5041  O   LYS A 306      25.110 -18.252  39.514  0.00  0.00      AP1   
ATOM   5042  N   GLN A 307      23.739 -19.081  38.048  0.00  0.00      AP1   
ATOM   5043  HN  GLN A 307      23.197 -18.910  37.229  0.00  0.00      AP1   
ATOM   5044  CA  GLN A 307      23.573 -20.372  38.852  0.00  0.00      AP1   
ATOM   5045  HA  GLN A 307      23.522 -19.970  39.853  0.00  0.00      AP1   
ATOM   5046  CB  GLN A 307      22.323 -21.154  38.352  0.00  0.00      AP1   
ATOM   5047  HB1 GLN A 307      22.549 -21.327  37.278  0.00  0.00      AP1   
ATOM   5048  HB2 GLN A 307      22.166 -22.086  38.937  0.00  0.00      AP1   
ATOM   5049  CG  GLN A 307      21.064 -20.406  38.417  0.00  0.00      AP1   
ATOM   5050  HG1 GLN A 307      21.166 -19.442  37.873  0.00  0.00      AP1   
ATOM   5051  HG2 GLN A 307      20.200 -20.884  37.908  0.00  0.00      AP1   
ATOM   5052  CD  GLN A 307      20.802 -20.021  39.867  0.00  0.00      AP1   
ATOM   5053  OE1 GLN A 307      21.450 -19.135  40.495  0.00  0.00      AP1   
ATOM   5054  NE2 GLN A 307      19.668 -20.570  40.457  0.00  0.00      AP1   
ATOM   5055 HE21 GLN A 307      19.354 -20.120  41.293  0.00  0.00      AP1   
ATOM   5056 HE22 GLN A 307      19.176 -21.334  40.039  0.00  0.00      AP1   
ATOM   5057  C   GLN A 307      24.757 -21.270  38.941  0.00  0.00      AP1   
ATOM   5058  O   GLN A 307      25.034 -21.971  39.931  0.00  0.00      AP1   
ATOM   5059  N   GLU A 308      25.535 -21.267  37.882  0.00  0.00      AP1   
ATOM   5060  HN  GLU A 308      25.232 -20.827  37.040  0.00  0.00      AP1   
ATOM   5061  CA  GLU A 308      26.860 -21.745  37.927  0.00  0.00      AP1   
ATOM   5062  HA  GLU A 308      26.794 -22.717  38.393  0.00  0.00      AP1
[truncated: 24,692,719 more chars]
