# Supplementary material for: Structural basis of template strand deoxyuridine promoter recognition by a viral RNA polymerase
Source: Nat Commun. 2022 Jun 20;13:3526. doi: 10.1038/s41467-022-31214-6 (PMC9209446; doi:10.1038/s41467-022-31214-6)
Supplement: Supplementary file 5 — Supplementary Data 3 [file 41467_2022_31214_MOESM5_ESM.zip › Source-Data-File-3-MD_files/Holo-restraint/Holo-restraint-final.pdb]

CRYST1    0.000    0.000    0.000  90.00  90.00  90.00 P 1           1
ATOM      1  N   ASN A   6      69.799  25.132 -23.637  0.00  0.00      AP1   
ATOM      2  HT1 ASN A   6      70.795  25.162 -23.338  0.00  0.00      AP1   
ATOM      3  HT2 ASN A   6      69.824  25.513 -24.605  0.00  0.00      AP1   
ATOM      4  HT3 ASN A   6      69.507  24.135 -23.692  0.00  0.00      AP1   
ATOM      5  CA  ASN A   6      68.942  25.878 -22.686  0.00  0.00      AP1   
ATOM      6  HA  ASN A   6      69.296  26.898 -22.713  0.00  0.00      AP1   
ATOM      7  CB  ASN A   6      67.459  25.702 -23.108  0.00  0.00      AP1   
ATOM      8  HB1 ASN A   6      67.281  24.666 -23.469  0.00  0.00      AP1   
ATOM      9  HB2 ASN A   6      66.840  25.927 -22.213  0.00  0.00      AP1   
ATOM     10  CG  ASN A   6      67.223  26.587 -24.310  0.00  0.00      AP1   
ATOM     11  OD1 ASN A   6      68.023  27.492 -24.567  0.00  0.00      AP1   
ATOM     12  ND2 ASN A   6      66.134  26.358 -25.097  0.00  0.00      AP1   
ATOM     13 HD21 ASN A   6      66.087  26.888 -25.944  0.00  0.00      AP1   
ATOM     14 HD22 ASN A   6      65.379  25.774 -24.799  0.00  0.00      AP1   
ATOM     15  C   ASN A   6      69.019  25.155 -21.360  0.00  0.00      AP1   
ATOM     16  O   ASN A   6      69.205  23.914 -21.237  0.00  0.00      AP1   
ATOM     17  N   TYR A   7      68.924  25.973 -20.298  0.00  0.00      AP1   
ATOM     18  HN  TYR A   7      68.652  26.933 -20.307  0.00  0.00      AP1   
ATOM     19  CA  TYR A   7      69.245  25.614 -18.971  0.00  0.00      AP1   
ATOM     20  HA  TYR A   7      70.040  24.884 -19.007  0.00  0.00      AP1   
ATOM     21  CB  TYR A   7      69.718  26.837 -18.169  0.00  0.00      AP1   
ATOM     22  HB1 TYR A   7      68.845  27.517 -18.074  0.00  0.00      AP1   
ATOM     23  HB2 TYR A   7      70.185  26.506 -17.217  0.00  0.00      AP1   
ATOM     24  CG  TYR A   7      70.806  27.543 -18.880  0.00  0.00      AP1   
ATOM     25  CD1 TYR A   7      70.550  28.846 -19.306  0.00  0.00      AP1   
ATOM     26  HD1 TYR A   7      69.551  29.211 -19.119  0.00  0.00      AP1   
ATOM     27  CE1 TYR A   7      71.460  29.673 -19.896  0.00  0.00      AP1   
ATOM     28  HE1 TYR A   7      71.121  30.642 -20.231  0.00  0.00      AP1   
ATOM     29  CZ  TYR A   7      72.811  29.191 -20.021  0.00  0.00      AP1   
ATOM     30  OH  TYR A   7      73.711  30.059 -20.555  0.00  0.00      AP1   
ATOM     31  HH  TYR A   7      74.504  29.529 -20.663  0.00  0.00      AP1   
ATOM     32  CD2 TYR A   7      72.070  26.998 -19.190  0.00  0.00      AP1   
ATOM     33  HD2 TYR A   7      72.338  25.991 -18.908  0.00  0.00      AP1   
ATOM     34  CE2 TYR A   7      73.106  27.821 -19.702  0.00  0.00      AP1   
ATOM     35  HE2 TYR A   7      74.056  27.392 -19.982  0.00  0.00      AP1   
ATOM     36  C   TYR A   7      67.985  25.161 -18.202  0.00  0.00      AP1   
ATOM     37  O   TYR A   7      68.078  24.664 -17.082  0.00  0.00      AP1   
ATOM     38  N   VAL A   8      66.866  25.193 -18.918  0.00  0.00      AP1   
ATOM     39  HN  VAL A   8      66.871  25.661 -19.798  0.00  0.00      AP1   
ATOM     40  CA  VAL A   8      65.758  24.481 -18.440  0.00  0.00      AP1   
ATOM     41  HA  VAL A   8      65.884  24.238 -17.395  0.00  0.00      AP1   
ATOM     42  CB  VAL A   8      64.490  25.314 -18.697  0.00  0.00      AP1   
ATOM     43  HB  VAL A   8      64.430  25.528 -19.786  0.00  0.00      AP1   
ATOM     44  CG1 VAL A   8      63.211  24.632 -18.177  0.00  0.00      AP1   
ATOM     45 HG11 VAL A   8      62.258  25.143 -18.435  0.00  0.00      AP1   
ATOM     46 HG12 VAL A   8      63.097  23.595 -18.558  0.00  0.00      AP1   
ATOM     47 HG13 VAL A   8      63.211  24.430 -17.084  0.00  0.00      AP1   
ATOM     48  CG2 VAL A   8      64.729  26.596 -17.926  0.00  0.00      AP1   
ATOM     49 HG21 VAL A   8      64.968  26.377 -16.863  0.00  0.00      AP1   
ATOM     50 HG22 VAL A   8      65.569  27.222 -18.299  0.00  0.00      AP1   
ATOM     51 HG23 VAL A   8      63.868  27.297 -17.955  0.00  0.00      AP1   
ATOM     52  C   VAL A   8      65.716  23.101 -19.143  0.00  0.00      AP1   
ATOM     53  O   VAL A   8      66.075  23.063 -20.295  0.00  0.00      AP1   
ATOM     54  N   SER A   9      65.433  22.044 -18.437  0.00  0.00      AP1   
ATOM     55  HN  SER A   9      65.186  22.107 -17.473  0.00  0.00      AP1   
ATOM     56  CA  SER A   9      65.516  20.732 -19.023  0.00  0.00      AP1   
ATOM     57  HA  SER A   9      65.246  20.823 -20.065  0.00  0.00      AP1   
ATOM     58  CB  SER A   9      66.933  20.052 -19.097  0.00  0.00      AP1   
ATOM     59  HB1 SER A   9      66.930  19.139 -19.730  0.00  0.00      AP1   
ATOM     60  HB2 SER A   9      67.585  20.638 -19.779  0.00  0.00      AP1   
ATOM     61  OG  SER A   9      67.504  19.719 -17.838  0.00  0.00      AP1   
ATOM     62  HG1 SER A   9      67.717  20.583 -17.478  0.00  0.00      AP1   
ATOM     63  C   SER A   9      64.542  19.886 -18.215  0.00  0.00      AP1   
ATOM     64  O   SER A   9      63.877  20.335 -17.264  0.00  0.00      AP1   
ATOM     65  N   PHE A  10      64.454  18.599 -18.625  0.00  0.00      AP1   
ATOM     66  HN  PHE A  10      64.861  18.169 -19.427  0.00  0.00      AP1   
ATOM     67  CA  PHE A  10      63.453  17.691 -18.003  0.00  0.00      AP1   
ATOM     68  HA  PHE A  10      63.268  17.945 -16.969  0.00  0.00      AP1   
ATOM     69  CB  PHE A  10      62.080  17.770 -18.703  0.00  0.00      AP1   
ATOM     70  HB1 PHE A  10      61.320  17.279 -18.058  0.00  0.00      AP1   
ATOM     71  HB2 PHE A  10      61.710  18.817 -18.748  0.00  0.00      AP1   
ATOM     72  CG  PHE A  10      61.903  17.106 -20.083  0.00  0.00      AP1   
ATOM     73  CD1 PHE A  10      61.561  15.784 -20.203  0.00  0.00      AP1   
ATOM     74  HD1 PHE A  10      61.445  15.209 -19.297  0.00  0.00      AP1   
ATOM     75  CE1 PHE A  10      61.469  15.157 -21.494  0.00  0.00      AP1   
ATOM     76  HE1 PHE A  10      61.233  14.110 -21.618  0.00  0.00      AP1   
ATOM     77  CZ  PHE A  10      61.643  15.877 -22.627  0.00  0.00      AP1   
ATOM     78  HZ  PHE A  10      61.624  15.460 -23.623  0.00  0.00      AP1   
ATOM     79  CD2 PHE A  10      62.174  17.836 -21.204  0.00  0.00      AP1   
ATOM     80  HD2 PHE A  10      62.541  18.846 -21.086  0.00  0.00      AP1   
ATOM     81  CE2 PHE A  10      62.040  17.220 -22.467  0.00  0.00      AP1   
ATOM     82  HE2 PHE A  10      62.236  17.864 -23.312  0.00  0.00      AP1   
ATOM     83  C   PHE A  10      64.091  16.366 -18.122  0.00  0.00      AP1   
ATOM     84  O   PHE A  10      64.926  16.189 -19.091  0.00  0.00      AP1   
ATOM     85  N   ASP A  11      63.878  15.343 -17.189  0.00  0.00      AP1   
ATOM     86  HN  ASP A  11      63.281  15.499 -16.406  0.00  0.00      AP1   
ATOM     87  CA  ASP A  11      64.342  13.989 -17.304  0.00  0.00      AP1   
ATOM     88  HA  ASP A  11      65.171  14.022 -17.996  0.00  0.00      AP1   
ATOM     89  CB  ASP A  11      64.883  13.759 -15.895  0.00  0.00      AP1   
ATOM     90  HB1 ASP A  11      65.646  14.559 -15.785  0.00  0.00      AP1   
ATOM     91  HB2 ASP A  11      64.231  14.008 -15.030  0.00  0.00      AP1   
ATOM     92  CG  ASP A  11      65.580  12.487 -15.709  0.00  0.00      AP1   
ATOM     93  OD1 ASP A  11      66.380  12.392 -14.719  0.00  0.00      AP1   
ATOM     94  OD2 ASP A  11      65.316  11.471 -16.400  0.00  0.00      AP1   
ATOM     95  C   ASP A  11      63.197  12.977 -17.663  0.00  0.00      AP1   
ATOM     96  O   ASP A  11      62.324  12.728 -16.864  0.00  0.00      AP1   
ATOM     97  N   GLU A  12      63.323  12.292 -18.805  0.00  0.00      AP1   
ATOM     98  HN  GLU A  12      64.183  12.406 -19.296  0.00  0.00      AP1   
ATOM     99  CA  GLU A  12      62.461  11.317 -19.320  0.00  0.00      AP1   
ATOM    100  HA  GLU A  12      61.484  11.774 -19.372  0.00  0.00      AP1   
ATOM    101  CB  GLU A  12      62.846  10.975 -20.780  0.00  0.00      AP1   
ATOM    102  HB1 GLU A  12      62.822  11.912 -21.377  0.00  0.00      AP1   
ATOM    103  HB2 GLU A  12      63.937  10.818 -20.637  0.00  0.00      AP1   
ATOM    104  CG  GLU A  12      62.003   9.860 -21.435  0.00  0.00      AP1   
ATOM    105  HG1 GLU A  12      61.941   9.049 -20.678  0.00  0.00      AP1   
ATOM    106  HG2 GLU A  12      60.971  10.230 -21.612  0.00  0.00      AP1   
ATOM    107  CD  GLU A  12      62.538   9.298 -22.733  0.00  0.00      AP1   
ATOM    108  OE1 GLU A  12      62.899   8.139 -22.793  0.00  0.00      AP1   
ATOM    109  OE2 GLU A  12      62.445   9.990 -23.821  0.00  0.00      AP1   
ATOM    110  C   GLU A  12      62.303  10.103 -18.452  0.00  0.00      AP1   
ATOM    111  O   GLU A  12      61.298   9.426 -18.388  0.00  0.00      AP1   
ATOM    112  N   GLN A  13      63.306   9.799 -17.674  0.00  0.00      AP1   
ATOM    113  HN  GLN A  13      64.058  10.433 -17.513  0.00  0.00      AP1   
ATOM    114  CA  GLN A  13      63.351   8.575 -16.937  0.00  0.00      AP1   
ATOM    115  HA  GLN A  13      62.708   7.810 -17.346  0.00  0.00      AP1   
ATOM    116  CB  GLN A  13      64.721   7.917 -17.087  0.00  0.00      AP1   
ATOM    117  HB1 GLN A  13      65.493   8.639 -16.745  0.00  0.00      AP1   
ATOM    118  HB2 GLN A  13      64.789   6.988 -16.480  0.00  0.00      AP1   
ATOM    119  CG  GLN A  13      65.110   7.469 -18.521  0.00  0.00      AP1   
ATOM    120  HG1 GLN A  13      65.114   8.421 -19.094  0.00  0.00      AP1   
ATOM    121  HG2 GLN A  13      66.130   7.042 -18.626  0.00  0.00      AP1   
ATOM    122  CD  GLN A  13      64.257   6.383 -19.232  0.00  0.00      AP1   
ATOM    123  OE1 GLN A  13      64.167   5.268 -18.689  0.00  0.00      AP1   
ATOM    124  NE2 GLN A  13      63.620   6.760 -20.360  0.00  0.00      AP1   
ATOM    125 HE21 GLN A  13      62.870   6.158 -20.633  0.00  0.00      AP1   
ATOM    126 HE22 GLN A  13      63.921   7.422 -21.047  0.00  0.00      AP1   
ATOM    127  C   GLN A  13      63.063   8.722 -15.451  0.00  0.00      AP1   
ATOM    128  O   GLN A  13      62.274   7.929 -14.943  0.00  0.00      AP1   
ATOM    129  N   ALA A  14      63.504   9.818 -14.834  0.00  0.00      AP1   
ATOM    130  HN  ALA A  14      64.169  10.365 -15.336  0.00  0.00      AP1   
ATOM    131  CA  ALA A  14      63.257  10.018 -13.398  0.00  0.00      AP1   
ATOM    132  HA  ALA A  14      62.847   9.137 -12.927  0.00  0.00      AP1   
ATOM    133  CB  ALA A  14      64.452  10.618 -12.706  0.00  0.00      AP1   
ATOM    134  HB1 ALA A  14      64.476  10.378 -11.621  0.00  0.00      AP1   
ATOM    135  HB2 ALA A  14      65.345  10.150 -13.172  0.00  0.00      AP1   
ATOM    136  HB3 ALA A  14      64.607  11.718 -12.741  0.00  0.00      AP1   
ATOM    137  C   ALA A  14      62.005  10.859 -13.257  0.00  0.00      AP1   
ATOM    138  O   ALA A  14      61.400  11.055 -12.191  0.00  0.00      AP1   
ATOM    139  N   ARG A  15      61.508  11.465 -14.349  0.00  0.00      AP1   
ATOM    140  HN  ARG A  15      62.039  11.444 -15.193  0.00  0.00      AP1   
ATOM    141  CA  ARG A  15      60.280  12.213 -14.499  0.00  0.00      AP1   
ATOM    142  HA  ARG A  15      60.201  12.567 -15.516  0.00  0.00      AP1   
ATOM    143  CB  ARG A  15      58.993  11.237 -14.393  0.00  0.00      AP1   
ATOM    144  HB1 ARG A  15      58.872  10.792 -13.382  0.00  0.00      AP1   
ATOM    145  HB2 ARG A  15      58.088  11.868 -14.524  0.00  0.00      AP1   
ATOM    146  CG  ARG A  15      58.820  10.165 -15.476  0.00  0.00      AP1   
ATOM    147  HG1 ARG A  15      59.699   9.489 -15.412  0.00  0.00      AP1   
ATOM    148  HG2 ARG A  15      57.966   9.551 -15.119  0.00  0.00      AP1   
ATOM    149  CD  ARG A  15      58.421  10.652 -16.932  0.00  0.00      AP1   
ATOM    150  HD1 ARG A  15      57.369  11.009 -16.918  0.00  0.00      AP1   
ATOM    151  HD2 ARG A  15      59.148  11.424 -17.264  0.00  0.00      AP1   
ATOM    152  NE  ARG A  15      58.396   9.445 -17.793  0.00  0.00      AP1   
ATOM    153  HE  ARG A  15      58.932   8.631 -17.566  0.00  0.00      AP1   
ATOM    154  CZ  ARG A  15      57.994   9.474 -19.055  0.00  0.00      AP1   
ATOM    155  NH1 ARG A  15      57.780  10.621 -19.658  0.00  0.00      AP1   
ATOM    156 HH11 ARG A  15      57.594  10.753 -20.631  0.00  0.00      AP1   
ATOM    157 HH12 ARG A  15      57.312  11.316 -19.112  0.00  0.00      AP1   
ATOM    158  NH2 ARG A  15      58.017   8.380 -19.699  0.00  0.00      AP1   
ATOM    159 HH21 ARG A  15      57.530   8.380 -20.573  0.00  0.00      AP1   
ATOM    160 HH22 ARG A  15      57.878   7.574 -19.124  0.00  0.00      AP1   
ATOM    161  C   ARG A  15      60.244  13.450 -13.603  0.00  0.00      AP1   
ATOM    162  O   ARG A  15      59.381  13.537 -12.736  0.00  0.00      AP1   
ATOM    163  N   ASP A  16      61.149  14.469 -13.870  0.00  0.00      AP1   
ATOM    164  HN  ASP A  16      61.621  14.401 -14.746  0.00  0.00      AP1   
ATOM    165  CA  ASP A  16      61.664  15.439 -12.914  0.00  0.00      AP1   
ATOM    166  HA  ASP A  16      60.827  15.776 -12.322  0.00  0.00      AP1   
ATOM    167  CB  ASP A  16      62.932  14.835 -12.167  0.00  0.00      AP1   
ATOM    168  HB1 ASP A  16      63.293  14.032 -12.845  0.00  0.00      AP1   
ATOM    169  HB2 ASP A  16      63.647  15.663 -11.972  0.00  0.00      AP1   
ATOM    170  CG  ASP A  16      62.513  14.207 -10.900  0.00  0.00      AP1   
ATOM    171  OD1 ASP A  16      61.343  13.895 -10.742  0.00  0.00      AP1   
ATOM    172  OD2 ASP A  16      63.435  13.990 -10.062  0.00  0.00      AP1   
ATOM    173  C   ASP A  16      62.091  16.583 -13.779  0.00  0.00      AP1   
ATOM    174  O   ASP A  16      62.276  16.500 -14.994  0.00  0.00      AP1   
ATOM    175  N   ILE A  17      62.353  17.786 -13.168  0.00  0.00      AP1   
ATOM    176  HN  ILE A  17      62.458  17.852 -12.179  0.00  0.00      AP1   
ATOM    177  CA  ILE A  17      62.674  19.035 -13.852  0.00  0.00      AP1   
ATOM    178  HA  ILE A  17      62.857  18.818 -14.894  0.00  0.00      AP1   
ATOM    179  CB  ILE A  17      61.545  20.056 -13.848  0.00  0.00      AP1   
ATOM    180  HB  ILE A  17      61.074  20.133 -12.845  0.00  0.00      AP1   
ATOM    181  CG2 ILE A  17      62.110  21.520 -14.253  0.00  0.00      AP1   
ATOM    182 HG21 ILE A  17      62.652  22.021 -13.422  0.00  0.00      AP1   
ATOM    183 HG22 ILE A  17      62.846  21.475 -15.084  0.00  0.00      AP1   
ATOM    184 HG23 ILE A  17      61.343  22.273 -14.533  0.00  0.00      AP1   
ATOM    185  CG1 ILE A  17      60.379  19.702 -14.792  0.00  0.00      AP1   
ATOM    186 HG11 ILE A  17      60.134  18.621 -14.706  0.00  0.00      AP1   
ATOM    187 HG12 ILE A  17      59.571  20.245 -14.257  0.00  0.00      AP1   
ATOM    188  CD  ILE A  17      60.523  20.056 -16.258  0.00  0.00      AP1   
ATOM    189  HD1 ILE A  17      60.083  19.301 -16.944  0.00  0.00      AP1   
ATOM    190  HD2 ILE A  17      59.918  20.950 -16.520  0.00  0.00      AP1   
ATOM    191  HD3 ILE A  17      61.601  20.181 -16.497  0.00  0.00      AP1   
ATOM    192  C   ILE A  17      64.028  19.538 -13.309  0.00  0.00      AP1   
ATOM    193  O   ILE A  17      64.361  19.447 -12.151  0.00  0.00      AP1   
ATOM    194  N   ASN A  18      64.890  19.976 -14.241  0.00  0.00      AP1   
ATOM    195  HN  ASN A  18      64.637  19.940 -15.205  0.00  0.00      AP1   
ATOM    196  CA  ASN A  18      66.138  20.659 -13.894  0.00  0.00      AP1   
ATOM    197  HA  ASN A  18      66.180  20.743 -12.818  0.00  0.00      AP1   
ATOM    198  CB  ASN A  18      67.435  19.827 -14.402  0.00  0.00      AP1   
ATOM    199  HB1 ASN A  18      67.367  19.578 -15.483  0.00  0.00      AP1   
ATOM    200  HB2 ASN A  18      68.354  20.421 -14.210  0.00  0.00      AP1   
ATOM    201  CG  ASN A  18      67.570  18.505 -13.564  0.00  0.00      AP1   
ATOM    202  OD1 ASN A  18      67.607  18.401 -12.347  0.00  0.00      AP1   
ATOM    203  ND2 ASN A  18      67.556  17.358 -14.332  0.00  0.00      AP1   
ATOM    204 HD21 ASN A  18      67.231  16.560 -13.824  0.00  0.00      AP1   
ATOM    205 HD22 ASN A  18      67.699  17.402 -15.321  0.00  0.00      AP1   
ATOM    206  C   ASN A  18      66.038  22.028 -14.447  0.00  0.00      AP1   
ATOM    207  O   ASN A  18      65.629  22.229 -15.619  0.00  0.00      AP1   
ATOM    208  N   ILE A  19      66.558  23.015 -13.636  0.00  0.00      AP1   
ATOM    209  HN  ILE A  19      66.553  22.813 -12.660  0.00  0.00      AP1   
ATOM    210  CA  ILE A  19      66.861  24.343 -14.094  0.00  0.00      AP1   
ATOM    211  HA  ILE A  19      66.876  24.402 -15.172  0.00  0.00      AP1   
ATOM    212  CB  ILE A  19      65.903  25.324 -13.502  0.00  0.00      AP1   
ATOM    213  HB  ILE A  19      65.933  25.413 -12.395  0.00  0.00      AP1   
ATOM    214  CG2 ILE A  19      66.245  26.698 -14.008  0.00  0.00      AP1   
ATOM    215 HG21 ILE A  19      67.177  26.947 -13.457  0.00  0.00      AP1   
ATOM    216 HG22 ILE A  19      66.397  26.688 -15.108  0.00  0.00      AP1   
ATOM    217 HG23 ILE A  19      65.515  27.519 -13.843  0.00  0.00      AP1   
ATOM    218  CG1 ILE A  19      64.415  24.971 -13.791  0.00  0.00      AP1   
ATOM    219 HG11 ILE A  19      64.331  24.973 -14.899  0.00  0.00      AP1   
ATOM    220 HG12 ILE A  19      64.217  23.903 -13.559  0.00  0.00      AP1   
ATOM    221  CD  ILE A  19      63.381  25.857 -13.197  0.00  0.00      AP1   
ATOM    222  HD1 ILE A  19      63.377  26.865 -13.664  0.00  0.00      AP1   
ATOM    223  HD2 ILE A  19      62.397  25.345 -13.140  0.00  0.00      AP1   
ATOM    224  HD3 ILE A  19      63.841  26.104 -12.216  0.00  0.00      AP1   
ATOM    225  C   ILE A  19      68.267  24.682 -13.606  0.00  0.00      AP1   
ATOM    226  O   ILE A  19      68.506  24.853 -12.459  0.00  0.00      AP1   
ATOM    227  N   ALA A  20      69.212  24.732 -14.555  0.00  0.00      AP1   
ATOM    228  HN  ALA A  20      68.914  24.629 -15.501  0.00  0.00      AP1   
ATOM    229  CA  ALA A  20      70.564  24.922 -14.208  0.00  0.00      AP1   
ATOM    230  HA  ALA A  20      70.833  24.291 -13.373  0.00  0.00      AP1   
ATOM    231  CB  ALA A  20      71.407  24.243 -15.275  0.00  0.00      AP1   
ATOM    232  HB1 ALA A  20      71.261  24.746 -16.255  0.00  0.00      AP1   
ATOM    233  HB2 ALA A  20      72.500  24.318 -15.089  0.00  0.00      AP1   
ATOM    234  HB3 ALA A  20      71.219  23.154 -15.390  0.00  0.00      AP1   
ATOM    235  C   ALA A  20      71.074  26.301 -13.895  0.00  0.00      AP1   
ATOM    236  O   ALA A  20      71.650  26.991 -14.777  0.00  0.00      AP1   
ATOM    237  N   PHE A  21      70.822  26.771 -12.634  0.00  0.00      AP1   
ATOM    238  HN  PHE A  21      70.345  26.168 -11.999  0.00  0.00      AP1   
ATOM    239  CA  PHE A  21      71.060  28.104 -12.177  0.00  0.00      AP1   
ATOM    240  HA  PHE A  21      70.498  28.620 -12.941  0.00  0.00      AP1   
ATOM    241  CB  PHE A  21      70.426  28.468 -10.775  0.00  0.00      AP1   
ATOM    242  HB1 PHE A  21      70.837  27.891  -9.919  0.00  0.00      AP1   
ATOM    243  HB2 PHE A  21      70.518  29.562 -10.605  0.00  0.00      AP1   
ATOM    244  CG  PHE A  21      69.004  28.290 -10.744  0.00  0.00      AP1   
ATOM    245  CD1 PHE A  21      68.169  29.358 -11.008  0.00  0.00      AP1   
ATOM    246  HD1 PHE A  21      68.487  30.349 -11.296  0.00  0.00      AP1   
ATOM    247  CE1 PHE A  21      66.778  29.099 -10.963  0.00  0.00      AP1   
ATOM    248  HE1 PHE A  21      66.126  29.911 -11.249  0.00  0.00      AP1   
ATOM    249  CZ  PHE A  21      66.215  27.838 -10.542  0.00  0.00      AP1   
ATOM    250  HZ  PHE A  21      65.181  27.534 -10.601  0.00  0.00      AP1   
ATOM    251  CD2 PHE A  21      68.483  26.981 -10.451  0.00  0.00      AP1   
ATOM    252  HD2 PHE A  21      69.169  26.179 -10.222  0.00  0.00      AP1   
ATOM    253  CE2 PHE A  21      67.062  26.748 -10.356  0.00  0.00      AP1   
ATOM    254  HE2 PHE A  21      66.688  25.757 -10.145  0.00  0.00      AP1   
ATOM    255  C   PHE A  21      72.505  28.509 -12.248  0.00  0.00      AP1   
ATOM    256  O   PHE A  21      72.828  29.645 -12.671  0.00  0.00      AP1   
ATOM    257  N   ASP A  22      73.335  27.598 -11.902  0.00  0.00      AP1   
ATOM    258  HN  ASP A  22      73.088  26.731 -11.475  0.00  0.00      AP1   
ATOM    259  CA  ASP A  22      74.784  27.666 -12.035  0.00  0.00      AP1   
ATOM    260  HA  ASP A  22      75.195  28.427 -11.389  0.00  0.00      AP1   
ATOM    261  CB  ASP A  22      75.428  26.358 -11.492  0.00  0.00      AP1   
ATOM    262  HB1 ASP A  22      76.533  26.442 -11.565  0.00  0.00      AP1   
ATOM    263  HB2 ASP A  22      75.312  26.023 -10.439  0.00  0.00      AP1   
ATOM    264  CG  ASP A  22      75.132  25.126 -12.379  0.00  0.00      AP1   
ATOM    265  OD1 ASP A  22      76.094  24.404 -12.667  0.00  0.00      AP1   
ATOM    266  OD2 ASP A  22      73.972  24.808 -12.710  0.00  0.00      AP1   
ATOM    267  C   ASP A  22      75.234  27.948 -13.387  0.00  0.00      AP1   
ATOM    268  O   ASP A  22      76.027  28.803 -13.608  0.00  0.00      AP1   
ATOM    269  N   LYS A  23      74.673  27.263 -14.372  0.00  0.00      AP1   
ATOM    270  HN  LYS A  23      73.987  26.580 -14.134  0.00  0.00      AP1   
ATOM    271  CA  LYS A  23      74.901  27.484 -15.791  0.00  0.00      AP1   
ATOM    272  HA  LYS A  23      75.976  27.431 -15.886  0.00  0.00      AP1   
ATOM    273  CB  LYS A  23      74.370  26.341 -16.612  0.00  0.00      AP1   
ATOM    274  HB1 LYS A  23      73.264  26.282 -16.537  0.00  0.00      AP1   
ATOM    275  HB2 LYS A  23      74.759  26.601 -17.620  0.00  0.00      AP1   
ATOM    276  CG  LYS A  23      74.881  24.929 -16.298  0.00  0.00      AP1   
ATOM    277  HG1 LYS A  23      74.702  24.694 -15.227  0.00  0.00      AP1   
ATOM    278  HG2 LYS A  23      74.282  24.193 -16.876  0.00  0.00      AP1   
ATOM    279  CD  LYS A  23      76.332  24.654 -16.639  0.00  0.00      AP1   
ATOM    280  HD1 LYS A  23      76.450  24.845 -17.727  0.00  0.00      AP1   
ATOM    281  HD2 LYS A  23      76.987  25.382 -16.114  0.00  0.00      AP1   
ATOM    282  CE  LYS A  23      76.933  23.241 -16.405  0.00  0.00      AP1   
ATOM    283  HE1 LYS A  23      76.343  22.519 -17.008  0.00  0.00      AP1   
ATOM    284  HE2 LYS A  23      77.987  23.258 -16.755  0.00  0.00      AP1   
ATOM    285  NZ  LYS A  23      76.952  22.815 -15.016  0.00  0.00      AP1   
ATOM    286  HZ1 LYS A  23      76.947  21.784 -14.880  0.00  0.00      AP1   
ATOM    287  HZ2 LYS A  23      77.659  23.294 -14.422  0.00  0.00      AP1   
ATOM    288  HZ3 LYS A  23      76.080  23.143 -14.553  0.00  0.00      AP1   
ATOM    289  C   LYS A  23      74.241  28.854 -16.305  0.00  0.00      AP1   
ATOM    290  O   LYS A  23      74.938  29.629 -16.973  0.00  0.00      AP1   
ATOM    291  N   LEU A  24      72.973  29.081 -15.914  0.00  0.00      AP1   
ATOM    292  HN  LEU A  24      72.518  28.461 -15.279  0.00  0.00      AP1   
ATOM    293  CA  LEU A  24      72.193  30.262 -16.317  0.00  0.00      AP1   
ATOM    294  HA  LEU A  24      72.042  30.388 -17.378  0.00  0.00      AP1   
ATOM    295  CB  LEU A  24      70.808  29.972 -15.544  0.00  0.00      AP1   
ATOM    296  HB1 LEU A  24      70.458  28.936 -15.741  0.00  0.00      AP1   
ATOM    297  HB2 LEU A  24      71.092  29.989 -14.471  0.00  0.00      AP1   
ATOM    298  CG  LEU A  24      69.704  31.025 -15.820  0.00  0.00      AP1   
ATOM    299  HG  LEU A  24      70.128  32.023 -15.579  0.00  0.00      AP1   
ATOM    300  CD1 LEU A  24      68.970  31.028 -17.221  0.00  0.00      AP1   
ATOM    301 HD11 LEU A  24      68.368  30.098 -17.304  0.00  0.00      AP1   
ATOM    302 HD12 LEU A  24      68.230  31.857 -17.232  0.00  0.00      AP1   
ATOM    303 HD13 LEU A  24      69.668  31.144 -18.078  0.00  0.00      AP1   
ATOM    304  CD2 LEU A  24      68.568  30.863 -14.774  0.00  0.00      AP1   
ATOM    305 HD21 LEU A  24      68.322  29.784 -14.680  0.00  0.00      AP1   
ATOM    306 HD22 LEU A  24      68.915  31.267 -13.799  0.00  0.00      AP1   
ATOM    307 HD23 LEU A  24      67.582  31.299 -15.041  0.00  0.00      AP1   
ATOM    308  C   LEU A  24      72.712  31.610 -15.749  0.00  0.00      AP1   
ATOM    309  O   LEU A  24      72.799  32.615 -16.421  0.00  0.00      AP1   
ATOM    310  N   PHE A  25      73.186  31.585 -14.462  0.00  0.00      AP1   
ATOM    311  HN  PHE A  25      73.113  30.736 -13.945  0.00  0.00      AP1   
ATOM    312  CA  PHE A  25      73.833  32.722 -13.913  0.00  0.00      AP1   
ATOM    313  HA  PHE A  25      73.419  33.627 -14.333  0.00  0.00      AP1   
ATOM    314  CB  PHE A  25      73.798  32.633 -12.379  0.00  0.00      AP1   
ATOM    315  HB1 PHE A  25      74.281  31.714 -11.982  0.00  0.00      AP1   
ATOM    316  HB2 PHE A  25      74.140  33.592 -11.934  0.00  0.00      AP1   
ATOM    317  CG  PHE A  25      72.436  32.759 -11.768  0.00  0.00      AP1   
ATOM    318  CD1 PHE A  25      71.562  33.625 -12.337  0.00  0.00      AP1   
ATOM    319  HD1 PHE A  25      71.653  34.089 -13.308  0.00  0.00      AP1   
ATOM    320  CE1 PHE A  25      70.260  33.728 -11.753  0.00  0.00      AP1   
ATOM    321  HE1 PHE A  25      69.530  34.256 -12.348  0.00  0.00      AP1   
ATOM    322  CZ  PHE A  25      69.936  32.994 -10.603  0.00  0.00      AP1   
ATOM    323  HZ  PHE A  25      68.980  33.123 -10.118  0.00  0.00      AP1   
ATOM    324  CD2 PHE A  25      72.118  32.117 -10.517  0.00  0.00      AP1   
ATOM    325  HD2 PHE A  25      72.861  31.444 -10.115  0.00  0.00      AP1   
ATOM    326  CE2 PHE A  25      70.935  32.388  -9.890  0.00  0.00      AP1   
ATOM    327  HE2 PHE A  25      70.748  31.746  -9.042  0.00  0.00      AP1   
ATOM    328  C   PHE A  25      75.305  32.791 -14.348  0.00  0.00      AP1   
ATOM    329  O   PHE A  25      75.901  33.830 -14.081  0.00  0.00      AP1   
ATOM    330  N   GLY A  26      75.906  31.763 -14.981  0.00  0.00      AP1   
ATOM    331  HN  GLY A  26      75.441  30.911 -15.208  0.00  0.00      AP1   
ATOM    332  CA  GLY A  26      77.352  31.752 -15.362  0.00  0.00      AP1   
ATOM    333  HA1 GLY A  26      77.619  32.659 -15.884  0.00  0.00      AP1   
ATOM    334  HA2 GLY A  26      77.441  30.905 -16.026  0.00  0.00      AP1   
ATOM    335  C   GLY A  26      78.321  31.499 -14.283  0.00  0.00      AP1   
ATOM    336  O   GLY A  26      79.384  32.044 -14.486  0.00  0.00      AP1   
ATOM    337  N   ARG A  27      78.023  30.799 -13.199  0.00  0.00      AP1   
ATOM    338  HN  ARG A  27      77.098  30.448 -13.079  0.00  0.00      AP1   
ATOM    339  CA  ARG A  27      79.057  30.535 -12.226  0.00  0.00      AP1   
ATOM    340  HA  ARG A  27      80.074  30.523 -12.590  0.00  0.00      AP1   
ATOM    341  CB  ARG A  27      79.248  31.602 -11.031  0.00  0.00      AP1   
ATOM    342  HB1 ARG A  27      79.890  31.240 -10.200  0.00  0.00      AP1   
ATOM    343  HB2 ARG A  27      79.699  32.606 -11.186  0.00  0.00      AP1   
ATOM    344  CG  ARG A  27      77.891  31.937 -10.376  0.00  0.00      AP1   
ATOM    345  HG1 ARG A  27      77.077  32.088 -11.116  0.00  0.00      AP1   
ATOM    346  HG2 ARG A  27      77.559  31.071  -9.765  0.00  0.00      AP1   
ATOM    347  CD  ARG A  27      77.991  33.195  -9.471  0.00  0.00      AP1   
ATOM    348  HD1 ARG A  27      78.461  33.972 -10.112  0.00  0.00      AP1   
ATOM    349  HD2 ARG A  27      77.008  33.633  -9.191  0.00  0.00      AP1   
ATOM    350  NE  ARG A  27      78.876  32.949  -8.383  0.00  0.00      AP1   
ATOM    351  HE  ARG A  27      79.069  31.988  -8.186  0.00  0.00      AP1   
ATOM    352  CZ  ARG A  27      79.196  33.879  -7.576  0.00  0.00      AP1   
ATOM    353  NH1 ARG A  27      78.878  35.104  -7.589  0.00  0.00      AP1   
ATOM    354 HH11 ARG A  27      78.999  35.710  -6.803  0.00  0.00      AP1   
ATOM    355 HH12 ARG A  27      78.269  35.401  -8.324  0.00  0.00      AP1   
ATOM    356  NH2 ARG A  27      79.806  33.497  -6.408  0.00  0.00      AP1   
ATOM    357 HH21 ARG A  27      79.794  34.176  -5.674  0.00  0.00      AP1   
ATOM    358 HH22 ARG A  27      79.927  32.517  -6.246  0.00  0.00      AP1   
ATOM    359  C   ARG A  27      78.883  29.143 -11.541  0.00  0.00      AP1   
ATOM    360  O   ARG A  27      77.786  28.768 -11.230  0.00  0.00      AP1   
ATOM    361  N   ASP A  28      80.037  28.436 -11.365  0.00  0.00      AP1   
ATOM    362  HN  ASP A  28      80.951  28.782 -11.557  0.00  0.00      AP1   
ATOM    363  CA  ASP A  28      80.026  27.072 -11.018  0.00  0.00      AP1   
ATOM    364  HA  ASP A  28      79.115  26.653 -11.419  0.00  0.00      AP1   
ATOM    365  CB  ASP A  28      81.241  26.441 -11.736  0.00  0.00      AP1   
ATOM    366  HB1 ASP A  28      82.163  26.929 -11.355  0.00  0.00      AP1   
ATOM    367  HB2 ASP A  28      81.265  25.356 -11.499  0.00  0.00      AP1   
ATOM    368  CG  ASP A  28      81.344  26.615 -13.222  0.00  0.00      AP1   
ATOM    369  OD1 ASP A  28      82.466  26.737 -13.789  0.00  0.00      AP1   
ATOM    370  OD2 ASP A  28      80.330  26.591 -13.935  0.00  0.00      AP1   
ATOM    371  C   ASP A  28      80.050  26.743  -9.538  0.00  0.00      AP1   
ATOM    372  O   ASP A  28      80.201  25.628  -9.126  0.00  0.00      AP1   
ATOM    373  N   ASP A  29      79.920  27.712  -8.652  0.00  0.00      AP1   
ATOM    374  HN  ASP A  29      79.819  28.653  -8.967  0.00  0.00      AP1   
ATOM    375  CA  ASP A  29      80.035  27.516  -7.187  0.00  0.00      AP1   
ATOM    376  HA  ASP A  29      80.529  26.568  -7.039  0.00  0.00      AP1   
ATOM    377  CB  ASP A  29      80.875  28.714  -6.635  0.00  0.00      AP1   
ATOM    378  HB1 ASP A  29      81.163  28.449  -5.595  0.00  0.00      AP1   
ATOM    379  HB2 ASP A  29      81.870  28.709  -7.129  0.00  0.00      AP1   
ATOM    380  CG  ASP A  29      80.301  30.099  -6.687  0.00  0.00      AP1   
ATOM    381  OD1 ASP A  29      79.775  30.475  -7.782  0.00  0.00      AP1   
ATOM    382  OD2 ASP A  29      80.515  30.922  -5.745  0.00  0.00      AP1   
ATOM    383  C   ASP A  29      78.708  27.412  -6.526  0.00  0.00      AP1   
ATOM    384  O   ASP A  29      78.618  27.297  -5.314  0.00  0.00      AP1   
ATOM    385  N   ILE A  30      77.555  27.487  -7.336  0.00  0.00      AP1   
ATOM    386  HN  ILE A  30      77.797  27.780  -8.257  0.00  0.00      AP1   
ATOM    387  CA  ILE A  30      76.213  27.543  -6.728  0.00  0.00      AP1   
ATOM    388  HA  ILE A  30      76.411  27.639  -5.671  0.00  0.00      AP1   
ATOM    389  CB  ILE A  30      75.327  28.614  -7.381  0.00  0.00      AP1   
ATOM    390  HB  ILE A  30      75.177  28.276  -8.429  0.00  0.00      AP1   
ATOM    391  CG2 ILE A  30      73.986  28.750  -6.604  0.00  0.00      AP1   
ATOM    392 HG21 ILE A  30      73.255  29.540  -6.881  0.00  0.00      AP1   
ATOM    393 HG22 ILE A  30      73.535  27.755  -6.406  0.00  0.00      AP1   
ATOM    394 HG23 ILE A  30      74.205  29.113  -5.577  0.00  0.00      AP1   
ATOM    395  CG1 ILE A  30      76.041  29.965  -7.372  0.00  0.00      AP1   
ATOM    396 HG11 ILE A  30      76.454  30.156  -6.358  0.00  0.00      AP1   
ATOM    397 HG12 ILE A  30      76.927  29.881  -8.037  0.00  0.00      AP1   
ATOM    398  CD  ILE A  30      75.352  31.174  -7.791  0.00  0.00      AP1   
ATOM    399  HD1 ILE A  30      74.612  31.431  -7.003  0.00  0.00      AP1   
ATOM    400  HD2 ILE A  30      76.073  32.019  -7.768  0.00  0.00      AP1   
ATOM    401  HD3 ILE A  30      74.810  31.040  -8.751  0.00  0.00      AP1   
ATOM    402  C   ILE A  30      75.518  26.190  -6.777  0.00  0.00      AP1   
ATOM    403  O   ILE A  30      75.197  25.687  -7.881  0.00  0.00      AP1   
ATOM    404  N   SER A  31      75.337  25.463  -5.674  0.00  0.00      AP1   
ATOM    405  HN  SER A  31      75.592  25.823  -4.780  0.00  0.00      AP1   
ATOM    406  CA  SER A  31      74.945  24.025  -5.709  0.00  0.00      AP1   
ATOM    407  HA  SER A  31      74.863  23.705  -6.737  0.00  0.00      AP1   
ATOM    408  CB  SER A  31      76.067  23.252  -4.992  0.00  0.00      AP1   
ATOM    409  HB1 SER A  31      76.151  23.594  -3.938  0.00  0.00      AP1   
ATOM    410  HB2 SER A  31      75.806  22.173  -5.020  0.00  0.00      AP1   
ATOM    411  OG  SER A  31      77.293  23.437  -5.744  0.00  0.00      AP1   
ATOM    412  HG1 SER A  31      77.945  23.934  -5.244  0.00  0.00      AP1   
ATOM    413  C   SER A  31      73.702  23.717  -4.900  0.00  0.00      AP1   
ATOM    414  O   SER A  31      73.508  24.362  -3.858  0.00  0.00      AP1   
ATOM    415  N   HSD A  32      72.909  22.790  -5.374  0.00  0.00      AP1   
ATOM    416  HN  HSD A  32      73.031  22.349  -6.260  0.00  0.00      AP1   
ATOM    417  CA  HSD A  32      71.771  22.186  -4.647  0.00  0.00      AP1   
ATOM    418  HA  HSD A  32      71.598  21.260  -5.175  0.00  0.00      AP1   
ATOM    419  CB  HSD A  32      72.091  21.731  -3.184  0.00  0.00      AP1   
ATOM    420  HB1 HSD A  32      72.130  22.662  -2.579  0.00  0.00      AP1   
ATOM    421  HB2 HSD A  32      71.360  20.933  -2.933  0.00  0.00      AP1   
ATOM    422  ND1 HSD A  32      74.071  20.120  -3.605  0.00  0.00      AP1   
ATOM    423  HD1 HSD A  32      73.615  19.507  -4.250  0.00  0.00      AP1   
ATOM    424  CG  HSD A  32      73.483  21.191  -2.924  0.00  0.00      AP1   
ATOM    425  CE1 HSD A  32      75.301  19.899  -2.975  0.00  0.00      AP1   
ATOM    426  HE1 HSD A  32      75.957  19.085  -3.282  0.00  0.00      AP1   
ATOM    427  NE2 HSD A  32      75.557  20.730  -2.024  0.00  0.00      AP1   
ATOM    428  CD2 HSD A  32      74.353  21.524  -1.921  0.00  0.00      AP1   
ATOM    429  HD2 HSD A  32      74.476  22.446  -1.365  0.00  0.00      AP1   
ATOM    430  C   HSD A  32      70.474  23.046  -4.890  0.00  0.00      AP1   
ATOM    431  O   HSD A  32      69.510  22.887  -4.200  0.00  0.00      AP1   
ATOM    432  N   MET A  33      70.495  23.816  -6.030  0.00  0.00      AP1   
ATOM    433  HN  MET A  33      71.273  23.883  -6.650  0.00  0.00      AP1   
ATOM    434  CA  MET A  33      69.361  24.704  -6.272  0.00  0.00      AP1   
ATOM    435  HA  MET A  33      68.702  24.653  -5.418  0.00  0.00      AP1   
ATOM    436  CB  MET A  33      69.895  26.150  -6.387  0.00  0.00      AP1   
ATOM    437  HB1 MET A  33      70.290  26.222  -7.423  0.00  0.00      AP1   
ATOM    438  HB2 MET A  33      68.963  26.755  -6.370  0.00  0.00      AP1   
ATOM    439  CG  MET A  33      70.877  26.631  -5.184  0.00  0.00      AP1   
ATOM    440  HG1 MET A  33      71.904  26.223  -5.302  0.00  0.00      AP1   
ATOM    441  HG2 MET A  33      70.951  27.732  -5.319  0.00  0.00      AP1   
ATOM    442  SD  MET A  33      70.344  26.296  -3.472  0.00  0.00      AP1   
ATOM    443  CE  MET A  33      69.741  27.908  -2.967  0.00  0.00      AP1   
ATOM    444  HE1 MET A  33      69.048  28.273  -3.754  0.00  0.00      AP1   
ATOM    445  HE2 MET A  33      69.182  27.920  -2.007  0.00  0.00      AP1   
ATOM    446  HE3 MET A  33      70.574  28.628  -2.814  0.00  0.00      AP1   
ATOM    447  C   MET A  33      68.523  24.417  -7.570  0.00  0.00      AP1   
ATOM    448  O   MET A  33      67.492  25.057  -7.791  0.00  0.00      AP1   
ATOM    449  N   ASN A  34      69.011  23.468  -8.432  0.00  0.00      AP1   
ATOM    450  HN  ASN A  34      69.718  22.827  -8.143  0.00  0.00      AP1   
ATOM    451  CA  ASN A  34      68.548  23.270  -9.821  0.00  0.00      AP1   
ATOM    452  HA  ASN A  34      68.283  24.241 -10.215  0.00  0.00      AP1   
ATOM    453  CB  ASN A  34      69.720  22.575 -10.659  0.00  0.00      AP1   
ATOM    454  HB1 ASN A  34      70.104  21.749 -10.023  0.00  0.00      AP1   
ATOM    455  HB2 ASN A  34      69.414  22.168 -11.646  0.00  0.00      AP1   
ATOM    456  CG  ASN A  34      70.927  23.502 -10.822  0.00  0.00      AP1   
ATOM    457  OD1 ASN A  34      71.075  24.687 -10.439  0.00  0.00      AP1   
ATOM    458  ND2 ASN A  34      71.913  22.939 -11.640  0.00  0.00      AP1   
ATOM    459 HD21 ASN A  34      72.678  23.507 -11.944  0.00  0.00      AP1   
ATOM    460 HD22 ASN A  34      71.841  21.986 -11.937  0.00  0.00      AP1   
ATOM    461  C   ASN A  34      67.414  22.254  -9.941  0.00  0.00      AP1   
ATOM    462  O   ASN A  34      66.637  22.346 -10.856  0.00  0.00      AP1   
ATOM    463  N   ASN A  35      67.206  21.279  -9.027  0.00  0.00      AP1   
ATOM    464  HN  ASN A  35      67.827  21.219  -8.250  0.00  0.00      AP1   
ATOM    465  CA  ASN A  35      66.511  20.063  -9.264  0.00  0.00      AP1   
ATOM    466  HA  ASN A  35      66.360  19.917 -10.323  0.00  0.00      AP1   
ATOM    467  CB  ASN A  35      67.294  18.863  -8.784  0.00  0.00      AP1   
ATOM    468  HB1 ASN A  35      68.270  18.712  -9.294  0.00  0.00      AP1   
ATOM    469  HB2 ASN A  35      67.364  19.075  -7.696  0.00  0.00      AP1   
ATOM    470  CG  ASN A  35      66.562  17.474  -8.908  0.00  0.00      AP1   
ATOM    471  OD1 ASN A  35      66.097  16.915  -7.887  0.00  0.00      AP1   
ATOM    472  ND2 ASN A  35      66.446  16.966 -10.142  0.00  0.00      AP1   
ATOM    473 HD21 ASN A  35      66.084  16.038 -10.234  0.00  0.00      AP1   
ATOM    474 HD22 ASN A  35      66.888  17.405 -10.924  0.00  0.00      AP1   
ATOM    475  C   ASN A  35      65.155  20.151  -8.597  0.00  0.00      AP1   
ATOM    476  O   ASN A  35      65.029  20.248  -7.382  0.00  0.00      AP1   
ATOM    477  N   PHE A  36      64.091  19.985  -9.332  0.00  0.00      AP1   
ATOM    478  HN  PHE A  36      64.186  19.815 -10.310  0.00  0.00      AP1   
ATOM    479  CA  PHE A  36      62.765  19.822  -8.792  0.00  0.00      AP1   
ATOM    480  HA  PHE A  36      62.738  19.990  -7.726  0.00  0.00      AP1   
ATOM    481  CB  PHE A  36      61.772  20.852  -9.535  0.00  0.00      AP1   
ATOM    482  HB1 PHE A  36      61.754  20.505 -10.591  0.00  0.00      AP1   
ATOM    483  HB2 PHE A  36      60.728  20.669  -9.202  0.00  0.00      AP1   
ATOM    484  CG  PHE A  36      62.058  22.325  -9.131  0.00  0.00      AP1   
ATOM    485  CD1 PHE A  36      61.674  22.931  -7.884  0.00  0.00      AP1   
ATOM    486  HD1 PHE A  36      61.184  22.255  -7.200  0.00  0.00      AP1   
ATOM    487  CE1 PHE A  36      61.982  24.295  -7.655  0.00  0.00      AP1   
ATOM    488  HE1 PHE A  36      61.542  24.666  -6.741  0.00  0.00      AP1   
ATOM    489  CZ  PHE A  36      62.657  25.086  -8.617  0.00  0.00      AP1   
ATOM    490  HZ  PHE A  36      62.854  26.144  -8.532  0.00  0.00      AP1   
ATOM    491  CD2 PHE A  36      62.763  23.071 -10.050  0.00  0.00      AP1   
ATOM    492  HD2 PHE A  36      62.983  22.676 -11.031  0.00  0.00      AP1   
ATOM    493  CE2 PHE A  36      63.036  24.418  -9.749  0.00  0.00      AP1   
ATOM    494  HE2 PHE A  36      63.603  25.072 -10.395  0.00  0.00      AP1   
ATOM    495  C   PHE A  36      62.262  18.409  -8.947  0.00  0.00      AP1   
ATOM    496  O   PHE A  36      62.341  17.798 -10.020  0.00  0.00      AP1   
ATOM    497  N   SER A  37      61.915  17.640  -7.848  0.00  0.00      AP1   
ATOM    498  HN  SER A  37      62.021  17.969  -6.913  0.00  0.00      AP1   
ATOM    499  CA  SER A  37      61.239  16.345  -7.984  0.00  0.00      AP1   
ATOM    500  HA  SER A  37      61.843  15.743  -8.646  0.00  0.00      AP1   
ATOM    501  CB  SER A  37      61.184  15.676  -6.614  0.00  0.00      AP1   
ATOM    502  HB1 SER A  37      60.668  14.692  -6.600  0.00  0.00      AP1   
ATOM    503  HB2 SER A  37      62.220  15.423  -6.302  0.00  0.00      AP1   
ATOM    504  OG  SER A  37      60.431  16.515  -5.668  0.00  0.00      AP1   
ATOM    505  HG1 SER A  37      61.008  17.268  -5.524  0.00  0.00      AP1   
ATOM    506  C   SER A  37      59.933  16.563  -8.550  0.00  0.00      AP1   
ATOM    507  O   SER A  37      59.185  17.507  -8.177  0.00  0.00      AP1   
ATOM    508  N   ILE A  38      59.446  15.723  -9.510  0.00  0.00      AP1   
ATOM    509  HN  ILE A  38      60.026  15.117 -10.048  0.00  0.00      AP1   
ATOM    510  CA  ILE A  38      58.103  15.702  -9.870  0.00  0.00      AP1   
ATOM    511  HA  ILE A  38      57.499  16.344  -9.246  0.00  0.00      AP1   
ATOM    512  CB  ILE A  38      57.869  16.109 -11.332  0.00  0.00      AP1   
ATOM    513  HB  ILE A  38      58.558  15.522 -11.975  0.00  0.00      AP1   
ATOM    514  CG2 ILE A  38      56.375  15.853 -11.761  0.00  0.00      AP1   
ATOM    515 HG21 ILE A  38      56.089  14.789 -11.612  0.00  0.00      AP1   
ATOM    516 HG22 ILE A  38      55.707  16.412 -11.071  0.00  0.00      AP1   
ATOM    517 HG23 ILE A  38      56.283  16.169 -12.821  0.00  0.00      AP1   
ATOM    518  CG1 ILE A  38      58.236  17.566 -11.408  0.00  0.00      AP1   
ATOM    519 HG11 ILE A  38      57.805  18.196 -10.601  0.00  0.00      AP1   
ATOM    520 HG12 ILE A  38      59.327  17.771 -11.375  0.00  0.00      AP1   
ATOM    521  CD  ILE A  38      57.891  18.237 -12.765  0.00  0.00      AP1   
ATOM    522  HD1 ILE A  38      58.198  19.303 -12.704  0.00  0.00      AP1   
ATOM    523  HD2 ILE A  38      58.458  17.755 -13.590  0.00  0.00      AP1   
ATOM    524  HD3 ILE A  38      56.801  18.209 -12.982  0.00  0.00      AP1   
ATOM    525  C   ILE A  38      57.610  14.314  -9.569  0.00  0.00      AP1   
ATOM    526  O   ILE A  38      58.029  13.362 -10.206  0.00  0.00      AP1   
ATOM    527  N   ASN A  39      56.638  14.162  -8.647  0.00  0.00      AP1   
ATOM    528  HN  ASN A  39      56.344  14.979  -8.157  0.00  0.00      AP1   
ATOM    529  CA  ASN A  39      56.200  12.896  -8.140  0.00  0.00      AP1   
ATOM    530  HA  ASN A  39      56.824  12.080  -8.475  0.00  0.00      AP1   
ATOM    531  CB  ASN A  39      56.294  12.875  -6.565  0.00  0.00      AP1   
ATOM    532  HB1 ASN A  39      56.042  11.915  -6.065  0.00  0.00      AP1   
ATOM    533  HB2 ASN A  39      57.375  13.065  -6.395  0.00  0.00      AP1   
ATOM    534  CG  ASN A  39      55.506  14.027  -5.907  0.00  0.00      AP1   
ATOM    535  OD1 ASN A  39      55.119  14.958  -6.502  0.00  0.00      AP1   
ATOM    536  ND2 ASN A  39      55.353  13.817  -4.544  0.00  0.00      AP1   
ATOM    537 HD21 ASN A  39      54.725  14.423  -4.055  0.00  0.00      AP1   
ATOM    538 HD22 ASN A  39      55.749  13.078  -3.999  0.00  0.00      AP1   
ATOM    539  C   ASN A  39      54.759  12.689  -8.500  0.00  0.00      AP1   
ATOM    540  O   ASN A  39      54.149  11.870  -7.876  0.00  0.00      AP1   
ATOM    541  N   LYS A  40      54.296  13.416  -9.488  0.00  0.00      AP1   
ATOM    542  HN  LYS A  40      54.870  14.037 -10.016  0.00  0.00      AP1   
ATOM    543  CA  LYS A  40      52.882  13.584  -9.872  0.00  0.00      AP1   
ATOM    544  HA  LYS A  40      52.346  12.957  -9.174  0.00  0.00      AP1   
ATOM    545  CB  LYS A  40      52.436  15.084  -9.797  0.00  0.00      AP1   
ATOM    546  HB1 LYS A  40      53.363  15.631 -10.071  0.00  0.00      AP1   
ATOM    547  HB2 LYS A  40      51.554  15.238 -10.455  0.00  0.00      AP1   
ATOM    548  CG  LYS A  40      52.098  15.444  -8.362  0.00  0.00      AP1   
ATOM    549  HG1 LYS A  40      52.991  15.198  -7.748  0.00  0.00      AP1   
ATOM    550  HG2 LYS A  40      51.969  16.547  -8.357  0.00  0.00      AP1   
ATOM    551  CD  LYS A  40      50.728  14.849  -7.820  0.00  0.00      AP1   
ATOM    552  HD1 LYS A  40      49.972  15.114  -8.590  0.00  0.00      AP1   
ATOM    553  HD2 LYS A  40      50.871  13.757  -7.674  0.00  0.00      AP1   
ATOM    554  CE  LYS A  40      50.376  15.505  -6.445  0.00  0.00      AP1   
ATOM    555  HE1 LYS A  40      50.403  16.597  -6.648  0.00  0.00      AP1   
ATOM    556  HE2 LYS A  40      49.386  15.153  -6.083  0.00  0.00      AP1   
ATOM    557  NZ  LYS A  40      51.269  15.069  -5.409  0.00  0.00      AP1   
ATOM    558  HZ1 LYS A  40      51.474  14.070  -5.610  0.00  0.00      AP1   
ATOM    559  HZ2 LYS A  40      52.155  15.612  -5.356  0.00  0.00      AP1   
ATOM    560  HZ3 LYS A  40      50.779  15.242  -4.508  0.00  0.00      AP1   
ATOM    561  C   LYS A  40      52.581  13.060 -11.221  0.00  0.00      AP1   
ATOM    562  O   LYS A  40      53.055  13.509 -12.289  0.00  0.00      AP1   
ATOM    563  N   ARG A  41      51.852  11.937 -11.333  0.00  0.00      AP1   
ATOM    564  HN  ARG A  41      51.373  11.717 -10.486  0.00  0.00      AP1   
ATOM    565  CA  ARG A  41      51.798  11.008 -12.529  0.00  0.00      AP1   
ATOM    566  HA  ARG A  41      52.786  10.639 -12.762  0.00  0.00      AP1   
ATOM    567  CB  ARG A  41      50.925   9.731 -12.198  0.00  0.00      AP1   
ATOM    568  HB1 ARG A  41      49.853   9.882 -11.948  0.00  0.00      AP1   
ATOM    569  HB2 ARG A  41      50.890   9.081 -13.098  0.00  0.00      AP1   
ATOM    570  CG  ARG A  41      51.530   8.745 -11.189  0.00  0.00      AP1   
ATOM    571  HG1 ARG A  41      52.460   8.429 -11.709  0.00  0.00      AP1   
ATOM    572  HG2 ARG A  41      51.869   9.211 -10.238  0.00  0.00      AP1   
ATOM    573  CD  ARG A  41      50.643   7.558 -10.685  0.00  0.00      AP1   
ATOM    574  HD1 ARG A  41      50.372   6.992 -11.601  0.00  0.00      AP1   
ATOM    575  HD2 ARG A  41      51.232   7.012  -9.917  0.00  0.00      AP1   
ATOM    576  NE  ARG A  41      49.407   8.102 -10.084  0.00  0.00      AP1   
ATOM    577  HE  ARG A  41      48.996   8.990 -10.288  0.00  0.00      AP1   
ATOM    578  CZ  ARG A  41      48.517   7.350  -9.426  0.00  0.00      AP1   
ATOM    579  NH1 ARG A  41      48.623   6.026  -9.230  0.00  0.00      AP1   
ATOM    580 HH11 ARG A  41      47.870   5.554  -8.772  0.00  0.00      AP1   
ATOM    581 HH12 ARG A  41      49.298   5.507  -9.754  0.00  0.00      AP1   
ATOM    582  NH2 ARG A  41      47.580   8.046  -8.865  0.00  0.00      AP1   
ATOM    583 HH21 ARG A  41      47.099   7.551  -8.141  0.00  0.00      AP1   
ATOM    584 HH22 ARG A  41      47.694   9.039  -8.875  0.00  0.00      AP1   
ATOM    585  C   ARG A  41      51.136  11.633 -13.796  0.00  0.00      AP1   
ATOM    586  O   ARG A  41      51.386  11.109 -14.915  0.00  0.00      AP1   
ATOM    587  N   SER A  42      50.237  12.647 -13.635  0.00  0.00      AP1   
ATOM    588  HN  SER A  42      50.071  12.941 -12.697  0.00  0.00      AP1   
ATOM    589  CA  SER A  42      49.580  13.340 -14.713  0.00  0.00      AP1   
ATOM    590  HA  SER A  42      49.349  12.668 -15.527  0.00  0.00      AP1   
ATOM    591  CB  SER A  42      48.239  13.986 -14.379  0.00  0.00      AP1   
ATOM    592  HB1 SER A  42      47.800  13.718 -13.394  0.00  0.00      AP1   
ATOM    593  HB2 SER A  42      48.373  15.087 -14.304  0.00  0.00      AP1   
ATOM    594  OG  SER A  42      47.292  13.807 -15.338  0.00  0.00      AP1   
ATOM    595  HG1 SER A  42      47.055  12.883 -15.444  0.00  0.00      AP1   
ATOM    596  C   SER A  42      50.556  14.312 -15.452  0.00  0.00      AP1   
ATOM    597  O   SER A  42      50.235  14.836 -16.528  0.00  0.00      AP1   
ATOM    598  N   TYR A  43      51.729  14.541 -14.936  0.00  0.00      AP1   
ATOM    599  HN  TYR A  43      52.037  14.145 -14.075  0.00  0.00      AP1   
ATOM    600  CA  TYR A  43      52.670  15.497 -15.621  0.00  0.00      AP1   
ATOM    601  HA  TYR A  43      52.153  15.984 -16.435  0.00  0.00      AP1   
ATOM    602  CB  TYR A  43      53.212  16.512 -14.571  0.00  0.00      AP1   
ATOM    603  HB1 TYR A  43      53.904  16.109 -13.801  0.00  0.00      AP1   
ATOM    604  HB2 TYR A  43      53.883  17.260 -15.045  0.00  0.00      AP1   
ATOM    605  CG  TYR A  43      52.090  17.121 -13.798  0.00  0.00      AP1   
ATOM    606  CD1 TYR A  43      50.939  17.708 -14.470  0.00  0.00      AP1   
ATOM    607  HD1 TYR A  43      50.875  17.612 -15.543  0.00  0.00      AP1   
ATOM    608  CE1 TYR A  43      49.836  18.244 -13.747  0.00  0.00      AP1   
ATOM    609  HE1 TYR A  43      49.003  18.562 -14.356  0.00  0.00      AP1   
ATOM    610  CZ  TYR A  43      49.906  18.329 -12.337  0.00  0.00      AP1   
ATOM    611  OH  TYR A  43      48.862  18.780 -11.608  0.00  0.00      AP1   
ATOM    612  HH  TYR A  43      48.275  19.253 -12.203  0.00  0.00      AP1   
ATOM    613  CD2 TYR A  43      52.062  17.161 -12.399  0.00  0.00      AP1   
ATOM    614  HD2 TYR A  43      52.907  16.714 -11.896  0.00  0.00      AP1   
ATOM    615  CE2 TYR A  43      51.055  17.787 -11.723  0.00  0.00      AP1   
ATOM    616  HE2 TYR A  43      50.976  17.827 -10.646  0.00  0.00      AP1   
ATOM    617  C   TYR A  43      53.858  14.820 -16.316  0.00  0.00      AP1   
ATOM    618  O   TYR A  43      54.645  15.439 -17.019  0.00  0.00      AP1   
ATOM    619  N   TYR A  44      53.859  13.513 -16.198  0.00  0.00      AP1   
ATOM    620  HN  TYR A  44      53.067  13.019 -15.849  0.00  0.00      AP1   
ATOM    621  CA  TYR A  44      54.873  12.610 -16.643  0.00  0.00      AP1   
ATOM    622  HA  TYR A  44      55.752  12.957 -16.120  0.00  0.00      AP1   
ATOM    623  CB  TYR A  44      54.470  11.124 -16.260  0.00  0.00      AP1   
ATOM    624  HB1 TYR A  44      53.367  11.016 -16.342  0.00  0.00      AP1   
ATOM    625  HB2 TYR A  44      54.850  10.398 -17.010  0.00  0.00      AP1   
ATOM    626  CG  TYR A  44      54.821  10.639 -14.920  0.00  0.00      AP1   
ATOM    627  CD1 TYR A  44      55.013  11.500 -13.830  0.00  0.00      AP1   
ATOM    628  HD1 TYR A  44      54.954  12.571 -13.954  0.00  0.00      AP1   
ATOM    629  CE1 TYR A  44      55.192  11.032 -12.516  0.00  0.00      AP1   
ATOM    630  HE1 TYR A  44      55.329  11.683 -11.665  0.00  0.00      AP1   
ATOM    631  CZ  TYR A  44      55.312   9.588 -12.348  0.00  0.00      AP1   
ATOM    632  OH  TYR A  44      55.782   9.177 -11.114  0.00  0.00      AP1   
ATOM    633  HH  TYR A  44      55.987   8.245 -11.218  0.00  0.00      AP1   
ATOM    634  CD2 TYR A  44      55.015   9.206 -14.726  0.00  0.00      AP1   
ATOM    635  HD2 TYR A  44      54.970   8.468 -15.513  0.00  0.00      AP1   
ATOM    636  CE2 TYR A  44      55.237   8.766 -13.458  0.00  0.00      AP1   
ATOM    637  HE2 TYR A  44      55.585   7.748 -13.360  0.00  0.00      AP1   
ATOM    638  C   TYR A  44      55.227  12.619 -18.117  0.00  0.00      AP1   
ATOM    639  O   TYR A  44      56.402  12.755 -18.519  0.00  0.00      AP1   
ATOM    640  N   ASN A  45      54.208  12.629 -18.936  0.00  0.00      AP1   
ATOM    641  HN  ASN A  45      53.296  12.779 -18.562  0.00  0.00      AP1   
ATOM    642  CA  ASN A  45      54.401  12.577 -20.346  0.00  0.00      AP1   
ATOM    643  HA  ASN A  45      55.417  12.222 -20.444  0.00  0.00      AP1   
ATOM    644  CB  ASN A  45      53.502  11.587 -21.010  0.00  0.00      AP1   
ATOM    645  HB1 ASN A  45      52.435  11.898 -21.014  0.00  0.00      AP1   
ATOM    646  HB2 ASN A  45      53.768  11.476 -22.083  0.00  0.00      AP1   
ATOM    647  CG  ASN A  45      53.650  10.209 -20.362  0.00  0.00      AP1   
ATOM    648  OD1 ASN A  45      52.788   9.886 -19.479  0.00  0.00      AP1   
ATOM    649  ND2 ASN A  45      54.527   9.318 -20.846  0.00  0.00      AP1   
ATOM    650 HD21 ASN A  45      54.324   8.419 -20.460  0.00  0.00      AP1   
ATOM    651 HD22 ASN A  45      55.142   9.602 -21.582  0.00  0.00      AP1   
ATOM    652  C   ASN A  45      54.339  14.005 -20.997  0.00  0.00      AP1   
ATOM    653  O   ASN A  45      54.483  14.122 -22.228  0.00  0.00      AP1   
ATOM    654  N   CYS A  46      54.077  15.041 -20.148  0.00  0.00      AP1   
ATOM    655  HN  CYS A  46      54.037  14.848 -19.171  0.00  0.00      AP1   
ATOM    656  CA  CYS A  46      53.753  16.421 -20.475  0.00  0.00      AP1   
ATOM    657  HA  CYS A  46      53.532  16.494 -21.530  0.00  0.00      AP1   
ATOM    658  CB  CYS A  46      52.613  16.875 -19.594  0.00  0.00      AP1   
ATOM    659  HB1 CYS A  46      52.909  16.779 -18.527  0.00  0.00      AP1   
ATOM    660  HB2 CYS A  46      52.337  17.936 -19.774  0.00  0.00      AP1   
ATOM    661  SG  CYS A  46      51.050  15.946 -19.848  0.00  0.00      AP1   
ATOM    662  HG1 CYS A  46      51.606  14.768 -19.610  0.00  0.00      AP1   
ATOM    663  C   CYS A  46      54.970  17.308 -20.144  0.00  0.00      AP1   
ATOM    664  O   CYS A  46      54.866  18.507 -20.384  0.00  0.00      AP1   
ATOM    665  N   LEU A  47      56.037  16.624 -19.709  0.00  0.00      AP1   
ATOM    666  HN  LEU A  47      55.973  15.652 -19.500  0.00  0.00      AP1   
ATOM    667  CA  LEU A  47      57.236  17.301 -19.318  0.00  0.00      AP1   
ATOM    668  HA  LEU A  47      57.079  17.990 -18.501  0.00  0.00      AP1   
ATOM    669  CB  LEU A  47      58.393  16.368 -18.715  0.00  0.00      AP1   
ATOM    670  HB1 LEU A  47      58.657  15.693 -19.557  0.00  0.00      AP1   
ATOM    671  HB2 LEU A  47      59.326  16.922 -18.476  0.00  0.00      AP1   
ATOM    672  CG  LEU A  47      58.110  15.559 -17.435  0.00  0.00      AP1   
ATOM    673  HG  LEU A  47      57.271  14.889 -17.718  0.00  0.00      AP1   
ATOM    674  CD1 LEU A  47      59.300  14.689 -16.953  0.00  0.00      AP1   
ATOM    675 HD11 LEU A  47      60.074  15.295 -16.434  0.00  0.00      AP1   
ATOM    676 HD12 LEU A  47      58.921  13.873 -16.302  0.00  0.00      AP1   
ATOM    677 HD13 LEU A  47      59.631  14.082 -17.823  0.00  0.00      AP1   
ATOM    678  CD2 LEU A  47      57.573  16.432 -16.273  0.00  0.00      AP1   
ATOM    679 HD21 LEU A  47      56.889  17.189 -16.713  0.00  0.00      AP1   
ATOM    680 HD22 LEU A  47      57.047  15.944 -15.425  0.00  0.00      AP1   
ATOM    681 HD23 LEU A  47      58.457  17.013 -15.932  0.00  0.00      AP1   
ATOM    682  C   LEU A  47      57.864  18.197 -20.349  0.00  0.00      AP1   
ATOM    683  O   LEU A  47      58.230  19.328 -20.062  0.00  0.00      AP1   
ATOM    684  N   ASP A  48      57.946  17.739 -21.559  0.00  0.00      AP1   
ATOM    685  HN  ASP A  48      57.695  16.800 -21.778  0.00  0.00      AP1   
ATOM    686  CA  ASP A  48      58.590  18.507 -22.591  0.00  0.00      AP1   
ATOM    687  HA  ASP A  48      59.545  18.791 -22.174  0.00  0.00      AP1   
ATOM    688  CB  ASP A  48      58.751  17.591 -23.907  0.00  0.00      AP1   
ATOM    689  HB1 ASP A  48      59.148  16.652 -23.468  0.00  0.00      AP1   
ATOM    690  HB2 ASP A  48      57.735  17.362 -24.296  0.00  0.00      AP1   
ATOM    691  CG  ASP A  48      59.422  18.105 -25.098  0.00  0.00      AP1   
ATOM    692  OD1 ASP A  48      60.242  18.997 -24.957  0.00  0.00      AP1   
ATOM    693  OD2 ASP A  48      59.215  17.518 -26.181  0.00  0.00      AP1   
ATOM    694  C   ASP A  48      57.869  19.854 -22.886  0.00  0.00      AP1   
ATOM    695  O   ASP A  48      58.414  20.895 -22.976  0.00  0.00      AP1   
ATOM    696  N   GLN A  49      56.533  19.795 -22.950  0.00  0.00      AP1   
ATOM    697  HN  GLN A  49      56.029  18.936 -22.913  0.00  0.00      AP1   
ATOM    698  CA  GLN A  49      55.662  20.990 -23.037  0.00  0.00      AP1   
ATOM    699  HA  GLN A  49      56.000  21.571 -23.882  0.00  0.00      AP1   
ATOM    700  CB  GLN A  49      54.144  20.706 -23.242  0.00  0.00      AP1   
ATOM    701  HB1 GLN A  49      53.642  20.305 -22.335  0.00  0.00      AP1   
ATOM    702  HB2 GLN A  49      53.636  21.692 -23.306  0.00  0.00      AP1   
ATOM    703  CG  GLN A  49      53.727  20.069 -24.645  0.00  0.00      AP1   
ATOM    704  HG1 GLN A  49      52.644  20.188 -24.859  0.00  0.00      AP1   
ATOM    705  HG2 GLN A  49      54.289  20.647 -25.410  0.00  0.00      AP1   
ATOM    706  CD  GLN A  49      53.978  18.533 -24.580  0.00  0.00      AP1   
ATOM    707  OE1 GLN A  49      53.240  17.874 -23.862  0.00  0.00      AP1   
ATOM    708  NE2 GLN A  49      54.944  18.054 -25.395  0.00  0.00      AP1   
ATOM    709 HE21 GLN A  49      55.280  17.120 -25.279  0.00  0.00      AP1   
ATOM    710 HE22 GLN A  49      55.386  18.798 -25.897  0.00  0.00      AP1   
ATOM    711  C   GLN A  49      55.738  21.891 -21.852  0.00  0.00      AP1   
ATOM    712  O   GLN A  49      55.908  23.081 -21.971  0.00  0.00      AP1   
ATOM    713  N   ILE A  50      55.809  21.261 -20.702  0.00  0.00      AP1   
ATOM    714  HN  ILE A  50      55.623  20.285 -20.630  0.00  0.00      AP1   
ATOM    715  CA  ILE A  50      56.067  21.970 -19.443  0.00  0.00      AP1   
ATOM    716  HA  ILE A  50      55.358  22.780 -19.349  0.00  0.00      AP1   
ATOM    717  CB  ILE A  50      55.909  21.024 -18.280  0.00  0.00      AP1   
ATOM    718  HB  ILE A  50      56.082  20.001 -18.678  0.00  0.00      AP1   
ATOM    719  CG2 ILE A  50      56.913  21.266 -17.091  0.00  0.00      AP1   
ATOM    720 HG21 ILE A  50      57.916  21.103 -17.541  0.00  0.00      AP1   
ATOM    721 HG22 ILE A  50      56.831  22.325 -16.765  0.00  0.00      AP1   
ATOM    722 HG23 ILE A  50      56.700  20.579 -16.245  0.00  0.00      AP1   
ATOM    723  CG1 ILE A  50      54.468  21.034 -17.701  0.00  0.00      AP1   
ATOM    724 HG11 ILE A  50      54.318  21.943 -17.081  0.00  0.00      AP1   
ATOM    725 HG12 ILE A  50      53.812  21.039 -18.598  0.00  0.00      AP1   
ATOM    726  CD  ILE A  50      54.244  19.858 -16.821  0.00  0.00      AP1   
ATOM    727  HD1 ILE A  50      54.886  19.944 -15.919  0.00  0.00      AP1   
ATOM    728  HD2 ILE A  50      53.176  19.873 -16.514  0.00  0.00      AP1   
ATOM    729  HD3 ILE A  50      54.424  18.866 -17.288  0.00  0.00      AP1   
ATOM    730  C   ILE A  50      57.418  22.737 -19.489  0.00  0.00      AP1   
ATOM    731  O   ILE A  50      57.499  23.950 -19.339  0.00  0.00      AP1   
ATOM    732  N   SER A  51      58.490  22.024 -19.890  0.00  0.00      AP1   
ATOM    733  HN  SER A  51      58.324  21.055 -20.057  0.00  0.00      AP1   
ATOM    734  CA  SER A  51      59.873  22.556 -20.018  0.00  0.00      AP1   
ATOM    735  HA  SER A  51      60.179  23.064 -19.116  0.00  0.00      AP1   
ATOM    736  CB  SER A  51      60.871  21.402 -20.307  0.00  0.00      AP1   
ATOM    737  HB1 SER A  51      60.843  20.814 -19.365  0.00  0.00      AP1   
ATOM    738  HB2 SER A  51      60.325  20.744 -21.016  0.00  0.00      AP1   
ATOM    739  OG  SER A  51      62.184  21.799 -20.536  0.00  0.00      AP1   
ATOM    740  HG1 SER A  51      62.392  21.346 -21.357  0.00  0.00      AP1   
ATOM    741  C   SER A  51      59.996  23.667 -21.003  0.00  0.00      AP1   
ATOM    742  O   SER A  51      60.442  24.781 -20.789  0.00  0.00      AP1   
ATOM    743  N   ASP A  52      59.542  23.447 -22.223  0.00  0.00      AP1   
ATOM    744  HN  ASP A  52      58.979  22.634 -22.350  0.00  0.00      AP1   
ATOM    745  CA  ASP A  52      59.633  24.416 -23.339  0.00  0.00      AP1   
ATOM    746  HA  ASP A  52      60.647  24.735 -23.528  0.00  0.00      AP1   
ATOM    747  CB  ASP A  52      58.904  23.897 -24.601  0.00  0.00      AP1   
ATOM    748  HB1 ASP A  52      57.871  23.623 -24.298  0.00  0.00      AP1   
ATOM    749  HB2 ASP A  52      58.643  24.673 -25.351  0.00  0.00      AP1   
ATOM    750  CG  ASP A  52      59.706  22.977 -25.297  0.00  0.00      AP1   
ATOM    751  OD1 ASP A  52      59.319  22.470 -26.366  0.00  0.00      AP1   
ATOM    752  OD2 ASP A  52      60.902  22.786 -24.889  0.00  0.00      AP1   
ATOM    753  C   ASP A  52      58.838  25.621 -22.981  0.00  0.00      AP1   
ATOM    754  O   ASP A  52      59.391  26.747 -23.291  0.00  0.00      AP1   
ATOM    755  N   ASP A  53      57.612  25.599 -22.414  0.00  0.00      AP1   
ATOM    756  HN  ASP A  53      57.105  24.740 -22.390  0.00  0.00      AP1   
ATOM    757  CA  ASP A  53      56.850  26.699 -21.987  0.00  0.00      AP1   
ATOM    758  HA  ASP A  53      56.762  27.451 -22.758  0.00  0.00      AP1   
ATOM    759  CB  ASP A  53      55.417  26.327 -21.482  0.00  0.00      AP1   
ATOM    760  HB1 ASP A  53      55.548  25.484 -20.770  0.00  0.00      AP1   
ATOM    761  HB2 ASP A  53      54.965  27.214 -20.989  0.00  0.00      AP1   
ATOM    762  CG  ASP A  53      54.562  25.940 -22.706  0.00  0.00      AP1   
ATOM    763  OD1 ASP A  53      53.383  25.634 -22.313  0.00  0.00      AP1   
ATOM    764  OD2 ASP A  53      54.930  26.113 -23.883  0.00  0.00      AP1   
ATOM    765  C   ASP A  53      57.490  27.362 -20.818  0.00  0.00      AP1   
ATOM    766  O   ASP A  53      57.730  28.585 -20.831  0.00  0.00      AP1   
ATOM    767  N   LEU A  54      58.075  26.560 -19.847  0.00  0.00      AP1   
ATOM    768  HN  LEU A  54      57.995  25.566 -19.871  0.00  0.00      AP1   
ATOM    769  CA  LEU A  54      58.872  27.094 -18.808  0.00  0.00      AP1   
ATOM    770  HA  LEU A  54      58.308  27.820 -18.242  0.00  0.00      AP1   
ATOM    771  CB  LEU A  54      59.271  25.959 -17.764  0.00  0.00      AP1   
ATOM    772  HB1 LEU A  54      58.407  25.504 -17.234  0.00  0.00      AP1   
ATOM    773  HB2 LEU A  54      59.768  25.156 -18.349  0.00  0.00      AP1   
ATOM    774  CG  LEU A  54      60.331  26.373 -16.686  0.00  0.00      AP1   
ATOM    775  HG  LEU A  54      61.247  26.623 -17.263  0.00  0.00      AP1   
ATOM    776  CD1 LEU A  54      60.015  27.653 -15.896  0.00  0.00      AP1   
ATOM    777 HD11 LEU A  54      59.012  27.532 -15.434  0.00  0.00      AP1   
ATOM    778 HD12 LEU A  54      60.652  27.834 -15.004  0.00  0.00      AP1   
ATOM    779 HD13 LEU A  54      60.010  28.527 -16.582  0.00  0.00      AP1   
ATOM    780  CD2 LEU A  54      60.623  25.337 -15.666  0.00  0.00      AP1   
ATOM    781 HD21 LEU A  54      61.644  25.578 -15.300  0.00  0.00      AP1   
ATOM    782 HD22 LEU A  54      59.818  25.342 -14.901  0.00  0.00      AP1   
ATOM    783 HD23 LEU A  54      60.613  24.371 -16.215  0.00  0.00      AP1   
ATOM    784  C   LEU A  54      60.094  27.877 -19.373  0.00  0.00      AP1   
ATOM    785  O   LEU A  54      60.256  29.062 -19.020  0.00  0.00      AP1   
ATOM    786  N   ASN A  55      60.831  27.378 -20.380  0.00  0.00      AP1   
ATOM    787  HN  ASN A  55      60.643  26.407 -20.497  0.00  0.00      AP1   
ATOM    788  CA  ASN A  55      61.924  28.111 -21.041  0.00  0.00      AP1   
ATOM    789  HA  ASN A  55      62.660  28.426 -20.316  0.00  0.00      AP1   
ATOM    790  CB  ASN A  55      62.578  27.108 -21.994  0.00  0.00      AP1   
ATOM    791  HB1 ASN A  55      63.001  26.284 -21.380  0.00  0.00      AP1   
ATOM    792  HB2 ASN A  55      61.871  26.471 -22.567  0.00  0.00      AP1   
ATOM    793  CG  ASN A  55      63.618  27.633 -22.954  0.00  0.00      AP1   
ATOM    794  OD1 ASN A  55      64.757  27.681 -22.503  0.00  0.00      AP1   
ATOM    795  ND2 ASN A  55      63.250  27.797 -24.184  0.00  0.00      AP1   
ATOM    796 HD21 ASN A  55      63.902  28.151 -24.855  0.00  0.00      AP1   
ATOM    797 HD22 ASN A  55      62.388  27.410 -24.512  0.00  0.00      AP1   
ATOM    798  C   ASN A  55      61.301  29.359 -21.779  0.00  0.00      AP1   
ATOM    799  O   ASN A  55      61.939  30.385 -21.713  0.00  0.00      AP1   
ATOM    800  N   LEU A  56      60.167  29.316 -22.459  0.00  0.00      AP1   
ATOM    801  HN  LEU A  56      59.697  28.437 -22.433  0.00  0.00      AP1   
ATOM    802  CA  LEU A  56      59.577  30.427 -23.204  0.00  0.00      AP1   
ATOM    803  HA  LEU A  56      60.213  30.733 -24.022  0.00  0.00      AP1   
ATOM    804  CB  LEU A  56      58.277  30.012 -23.982  0.00  0.00      AP1   
ATOM    805  HB1 LEU A  56      58.650  29.232 -24.680  0.00  0.00      AP1   
ATOM    806  HB2 LEU A  56      57.578  29.485 -23.298  0.00  0.00      AP1   
ATOM    807  CG  LEU A  56      57.556  31.176 -24.736  0.00  0.00      AP1   
ATOM    808  HG  LEU A  56      56.993  31.785 -23.997  0.00  0.00      AP1   
ATOM    809  CD1 LEU A  56      58.471  31.906 -25.724  0.00  0.00      AP1   
ATOM    810 HD11 LEU A  56      59.188  32.432 -25.059  0.00  0.00      AP1   
ATOM    811 HD12 LEU A  56      58.957  31.121 -26.343  0.00  0.00      AP1   
ATOM    812 HD13 LEU A  56      57.891  32.635 -26.328  0.00  0.00      AP1   
ATOM    813  CD2 LEU A  56      56.414  30.382 -25.425  0.00  0.00      AP1   
ATOM    814 HD21 LEU A  56      55.844  29.871 -24.620  0.00  0.00      AP1   
ATOM    815 HD22 LEU A  56      55.876  31.184 -25.975  0.00  0.00      AP1   
ATOM    816 HD23 LEU A  56      56.900  29.649 -26.105  0.00  0.00      AP1   
ATOM    817  C   LEU A  56      59.340  31.635 -22.281  0.00  0.00      AP1   
ATOM    818  O   LEU A  56      59.598  32.782 -22.606  0.00  0.00      AP1   
ATOM    819  N   VAL A  57      58.721  31.365 -21.086  0.00  0.00      AP1   
ATOM    820  HN  VAL A  57      58.559  30.404 -20.872  0.00  0.00      AP1   
ATOM    821  CA  VAL A  57      58.465  32.320 -20.038  0.00  0.00      AP1   
ATOM    822  HA  VAL A  57      58.051  33.205 -20.499  0.00  0.00      AP1   
ATOM    823  CB  VAL A  57      57.446  31.802 -18.957  0.00  0.00      AP1   
ATOM    824  HB  VAL A  57      57.927  30.945 -18.438  0.00  0.00      AP1   
ATOM    825  CG1 VAL A  57      57.122  32.872 -17.984  0.00  0.00      AP1   
ATOM    826 HG11 VAL A  57      56.994  33.858 -18.480  0.00  0.00      AP1   
ATOM    827 HG12 VAL A  57      56.090  32.780 -17.584  0.00  0.00      AP1   
ATOM    828 HG13 VAL A  57      57.855  33.079 -17.175  0.00  0.00      AP1   
ATOM    829  CG2 VAL A  57      56.210  31.388 -19.655  0.00  0.00      AP1   
ATOM    830 HG21 VAL A  57      55.620  30.979 -18.807  0.00  0.00      AP1   
ATOM    831 HG22 VAL A  57      55.646  32.194 -20.172  0.00  0.00      AP1   
ATOM    832 HG23 VAL A  57      56.443  30.619 -20.421  0.00  0.00      AP1   
ATOM    833  C   VAL A  57      59.697  32.924 -19.408  0.00  0.00      AP1   
ATOM    834  O   VAL A  57      59.840  34.089 -19.114  0.00  0.00      AP1   
ATOM    835  N   LEU A  58      60.758  32.044 -19.291  0.00  0.00      AP1   
ATOM    836  HN  LEU A  58      60.632  31.099 -19.583  0.00  0.00      AP1   
ATOM    837  CA  LEU A  58      62.101  32.420 -18.832  0.00  0.00      AP1   
ATOM    838  HA  LEU A  58      62.037  32.971 -17.906  0.00  0.00      AP1   
ATOM    839  CB  LEU A  58      62.826  31.108 -18.471  0.00  0.00      AP1   
ATOM    840  HB1 LEU A  58      62.202  30.520 -17.765  0.00  0.00      AP1   
ATOM    841  HB2 LEU A  58      63.070  30.542 -19.396  0.00  0.00      AP1   
ATOM    842  CG  LEU A  58      64.152  31.366 -17.677  0.00  0.00      AP1   
ATOM    843  HG  LEU A  58      64.987  31.856 -18.222  0.00  0.00      AP1   
ATOM    844  CD1 LEU A  58      64.002  32.142 -16.350  0.00  0.00      AP1   
ATOM    845 HD11 LEU A  58      63.269  31.723 -15.627  0.00  0.00      AP1   
ATOM    846 HD12 LEU A  58      65.053  32.266 -16.012  0.00  0.00      AP1   
ATOM    847 HD13 LEU A  58      63.710  33.200 -16.527  0.00  0.00      AP1   
ATOM    848  CD2 LEU A  58      64.751  29.965 -17.455  0.00  0.00      AP1   
ATOM    849 HD21 LEU A  58      65.710  30.235 -16.964  0.00  0.00      AP1   
ATOM    850 HD22 LEU A  58      64.140  29.231 -16.887  0.00  0.00      AP1   
ATOM    851 HD23 LEU A  58      64.934  29.397 -18.392  0.00  0.00      AP1   
ATOM    852  C   LEU A  58      62.868  33.213 -19.841  0.00  0.00      AP1   
ATOM    853  O   LEU A  58      63.635  34.094 -19.426  0.00  0.00      AP1   
ATOM    854  N   ASN A  59      62.666  33.020 -21.202  0.00  0.00      AP1   
ATOM    855  HN  ASN A  59      62.160  32.225 -21.525  0.00  0.00      AP1   
ATOM    856  CA  ASN A  59      63.228  33.800 -22.266  0.00  0.00      AP1   
ATOM    857  HA  ASN A  59      64.305  33.767 -22.188  0.00  0.00      AP1   
ATOM    858  CB  ASN A  59      62.921  32.979 -23.555  0.00  0.00      AP1   
ATOM    859  HB1 ASN A  59      63.273  31.927 -23.496  0.00  0.00      AP1   
ATOM    860  HB2 ASN A  59      61.820  32.848 -23.634  0.00  0.00      AP1   
ATOM    861  CG  ASN A  59      63.293  33.478 -24.918  0.00  0.00      AP1   
ATOM    862  OD1 ASN A  59      62.539  33.378 -25.893  0.00  0.00      AP1   
ATOM    863  ND2 ASN A  59      64.510  34.029 -25.038  0.00  0.00      AP1   
ATOM    864 HD21 ASN A  59      64.887  34.228 -25.943  0.00  0.00      AP1   
ATOM    865 HD22 ASN A  59      65.122  33.973 -24.250  0.00  0.00      AP1   
ATOM    866  C   ASN A  59      62.782  35.251 -22.313  0.00  0.00      AP1   
ATOM    867  O   ASN A  59      63.511  36.237 -22.496  0.00  0.00      AP1   
ATOM    868  N   LYS A  60      61.516  35.501 -21.955  0.00  0.00      AP1   
ATOM    869  HN  LYS A  60      60.893  34.726 -21.881  0.00  0.00      AP1   
ATOM    870  CA  LYS A  60      60.915  36.781 -21.879  0.00  0.00      AP1   
ATOM    871  HA  LYS A  60      61.326  37.428 -22.640  0.00  0.00      AP1   
ATOM    872  CB  LYS A  60      59.400  36.648 -22.185  0.00  0.00      AP1   
ATOM    873  HB1 LYS A  60      58.922  35.753 -21.732  0.00  0.00      AP1   
ATOM    874  HB2 LYS A  60      58.835  37.511 -21.772  0.00  0.00      AP1   
ATOM    875  CG  LYS A  60      59.077  36.708 -23.680  0.00  0.00      AP1   
ATOM    876  HG1 LYS A  60      59.604  37.650 -23.942  0.00  0.00      AP1   
ATOM    877  HG2 LYS A  60      59.585  35.840 -24.154  0.00  0.00      AP1   
ATOM    878  CD  LYS A  60      57.591  36.499 -24.131  0.00  0.00      AP1   
ATOM    879  HD1 LYS A  60      57.592  36.265 -25.217  0.00  0.00      AP1   
ATOM    880  HD2 LYS A  60      57.098  35.649 -23.611  0.00  0.00      AP1   
ATOM    881  CE  LYS A  60      56.683  37.764 -24.068  0.00  0.00      AP1   
ATOM    882  HE1 LYS A  60      55.611  37.594 -24.304  0.00  0.00      AP1   
ATOM    883  HE2 LYS A  60      56.829  37.977 -22.988  0.00  0.00      AP1   
ATOM    884  NZ  LYS A  60      57.170  38.935 -24.918  0.00  0.00      AP1   
ATOM    885  HZ1 LYS A  60      56.331  39.535 -25.048  0.00  0.00      AP1   
ATOM    886  HZ2 LYS A  60      57.977  39.373 -24.430  0.00  0.00      AP1   
ATOM    887  HZ3 LYS A  60      57.581  38.642 -25.827  0.00  0.00      AP1   
ATOM    888  C   LYS A  60      61.095  37.416 -20.518  0.00  0.00      AP1   
ATOM    889  O   LYS A  60      60.936  38.636 -20.427  0.00  0.00      AP1   
ATOM    890  N   TYR A  61      61.482  36.662 -19.433  0.00  0.00      AP1   
ATOM    891  HN  TYR A  61      61.498  35.669 -19.353  0.00  0.00      AP1   
ATOM    892  CA  TYR A  61      61.695  37.253 -18.117  0.00  0.00      AP1   
ATOM    893  HA  TYR A  61      62.062  38.238 -18.365  0.00  0.00      AP1   
ATOM    894  CB  TYR A  61      60.363  37.248 -17.319  0.00  0.00      AP1   
ATOM    895  HB1 TYR A  61      59.619  37.930 -17.785  0.00  0.00      AP1   
ATOM    896  HB2 TYR A  61      59.927  36.232 -17.212  0.00  0.00      AP1   
ATOM    897  CG  TYR A  61      60.488  37.933 -15.909  0.00  0.00      AP1   
ATOM    898  CD1 TYR A  61      59.521  37.730 -14.972  0.00  0.00      AP1   
ATOM    899  HD1 TYR A  61      58.656  37.142 -15.241  0.00  0.00      AP1   
ATOM    900  CE1 TYR A  61      59.464  38.500 -13.798  0.00  0.00      AP1   
ATOM    901  HE1 TYR A  61      58.588  38.544 -13.167  0.00  0.00      AP1   
ATOM    902  CZ  TYR A  61      60.469  39.361 -13.437  0.00  0.00      AP1   
ATOM    903  OH  TYR A  61      60.392  40.193 -12.367  0.00  0.00      AP1   
ATOM    904  HH  TYR A  61      61.096  40.844 -12.426  0.00  0.00      AP1   
ATOM    905  CD2 TYR A  61      61.562  38.822 -15.520  0.00  0.00      AP1   
ATOM    906  HD2 TYR A  61      62.404  39.069 -16.149  0.00  0.00      AP1   
ATOM    907  CE2 TYR A  61      61.573  39.457 -14.235  0.00  0.00      AP1   
ATOM    908  HE2 TYR A  61      62.324  40.193 -13.989  0.00  0.00      AP1   
ATOM    909  C   TYR A  61      62.800  36.508 -17.456  0.00  0.00      AP1   
ATOM    910  O   TYR A  61      62.465  35.691 -16.574  0.00  0.00      AP1   
ATOM    911  N   ASN A  62      64.086  36.791 -17.884  0.00  0.00      AP1   
ATOM    912  HN  ASN A  62      64.213  37.460 -18.612  0.00  0.00      AP1   
ATOM    913  CA  ASN A  62      65.228  35.979 -17.356  0.00  0.00      AP1   
ATOM    914  HA  ASN A  62      65.079  34.923 -17.524  0.00  0.00      AP1   
ATOM    915  CB  ASN A  62      66.555  36.465 -18.034  0.00  0.00      AP1   
ATOM    916  HB1 ASN A  62      66.545  37.559 -17.839  0.00  0.00      AP1   
ATOM    917  HB2 ASN A  62      67.385  35.865 -17.603  0.00  0.00      AP1   
ATOM    918  CG  ASN A  62      66.618  36.283 -19.596  0.00  0.00      AP1   
ATOM    919  OD1 ASN A  62      67.029  37.223 -20.264  0.00  0.00      AP1   
ATOM    920  ND2 ASN A  62      66.090  35.170 -20.195  0.00  0.00      AP1   
ATOM    921 HD21 ASN A  62      66.329  35.144 -21.166  0.00  0.00      AP1   
ATOM    922 HD22 ASN A  62      65.320  34.777 -19.692  0.00  0.00      AP1   
ATOM    923  C   ASN A  62      65.388  35.983 -15.881  0.00  0.00      AP1   
ATOM    924  O   ASN A  62      65.569  34.882 -15.244  0.00  0.00      AP1   
ATOM    925  N   ASP A  63      65.171  37.142 -15.349  0.00  0.00      AP1   
ATOM    926  HN  ASP A  63      65.157  37.829 -16.072  0.00  0.00      AP1   
ATOM    927  CA  ASP A  63      65.179  37.516 -13.936  0.00  0.00      AP1   
ATOM    928  HA  ASP A  63      66.131  37.235 -13.511  0.00  0.00      AP1   
ATOM    929  CB  ASP A  63      64.998  38.997 -13.742  0.00  0.00      AP1   
ATOM    930  HB1 ASP A  63      64.175  39.267 -14.438  0.00  0.00      AP1   
ATOM    931  HB2 ASP A  63      64.741  39.217 -12.684  0.00  0.00      AP1   
ATOM    932  CG  ASP A  63      66.214  39.811 -14.015  0.00  0.00      AP1   
ATOM    933  OD1 ASP A  63      66.110  41.061 -13.913  0.00  0.00      AP1   
ATOM    934  OD2 ASP A  63      67.268  39.236 -14.315  0.00  0.00      AP1   
ATOM    935  C   ASP A  63      64.233  36.736 -13.095  0.00  0.00      AP1   
ATOM    936  O   ASP A  63      64.302  36.821 -11.835  0.00  0.00      AP1   
ATOM    937  N   LEU A  64      63.271  35.986 -13.668  0.00  0.00      AP1   
ATOM    938  HN  LEU A  64      63.160  35.984 -14.658  0.00  0.00      AP1   
ATOM    939  CA  LEU A  64      62.338  35.044 -12.944  0.00  0.00      AP1   
ATOM    940  HA  LEU A  64      61.795  35.633 -12.219  0.00  0.00      AP1   
ATOM    941  CB  LEU A  64      61.406  34.350 -14.072  0.00  0.00      AP1   
ATOM    942  HB1 LEU A  64      60.847  35.195 -14.526  0.00  0.00      AP1   
ATOM    943  HB2 LEU A  64      62.163  33.960 -14.786  0.00  0.00      AP1   
ATOM    944  CG  LEU A  64      60.488  33.267 -13.479  0.00  0.00      AP1   
ATOM    945  HG  LEU A  64      61.094  32.488 -12.969  0.00  0.00      AP1   
ATOM    946  CD1 LEU A  64      59.407  33.888 -12.557  0.00  0.00      AP1   
ATOM    947 HD11 LEU A  64      58.571  33.225 -12.247  0.00  0.00      AP1   
ATOM    948 HD12 LEU A  64      59.766  34.426 -11.654  0.00  0.00      AP1   
ATOM    949 HD13 LEU A  64      59.071  34.749 -13.174  0.00  0.00      AP1   
ATOM    950  CD2 LEU A  64      59.816  32.469 -14.627  0.00  0.00      AP1   
ATOM    951 HD21 LEU A  64      59.120  31.653 -14.336  0.00  0.00      AP1   
ATOM    952 HD22 LEU A  64      59.136  33.137 -15.197  0.00  0.00      AP1   
ATOM    953 HD23 LEU A  64      60.630  32.133 -15.304  0.00  0.00      AP1   
ATOM    954  C   LEU A  64      63.208  33.972 -12.159  0.00  0.00      AP1   
ATOM    955  O   LEU A  64      62.878  33.562 -11.067  0.00  0.00      AP1   
ATOM    956  N   ALA A  65      64.383  33.681 -12.614  0.00  0.00      AP1   
ATOM    957  HN  ALA A  65      64.648  34.246 -13.391  0.00  0.00      AP1   
ATOM    958  CA  ALA A  65      65.347  32.819 -12.048  0.00  0.00      AP1   
ATOM    959  HA  ALA A  65      65.047  31.785 -12.136  0.00  0.00      AP1   
ATOM    960  CB  ALA A  65      66.639  33.003 -12.820  0.00  0.00      AP1   
ATOM    961  HB1 ALA A  65      66.944  34.072 -12.809  0.00  0.00      AP1   
ATOM    962  HB2 ALA A  65      67.505  32.377 -12.516  0.00  0.00      AP1   
ATOM    963  HB3 ALA A  65      66.509  32.727 -13.889  0.00  0.00      AP1   
ATOM    964  C   ALA A  65      65.767  33.105 -10.605  0.00  0.00      AP1   
ATOM    965  O   ALA A  65      65.944  32.165  -9.844  0.00  0.00      AP1   
ATOM    966  N   TYR A  66      65.823  34.384 -10.170  0.00  0.00      AP1   
ATOM    967  HN  TYR A  66      65.586  35.110 -10.811  0.00  0.00      AP1   
ATOM    968  CA  TYR A  66      65.942  34.760  -8.749  0.00  0.00      AP1   
ATOM    969  HA  TYR A  66      66.800  34.254  -8.333  0.00  0.00      AP1   
ATOM    970  CB  TYR A  66      66.148  36.352  -8.532  0.00  0.00      AP1   
ATOM    971  HB1 TYR A  66      65.189  36.858  -8.770  0.00  0.00      AP1   
ATOM    972  HB2 TYR A  66      66.424  36.598  -7.484  0.00  0.00      AP1   
ATOM    973  CG  TYR A  66      67.263  36.821  -9.434  0.00  0.00      AP1   
ATOM    974  CD1 TYR A  66      68.577  36.296  -9.483  0.00  0.00      AP1   
ATOM    975  HD1 TYR A  66      68.796  35.346  -9.019  0.00  0.00      AP1   
ATOM    976  CE1 TYR A  66      69.538  36.772 -10.383  0.00  0.00      AP1   
ATOM    977  HE1 TYR A  66      70.562  36.432 -10.441  0.00  0.00      AP1   
ATOM    978  CZ  TYR A  66      69.319  38.019 -11.037  0.00  0.00      AP1   
ATOM    979  OH  TYR A  66      70.377  38.591 -11.797  0.00  0.00      AP1   
ATOM    980  HH  TYR A  66      70.119  39.412 -12.223  0.00  0.00      AP1   
ATOM    981  CD2 TYR A  66      67.046  38.050 -10.138  0.00  0.00      AP1   
ATOM    982  HD2 TYR A  66      66.111  38.571  -9.999  0.00  0.00      AP1   
ATOM    983  CE2 TYR A  66      68.124  38.656 -10.908  0.00  0.00      AP1   
ATOM    984  HE2 TYR A  66      67.979  39.599 -11.414  0.00  0.00      AP1   
ATOM    985  C   TYR A  66      64.763  34.312  -7.950  0.00  0.00      AP1   
ATOM    986  O   TYR A  66      64.939  33.814  -6.865  0.00  0.00      AP1   
ATOM    987  N   SER A  67      63.518  34.452  -8.496  0.00  0.00      AP1   
ATOM    988  HN  SER A  67      63.431  34.624  -9.475  0.00  0.00      AP1   
ATOM    989  CA  SER A  67      62.277  33.929  -7.840  0.00  0.00      AP1   
ATOM    990  HA  SER A  67      62.230  34.361  -6.852  0.00  0.00      AP1   
ATOM    991  CB  SER A  67      60.863  34.240  -8.464  0.00  0.00      AP1   
ATOM    992  HB1 SER A  67      60.774  34.021  -9.550  0.00  0.00      AP1   
ATOM    993  HB2 SER A  67      60.184  33.687  -7.781  0.00  0.00      AP1   
ATOM    994  OG  SER A  67      60.697  35.629  -8.332  0.00  0.00      AP1   
ATOM    995  HG1 SER A  67      61.321  36.119  -8.873  0.00  0.00      AP1   
ATOM    996  C   SER A  67      62.220  32.433  -7.556  0.00  0.00      AP1   
ATOM    997  O   SER A  67      61.665  31.939  -6.559  0.00  0.00      AP1   
ATOM    998  N   LEU A  68      62.669  31.750  -8.638  0.00  0.00      AP1   
ATOM    999  HN  LEU A  68      62.942  32.185  -9.493  0.00  0.00      AP1   
ATOM   1000  CA  LEU A  68      62.981  30.318  -8.579  0.00  0.00      AP1   
ATOM   1001  HA  LEU A  68      62.131  29.763  -8.210  0.00  0.00      AP1   
ATOM   1002  CB  LEU A  68      63.213  29.762 -10.035  0.00  0.00      AP1   
ATOM   1003  HB1 LEU A  68      63.972  30.399 -10.537  0.00  0.00      AP1   
ATOM   1004  HB2 LEU A  68      63.511  28.702  -9.884  0.00  0.00      AP1   
ATOM   1005  CG  LEU A  68      61.946  29.952 -10.934  0.00  0.00      AP1   
ATOM   1006  HG  LEU A  68      61.441  30.899 -10.648  0.00  0.00      AP1   
ATOM   1007  CD1 LEU A  68      62.419  30.016 -12.458  0.00  0.00      AP1   
ATOM   1008 HD11 LEU A  68      61.580  30.250 -13.147  0.00  0.00      AP1   
ATOM   1009 HD12 LEU A  68      63.149  30.847 -12.554  0.00  0.00      AP1   
ATOM   1010 HD13 LEU A  68      62.894  29.052 -12.741  0.00  0.00      AP1   
ATOM   1011  CD2 LEU A  68      60.992  28.768 -10.874  0.00  0.00      AP1   
ATOM   1012 HD21 LEU A  68      60.231  28.854 -11.679  0.00  0.00      AP1   
ATOM   1013 HD22 LEU A  68      61.497  27.856 -11.258  0.00  0.00      AP1   
ATOM   1014 HD23 LEU A  68      60.614  28.728  -9.830  0.00  0.00      AP1   
ATOM   1015  C   LEU A  68      64.111  29.950  -7.620  0.00  0.00      AP1   
ATOM   1016  O   LEU A  68      63.990  28.996  -6.786  0.00  0.00      AP1   
ATOM   1017  N   LEU A  69      65.240  30.707  -7.523  0.00  0.00      AP1   
ATOM   1018  HN  LEU A  69      65.342  31.450  -8.180  0.00  0.00      AP1   
ATOM   1019  CA  LEU A  69      66.216  30.619  -6.477  0.00  0.00      AP1   
ATOM   1020  HA  LEU A  69      66.722  29.669  -6.387  0.00  0.00      AP1   
ATOM   1021  CB  LEU A  69      67.377  31.585  -6.927  0.00  0.00      AP1   
ATOM   1022  HB1 LEU A  69      67.612  31.426  -8.001  0.00  0.00      AP1   
ATOM   1023  HB2 LEU A  69      66.924  32.593  -6.815  0.00  0.00      AP1   
ATOM   1024  CG  LEU A  69      68.708  31.551  -6.121  0.00  0.00      AP1   
ATOM   1025  HG  LEU A  69      68.356  31.601  -5.068  0.00  0.00      AP1   
ATOM   1026  CD1 LEU A  69      69.490  30.207  -6.408  0.00  0.00      AP1   
ATOM   1027 HD11 LEU A  69      68.889  29.392  -5.950  0.00  0.00      AP1   
ATOM   1028 HD12 LEU A  69      69.608  30.085  -7.506  0.00  0.00      AP1   
ATOM   1029 HD13 LEU A  69      70.472  30.256  -5.891  0.00  0.00      AP1   
ATOM   1030  CD2 LEU A  69      69.578  32.782  -6.496  0.00  0.00      AP1   
ATOM   1031 HD21 LEU A  69      70.530  32.887  -5.932  0.00  0.00      AP1   
ATOM   1032 HD22 LEU A  69      69.927  32.633  -7.541  0.00  0.00      AP1   
ATOM   1033 HD23 LEU A  69      69.058  33.763  -6.523  0.00  0.00      AP1   
ATOM   1034  C   LEU A  69      65.772  30.903  -5.058  0.00  0.00      AP1   
ATOM   1035  O   LEU A  69      66.117  30.195  -4.118  0.00  0.00      AP1   
ATOM   1036  N   GLU A  70      65.083  32.017  -4.852  0.00  0.00      AP1   
ATOM   1037  HN  GLU A  70      64.923  32.670  -5.588  0.00  0.00      AP1   
ATOM   1038  CA  GLU A  70      64.612  32.484  -3.532  0.00  0.00      AP1   
ATOM   1039  HA  GLU A  70      65.463  32.461  -2.869  0.00  0.00      AP1   
ATOM   1040  CB  GLU A  70      64.088  33.969  -3.520  0.00  0.00      AP1   
ATOM   1041  HB1 GLU A  70      64.831  34.621  -4.026  0.00  0.00      AP1   
ATOM   1042  HB2 GLU A  70      63.213  33.932  -4.204  0.00  0.00      AP1   
ATOM   1043  CG  GLU A  70      63.584  34.559  -2.202  0.00  0.00      AP1   
ATOM   1044  HG1 GLU A  70      62.746  33.932  -1.828  0.00  0.00      AP1   
ATOM   1045  HG2 GLU A  70      64.342  34.544  -1.390  0.00  0.00      AP1   
ATOM   1046  CD  GLU A  70      63.145  35.996  -2.286  0.00  0.00      AP1   
ATOM   1047  OE1 GLU A  70      61.919  36.363  -2.095  0.00  0.00      AP1   
ATOM   1048  OE2 GLU A  70      64.003  36.832  -2.480  0.00  0.00      AP1   
ATOM   1049  C   GLU A  70      63.614  31.553  -2.912  0.00  0.00      AP1   
ATOM   1050  O   GLU A  70      63.726  31.204  -1.708  0.00  0.00      AP1   
ATOM   1051  N   ILE A  71      62.596  31.054  -3.727  0.00  0.00      AP1   
ATOM   1052  HN  ILE A  71      62.472  31.520  -4.599  0.00  0.00      AP1   
ATOM   1053  CA  ILE A  71      61.875  29.881  -3.188  0.00  0.00      AP1   
ATOM   1054  HA  ILE A  71      61.387  30.361  -2.352  0.00  0.00      AP1   
ATOM   1055  CB  ILE A  71      60.690  29.509  -4.108  0.00  0.00      AP1   
ATOM   1056  HB  ILE A  71      60.236  30.467  -4.442  0.00  0.00      AP1   
ATOM   1057  CG2 ILE A  71      61.103  28.635  -5.348  0.00  0.00      AP1   
ATOM   1058 HG21 ILE A  71      60.211  28.426  -5.977  0.00  0.00      AP1   
ATOM   1059 HG22 ILE A  71      61.804  29.352  -5.826  0.00  0.00      AP1   
ATOM   1060 HG23 ILE A  71      61.534  27.635  -5.126  0.00  0.00      AP1   
ATOM   1061  CG1 ILE A  71      59.563  28.730  -3.239  0.00  0.00      AP1   
ATOM   1062 HG11 ILE A  71      59.019  28.070  -3.949  0.00  0.00      AP1   
ATOM   1063 HG12 ILE A  71      60.080  28.099  -2.485  0.00  0.00      AP1   
ATOM   1064  CD  ILE A  71      58.573  29.645  -2.470  0.00  0.00      AP1   
ATOM   1065  HD1 ILE A  71      57.876  30.286  -3.051  0.00  0.00      AP1   
ATOM   1066  HD2 ILE A  71      58.031  28.989  -1.756  0.00  0.00      AP1   
ATOM   1067  HD3 ILE A  71      59.249  30.378  -1.981  0.00  0.00      AP1   
ATOM   1068  C   ILE A  71      62.619  28.640  -2.870  0.00  0.00      AP1   
ATOM   1069  O   ILE A  71      62.449  27.968  -1.811  0.00  0.00      AP1   
ATOM   1070  N   ARG A  72      63.580  28.202  -3.713  0.00  0.00      AP1   
ATOM   1071  HN  ARG A  72      63.817  28.508  -4.631  0.00  0.00      AP1   
ATOM   1072  CA  ARG A  72      64.549  27.151  -3.397  0.00  0.00      AP1   
ATOM   1073  HA  ARG A  72      63.918  26.291  -3.228  0.00  0.00      AP1   
ATOM   1074  CB  ARG A  72      65.426  26.848  -4.615  0.00  0.00      AP1   
ATOM   1075  HB1 ARG A  72      64.818  26.433  -5.447  0.00  0.00      AP1   
ATOM   1076  HB2 ARG A  72      65.722  27.852  -4.987  0.00  0.00      AP1   
ATOM   1077  CG  ARG A  72      66.621  25.853  -4.393  0.00  0.00      AP1   
ATOM   1078  HG1 ARG A  72      67.080  25.851  -5.405  0.00  0.00      AP1   
ATOM   1079  HG2 ARG A  72      67.302  26.413  -3.717  0.00  0.00      AP1   
ATOM   1080  CD  ARG A  72      66.478  24.507  -3.806  0.00  0.00      AP1   
ATOM   1081  HD1 ARG A  72      67.440  24.018  -3.544  0.00  0.00      AP1   
ATOM   1082  HD2 ARG A  72      65.901  24.425  -2.860  0.00  0.00      AP1   
ATOM   1083  NE  ARG A  72      65.700  23.728  -4.827  0.00  0.00      AP1   
ATOM   1084  HE  ARG A  72      65.792  24.041  -5.772  0.00  0.00      AP1   
ATOM   1085  CZ  ARG A  72      64.665  22.948  -4.557  0.00  0.00      AP1   
ATOM   1086  NH1 ARG A  72      64.385  22.462  -3.349  0.00  0.00      AP1   
ATOM   1087 HH11 ARG A  72      63.661  21.781  -3.234  0.00  0.00      AP1   
ATOM   1088 HH12 ARG A  72      65.127  22.512  -2.681  0.00  0.00      AP1   
ATOM   1089  NH2 ARG A  72      63.916  22.551  -5.533  0.00  0.00      AP1   
ATOM   1090 HH21 ARG A  72      63.467  21.693  -5.287  0.00  0.00      AP1   
ATOM   1091 HH22 ARG A  72      64.367  22.652  -6.420  0.00  0.00      AP1   
ATOM   1092  C   ARG A  72      65.399  27.317  -2.125  0.00  0.00      AP1   
ATOM   1093  O   ARG A  72      65.461  26.416  -1.300  0.00  0.00      AP1   
ATOM   1094  N   TYR A  73      65.899  28.578  -1.817  0.00  0.00      AP1   
ATOM   1095  HN  TYR A  73      65.896  29.256  -2.548  0.00  0.00      AP1   
ATOM   1096  CA  TYR A  73      66.350  29.017  -0.471  0.00  0.00      AP1   
ATOM   1097  HA  TYR A  73      67.304  28.592  -0.196  0.00  0.00      AP1   
ATOM   1098  CB  TYR A  73      66.713  30.628  -0.561  0.00  0.00      AP1   
ATOM   1099  HB1 TYR A  73      67.674  30.836  -1.078  0.00  0.00      AP1   
ATOM   1100  HB2 TYR A  73      65.896  31.131  -1.121  0.00  0.00      AP1   
ATOM   1101  CG  TYR A  73      66.845  31.369   0.707  0.00  0.00      AP1   
ATOM   1102  CD1 TYR A  73      65.945  32.500   0.830  0.00  0.00      AP1   
ATOM   1103  HD1 TYR A  73      65.358  32.829  -0.016  0.00  0.00      AP1   
ATOM   1104  CE1 TYR A  73      65.859  33.178   2.050  0.00  0.00      AP1   
ATOM   1105  HE1 TYR A  73      65.218  34.033   2.211  0.00  0.00      AP1   
ATOM   1106  CZ  TYR A  73      66.597  32.664   3.153  0.00  0.00      AP1   
ATOM   1107  OH  TYR A  73      66.505  33.219   4.454  0.00  0.00      AP1   
ATOM   1108  HH  TYR A  73      65.996  34.029   4.371  0.00  0.00      AP1   
ATOM   1109  CD2 TYR A  73      67.708  31.002   1.782  0.00  0.00      AP1   
ATOM   1110  HD2 TYR A  73      68.223  30.067   1.619  0.00  0.00      AP1   
ATOM   1111  CE2 TYR A  73      67.640  31.689   3.008  0.00  0.00      AP1   
ATOM   1112  HE2 TYR A  73      68.301  31.421   3.818  0.00  0.00      AP1   
ATOM   1113  C   TYR A  73      65.466  28.621   0.629  0.00  0.00      AP1   
ATOM   1114  O   TYR A  73      65.863  28.035   1.620  0.00  0.00      AP1   
ATOM   1115  N   ASN A  74      64.156  28.868   0.489  0.00  0.00      AP1   
ATOM   1116  HN  ASN A  74      63.892  29.343  -0.347  0.00  0.00      AP1   
ATOM   1117  CA  ASN A  74      63.263  28.585   1.575  0.00  0.00      AP1   
ATOM   1118  HA  ASN A  74      63.638  28.975   2.510  0.00  0.00      AP1   
ATOM   1119  CB  ASN A  74      61.959  29.273   1.270  0.00  0.00      AP1   
ATOM   1120  HB1 ASN A  74      61.424  28.876   0.381  0.00  0.00      AP1   
ATOM   1121  HB2 ASN A  74      61.278  29.088   2.128  0.00  0.00      AP1   
ATOM   1122  CG  ASN A  74      62.065  30.734   1.100  0.00  0.00      AP1   
ATOM   1123  OD1 ASN A  74      62.986  31.409   1.593  0.00  0.00      AP1   
ATOM   1124  ND2 ASN A  74      61.120  31.397   0.446  0.00  0.00      AP1   
ATOM   1125 HD21 ASN A  74      61.158  32.396   0.440  0.00  0.00      AP1   
ATOM   1126 HD22 ASN A  74      60.284  30.940   0.143  0.00  0.00      AP1   
ATOM   1127  C   ASN A  74      63.017  27.093   1.902  0.00  0.00      AP1   
ATOM   1128  O   ASN A  74      63.091  26.666   3.022  0.00  0.00      AP1   
ATOM   1129  N   MET A  75      62.899  26.301   0.754  0.00  0.00      AP1   
ATOM   1130  HN  MET A  75      62.801  26.745  -0.133  0.00  0.00      AP1   
ATOM   1131  CA  MET A  75      62.820  24.864   0.812  0.00  0.00      AP1   
ATOM   1132  HA  MET A  75      62.029  24.629   1.509  0.00  0.00      AP1   
ATOM   1133  CB  MET A  75      62.524  24.337  -0.583  0.00  0.00      AP1   
ATOM   1134  HB1 MET A  75      63.260  24.636  -1.360  0.00  0.00      AP1   
ATOM   1135  HB2 MET A  75      62.620  23.239  -0.721  0.00  0.00      AP1   
ATOM   1136  CG  MET A  75      61.030  24.597  -1.143  0.00  0.00      AP1   
ATOM   1137  HG1 MET A  75      60.502  24.288  -0.215  0.00  0.00      AP1   
ATOM   1138  HG2 MET A  75      60.715  25.634  -1.384  0.00  0.00      AP1   
ATOM   1139  SD  MET A  75      60.592  23.644  -2.565  0.00  0.00      AP1   
ATOM   1140  CE  MET A  75      61.064  24.695  -3.932  0.00  0.00      AP1   
ATOM   1141  HE1 MET A  75      62.165  24.631  -4.064  0.00  0.00      AP1   
ATOM   1142  HE2 MET A  75      60.547  24.397  -4.869  0.00  0.00      AP1   
ATOM   1143  HE3 MET A  75      60.783  25.767  -3.846  0.00  0.00      AP1   
ATOM   1144  C   MET A  75      64.007  24.247   1.482  0.00  0.00      AP1   
ATOM   1145  O   MET A  75      63.914  23.435   2.397  0.00  0.00      AP1   
ATOM   1146  N   ALA A  76      65.173  24.694   1.031  0.00  0.00      AP1   
ATOM   1147  HN  ALA A  76      65.272  25.343   0.282  0.00  0.00      AP1   
ATOM   1148  CA  ALA A  76      66.493  24.290   1.525  0.00  0.00      AP1   
ATOM   1149  HA  ALA A  76      66.552  23.219   1.400  0.00  0.00      AP1   
ATOM   1150  CB  ALA A  76      67.608  24.925   0.588  0.00  0.00      AP1   
ATOM   1151  HB1 ALA A  76      67.362  24.586  -0.441  0.00  0.00      AP1   
ATOM   1152  HB2 ALA A  76      67.545  26.031   0.663  0.00  0.00      AP1   
ATOM   1153  HB3 ALA A  76      68.637  24.568   0.810  0.00  0.00      AP1   
ATOM   1154  C   ALA A  76      66.791  24.681   3.014  0.00  0.00      AP1   
ATOM   1155  O   ALA A  76      67.291  23.925   3.797  0.00  0.00      AP1   
ATOM   1156  N   THR A  77      66.535  25.929   3.465  0.00  0.00      AP1   
ATOM   1157  HN  THR A  77      66.017  26.571   2.905  0.00  0.00      AP1   
ATOM   1158  CA  THR A  77      67.088  26.615   4.638  0.00  0.00      AP1   
ATOM   1159  HA  THR A  77      67.878  25.930   4.913  0.00  0.00      AP1   
ATOM   1160  CB  THR A  77      67.661  28.026   4.590  0.00  0.00      AP1   
ATOM   1161  HB  THR A  77      68.152  28.435   5.499  0.00  0.00      AP1   
ATOM   1162  OG1 THR A  77      66.638  28.942   4.117  0.00  0.00      AP1   
ATOM   1163  HG1 THR A  77      66.322  28.612   3.272  0.00  0.00      AP1   
ATOM   1164  CG2 THR A  77      68.760  27.954   3.510  0.00  0.00      AP1   
ATOM   1165 HG21 THR A  77      69.201  28.961   3.355  0.00  0.00      AP1   
ATOM   1166 HG22 THR A  77      69.521  27.229   3.870  0.00  0.00      AP1   
ATOM   1167 HG23 THR A  77      68.335  27.505   2.586  0.00  0.00      AP1   
ATOM   1168  C   THR A  77      66.158  26.589   5.779  0.00  0.00      AP1   
ATOM   1169  O   THR A  77      66.544  26.549   6.932  0.00  0.00      AP1   
ATOM   1170  N   LYS A  78      64.834  26.519   5.527  0.00  0.00      AP1   
ATOM   1171  HN  LYS A  78      64.485  26.354   4.607  0.00  0.00      AP1   
ATOM   1172  CA  LYS A  78      63.804  26.393   6.505  0.00  0.00      AP1   
ATOM   1173  HA  LYS A  78      64.086  27.016   7.341  0.00  0.00      AP1   
ATOM   1174  CB  LYS A  78      62.403  26.823   5.994  0.00  0.00      AP1   
ATOM   1175  HB1 LYS A  78      62.242  26.182   5.101  0.00  0.00      AP1   
ATOM   1176  HB2 LYS A  78      61.665  26.519   6.766  0.00  0.00      AP1   
ATOM   1177  CG  LYS A  78      62.190  28.307   5.725  0.00  0.00      AP1   
ATOM   1178  HG1 LYS A  78      63.028  28.588   5.052  0.00  0.00      AP1   
ATOM   1179  HG2 LYS A  78      61.337  28.275   5.014  0.00  0.00      AP1   
ATOM   1180  CD  LYS A  78      61.756  29.202   6.864  0.00  0.00      AP1   
ATOM   1181  HD1 LYS A  78      62.455  28.880   7.666  0.00  0.00      AP1   
ATOM   1182  HD2 LYS A  78      62.086  30.244   6.665  0.00  0.00      AP1   
ATOM   1183  CE  LYS A  78      60.274  29.074   7.270  0.00  0.00      AP1   
ATOM   1184  HE1 LYS A  78      59.677  29.564   6.471  0.00  0.00      AP1   
ATOM   1185  HE2 LYS A  78      60.120  27.978   7.372  0.00  0.00      AP1   
ATOM   1186  NZ  LYS A  78      60.007  29.771   8.548  0.00  0.00      AP1   
ATOM   1187  HZ1 LYS A  78      60.572  29.376   9.327  0.00  0.00      AP1   
ATOM   1188  HZ2 LYS A  78      60.135  30.801   8.484  0.00  0.00      AP1   
ATOM   1189  HZ3 LYS A  78      58.985  29.706   8.728  0.00  0.00      AP1   
ATOM   1190  C   LYS A  78      63.775  24.955   6.866  0.00  0.00      AP1   
ATOM   1191  O   LYS A  78      63.678  24.027   6.085  0.00  0.00      AP1   
ATOM   1192  N   GLU A  79      63.926  24.692   8.241  0.00  0.00      AP1   
ATOM   1193  HN  GLU A  79      64.150  25.387   8.919  0.00  0.00      AP1   
ATOM   1194  CA  GLU A  79      63.841  23.420   8.838  0.00  0.00      AP1   
ATOM   1195  HA  GLU A  79      64.598  22.809   8.369  0.00  0.00      AP1   
ATOM   1196  CB  GLU A  79      64.304  23.516  10.309  0.00  0.00      AP1   
ATOM   1197  HB1 GLU A  79      63.503  24.017  10.892  0.00  0.00      AP1   
ATOM   1198  HB2 GLU A  79      64.285  22.507  10.775  0.00  0.00      AP1   
ATOM   1199  CG  GLU A  79      65.636  24.325  10.602  0.00  0.00      AP1   
ATOM   1200  HG1 GLU A  79      66.151  23.815  11.444  0.00  0.00      AP1   
ATOM   1201  HG2 GLU A  79      66.336  24.243   9.743  0.00  0.00      AP1   
ATOM   1202  CD  GLU A  79      65.395  25.674  11.147  0.00  0.00      AP1   
ATOM   1203  OE1 GLU A  79      66.230  26.184  12.003  0.00  0.00      AP1   
ATOM   1204  OE2 GLU A  79      64.433  26.346  10.657  0.00  0.00      AP1   
ATOM   1205  C   GLU A  79      62.531  22.706   8.705  0.00  0.00      AP1   
ATOM   1206  O   GLU A  79      62.485  21.484   8.522  0.00  0.00      AP1   
ATOM   1207  N   ASN A  80      61.450  23.511   8.777  0.00  0.00      AP1   
ATOM   1208  HN  ASN A  80      61.668  24.481   8.845  0.00  0.00      AP1   
ATOM   1209  CA  ASN A  80      60.158  22.961   9.074  0.00  0.00      AP1   
ATOM   1210  HA  ASN A  80      60.023  22.001   8.599  0.00  0.00      AP1   
ATOM   1211  CB  ASN A  80      59.758  22.835  10.559  0.00  0.00      AP1   
ATOM   1212  HB1 ASN A  80      60.477  22.125  11.020  0.00  0.00      AP1   
ATOM   1213  HB2 ASN A  80      59.699  23.817  11.076  0.00  0.00      AP1   
ATOM   1214  CG  ASN A  80      58.525  22.073  10.793  0.00  0.00      AP1   
ATOM   1215  OD1 ASN A  80      57.641  22.547  11.606  0.00  0.00      AP1   
ATOM   1216  ND2 ASN A  80      58.288  20.896  10.074  0.00  0.00      AP1   
ATOM   1217 HD21 ASN A  80      57.404  20.442   9.966  0.00  0.00      AP1   
ATOM   1218 HD22 ASN A  80      59.037  20.534   9.519  0.00  0.00      AP1   
ATOM   1219  C   ASN A  80      59.266  23.945   8.423  0.00  0.00      AP1   
ATOM   1220  O   ASN A  80      58.475  24.623   9.056  0.00  0.00      AP1   
ATOM   1221  N   TYR A  81      59.374  24.038   7.105  0.00  0.00      AP1   
ATOM   1222  HN  TYR A  81      59.782  23.302   6.570  0.00  0.00      AP1   
ATOM   1223  CA  TYR A  81      58.622  25.014   6.331  0.00  0.00      AP1   
ATOM   1224  HA  TYR A  81      58.828  25.979   6.771  0.00  0.00      AP1   
ATOM   1225  CB  TYR A  81      59.185  25.040   4.878  0.00  0.00      AP1   
ATOM   1226  HB1 TYR A  81      60.278  24.855   4.810  0.00  0.00      AP1   
ATOM   1227  HB2 TYR A  81      58.792  24.092   4.452  0.00  0.00      AP1   
ATOM   1228  CG  TYR A  81      58.909  26.205   3.981  0.00  0.00      AP1   
ATOM   1229  CD1 TYR A  81      58.529  27.512   4.303  0.00  0.00      AP1   
ATOM   1230  HD1 TYR A  81      58.346  27.867   5.307  0.00  0.00      AP1   
ATOM   1231  CE1 TYR A  81      58.473  28.471   3.277  0.00  0.00      AP1   
ATOM   1232  HE1 TYR A  81      58.252  29.504   3.500  0.00  0.00      AP1   
ATOM   1233  CZ  TYR A  81      58.885  28.133   1.966  0.00  0.00      AP1   
ATOM   1234  OH  TYR A  81      58.887  29.077   1.017  0.00  0.00      AP1   
ATOM   1235  HH  TYR A  81      58.746  29.903   1.485  0.00  0.00      AP1   
ATOM   1236  CD2 TYR A  81      59.309  25.898   2.683  0.00  0.00      AP1   
ATOM   1237  HD2 TYR A  81      59.645  24.910   2.406  0.00  0.00      AP1   
ATOM   1238  CE2 TYR A  81      59.360  26.867   1.669  0.00  0.00      AP1   
ATOM   1239  HE2 TYR A  81      59.806  26.570   0.731  0.00  0.00      AP1   
ATOM   1240  C   TYR A  81      57.094  24.800   6.254  0.00  0.00      AP1   
ATOM   1241  O   TYR A  81      56.662  23.701   5.859  0.00  0.00      AP1   
ATOM   1242  N   THR A  82      56.208  25.759   6.700  0.00  0.00      AP1   
ATOM   1243  HN  THR A  82      56.504  26.668   6.986  0.00  0.00      AP1   
ATOM   1244  CA  THR A  82      54.755  25.483   6.766  0.00  0.00      AP1   
ATOM   1245  HA  THR A  82      54.652  24.421   6.930  0.00  0.00      AP1   
ATOM   1246  CB  THR A  82      54.080  26.245   7.836  0.00  0.00      AP1   
ATOM   1247  HB  THR A  82      53.020  25.924   7.924  0.00  0.00      AP1   
ATOM   1248  OG1 THR A  82      54.098  27.656   7.669  0.00  0.00      AP1   
ATOM   1249  HG1 THR A  82      55.006  27.965   7.630  0.00  0.00      AP1   
ATOM   1250  CG2 THR A  82      54.701  26.061   9.198  0.00  0.00      AP1   
ATOM   1251 HG21 THR A  82      54.115  26.635   9.947  0.00  0.00      AP1   
ATOM   1252 HG22 THR A  82      54.779  25.006   9.537  0.00  0.00      AP1   
ATOM   1253 HG23 THR A  82      55.759  26.400   9.227  0.00  0.00      AP1   
ATOM   1254  C   THR A  82      54.113  25.783   5.458  0.00  0.00      AP1   
ATOM   1255  O   THR A  82      54.651  26.317   4.504  0.00  0.00      AP1   
ATOM   1256  N   HSD A  83      52.787  25.420   5.361  0.00  0.00      AP1   
ATOM   1257  HN  HSD A  83      52.370  25.003   6.164  0.00  0.00      AP1   
ATOM   1258  CA  HSD A  83      52.073  25.544   4.112  0.00  0.00      AP1   
ATOM   1259  HA  HSD A  83      52.649  25.143   3.290  0.00  0.00      AP1   
ATOM   1260  CB  HSD A  83      50.809  24.713   4.298  0.00  0.00      AP1   
ATOM   1261  HB1 HSD A  83      50.233  25.105   5.164  0.00  0.00      AP1   
ATOM   1262  HB2 HSD A  83      50.184  24.734   3.381  0.00  0.00      AP1   
ATOM   1263  ND1 HSD A  83      50.337  22.461   5.197  0.00  0.00      AP1   
ATOM   1264  HD1 HSD A  83      49.454  22.766   5.553  0.00  0.00      AP1   
ATOM   1265  CG  HSD A  83      51.218  23.277   4.596  0.00  0.00      AP1   
ATOM   1266  CE1 HSD A  83      50.904  21.230   5.282  0.00  0.00      AP1   
ATOM   1267  HE1 HSD A  83      50.223  20.451   5.626  0.00  0.00      AP1   
ATOM   1268  NE2 HSD A  83      52.144  21.248   4.797  0.00  0.00      AP1   
ATOM   1269  CD2 HSD A  83      52.390  22.572   4.419  0.00  0.00      AP1   
ATOM   1270  HD2 HSD A  83      53.340  22.832   3.968  0.00  0.00      AP1   
ATOM   1271  C   HSD A  83      51.722  27.038   3.782  0.00  0.00      AP1   
ATOM   1272  O   HSD A  83      51.627  27.475   2.613  0.00  0.00      AP1   
ATOM   1273  N   MET A  84      51.497  27.852   4.818  0.00  0.00      AP1   
ATOM   1274  HN  MET A  84      51.682  27.607   5.766  0.00  0.00      AP1   
ATOM   1275  CA  MET A  84      51.063  29.230   4.580  0.00  0.00      AP1   
ATOM   1276  HA  MET A  84      50.408  29.264   3.722  0.00  0.00      AP1   
ATOM   1277  CB  MET A  84      50.259  29.627   5.828  0.00  0.00      AP1   
ATOM   1278  HB1 MET A  84      50.819  29.350   6.747  0.00  0.00      AP1   
ATOM   1279  HB2 MET A  84      50.258  30.735   5.743  0.00  0.00      AP1   
ATOM   1280  CG  MET A  84      48.835  29.011   5.929  0.00  0.00      AP1   
ATOM   1281  HG1 MET A  84      48.351  29.283   4.966  0.00  0.00      AP1   
ATOM   1282  HG2 MET A  84      48.900  27.904   5.998  0.00  0.00      AP1   
ATOM   1283  SD  MET A  84      48.004  29.720   7.333  0.00  0.00      AP1   
ATOM   1284  CE  MET A  84      46.588  28.504   7.522  0.00  0.00      AP1   
ATOM   1285  HE1 MET A  84      45.620  29.048   7.536  0.00  0.00      AP1   
ATOM   1286  HE2 MET A  84      46.448  27.819   6.659  0.00  0.00      AP1   
ATOM   1287  HE3 MET A  84      46.675  27.803   8.379  0.00  0.00      AP1   
ATOM   1288  C   MET A  84      52.291  30.152   4.299  0.00  0.00      AP1   
ATOM   1289  O   MET A  84      52.253  31.152   3.551  0.00  0.00      AP1   
ATOM   1290  N   GLU A  85      53.416  29.738   4.870  0.00  0.00      AP1   
ATOM   1291  HN  GLU A  85      53.326  29.030   5.567  0.00  0.00      AP1   
ATOM   1292  CA  GLU A  85      54.788  30.250   4.668  0.00  0.00      AP1   
ATOM   1293  HA  GLU A  85      54.735  31.320   4.810  0.00  0.00      AP1   
ATOM   1294  CB  GLU A  85      55.804  29.676   5.594  0.00  0.00      AP1   
ATOM   1295  HB1 GLU A  85      55.455  28.622   5.638  0.00  0.00      AP1   
ATOM   1296  HB2 GLU A  85      56.837  29.817   5.210  0.00  0.00      AP1   
ATOM   1297  CG  GLU A  85      55.738  30.323   7.030  0.00  0.00      AP1   
ATOM   1298  HG1 GLU A  85      56.076  31.380   6.989  0.00  0.00      AP1   
ATOM   1299  HG2 GLU A  85      54.672  30.272   7.341  0.00  0.00      AP1   
ATOM   1300  CD  GLU A  85      56.655  29.543   7.910  0.00  0.00      AP1   
ATOM   1301  OE1 GLU A  85      57.355  30.158   8.744  0.00  0.00      AP1   
ATOM   1302  OE2 GLU A  85      56.704  28.289   7.713  0.00  0.00      AP1   
ATOM   1303  C   GLU A  85      55.146  30.007   3.211  0.00  0.00      AP1   
ATOM   1304  O   GLU A  85      55.338  30.968   2.483  0.00  0.00      AP1   
ATOM   1305  N   PHE A  86      55.042  28.829   2.626  0.00  0.00      AP1   
ATOM   1306  HN  PHE A  86      54.794  28.075   3.230  0.00  0.00      AP1   
ATOM   1307  CA  PHE A  86      55.184  28.536   1.229  0.00  0.00      AP1   
ATOM   1308  HA  PHE A  86      56.119  28.947   0.879  0.00  0.00      AP1   
ATOM   1309  CB  PHE A  86      55.225  26.981   1.040  0.00  0.00      AP1   
ATOM   1310  HB1 PHE A  86      56.106  26.584   1.589  0.00  0.00      AP1   
ATOM   1311  HB2 PHE A  86      54.279  26.512   1.385  0.00  0.00      AP1   
ATOM   1312  CG  PHE A  86      55.370  26.783  -0.435  0.00  0.00      AP1   
ATOM   1313  CD1 PHE A  86      56.579  26.745  -1.077  0.00  0.00      AP1   
ATOM   1314  HD1 PHE A  86      57.470  26.968  -0.508  0.00  0.00      AP1   
ATOM   1315  CE1 PHE A  86      56.680  26.176  -2.413  0.00  0.00      AP1   
ATOM   1316  HE1 PHE A  86      57.656  26.275  -2.866  0.00  0.00      AP1   
ATOM   1317  CZ  PHE A  86      55.542  25.838  -3.063  0.00  0.00      AP1   
ATOM   1318  HZ  PHE A  86      55.624  25.499  -4.085  0.00  0.00      AP1   
ATOM   1319  CD2 PHE A  86      54.258  26.395  -1.171  0.00  0.00      AP1   
ATOM   1320  HD2 PHE A  86      53.330  26.424  -0.618  0.00  0.00      AP1   
ATOM   1321  CE2 PHE A  86      54.223  25.978  -2.469  0.00  0.00      AP1   
ATOM   1322  HE2 PHE A  86      53.362  25.851  -3.108  0.00  0.00      AP1   
ATOM   1323  C   PHE A  86      54.189  29.265   0.389  0.00  0.00      AP1   
ATOM   1324  O   PHE A  86      54.652  29.920  -0.548  0.00  0.00      AP1   
ATOM   1325  N   TYR A  87      52.820  29.252   0.650  0.00  0.00      AP1   
ATOM   1326  HN  TYR A  87      52.434  28.673   1.364  0.00  0.00      AP1   
ATOM   1327  CA  TYR A  87      52.004  29.956  -0.263  0.00  0.00      AP1   
ATOM   1328  HA  TYR A  87      52.368  29.515  -1.179  0.00  0.00      AP1   
ATOM   1329  CB  TYR A  87      50.506  29.515   0.015  0.00  0.00      AP1   
ATOM   1330  HB1 TYR A  87      50.212  28.481  -0.269  0.00  0.00      AP1   
ATOM   1331  HB2 TYR A  87      50.451  29.342   1.111  0.00  0.00      AP1   
ATOM   1332  CG  TYR A  87      49.392  30.455  -0.480  0.00  0.00      AP1   
ATOM   1333  CD1 TYR A  87      49.246  30.847  -1.813  0.00  0.00      AP1   
ATOM   1334  HD1 TYR A  87      49.996  30.593  -2.547  0.00  0.00      AP1   
ATOM   1335  CE1 TYR A  87      48.259  31.813  -2.205  0.00  0.00      AP1   
ATOM   1336  HE1 TYR A  87      48.229  32.133  -3.236  0.00  0.00      AP1   
ATOM   1337  CZ  TYR A  87      47.335  32.192  -1.257  0.00  0.00      AP1   
ATOM   1338  OH  TYR A  87      46.258  33.046  -1.520  0.00  0.00      AP1   
ATOM   1339  HH  TYR A  87      46.366  33.391  -2.409  0.00  0.00      AP1   
ATOM   1340  CD2 TYR A  87      48.501  30.997   0.447  0.00  0.00      AP1   
ATOM   1341  HD2 TYR A  87      48.645  30.628   1.452  0.00  0.00      AP1   
ATOM   1342  CE2 TYR A  87      47.481  31.867   0.059  0.00  0.00      AP1   
ATOM   1343  HE2 TYR A  87      46.826  32.305   0.797  0.00  0.00      AP1   
ATOM   1344  C   TYR A  87      52.313  31.507  -0.275  0.00  0.00      AP1   
ATOM   1345  O   TYR A  87      52.327  32.082  -1.393  0.00  0.00      AP1   
ATOM   1346  N   SER A  88      52.559  32.119   0.950  0.00  0.00      AP1   
ATOM   1347  HN  SER A  88      52.573  31.542   1.763  0.00  0.00      AP1   
ATOM   1348  CA  SER A  88      52.949  33.493   1.059  0.00  0.00      AP1   
ATOM   1349  HA  SER A  88      52.094  34.105   0.812  0.00  0.00      AP1   
ATOM   1350  CB  SER A  88      53.286  33.733   2.562  0.00  0.00      AP1   
ATOM   1351  HB1 SER A  88      52.439  33.436   3.217  0.00  0.00      AP1   
ATOM   1352  HB2 SER A  88      54.187  33.163   2.874  0.00  0.00      AP1   
ATOM   1353  OG  SER A  88      53.487  35.152   2.865  0.00  0.00      AP1   
ATOM   1354  HG1 SER A  88      52.707  35.586   2.512  0.00  0.00      AP1   
ATOM   1355  C   SER A  88      54.194  33.970   0.217  0.00  0.00      AP1   
ATOM   1356  O   SER A  88      54.134  34.999  -0.491  0.00  0.00      AP1   
ATOM   1357  N   ASP A  89      55.270  33.166   0.349  0.00  0.00      AP1   
ATOM   1358  HN  ASP A  89      55.172  32.390   0.967  0.00  0.00      AP1   
ATOM   1359  CA  ASP A  89      56.425  33.295  -0.587  0.00  0.00      AP1   
ATOM   1360  HA  ASP A  89      56.702  34.334  -0.489  0.00  0.00      AP1   
ATOM   1361  CB  ASP A  89      57.541  32.328  -0.187  0.00  0.00      AP1   
ATOM   1362  HB1 ASP A  89      57.366  31.235  -0.276  0.00  0.00      AP1   
ATOM   1363  HB2 ASP A  89      58.374  32.568  -0.882  0.00  0.00      AP1   
ATOM   1364  CG  ASP A  89      58.030  32.668   1.174  0.00  0.00      AP1   
ATOM   1365  OD1 ASP A  89      58.313  31.713   1.967  0.00  0.00      AP1   
ATOM   1366  OD2 ASP A  89      58.194  33.851   1.547  0.00  0.00      AP1   
ATOM   1367  C   ASP A  89      56.017  33.064  -2.068  0.00  0.00      AP1   
ATOM   1368  O   ASP A  89      56.330  33.886  -2.918  0.00  0.00      AP1   
ATOM   1369  N   ILE A  90      55.250  32.044  -2.388  0.00  0.00      AP1   
ATOM   1370  HN  ILE A  90      54.985  31.297  -1.782  0.00  0.00      AP1   
ATOM   1371  CA  ILE A  90      54.656  31.783  -3.740  0.00  0.00      AP1   
ATOM   1372  HA  ILE A  90      55.575  31.733  -4.305  0.00  0.00      AP1   
ATOM   1373  CB  ILE A  90      53.958  30.463  -3.816  0.00  0.00      AP1   
ATOM   1374  HB  ILE A  90      53.261  30.428  -2.951  0.00  0.00      AP1   
ATOM   1375  CG2 ILE A  90      53.071  30.196  -5.081  0.00  0.00      AP1   
ATOM   1376 HG21 ILE A  90      52.189  30.868  -5.144  0.00  0.00      AP1   
ATOM   1377 HG22 ILE A  90      53.634  30.359  -6.025  0.00  0.00      AP1   
ATOM   1378 HG23 ILE A  90      52.665  29.162  -5.065  0.00  0.00      AP1   
ATOM   1379  CG1 ILE A  90      54.834  29.190  -3.659  0.00  0.00      AP1   
ATOM   1380 HG11 ILE A  90      55.353  29.130  -2.679  0.00  0.00      AP1   
ATOM   1381 HG12 ILE A  90      54.220  28.267  -3.744  0.00  0.00      AP1   
ATOM   1382  CD  ILE A  90      55.883  29.017  -4.792  0.00  0.00      AP1   
ATOM   1383  HD1 ILE A  90      56.311  27.998  -4.901  0.00  0.00      AP1   
ATOM   1384  HD2 ILE A  90      55.477  29.319  -5.781  0.00  0.00      AP1   
ATOM   1385  HD3 ILE A  90      56.774  29.656  -4.617  0.00  0.00      AP1   
ATOM   1386  C   ILE A  90      53.818  32.871  -4.353  0.00  0.00      AP1   
ATOM   1387  O   ILE A  90      54.055  33.378  -5.453  0.00  0.00      AP1   
ATOM   1388  N   GLU A  91      52.864  33.413  -3.581  0.00  0.00      AP1   
ATOM   1389  HN  GLU A  91      52.836  32.981  -2.683  0.00  0.00      AP1   
ATOM   1390  CA  GLU A  91      52.013  34.531  -3.930  0.00  0.00      AP1   
ATOM   1391  HA  GLU A  91      51.410  34.104  -4.718  0.00  0.00      AP1   
ATOM   1392  CB  GLU A  91      51.220  34.838  -2.633  0.00  0.00      AP1   
ATOM   1393  HB1 GLU A  91      50.435  34.076  -2.441  0.00  0.00      AP1   
ATOM   1394  HB2 GLU A  91      51.893  34.682  -1.763  0.00  0.00      AP1   
ATOM   1395  CG  GLU A  91      50.484  36.186  -2.572  0.00  0.00      AP1   
ATOM   1396  HG1 GLU A  91      51.190  37.006  -2.824  0.00  0.00      AP1   
ATOM   1397  HG2 GLU A  91      49.608  36.255  -3.251  0.00  0.00      AP1   
ATOM   1398  CD  GLU A  91      49.947  36.411  -1.136  0.00  0.00      AP1   
ATOM   1399  OE1 GLU A  91      48.708  36.628  -0.905  0.00  0.00      AP1   
ATOM   1400  OE2 GLU A  91      50.815  36.531  -0.203  0.00  0.00      AP1   
ATOM   1401  C   GLU A  91      52.773  35.753  -4.429  0.00  0.00      AP1   
ATOM   1402  O   GLU A  91      52.545  36.178  -5.510  0.00  0.00      AP1   
ATOM   1403  N   ARG A  92      53.758  36.182  -3.633  0.00  0.00      AP1   
ATOM   1404  HN  ARG A  92      53.924  35.876  -2.699  0.00  0.00      AP1   
ATOM   1405  CA  ARG A  92      54.530  37.343  -3.941  0.00  0.00      AP1   
ATOM   1406  HA  ARG A  92      53.862  38.105  -4.314  0.00  0.00      AP1   
ATOM   1407  CB  ARG A  92      55.276  38.041  -2.837  0.00  0.00      AP1   
ATOM   1408  HB1 ARG A  92      55.960  38.797  -3.278  0.00  0.00      AP1   
ATOM   1409  HB2 ARG A  92      54.607  38.535  -2.100  0.00  0.00      AP1   
ATOM   1410  CG  ARG A  92      56.172  37.077  -2.060  0.00  0.00      AP1   
ATOM   1411  HG1 ARG A  92      55.618  36.131  -1.884  0.00  0.00      AP1   
ATOM   1412  HG2 ARG A  92      56.992  36.850  -2.775  0.00  0.00      AP1   
ATOM   1413  CD  ARG A  92      56.628  37.538  -0.700  0.00  0.00      AP1   
ATOM   1414  HD1 ARG A  92      57.152  38.513  -0.802  0.00  0.00      AP1   
ATOM   1415  HD2 ARG A  92      55.797  37.645   0.030  0.00  0.00      AP1   
ATOM   1416  NE  ARG A  92      57.685  36.619  -0.180  0.00  0.00      AP1   
ATOM   1417  HE  ARG A  92      57.412  36.092   0.625  0.00  0.00      AP1   
ATOM   1418  CZ  ARG A  92      58.902  36.419  -0.718  0.00  0.00      AP1   
ATOM   1419  NH1 ARG A  92      59.372  37.121  -1.698  0.00  0.00      AP1   
ATOM   1420 HH11 ARG A  92      60.326  36.951  -1.943  0.00  0.00      AP1   
ATOM   1421 HH12 ARG A  92      58.884  37.942  -1.997  0.00  0.00      AP1   
ATOM   1422  NH2 ARG A  92      59.655  35.412  -0.213  0.00  0.00      AP1   
ATOM   1423 HH21 ARG A  92      60.604  35.190  -0.433  0.00  0.00      AP1   
ATOM   1424 HH22 ARG A  92      59.116  34.933   0.480  0.00  0.00      AP1   
ATOM   1425  C   ARG A  92      55.473  37.076  -5.200  0.00  0.00      AP1   
ATOM   1426  O   ARG A  92      55.613  37.940  -6.120  0.00  0.00      AP1   
ATOM   1427  N   LEU A  93      56.163  35.932  -5.264  0.00  0.00      AP1   
ATOM   1428  HN  LEU A  93      56.061  35.185  -4.611  0.00  0.00      AP1   
ATOM   1429  CA  LEU A  93      57.082  35.585  -6.324  0.00  0.00      AP1   
ATOM   1430  HA  LEU A  93      57.704  36.466  -6.389  0.00  0.00      AP1   
ATOM   1431  CB  LEU A  93      58.068  34.463  -5.934  0.00  0.00      AP1   
ATOM   1432  HB1 LEU A  93      57.563  33.516  -5.646  0.00  0.00      AP1   
ATOM   1433  HB2 LEU A  93      58.605  34.275  -6.888  0.00  0.00      AP1   
ATOM   1434  CG  LEU A  93      59.069  34.923  -4.767  0.00  0.00      AP1   
ATOM   1435  HG  LEU A  93      58.402  35.174  -3.914  0.00  0.00      AP1   
ATOM   1436  CD1 LEU A  93      59.980  33.727  -4.420  0.00  0.00      AP1   
ATOM   1437 HD11 LEU A  93      60.672  34.041  -3.610  0.00  0.00      AP1   
ATOM   1438 HD12 LEU A  93      59.518  32.799  -4.023  0.00  0.00      AP1   
ATOM   1439 HD13 LEU A  93      60.616  33.462  -5.292  0.00  0.00      AP1   
ATOM   1440  CD2 LEU A  93      59.908  36.106  -5.175  0.00  0.00      AP1   
ATOM   1441 HD21 LEU A  93      60.649  36.430  -4.414  0.00  0.00      AP1   
ATOM   1442 HD22 LEU A  93      60.500  35.927  -6.098  0.00  0.00      AP1   
ATOM   1443 HD23 LEU A  93      59.166  36.924  -5.294  0.00  0.00      AP1   
ATOM   1444  C   LEU A  93      56.496  35.336  -7.684  0.00  0.00      AP1   
ATOM   1445  O   LEU A  93      56.966  35.702  -8.776  0.00  0.00      AP1   
ATOM   1446  N   PHE A  94      55.422  34.594  -7.620  0.00  0.00      AP1   
ATOM   1447  HN  PHE A  94      55.039  34.267  -6.760  0.00  0.00      AP1   
ATOM   1448  CA  PHE A  94      54.853  33.945  -8.845  0.00  0.00      AP1   
ATOM   1449  HA  PHE A  94      55.429  34.128  -9.740  0.00  0.00      AP1   
ATOM   1450  CB  PHE A  94      54.769  32.391  -8.594  0.00  0.00      AP1   
ATOM   1451  HB1 PHE A  94      54.123  32.229  -7.704  0.00  0.00      AP1   
ATOM   1452  HB2 PHE A  94      54.216  31.920  -9.434  0.00  0.00      AP1   
ATOM   1453  CG  PHE A  94      56.146  31.717  -8.454  0.00  0.00      AP1   
ATOM   1454  CD1 PHE A  94      56.688  31.445  -7.270  0.00  0.00      AP1   
ATOM   1455  HD1 PHE A  94      56.203  31.498  -6.307  0.00  0.00      AP1   
ATOM   1456  CE1 PHE A  94      57.947  30.806  -7.190  0.00  0.00      AP1   
ATOM   1457  HE1 PHE A  94      58.346  30.688  -6.194  0.00  0.00      AP1   
ATOM   1458  CZ  PHE A  94      58.674  30.670  -8.376  0.00  0.00      AP1   
ATOM   1459  HZ  PHE A  94      59.664  30.238  -8.400  0.00  0.00      AP1   
ATOM   1460  CD2 PHE A  94      56.798  31.368  -9.672  0.00  0.00      AP1   
ATOM   1461  HD2 PHE A  94      56.403  31.623 -10.644  0.00  0.00      AP1   
ATOM   1462  CE2 PHE A  94      58.085  30.877  -9.615  0.00  0.00      AP1   
ATOM   1463  HE2 PHE A  94      58.711  30.650 -10.465  0.00  0.00      AP1   
ATOM   1464  C   PHE A  94      53.494  34.469  -9.125  0.00  0.00      AP1   
ATOM   1465  O   PHE A  94      53.224  35.181 -10.098  0.00  0.00      AP1   
ATOM   1466  N   ILE A  95      52.526  34.130  -8.282  0.00  0.00      AP1   
ATOM   1467  HN  ILE A  95      52.764  33.720  -7.404  0.00  0.00      AP1   
ATOM   1468  CA  ILE A  95      51.050  34.289  -8.424  0.00  0.00      AP1   
ATOM   1469  HA  ILE A  95      50.786  33.893  -9.394  0.00  0.00      AP1   
ATOM   1470  CB  ILE A  95      50.257  33.648  -7.320  0.00  0.00      AP1   
ATOM   1471  HB  ILE A  95      50.381  34.120  -6.322  0.00  0.00      AP1   
ATOM   1472  CG2 ILE A  95      48.753  33.657  -7.632  0.00  0.00      AP1   
ATOM   1473 HG21 ILE A  95      48.568  32.985  -8.498  0.00  0.00      AP1   
ATOM   1474 HG22 ILE A  95      48.304  33.211  -6.719  0.00  0.00      AP1   
ATOM   1475 HG23 ILE A  95      48.295  34.642  -7.865  0.00  0.00      AP1   
ATOM   1476  CG1 ILE A  95      50.730  32.190  -7.119  0.00  0.00      AP1   
ATOM   1477 HG11 ILE A  95      51.823  32.286  -6.948  0.00  0.00      AP1   
ATOM   1478 HG12 ILE A  95      50.246  31.827  -6.187  0.00  0.00      AP1   
ATOM   1479  CD  ILE A  95      50.513  31.152  -8.248  0.00  0.00      AP1   
ATOM   1480  HD1 ILE A  95      51.012  30.169  -8.107  0.00  0.00      AP1   
ATOM   1481  HD2 ILE A  95      49.421  30.983  -8.362  0.00  0.00      AP1   
ATOM   1482  HD3 ILE A  95      51.010  31.573  -9.148  0.00  0.00      AP1   
ATOM   1483  C   ILE A  95      50.532  35.684  -8.659  0.00  0.00      AP1   
ATOM   1484  O   ILE A  95      49.659  35.866  -9.537  0.00  0.00      AP1   
ATOM   1485  N   LYS A  96      51.109  36.688  -7.935  0.00  0.00      AP1   
ATOM   1486  HN  LYS A  96      51.874  36.500  -7.324  0.00  0.00      AP1   
ATOM   1487  CA  LYS A  96      50.666  38.120  -8.011  0.00  0.00      AP1   
ATOM   1488  HA  LYS A  96      49.744  38.208  -8.568  0.00  0.00      AP1   
ATOM   1489  CB  LYS A  96      50.517  38.680  -6.599  0.00  0.00      AP1   
ATOM   1490  HB1 LYS A  96      51.460  38.890  -6.051  0.00  0.00      AP1   
ATOM   1491  HB2 LYS A  96      50.139  39.720  -6.702  0.00  0.00      AP1   
ATOM   1492  CG  LYS A  96      49.558  37.887  -5.641  0.00  0.00      AP1   
ATOM   1493  HG1 LYS A  96      49.823  36.809  -5.693  0.00  0.00      AP1   
ATOM   1494  HG2 LYS A  96      49.552  38.235  -4.586  0.00  0.00      AP1   
ATOM   1495  CD  LYS A  96      48.103  37.918  -6.128  0.00  0.00      AP1   
ATOM   1496  HD1 LYS A  96      48.106  37.846  -7.237  0.00  0.00      AP1   
ATOM   1497  HD2 LYS A  96      47.560  37.017  -5.773  0.00  0.00      AP1   
ATOM   1498  CE  LYS A  96      47.372  39.283  -5.782  0.00  0.00      AP1   
ATOM   1499  HE1 LYS A  96      48.143  40.079  -5.867  0.00  0.00      AP1   
ATOM   1500  HE2 LYS A  96      46.483  39.462  -6.423  0.00  0.00      AP1   
ATOM   1501  NZ  LYS A  96      46.877  39.319  -4.393  0.00  0.00      AP1   
ATOM   1502  HZ1 LYS A  96      47.648  39.197  -3.706  0.00  0.00      AP1   
ATOM   1503  HZ2 LYS A  96      46.422  40.254  -4.387  0.00  0.00      AP1   
ATOM   1504  HZ3 LYS A  96      46.236  38.513  -4.248  0.00  0.00      AP1   
ATOM   1505  C   LYS A  96      51.578  38.991  -8.784  0.00  0.00      AP1   
ATOM   1506  O   LYS A  96      51.237  40.129  -9.091  0.00  0.00      AP1   
ATOM   1507  N   ASN A  97      52.657  38.417  -9.317  0.00  0.00      AP1   
ATOM   1508  HN  ASN A  97      52.728  37.423  -9.285  0.00  0.00      AP1   
ATOM   1509  CA  ASN A  97      53.736  38.995 -10.022  0.00  0.00      AP1   
ATOM   1510  HA  ASN A  97      54.181  39.746  -9.387  0.00  0.00      AP1   
ATOM   1511  CB  ASN A  97      54.897  37.965 -10.143  0.00  0.00      AP1   
ATOM   1512  HB1 ASN A  97      55.252  37.696  -9.125  0.00  0.00      AP1   
ATOM   1513  HB2 ASN A  97      54.549  37.038 -10.648  0.00  0.00      AP1   
ATOM   1514  CG  ASN A  97      56.118  38.433 -10.998  0.00  0.00      AP1   
ATOM   1515  OD1 ASN A  97      56.063  39.339 -11.831  0.00  0.00      AP1   
ATOM   1516  ND2 ASN A  97      57.238  37.725 -10.749  0.00  0.00      AP1   
ATOM   1517 HD21 ASN A  97      58.110  38.077 -11.089  0.00  0.00      AP1   
ATOM   1518 HD22 ASN A  97      57.217  37.043 -10.018  0.00  0.00      AP1   
ATOM   1519  C   ASN A  97      53.289  39.615 -11.327  0.00  0.00      AP1   
ATOM   1520  O   ASN A  97      53.081  38.950 -12.360  0.00  0.00      AP1   
ATOM   1521  N   GLU A  98      53.227  40.937 -11.348  0.00  0.00      AP1   
ATOM   1522  HN  GLU A  98      53.705  41.590 -10.766  0.00  0.00      AP1   
ATOM   1523  CA  GLU A  98      52.631  41.609 -12.503  0.00  0.00      AP1   
ATOM   1524  HA  GLU A  98      51.883  40.924 -12.874  0.00  0.00      AP1   
ATOM   1525  CB  GLU A  98      52.345  43.125 -12.167  0.00  0.00      AP1   
ATOM   1526  HB1 GLU A  98      53.259  43.604 -11.755  0.00  0.00      AP1   
ATOM   1527  HB2 GLU A  98      51.858  43.589 -13.051  0.00  0.00      AP1   
ATOM   1528  CG  GLU A  98      51.217  43.201 -11.135  0.00  0.00      AP1   
ATOM   1529  HG1 GLU A  98      50.438  42.485 -11.472  0.00  0.00      AP1   
ATOM   1530  HG2 GLU A  98      51.705  42.880 -10.190  0.00  0.00      AP1   
ATOM   1531  CD  GLU A  98      50.622  44.651 -10.981  0.00  0.00      AP1   
ATOM   1532  OE1 GLU A  98      51.358  45.665 -10.942  0.00  0.00      AP1   
ATOM   1533  OE2 GLU A  98      49.389  44.682 -10.878  0.00  0.00      AP1   
ATOM   1534  C   GLU A  98      53.494  41.585 -13.767  0.00  0.00      AP1   
ATOM   1535  O   GLU A  98      52.912  41.444 -14.805  0.00  0.00      AP1   
ATOM   1536  N   LYS A  99      54.882  41.656 -13.685  0.00  0.00      AP1   
ATOM   1537  HN  LYS A  99      55.348  41.689 -12.804  0.00  0.00      AP1   
ATOM   1538  CA  LYS A  99      55.754  41.405 -14.767  0.00  0.00      AP1   
ATOM   1539  HA  LYS A  99      55.540  42.151 -15.518  0.00  0.00      AP1   
ATOM   1540  CB  LYS A  99      57.217  41.483 -14.387  0.00  0.00      AP1   
ATOM   1541  HB1 LYS A  99      57.359  42.541 -14.077  0.00  0.00      AP1   
ATOM   1542  HB2 LYS A  99      57.378  40.825 -13.507  0.00  0.00      AP1   
ATOM   1543  CG  LYS A  99      58.211  41.117 -15.552  0.00  0.00      AP1   
ATOM   1544  HG1 LYS A  99      59.206  41.158 -15.061  0.00  0.00      AP1   
ATOM   1545  HG2 LYS A  99      58.061  40.053 -15.836  0.00  0.00      AP1   
ATOM   1546  CD  LYS A  99      58.266  42.113 -16.689  0.00  0.00      AP1   
ATOM   1547  HD1 LYS A  99      57.279  42.189 -17.192  0.00  0.00      AP1   
ATOM   1548  HD2 LYS A  99      58.357  43.140 -16.276  0.00  0.00      AP1   
ATOM   1549  CE  LYS A  99      59.519  41.856 -17.518  0.00  0.00      AP1   
ATOM   1550  HE1 LYS A  99      60.463  41.821 -16.934  0.00  0.00      AP1   
ATOM   1551  HE2 LYS A  99      59.497  40.870 -18.029  0.00  0.00      AP1   
ATOM   1552  NZ  LYS A  99      59.823  42.867 -18.553  0.00  0.00      AP1   
ATOM   1553  HZ1 LYS A  99      59.346  42.646 -19.450  0.00  0.00      AP1   
ATOM   1554  HZ2 LYS A  99      59.546  43.813 -18.221  0.00  0.00      AP1   
ATOM   1555  HZ3 LYS A  99      60.853  42.848 -18.697  0.00  0.00      AP1   
ATOM   1556  C   LYS A  99      55.559  40.015 -15.459  0.00  0.00      AP1   
ATOM   1557  O   LYS A  99      55.592  39.808 -16.639  0.00  0.00      AP1   
ATOM   1558  N   LEU A 100      55.360  38.983 -14.597  0.00  0.00      AP1   
ATOM   1559  HN  LEU A 100      55.352  39.157 -13.615  0.00  0.00      AP1   
ATOM   1560  CA  LEU A 100      54.974  37.619 -15.035  0.00  0.00      AP1   
ATOM   1561  HA  LEU A 100      55.649  37.264 -15.800  0.00  0.00      AP1   
ATOM   1562  CB  LEU A 100      55.320  36.703 -13.782  0.00  0.00      AP1   
ATOM   1563  HB1 LEU A 100      56.403  36.880 -13.607  0.00  0.00      AP1   
ATOM   1564  HB2 LEU A 100      54.683  37.047 -12.940  0.00  0.00      AP1   
ATOM   1565  CG  LEU A 100      55.173  35.193 -13.995  0.00  0.00      AP1   
ATOM   1566  HG  LEU A 100      54.108  35.081 -14.292  0.00  0.00      AP1   
ATOM   1567  CD1 LEU A 100      55.931  34.686 -15.210  0.00  0.00      AP1   
ATOM   1568 HD11 LEU A 100      55.702  33.602 -15.300  0.00  0.00      AP1   
ATOM   1569 HD12 LEU A 100      55.682  35.238 -16.142  0.00  0.00      AP1   
ATOM   1570 HD13 LEU A 100      57.035  34.799 -15.251  0.00  0.00      AP1   
ATOM   1571  CD2 LEU A 100      55.479  34.358 -12.778  0.00  0.00      AP1   
ATOM   1572 HD21 LEU A 100      56.477  34.642 -12.381  0.00  0.00      AP1   
ATOM   1573 HD22 LEU A 100      54.693  34.447 -11.998  0.00  0.00      AP1   
ATOM   1574 HD23 LEU A 100      55.360  33.275 -12.996  0.00  0.00      AP1   
ATOM   1575  C   LEU A 100      53.646  37.567 -15.742  0.00  0.00      AP1   
ATOM   1576  O   LEU A 100      53.600  37.140 -16.913  0.00  0.00      AP1   
ATOM   1577  N   LEU A 101      52.588  38.121 -15.136  0.00  0.00      AP1   
ATOM   1578  HN  LEU A 101      52.693  38.561 -14.247  0.00  0.00      AP1   
ATOM   1579  CA  LEU A 101      51.248  38.175 -15.780  0.00  0.00      AP1   
ATOM   1580  HA  LEU A 101      51.015  37.126 -15.884  0.00  0.00      AP1   
ATOM   1581  CB  LEU A 101      50.193  38.729 -14.845  0.00  0.00      AP1   
ATOM   1582  HB1 LEU A 101      50.479  39.762 -14.551  0.00  0.00      AP1   
ATOM   1583  HB2 LEU A 101      49.164  38.898 -15.227  0.00  0.00      AP1   
ATOM   1584  CG  LEU A 101      50.128  37.997 -13.494  0.00  0.00      AP1   
ATOM   1585  HG  LEU A 101      51.134  37.797 -13.068  0.00  0.00      AP1   
ATOM   1586  CD1 LEU A 101      49.561  39.023 -12.449  0.00  0.00      AP1   
ATOM   1587 HD11 LEU A 101      48.464  39.157 -12.559  0.00  0.00      AP1   
ATOM   1588 HD12 LEU A 101      49.796  38.735 -11.402  0.00  0.00      AP1   
ATOM   1589 HD13 LEU A 101      49.969  40.043 -12.613  0.00  0.00      AP1   
ATOM   1590  CD2 LEU A 101      49.307  36.686 -13.395  0.00  0.00      AP1   
ATOM   1591 HD21 LEU A 101      48.229  36.910 -13.538  0.00  0.00      AP1   
ATOM   1592 HD22 LEU A 101      49.665  35.889 -14.081  0.00  0.00      AP1   
ATOM   1593 HD23 LEU A 101      49.360  36.233 -12.381  0.00  0.00      AP1   
ATOM   1594  C   LEU A 101      51.178  38.795 -17.231  0.00  0.00      AP1   
ATOM   1595  O   LEU A 101      50.526  38.373 -18.169  0.00  0.00      AP1   
ATOM   1596  N   ASN A 102      51.975  39.939 -17.347  0.00  0.00      AP1   
ATOM   1597  HN  ASN A 102      52.444  40.200 -16.506  0.00  0.00      AP1   
ATOM   1598  CA  ASN A 102      52.197  40.690 -18.558  0.00  0.00      AP1   
ATOM   1599  HA  ASN A 102      51.261  40.868 -19.067  0.00  0.00      AP1   
ATOM   1600  CB  ASN A 102      52.836  42.067 -18.235  0.00  0.00      AP1   
ATOM   1601  HB1 ASN A 102      53.777  41.772 -17.722  0.00  0.00      AP1   
ATOM   1602  HB2 ASN A 102      53.149  42.597 -19.159  0.00  0.00      AP1   
ATOM   1603  CG  ASN A 102      51.897  43.032 -17.517  0.00  0.00      AP1   
ATOM   1604  OD1 ASN A 102      50.692  43.032 -17.766  0.00  0.00      AP1   
ATOM   1605  ND2 ASN A 102      52.543  43.834 -16.687  0.00  0.00      AP1   
ATOM   1606 HD21 ASN A 102      52.038  44.564 -16.227  0.00  0.00      AP1   
ATOM   1607 HD22 ASN A 102      53.532  43.702 -16.625  0.00  0.00      AP1   
ATOM   1608  C   ASN A 102      53.060  39.968 -19.559  0.00  0.00      AP1   
ATOM   1609  O   ASN A 102      52.769  40.087 -20.728  0.00  0.00      AP1   
ATOM   1610  N   VAL A 103      54.120  39.234 -19.053  0.00  0.00      AP1   
ATOM   1611  HN  VAL A 103      54.401  39.244 -18.096  0.00  0.00      AP1   
ATOM   1612  CA  VAL A 103      55.017  38.447 -19.942  0.00  0.00      AP1   
ATOM   1613  HA  VAL A 103      55.393  39.077 -20.735  0.00  0.00      AP1   
ATOM   1614  CB  VAL A 103      56.224  38.030 -19.083  0.00  0.00      AP1   
ATOM   1615  HB  VAL A 103      55.919  37.791 -18.041  0.00  0.00      AP1   
ATOM   1616  CG1 VAL A 103      56.783  36.629 -19.595  0.00  0.00      AP1   
ATOM   1617 HG11 VAL A 103      56.998  36.545 -20.682  0.00  0.00      AP1   
ATOM   1618 HG12 VAL A 103      57.683  36.337 -19.013  0.00  0.00      AP1   
ATOM   1619 HG13 VAL A 103      56.030  35.820 -19.482  0.00  0.00      AP1   
ATOM   1620  CG2 VAL A 103      57.244  39.127 -19.189  0.00  0.00      AP1   
ATOM   1621 HG21 VAL A 103      56.850  40.160 -19.076  0.00  0.00      AP1   
ATOM   1622 HG22 VAL A 103      57.940  39.069 -18.325  0.00  0.00      AP1   
ATOM   1623 HG23 VAL A 103      57.865  39.190 -20.108  0.00  0.00      AP1   
ATOM   1624  C   VAL A 103      54.218  37.254 -20.577  0.00  0.00      AP1   
ATOM   1625  O   VAL A 103      54.342  37.000 -21.755  0.00  0.00      AP1   
ATOM   1626  N   ILE A 104      53.407  36.613 -19.817  0.00  0.00      AP1   
ATOM   1627  HN  ILE A 104      53.313  36.867 -18.858  0.00  0.00      AP1   
ATOM   1628  CA  ILE A 104      52.530  35.527 -20.218  0.00  0.00      AP1   
ATOM   1629  HA  ILE A 104      52.999  34.710 -20.745  0.00  0.00      AP1   
ATOM   1630  CB  ILE A 104      51.939  34.860 -18.955  0.00  0.00      AP1   
ATOM   1631  HB  ILE A 104      51.686  35.658 -18.224  0.00  0.00      AP1   
ATOM   1632  CG2 ILE A 104      50.646  34.109 -19.400  0.00  0.00      AP1   
ATOM   1633 HG21 ILE A 104      50.260  33.446 -18.596  0.00  0.00      AP1   
ATOM   1634 HG22 ILE A 104      49.880  34.894 -19.574  0.00  0.00      AP1   
ATOM   1635 HG23 ILE A 104      50.785  33.530 -20.338  0.00  0.00      AP1   
ATOM   1636  CG1 ILE A 104      52.957  33.973 -18.173  0.00  0.00      AP1   
ATOM   1637 HG11 ILE A 104      53.206  33.056 -18.749  0.00  0.00      AP1   
ATOM   1638 HG12 ILE A 104      53.870  34.590 -18.030  0.00  0.00      AP1   
ATOM   1639  CD  ILE A 104      52.486  33.617 -16.783  0.00  0.00      AP1   
ATOM   1640  HD1 ILE A 104      51.524  33.072 -16.676  0.00  0.00      AP1   
ATOM   1641  HD2 ILE A 104      53.356  33.118 -16.305  0.00  0.00      AP1   
ATOM   1642  HD3 ILE A 104      52.269  34.528 -16.186  0.00  0.00      AP1   
ATOM   1643  C   ILE A 104      51.515  36.050 -21.256  0.00  0.00      AP1   
ATOM   1644  O   ILE A 104      51.172  35.351 -22.228  0.00  0.00      AP1   
ATOM   1645  N   SER A 105      50.849  37.223 -20.957  0.00  0.00      AP1   
ATOM   1646  HN  SER A 105      50.841  37.852 -20.183  0.00  0.00      AP1   
ATOM   1647  CA  SER A 105      49.775  37.779 -21.820  0.00  0.00      AP1   
ATOM   1648  HA  SER A 105      48.948  37.090 -21.903  0.00  0.00      AP1   
ATOM   1649  CB  SER A 105      49.206  39.185 -21.274  0.00  0.00      AP1   
ATOM   1650  HB1 SER A 105      50.096  39.834 -21.132  0.00  0.00      AP1   
ATOM   1651  HB2 SER A 105      48.565  39.604 -22.079  0.00  0.00      AP1   
ATOM   1652  OG  SER A 105      48.500  39.050 -20.044  0.00  0.00      AP1   
ATOM   1653  HG1 SER A 105      49.044  39.043 -19.253  0.00  0.00      AP1   
ATOM   1654  C   SER A 105      50.283  38.017 -23.208  0.00  0.00      AP1   
ATOM   1655  O   SER A 105      49.668  37.591 -24.160  0.00  0.00      AP1   
ATOM   1656  N   ASP A 106      51.496  38.592 -23.309  0.00  0.00      AP1   
ATOM   1657  HN  ASP A 106      52.040  38.860 -22.517  0.00  0.00      AP1   
ATOM   1658  CA  ASP A 106      52.180  38.756 -24.615  0.00  0.00      AP1   
ATOM   1659  HA  ASP A 106      51.580  39.379 -25.262  0.00  0.00      AP1   
ATOM   1660  CB  ASP A 106      53.325  39.647 -24.175  0.00  0.00      AP1   
ATOM   1661  HB1 ASP A 106      52.898  40.555 -23.697  0.00  0.00      AP1   
ATOM   1662  HB2 ASP A 106      53.905  39.245 -23.317  0.00  0.00      AP1   
ATOM   1663  CG  ASP A 106      54.271  40.091 -25.283  0.00  0.00      AP1   
ATOM   1664  OD1 ASP A 106      53.957  39.934 -26.446  0.00  0.00      AP1   
ATOM   1665  OD2 ASP A 106      55.327  40.826 -24.953  0.00  0.00      AP1   
ATOM   1666  C   ASP A 106      52.512  37.465 -25.349  0.00  0.00      AP1   
ATOM   1667  O   ASP A 106      52.454  37.447 -26.556  0.00  0.00      AP1   
ATOM   1668  N   ILE A 107      52.841  36.321 -24.591  0.00  0.00      AP1   
ATOM   1669  HN  ILE A 107      53.224  36.347 -23.670  0.00  0.00      AP1   
ATOM   1670  CA  ILE A 107      52.868  35.042 -25.298  0.00  0.00      AP1   
ATOM   1671  HA  ILE A 107      53.598  35.291 -26.054  0.00  0.00      AP1   
ATOM   1672  CB  ILE A 107      53.358  33.948 -24.458  0.00  0.00      AP1   
ATOM   1673  HB  ILE A 107      52.695  33.853 -23.572  0.00  0.00      AP1   
ATOM   1674  CG2 ILE A 107      53.445  32.649 -25.308  0.00  0.00      AP1   
ATOM   1675 HG21 ILE A 107      53.799  32.948 -26.317  0.00  0.00      AP1   
ATOM   1676 HG22 ILE A 107      54.077  31.868 -24.835  0.00  0.00      AP1   
ATOM   1677 HG23 ILE A 107      52.469  32.154 -25.501  0.00  0.00      AP1   
ATOM   1678  CG1 ILE A 107      54.704  34.332 -23.868  0.00  0.00      AP1   
ATOM   1679 HG11 ILE A 107      55.531  34.062 -24.560  0.00  0.00      AP1   
ATOM   1680 HG12 ILE A 107      54.746  35.369 -23.472  0.00  0.00      AP1   
ATOM   1681  CD  ILE A 107      55.026  33.596 -22.472  0.00  0.00      AP1   
ATOM   1682  HD1 ILE A 107      55.553  32.627 -22.604  0.00  0.00      AP1   
ATOM   1683  HD2 ILE A 107      55.724  34.239 -21.893  0.00  0.00      AP1   
ATOM   1684  HD3 ILE A 107      54.134  33.468 -21.822  0.00  0.00      AP1   
ATOM   1685  C   ILE A 107      51.515  34.650 -26.033  0.00  0.00      AP1   
ATOM   1686  O   ILE A 107      51.515  34.420 -27.252  0.00  0.00      AP1   
ATOM   1687  N   VAL A 108      50.423  34.787 -25.312  0.00  0.00      AP1   
ATOM   1688  HN  VAL A 108      50.498  34.960 -24.333  0.00  0.00      AP1   
ATOM   1689  CA  VAL A 108      49.080  34.429 -25.667  0.00  0.00      AP1   
ATOM   1690  HA  VAL A 108      49.053  33.402 -25.999  0.00  0.00      AP1   
ATOM   1691  CB  VAL A 108      48.210  34.506 -24.447  0.00  0.00      AP1   
ATOM   1692  HB  VAL A 108      48.623  35.368 -23.881  0.00  0.00      AP1   
ATOM   1693  CG1 VAL A 108      46.751  34.599 -24.749  0.00  0.00      AP1   
ATOM   1694 HG11 VAL A 108      46.132  34.292 -23.879  0.00  0.00      AP1   
ATOM   1695 HG12 VAL A 108      46.365  35.587 -25.079  0.00  0.00      AP1   
ATOM   1696 HG13 VAL A 108      46.569  33.841 -25.541  0.00  0.00      AP1   
ATOM   1697  CG2 VAL A 108      48.569  33.254 -23.561  0.00  0.00      AP1   
ATOM   1698 HG21 VAL A 108      49.564  32.826 -23.806  0.00  0.00      AP1   
ATOM   1699 HG22 VAL A 108      48.416  33.447 -22.477  0.00  0.00      AP1   
ATOM   1700 HG23 VAL A 108      47.919  32.384 -23.797  0.00  0.00      AP1   
ATOM   1701  C   VAL A 108      48.467  35.259 -26.791  0.00  0.00      AP1   
ATOM   1702  O   VAL A 108      47.865  34.689 -27.743  0.00  0.00      AP1   
ATOM   1703  N   GLU A 109      48.682  36.554 -26.806  0.00  0.00      AP1   
ATOM   1704  HN  GLU A 109      49.203  36.903 -26.030  0.00  0.00      AP1   
ATOM   1705  CA  GLU A 109      48.207  37.350 -27.884  0.00  0.00      AP1   
ATOM   1706  HA  GLU A 109      47.212  37.076 -28.202  0.00  0.00      AP1   
ATOM   1707  CB  GLU A 109      48.287  38.827 -27.428  0.00  0.00      AP1   
ATOM   1708  HB1 GLU A 109      49.295  39.239 -27.207  0.00  0.00      AP1   
ATOM   1709  HB2 GLU A 109      47.866  39.508 -28.198  0.00  0.00      AP1   
ATOM   1710  CG  GLU A 109      47.313  39.050 -26.179  0.00  0.00      AP1   
ATOM   1711  HG1 GLU A 109      46.441  38.381 -26.343  0.00  0.00      AP1   
ATOM   1712  HG2 GLU A 109      47.743  38.570 -25.274  0.00  0.00      AP1   
ATOM   1713  CD  GLU A 109      46.933  40.507 -25.874  0.00  0.00      AP1   
ATOM   1714  OE1 GLU A 109      45.910  40.708 -25.061  0.00  0.00      AP1   
ATOM   1715  OE2 GLU A 109      47.604  41.333 -26.506  0.00  0.00      AP1   
ATOM   1716  C   GLU A 109      48.935  37.175 -29.152  0.00  0.00      AP1   
ATOM   1717  O   GLU A 109      48.361  37.388 -30.229  0.00  0.00      AP1   
ATOM   1718  N   GLU A 110      50.185  36.636 -29.112  0.00  0.00      AP1   
ATOM   1719  HN  GLU A 110      50.658  36.264 -28.318  0.00  0.00      AP1   
ATOM   1720  CA  GLU A 110      51.007  36.687 -30.349  0.00  0.00      AP1   
ATOM   1721  HA  GLU A 110      50.765  37.631 -30.814  0.00  0.00      AP1   
ATOM   1722  CB  GLU A 110      52.538  36.710 -29.954  0.00  0.00      AP1   
ATOM   1723  HB1 GLU A 110      52.680  37.382 -29.081  0.00  0.00      AP1   
ATOM   1724  HB2 GLU A 110      52.671  35.693 -29.527  0.00  0.00      AP1   
ATOM   1725  CG  GLU A 110      53.561  36.926 -31.100  0.00  0.00      AP1   
ATOM   1726  HG1 GLU A 110      53.722  35.977 -31.656  0.00  0.00      AP1   
ATOM   1727  HG2 GLU A 110      53.171  37.688 -31.807  0.00  0.00      AP1   
ATOM   1728  CD  GLU A 110      54.915  37.213 -30.435  0.00  0.00      AP1   
ATOM   1729  OE1 GLU A 110      55.471  38.328 -30.550  0.00  0.00      AP1   
ATOM   1730  OE2 GLU A 110      55.535  36.262 -29.895  0.00  0.00      AP1   
ATOM   1731  C   GLU A 110      50.614  35.642 -31.325  0.00  0.00      AP1   
ATOM   1732  O   GLU A 110      50.714  34.435 -31.003  0.00  0.00      AP1   
ATOM   1733  N   GLU A 111      50.091  36.091 -32.504  0.00  0.00      AP1   
ATOM   1734  HN  GLU A 111      50.061  37.072 -32.681  0.00  0.00      AP1   
ATOM   1735  CA  GLU A 111      49.663  35.245 -33.577  0.00  0.00      AP1   
ATOM   1736  HA  GLU A 111      49.317  35.870 -34.387  0.00  0.00      AP1   
ATOM   1737  CB  GLU A 111      50.895  34.660 -34.327  0.00  0.00      AP1   
ATOM   1738  HB1 GLU A 111      51.473  33.922 -33.731  0.00  0.00      AP1   
ATOM   1739  HB2 GLU A 111      50.538  33.925 -35.079  0.00  0.00      AP1   
ATOM   1740  CG  GLU A 111      51.807  35.727 -34.943  0.00  0.00      AP1   
ATOM   1741  HG1 GLU A 111      51.217  36.435 -35.563  0.00  0.00      AP1   
ATOM   1742  HG2 GLU A 111      52.390  36.208 -34.128  0.00  0.00      AP1   
ATOM   1743  CD  GLU A 111      52.786  35.105 -35.838  0.00  0.00      AP1   
ATOM   1744  OE1 GLU A 111      53.870  35.704 -36.185  0.00  0.00      AP1   
ATOM   1745  OE2 GLU A 111      52.543  33.916 -36.168  0.00  0.00      AP1   
ATOM   1746  C   GLU A 111      48.512  34.313 -33.253  0.00  0.00      AP1   
ATOM   1747  O   GLU A 111      48.407  33.230 -33.752  0.00  0.00      AP1   
ATOM   1748  N   TYR A 112      47.531  34.799 -32.386  0.00  0.00      AP1   
ATOM   1749  HN  TYR A 112      47.571  35.741 -32.061  0.00  0.00      AP1   
ATOM   1750  CA  TYR A 112      46.330  34.127 -32.040  0.00  0.00      AP1   
ATOM   1751  HA  TYR A 112      46.512  33.070 -32.164  0.00  0.00      AP1   
ATOM   1752  CB  TYR A 112      45.987  34.329 -30.482  0.00  0.00      AP1   
ATOM   1753  HB1 TYR A 112      46.676  33.734 -29.844  0.00  0.00      AP1   
ATOM   1754  HB2 TYR A 112      46.138  35.378 -30.150  0.00  0.00      AP1   
ATOM   1755  CG  TYR A 112      44.642  33.990 -29.982  0.00  0.00      AP1   
ATOM   1756  CD1 TYR A 112      44.401  32.980 -29.025  0.00  0.00      AP1   
ATOM   1757  HD1 TYR A 112      45.251  32.397 -28.703  0.00  0.00      AP1   
ATOM   1758  CE1 TYR A 112      43.098  32.763 -28.545  0.00  0.00      AP1   
ATOM   1759  HE1 TYR A 112      43.046  32.052 -27.734  0.00  0.00      AP1   
ATOM   1760  CZ  TYR A 112      42.051  33.580 -28.872  0.00  0.00      AP1   
ATOM   1761  OH  TYR A 112      40.749  33.489 -28.292  0.00  0.00      AP1   
ATOM   1762  HH  TYR A 112      40.386  34.353 -28.499  0.00  0.00      AP1   
ATOM   1763  CD2 TYR A 112      43.542  34.812 -30.292  0.00  0.00      AP1   
ATOM   1764  HD2 TYR A 112      43.680  35.706 -30.882  0.00  0.00      AP1   
ATOM   1765  CE2 TYR A 112      42.294  34.623 -29.732  0.00  0.00      AP1   
ATOM   1766  HE2 TYR A 112      41.583  35.390 -30.000  0.00  0.00      AP1   
ATOM   1767  C   TYR A 112      45.194  34.426 -33.022  0.00  0.00      AP1   
ATOM   1768  O   TYR A 112      45.108  35.543 -33.496  0.00  0.00      AP1   
ATOM   1769  N   ASP A 113      44.352  33.472 -33.459  0.00  0.00      AP1   
ATOM   1770  HN  ASP A 113      44.396  32.508 -33.208  0.00  0.00      AP1   
ATOM   1771  CA  ASP A 113      43.227  33.795 -34.295  0.00  0.00      AP1   
ATOM   1772  HA  ASP A 113      42.975  34.798 -33.983  0.00  0.00      AP1   
ATOM   1773  CB  ASP A 113      43.659  33.718 -35.816  0.00  0.00      AP1   
ATOM   1774  HB1 ASP A 113      43.083  34.440 -36.434  0.00  0.00      AP1   
ATOM   1775  HB2 ASP A 113      44.684  34.137 -35.913  0.00  0.00      AP1   
ATOM   1776  CG  ASP A 113      43.826  32.342 -36.355  0.00  0.00      AP1   
ATOM   1777  OD1 ASP A 113      44.147  31.352 -35.677  0.00  0.00      AP1   
ATOM   1778  OD2 ASP A 113      43.800  32.207 -37.658  0.00  0.00      AP1   
ATOM   1779  C   ASP A 113      41.943  33.039 -34.155  0.00  0.00      AP1   
ATOM   1780  O   ASP A 113      41.165  33.103 -35.090  0.00  0.00      AP1   
ATOM   1781  N   LEU A 114      41.636  32.514 -32.929  0.00  0.00      AP1   
ATOM   1782  HN  LEU A 114      42.245  32.550 -32.140  0.00  0.00      AP1   
ATOM   1783  CA  LEU A 114      40.295  31.973 -32.725  0.00  0.00      AP1   
ATOM   1784  HA  LEU A 114      40.079  31.168 -33.412  0.00  0.00      AP1   
ATOM   1785  CB  LEU A 114      40.203  31.400 -31.309  0.00  0.00      AP1   
ATOM   1786  HB1 LEU A 114      40.486  32.257 -30.661  0.00  0.00      AP1   
ATOM   1787  HB2 LEU A 114      39.182  31.147 -30.954  0.00  0.00      AP1   
ATOM   1788  CG  LEU A 114      41.104  30.198 -31.001  0.00  0.00      AP1   
ATOM   1789  HG  LEU A 114      42.173  30.459 -31.153  0.00  0.00      AP1   
ATOM   1790  CD1 LEU A 114      40.984  29.897 -29.490  0.00  0.00      AP1   
ATOM   1791 HD11 LEU A 114      40.010  29.427 -29.235  0.00  0.00      AP1   
ATOM   1792 HD12 LEU A 114      41.832  29.294 -29.100  0.00  0.00      AP1   
ATOM   1793 HD13 LEU A 114      41.066  30.856 -28.936  0.00  0.00      AP1   
ATOM   1794  CD2 LEU A 114      40.798  28.989 -31.830  0.00  0.00      AP1   
ATOM   1795 HD21 LEU A 114      39.881  28.403 -31.605  0.00  0.00      AP1   
ATOM   1796 HD22 LEU A 114      40.706  29.378 -32.867  0.00  0.00      AP1   
ATOM   1797 HD23 LEU A 114      41.586  28.208 -31.901  0.00  0.00      AP1   
ATOM   1798  C   LEU A 114      39.161  32.877 -32.927  0.00  0.00      AP1   
ATOM   1799  O   LEU A 114      39.159  34.093 -32.727  0.00  0.00      AP1   
ATOM   1800  N   ASP A 115      38.153  32.376 -33.549  0.00  0.00      AP1   
ATOM   1801  HN  ASP A 115      38.107  31.412 -33.799  0.00  0.00      AP1   
ATOM   1802  CA  ASP A 115      36.952  33.067 -33.994  0.00  0.00      AP1   
ATOM   1803  HA  ASP A 115      37.199  34.117 -33.940  0.00  0.00      AP1   
ATOM   1804  CB  ASP A 115      36.702  32.544 -35.419  0.00  0.00      AP1   
ATOM   1805  HB1 ASP A 115      35.931  33.226 -35.838  0.00  0.00      AP1   
ATOM   1806  HB2 ASP A 115      37.598  32.759 -36.039  0.00  0.00      AP1   
ATOM   1807  CG  ASP A 115      36.408  31.076 -35.497  0.00  0.00      AP1   
ATOM   1808  OD1 ASP A 115      36.791  30.253 -34.626  0.00  0.00      AP1   
ATOM   1809  OD2 ASP A 115      35.811  30.632 -36.478  0.00  0.00      AP1   
ATOM   1810  C   ASP A 115      35.810  32.843 -33.028  0.00  0.00      AP1   
ATOM   1811  O   ASP A 115      35.060  33.799 -32.800  0.00  0.00      AP1   
ATOM   1812  N   LEU A 116      35.771  31.713 -32.342  0.00  0.00      AP1   
ATOM   1813  HN  LEU A 116      36.452  31.083 -32.706  0.00  0.00      AP1   
ATOM   1814  CA  LEU A 116      34.903  31.252 -31.322  0.00  0.00      AP1   
ATOM   1815  HA  LEU A 116      35.140  30.228 -31.075  0.00  0.00      AP1   
ATOM   1816  CB  LEU A 116      35.136  31.930 -29.964  0.00  0.00      AP1   
ATOM   1817  HB1 LEU A 116      34.979  33.014 -30.147  0.00  0.00      AP1   
ATOM   1818  HB2 LEU A 116      34.336  31.710 -29.225  0.00  0.00      AP1   
ATOM   1819  CG  LEU A 116      36.452  31.789 -29.281  0.00  0.00      AP1   
ATOM   1820  HG  LEU A 116      37.217  31.877 -30.082  0.00  0.00      AP1   
ATOM   1821  CD1 LEU A 116      36.741  32.989 -28.299  0.00  0.00      AP1   
ATOM   1822 HD11 LEU A 116      36.248  33.939 -28.595  0.00  0.00      AP1   
ATOM   1823 HD12 LEU A 116      36.309  32.800 -27.293  0.00  0.00      AP1   
ATOM   1824 HD13 LEU A 116      37.838  33.148 -28.224  0.00  0.00      AP1   
ATOM   1825  CD2 LEU A 116      36.857  30.401 -28.716  0.00  0.00      AP1   
ATOM   1826 HD21 LEU A 116      36.172  30.160 -27.875  0.00  0.00      AP1   
ATOM   1827 HD22 LEU A 116      36.753  29.553 -29.426  0.00  0.00      AP1   
ATOM   1828 HD23 LEU A 116      37.943  30.549 -28.535  0.00  0.00      AP1   
ATOM   1829  C   LEU A 116      33.480  31.173 -31.739  0.00  0.00      AP1   
ATOM   1830  O   LEU A 116      32.644  31.945 -31.318  0.00  0.00      AP1   
ATOM   1831  N   ASN A 117      33.135  30.272 -32.704  0.00  0.00      AP1   
ATOM   1832  HN  ASN A 117      33.835  29.620 -32.983  0.00  0.00      AP1   
ATOM   1833  CA  ASN A 117      31.972  30.340 -33.556  0.00  0.00      AP1   
ATOM   1834  HA  ASN A 117      31.970  31.273 -34.101  0.00  0.00      AP1   
ATOM   1835  CB  ASN A 117      32.156  29.162 -34.575  0.00  0.00      AP1   
ATOM   1836  HB1 ASN A 117      33.154  29.308 -35.041  0.00  0.00      AP1   
ATOM   1837  HB2 ASN A 117      32.121  28.187 -34.043  0.00  0.00      AP1   
ATOM   1838  CG  ASN A 117      31.052  29.271 -35.669  0.00  0.00      AP1   
ATOM   1839  OD1 ASN A 117      30.525  30.336 -35.966  0.00  0.00      AP1   
ATOM   1840  ND2 ASN A 117      30.776  28.147 -36.327  0.00  0.00      AP1   
ATOM   1841 HD21 ASN A 117      30.106  28.202 -37.068  0.00  0.00      AP1   
ATOM   1842 HD22 ASN A 117      31.226  27.285 -36.095  0.00  0.00      AP1   
ATOM   1843  C   ASN A 117      30.701  30.280 -32.738  0.00  0.00      AP1   
ATOM   1844  O   ASN A 117      29.782  31.098 -32.827  0.00  0.00      AP1   
ATOM   1845  N   GLN A 118      30.579  29.403 -31.783  0.00  0.00      AP1   
ATOM   1846  HN  GLN A 118      31.179  28.615 -31.675  0.00  0.00      AP1   
ATOM   1847  CA  GLN A 118      29.343  29.192 -31.032  0.00  0.00      AP1   
ATOM   1848  HA  GLN A 118      28.500  29.747 -31.417  0.00  0.00      AP1   
ATOM   1849  CB  GLN A 118      28.917  27.708 -31.060  0.00  0.00      AP1   
ATOM   1850  HB1 GLN A 118      29.722  27.107 -30.588  0.00  0.00      AP1   
ATOM   1851  HB2 GLN A 118      28.043  27.608 -30.382  0.00  0.00      AP1   
ATOM   1852  CG  GLN A 118      28.512  27.284 -32.509  0.00  0.00      AP1   
ATOM   1853  HG1 GLN A 118      29.452  27.308 -33.100  0.00  0.00      AP1   
ATOM   1854  HG2 GLN A 118      28.174  26.225 -32.491  0.00  0.00      AP1   
ATOM   1855  CD  GLN A 118      27.501  28.215 -33.176  0.00  0.00      AP1   
ATOM   1856  OE1 GLN A 118      27.741  28.763 -34.241  0.00  0.00      AP1   
ATOM   1857  NE2 GLN A 118      26.314  28.533 -32.621  0.00  0.00      AP1   
ATOM   1858 HE21 GLN A 118      25.578  28.962 -33.146  0.00  0.00      AP1   
ATOM   1859 HE22 GLN A 118      26.060  28.143 -31.736  0.00  0.00      AP1   
ATOM   1860  C   GLN A 118      29.631  29.606 -29.557  0.00  0.00      AP1   
ATOM   1861  O   GLN A 118      28.735  30.180 -28.955  0.00  0.00      AP1   
ATOM   1862  N   ALA A 119      30.877  29.393 -29.082  0.00  0.00      AP1   
ATOM   1863  HN  ALA A 119      31.464  28.857 -29.683  0.00  0.00      AP1   
ATOM   1864  CA  ALA A 119      31.353  29.927 -27.767  0.00  0.00      AP1   
ATOM   1865  HA  ALA A 119      30.776  29.518 -26.951  0.00  0.00      AP1   
ATOM   1866  CB  ALA A 119      32.815  29.612 -27.725  0.00  0.00      AP1   
ATOM   1867  HB1 ALA A 119      32.862  28.513 -27.879  0.00  0.00      AP1   
ATOM   1868  HB2 ALA A 119      33.288  30.086 -28.611  0.00  0.00      AP1   
ATOM   1869  HB3 ALA A 119      33.264  29.877 -26.744  0.00  0.00      AP1   
ATOM   1870  C   ALA A 119      31.179  31.399 -27.501  0.00  0.00      AP1   
ATOM   1871  O   ALA A 119      30.674  31.771 -26.472  0.00  0.00      AP1   
ATOM   1872  N   SER A 120      31.528  32.257 -28.485  0.00  0.00      AP1   
ATOM   1873  HN  SER A 120      31.812  31.818 -29.334  0.00  0.00      AP1   
ATOM   1874  CA  SER A 120      31.342  33.724 -28.467  0.00  0.00      AP1   
ATOM   1875  HA  SER A 120      31.075  34.004 -27.458  0.00  0.00      AP1   
ATOM   1876  CB  SER A 120      32.674  34.453 -28.824  0.00  0.00      AP1   
ATOM   1877  HB1 SER A 120      33.438  34.229 -28.049  0.00  0.00      AP1   
ATOM   1878  HB2 SER A 120      33.039  34.162 -29.832  0.00  0.00      AP1   
ATOM   1879  OG  SER A 120      32.603  35.854 -28.793  0.00  0.00      AP1   
ATOM   1880  HG1 SER A 120      33.529  36.055 -28.946  0.00  0.00      AP1   
ATOM   1881  C   SER A 120      30.198  34.184 -29.355  0.00  0.00      AP1   
ATOM   1882  O   SER A 120      29.231  34.678 -28.818  0.00  0.00      AP1   
ATOM   1883  N   LYS A 121      30.313  33.968 -30.659  0.00  0.00      AP1   
ATOM   1884  HN  LYS A 121      31.076  33.430 -31.009  0.00  0.00      AP1   
ATOM   1885  CA  LYS A 121      29.354  34.463 -31.687  0.00  0.00      AP1   
ATOM   1886  HA  LYS A 121      29.225  35.524 -31.530  0.00  0.00      AP1   
ATOM   1887  CB  LYS A 121      29.961  34.367 -33.092  0.00  0.00      AP1   
ATOM   1888  HB1 LYS A 121      30.321  33.329 -33.258  0.00  0.00      AP1   
ATOM   1889  HB2 LYS A 121      29.148  34.523 -33.834  0.00  0.00      AP1   
ATOM   1890  CG  LYS A 121      31.011  35.390 -33.453  0.00  0.00      AP1   
ATOM   1891  HG1 LYS A 121      31.447  35.228 -34.462  0.00  0.00      AP1   
ATOM   1892  HG2 LYS A 121      30.444  36.343 -33.524  0.00  0.00      AP1   
ATOM   1893  CD  LYS A 121      32.255  35.582 -32.531  0.00  0.00      AP1   
ATOM   1894  HD1 LYS A 121      31.787  35.902 -31.576  0.00  0.00      AP1   
ATOM   1895  HD2 LYS A 121      32.799  34.632 -32.341  0.00  0.00      AP1   
ATOM   1896  CE  LYS A 121      33.181  36.671 -33.136  0.00  0.00      AP1   
ATOM   1897  HE1 LYS A 121      32.553  37.485 -33.557  0.00  0.00      AP1   
ATOM   1898  HE2 LYS A 121      33.894  37.083 -32.390  0.00  0.00      AP1   
ATOM   1899  NZ  LYS A 121      34.010  36.097 -34.221  0.00  0.00      AP1   
ATOM   1900  HZ1 LYS A 121      34.723  35.500 -33.755  0.00  0.00      AP1   
ATOM   1901  HZ2 LYS A 121      33.430  35.461 -34.805  0.00  0.00      AP1   
ATOM   1902  HZ3 LYS A 121      34.379  36.834 -34.855  0.00  0.00      AP1   
ATOM   1903  C   LYS A 121      27.920  33.911 -31.730  0.00  0.00      AP1   
ATOM   1904  O   LYS A 121      26.924  34.627 -31.918  0.00  0.00      AP1   
ATOM   1905  N   GLY A 122      27.761  32.570 -31.507  0.00  0.00      AP1   
ATOM   1906  HN  GLY A 122      28.558  31.981 -31.615  0.00  0.00      AP1   
ATOM   1907  CA  GLY A 122      26.465  31.883 -31.510  0.00  0.00      AP1   
ATOM   1908  HA1 GLY A 122      26.586  30.981 -30.928  0.00  0.00      AP1   
ATOM   1909  HA2 GLY A 122      26.197  31.694 -32.539  0.00  0.00      AP1   
ATOM   1910  C   GLY A 122      25.254  32.528 -30.829  0.00  0.00      AP1   
ATOM   1911  O   GLY A 122      25.408  33.310 -29.856  0.00  0.00      AP1   
ATOM   1912  N   LYS A 123      24.035  32.246 -31.322  0.00  0.00      AP1   
ATOM   1913  HN  LYS A 123      23.907  31.681 -32.134  0.00  0.00      AP1   
ATOM   1914  CA  LYS A 123      22.758  32.656 -30.738  0.00  0.00      AP1   
ATOM   1915  HA  LYS A 123      22.817  32.885 -29.684  0.00  0.00      AP1   
ATOM   1916  CB  LYS A 123      22.223  33.913 -31.482  0.00  0.00      AP1   
ATOM   1917  HB1 LYS A 123      22.187  33.700 -32.572  0.00  0.00      AP1   
ATOM   1918  HB2 LYS A 123      21.156  34.099 -31.232  0.00  0.00      AP1   
ATOM   1919  CG  LYS A 123      22.925  35.249 -31.235  0.00  0.00      AP1   
ATOM   1920  HG1 LYS A 123      24.007  35.180 -31.480  0.00  0.00      AP1   
ATOM   1921  HG2 LYS A 123      22.600  36.126 -31.835  0.00  0.00      AP1   
ATOM   1922  CD  LYS A 123      22.865  35.664 -29.722  0.00  0.00      AP1   
ATOM   1923  HD1 LYS A 123      21.852  35.391 -29.355  0.00  0.00      AP1   
ATOM   1924  HD2 LYS A 123      23.753  35.076 -29.407  0.00  0.00      AP1   
ATOM   1925  CE  LYS A 123      23.071  37.122 -29.326  0.00  0.00      AP1   
ATOM   1926  HE1 LYS A 123      24.114  37.338 -29.645  0.00  0.00      AP1   
ATOM   1927  HE2 LYS A 123      22.376  37.719 -29.954  0.00  0.00      AP1   
ATOM   1928  NZ  LYS A 123      23.057  37.250 -27.871  0.00  0.00      AP1   
ATOM   1929  HZ1 LYS A 123      22.253  36.714 -27.488  0.00  0.00      AP1   
ATOM   1930  HZ2 LYS A 123      23.937  36.821 -27.518  0.00  0.00      AP1   
ATOM   1931  HZ3 LYS A 123      22.934  38.215 -27.504  0.00  0.00      AP1   
ATOM   1932  C   LYS A 123      21.800  31.508 -30.737  0.00  0.00      AP1   
ATOM   1933  O   LYS A 123      21.809  30.621 -31.607  0.00  0.00      AP1   
ATOM   1934  N   LYS A 124      20.879  31.481 -29.731  0.00  0.00      AP1   
ATOM   1935  HN  LYS A 124      20.830  32.358 -29.260  0.00  0.00      AP1   
ATOM   1936  CA  LYS A 124      20.313  30.253 -29.171  0.00  0.00      AP1   
ATOM   1937  HA  LYS A 124      19.983  30.571 -28.193  0.00  0.00      AP1   
ATOM   1938  CB  LYS A 124      19.070  29.749 -29.890  0.00  0.00      AP1   
ATOM   1939  HB1 LYS A 124      19.482  29.358 -30.845  0.00  0.00      AP1   
ATOM   1940  HB2 LYS A 124      18.682  28.811 -29.439  0.00  0.00      AP1   
ATOM   1941  CG  LYS A 124      17.877  30.664 -30.150  0.00  0.00      AP1   
ATOM   1942  HG1 LYS A 124      17.471  30.896 -29.142  0.00  0.00      AP1   
ATOM   1943  HG2 LYS A 124      18.282  31.614 -30.559  0.00  0.00      AP1   
ATOM   1944  CD  LYS A 124      16.812  30.133 -31.151  0.00  0.00      AP1   
ATOM   1945  HD1 LYS A 124      17.330  30.097 -32.133  0.00  0.00      AP1   
ATOM   1946  HD2 LYS A 124      16.602  29.088 -30.838  0.00  0.00      AP1   
ATOM   1947  CE  LYS A 124      15.521  30.833 -31.068  0.00  0.00      AP1   
ATOM   1948  HE1 LYS A 124      15.055  30.814 -30.059  0.00  0.00      AP1   
ATOM   1949  HE2 LYS A 124      15.665  31.881 -31.405  0.00  0.00      AP1   
ATOM   1950  NZ  LYS A 124      14.501  30.091 -31.926  0.00  0.00      AP1   
ATOM   1951  HZ1 LYS A 124      14.295  29.166 -31.498  0.00  0.00      AP1   
ATOM   1952  HZ2 LYS A 124      13.575  30.565 -31.910  0.00  0.00      AP1   
ATOM   1953  HZ3 LYS A 124      14.849  29.982 -32.900  0.00  0.00      AP1   
ATOM   1954  C   LYS A 124      21.293  29.210 -28.665  0.00  0.00      AP1   
ATOM   1955  O   LYS A 124      21.001  28.077 -28.705  0.00  0.00      AP1   
ATOM   1956  N   ILE A 125      22.464  29.669 -28.226  0.00  0.00      AP1   
ATOM   1957  HN  ILE A 125      22.549  30.659 -28.298  0.00  0.00      AP1   
ATOM   1958  CA  ILE A 125      23.553  28.823 -27.724  0.00  0.00      AP1   
ATOM   1959  HA  ILE A 125      23.276  27.781 -27.788  0.00  0.00      AP1   
ATOM   1960  CB  ILE A 125      24.867  29.114 -28.372  0.00  0.00      AP1   
ATOM   1961  HB  ILE A 125      25.151  30.156 -28.112  0.00  0.00      AP1   
ATOM   1962  CG2 ILE A 125      26.020  28.190 -27.965  0.00  0.00      AP1   
ATOM   1963 HG21 ILE A 125      26.309  28.410 -26.915  0.00  0.00      AP1   
ATOM   1964 HG22 ILE A 125      25.851  27.096 -28.057  0.00  0.00      AP1   
ATOM   1965 HG23 ILE A 125      26.833  28.435 -28.681  0.00  0.00      AP1   
ATOM   1966  CG1 ILE A 125      24.774  28.919 -29.892  0.00  0.00      AP1   
ATOM   1967 HG11 ILE A 125      24.162  29.647 -30.466  0.00  0.00      AP1   
ATOM   1968 HG12 ILE A 125      25.806  29.104 -30.261  0.00  0.00      AP1   
ATOM   1969  CD  ILE A 125      24.300  27.523 -30.247  0.00  0.00      AP1   
ATOM   1970  HD1 ILE A 125      24.249  27.383 -31.348  0.00  0.00      AP1   
ATOM   1971  HD2 ILE A 125      24.879  26.678 -29.820  0.00  0.00      AP1   
ATOM   1972  HD3 ILE A 125      23.328  27.317 -29.750  0.00  0.00      AP1   
ATOM   1973  C   ILE A 125      23.575  29.063 -26.236  0.00  0.00      AP1   
ATOM   1974  O   ILE A 125      23.314  30.134 -25.700  0.00  0.00      AP1   
ATOM   1975  N   ASN A 126      23.967  28.102 -25.377  0.00  0.00      AP1   
ATOM   1976  HN  ASN A 126      24.293  27.253 -25.786  0.00  0.00      AP1   
ATOM   1977  CA  ASN A 126      23.684  28.182 -24.008  0.00  0.00      AP1   
ATOM   1978  HA  ASN A 126      22.639  28.392 -23.835  0.00  0.00      AP1   
ATOM   1979  CB  ASN A 126      24.084  26.843 -23.390  0.00  0.00      AP1   
ATOM   1980  HB1 ASN A 126      23.660  25.980 -23.947  0.00  0.00      AP1   
ATOM   1981  HB2 ASN A 126      25.189  26.756 -23.474  0.00  0.00      AP1   
ATOM   1982  CG  ASN A 126      23.570  26.697 -21.972  0.00  0.00      AP1   
ATOM   1983  OD1 ASN A 126      24.395  26.571 -21.022  0.00  0.00      AP1   
ATOM   1984  ND2 ASN A 126      22.258  26.694 -21.766  0.00  0.00      AP1   
ATOM   1985 HD21 ASN A 126      21.954  26.396 -20.861  0.00  0.00      AP1   
ATOM   1986 HD22 ASN A 126      21.673  26.897 -22.551  0.00  0.00      AP1   
ATOM   1987  C   ASN A 126      24.486  29.235 -23.280  0.00  0.00      AP1   
ATOM   1988  O   ASN A 126      25.725  29.148 -23.269  0.00  0.00      AP1   
ATOM   1989  N   ILE A 127      23.876  30.325 -22.763  0.00  0.00      AP1   
ATOM   1990  HN  ILE A 127      22.912  30.479 -22.965  0.00  0.00      AP1   
ATOM   1991  CA  ILE A 127      24.605  31.527 -22.261  0.00  0.00      AP1   
ATOM   1992  HA  ILE A 127      25.087  31.941 -23.134  0.00  0.00      AP1   
ATOM   1993  CB  ILE A 127      23.740  32.673 -21.806  0.00  0.00      AP1   
ATOM   1994  HB  ILE A 127      23.076  32.949 -22.652  0.00  0.00      AP1   
ATOM   1995  CG2 ILE A 127      22.806  32.281 -20.694  0.00  0.00      AP1   
ATOM   1996 HG21 ILE A 127      23.310  32.305 -19.704  0.00  0.00      AP1   
ATOM   1997 HG22 ILE A 127      22.006  33.023 -20.483  0.00  0.00      AP1   
ATOM   1998 HG23 ILE A 127      22.280  31.318 -20.872  0.00  0.00      AP1   
ATOM   1999  CG1 ILE A 127      24.456  34.007 -21.405  0.00  0.00      AP1   
ATOM   2000 HG11 ILE A 127      23.669  34.753 -21.163  0.00  0.00      AP1   
ATOM   2001 HG12 ILE A 127      25.099  33.796 -20.524  0.00  0.00      AP1   
ATOM   2002  CD  ILE A 127      25.357  34.484 -22.518  0.00  0.00      AP1   
ATOM   2003  HD1 ILE A 127      26.016  33.706 -22.959  0.00  0.00      AP1   
ATOM   2004  HD2 ILE A 127      24.768  34.953 -23.334  0.00  0.00      AP1   
ATOM   2005  HD3 ILE A 127      25.862  35.437 -22.253  0.00  0.00      AP1   
ATOM   2006  C   ILE A 127      25.683  31.251 -21.194  0.00  0.00      AP1   
ATOM   2007  O   ILE A 127      26.709  31.896 -21.156  0.00  0.00      AP1   
ATOM   2008  N   GLU A 128      25.400  30.262 -20.324  0.00  0.00      AP1   
ATOM   2009  HN  GLU A 128      24.533  29.769 -20.337  0.00  0.00      AP1   
ATOM   2010  CA  GLU A 128      26.326  29.793 -19.266  0.00  0.00      AP1   
ATOM   2011  HA  GLU A 128      26.511  30.630 -18.610  0.00  0.00      AP1   
ATOM   2012  CB  GLU A 128      25.534  28.677 -18.507  0.00  0.00      AP1   
ATOM   2013  HB1 GLU A 128      25.265  27.885 -19.239  0.00  0.00      AP1   
ATOM   2014  HB2 GLU A 128      26.192  28.198 -17.750  0.00  0.00      AP1   
ATOM   2015  CG  GLU A 128      24.214  29.153 -17.785  0.00  0.00      AP1   
ATOM   2016  HG1 GLU A 128      23.429  29.275 -18.561  0.00  0.00      AP1   
ATOM   2017  HG2 GLU A 128      23.965  28.292 -17.129  0.00  0.00      AP1   
ATOM   2018  CD  GLU A 128      24.254  30.475 -16.946  0.00  0.00      AP1   
ATOM   2019  OE1 GLU A 128      25.195  30.533 -16.135  0.00  0.00      AP1   
ATOM   2020  OE2 GLU A 128      23.197  31.189 -17.002  0.00  0.00      AP1   
ATOM   2021  C   GLU A 128      27.611  29.227 -19.846  0.00  0.00      AP1   
ATOM   2022  O   GLU A 128      28.716  29.477 -19.281  0.00  0.00      AP1   
ATOM   2023  N   LEU A 129      27.525  28.449 -20.907  0.00  0.00      AP1   
ATOM   2024  HN  LEU A 129      26.620  28.320 -21.306  0.00  0.00      AP1   
ATOM   2025  CA  LEU A 129      28.613  27.914 -21.751  0.00  0.00      AP1   
ATOM   2026  HA  LEU A 129      29.173  27.309 -21.054  0.00  0.00      AP1   
ATOM   2027  CB  LEU A 129      28.109  27.006 -22.880  0.00  0.00      AP1   
ATOM   2028  HB1 LEU A 129      27.398  26.261 -22.464  0.00  0.00      AP1   
ATOM   2029  HB2 LEU A 129      27.491  27.638 -23.553  0.00  0.00      AP1   
ATOM   2030  CG  LEU A 129      29.020  26.181 -23.718  0.00  0.00      AP1   
ATOM   2031  HG  LEU A 129      29.772  26.814 -24.234  0.00  0.00      AP1   
ATOM   2032  CD1 LEU A 129      29.798  25.206 -22.888  0.00  0.00      AP1   
ATOM   2033 HD11 LEU A 129      30.426  25.793 -22.185  0.00  0.00      AP1   
ATOM   2034 HD12 LEU A 129      29.157  24.433 -22.414  0.00  0.00      AP1   
ATOM   2035 HD13 LEU A 129      30.546  24.723 -23.554  0.00  0.00      AP1   
ATOM   2036  CD2 LEU A 129      28.277  25.608 -24.923  0.00  0.00      AP1   
ATOM   2037 HD21 LEU A 129      27.395  24.995 -24.640  0.00  0.00      AP1   
ATOM   2038 HD22 LEU A 129      27.929  26.421 -25.596  0.00  0.00      AP1   
ATOM   2039 HD23 LEU A 129      29.020  24.998 -25.480  0.00  0.00      AP1   
ATOM   2040  C   LEU A 129      29.376  29.074 -22.474  0.00  0.00      AP1   
ATOM   2041  O   LEU A 129      30.568  28.974 -22.732  0.00  0.00      AP1   
ATOM   2042  N   GLN A 130      28.706  30.209 -22.863  0.00  0.00      AP1   
ATOM   2043  HN  GLN A 130      27.749  30.444 -22.711  0.00  0.00      AP1   
ATOM   2044  CA  GLN A 130      29.355  31.228 -23.674  0.00  0.00      AP1   
ATOM   2045  HA  GLN A 130      29.882  30.716 -24.466  0.00  0.00      AP1   
ATOM   2046  CB  GLN A 130      28.328  32.145 -24.479  0.00  0.00      AP1   
ATOM   2047  HB1 GLN A 130      27.559  32.463 -23.743  0.00  0.00      AP1   
ATOM   2048  HB2 GLN A 130      28.854  33.018 -24.921  0.00  0.00      AP1   
ATOM   2049  CG  GLN A 130      27.552  31.296 -25.530  0.00  0.00      AP1   
ATOM   2050  HG1 GLN A 130      28.272  30.792 -26.209  0.00  0.00      AP1   
ATOM   2051  HG2 GLN A 130      26.901  30.557 -25.016  0.00  0.00      AP1   
ATOM   2052  CD  GLN A 130      26.649  32.245 -26.347  0.00  0.00      AP1   
ATOM   2053  OE1 GLN A 130      25.779  32.979 -25.930  0.00  0.00      AP1   
ATOM   2054  NE2 GLN A 130      26.785  31.991 -27.660  0.00  0.00      AP1   
ATOM   2055 HE21 GLN A 130      26.321  32.644 -28.259  0.00  0.00      AP1   
ATOM   2056 HE22 GLN A 130      27.653  31.655 -28.028  0.00  0.00      AP1   
ATOM   2057  C   GLN A 130      30.343  32.208 -23.059  0.00  0.00      AP1   
ATOM   2058  O   GLN A 130      30.286  32.626 -21.920  0.00  0.00      AP1   
ATOM   2059  N   VAL A 131      31.331  32.625 -23.928  0.00  0.00      AP1   
ATOM   2060  HN  VAL A 131      31.226  32.470 -24.907  0.00  0.00      AP1   
ATOM   2061  CA  VAL A 131      32.551  33.268 -23.407  0.00  0.00      AP1   
ATOM   2062  HA  VAL A 131      32.334  33.655 -22.423  0.00  0.00      AP1   
ATOM   2063  CB  VAL A 131      33.808  32.430 -23.290  0.00  0.00      AP1   
ATOM   2064  HB  VAL A 131      34.634  33.076 -22.923  0.00  0.00      AP1   
ATOM   2065  CG1 VAL A 131      33.637  31.353 -22.126  0.00  0.00      AP1   
ATOM   2066 HG11 VAL A 131      32.959  30.527 -22.429  0.00  0.00      AP1   
ATOM   2067 HG12 VAL A 131      34.643  30.980 -21.838  0.00  0.00      AP1   
ATOM   2068 HG13 VAL A 131      33.316  31.880 -21.202  0.00  0.00      AP1   
ATOM   2069  CG2 VAL A 131      34.200  31.743 -24.572  0.00  0.00      AP1   
ATOM   2070 HG21 VAL A 131      34.388  32.480 -25.382  0.00  0.00      AP1   
ATOM   2071 HG22 VAL A 131      35.116  31.156 -24.347  0.00  0.00      AP1   
ATOM   2072 HG23 VAL A 131      33.364  31.099 -24.919  0.00  0.00      AP1   
ATOM   2073  C   VAL A 131      32.799  34.494 -24.265  0.00  0.00      AP1   
ATOM   2074  O   VAL A 131      32.255  34.633 -25.309  0.00  0.00      AP1   
ATOM   2075  N   THR A 132      33.728  35.399 -23.788  0.00  0.00      AP1   
ATOM   2076  HN  THR A 132      34.256  35.236 -22.959  0.00  0.00      AP1   
ATOM   2077  CA  THR A 132      34.298  36.383 -24.673  0.00  0.00      AP1   
ATOM   2078  HA  THR A 132      33.666  36.445 -25.547  0.00  0.00      AP1   
ATOM   2079  CB  THR A 132      34.472  37.767 -23.998  0.00  0.00      AP1   
ATOM   2080  HB  THR A 132      34.839  38.419 -24.820  0.00  0.00      AP1   
ATOM   2081  OG1 THR A 132      35.343  37.781 -22.839  0.00  0.00      AP1   
ATOM   2082  HG1 THR A 132      35.366  38.683 -22.511  0.00  0.00      AP1   
ATOM   2083  CG2 THR A 132      33.058  38.239 -23.567  0.00  0.00      AP1   
ATOM   2084 HG21 THR A 132      33.161  39.296 -23.238  0.00  0.00      AP1   
ATOM   2085 HG22 THR A 132      32.384  38.257 -24.450  0.00  0.00      AP1   
ATOM   2086 HG23 THR A 132      32.616  37.662 -22.727  0.00  0.00      AP1   
ATOM   2087  C   THR A 132      35.706  35.956 -25.143  0.00  0.00      AP1   
ATOM   2088  O   THR A 132      36.335  34.996 -24.616  0.00  0.00      AP1   
ATOM   2089  N   ASP A 133      36.337  36.707 -26.087  0.00  0.00      AP1   
ATOM   2090  HN  ASP A 133      35.906  37.517 -26.476  0.00  0.00      AP1   
ATOM   2091  CA  ASP A 133      37.714  36.455 -26.574  0.00  0.00      AP1   
ATOM   2092  HA  ASP A 133      37.807  35.403 -26.798  0.00  0.00      AP1   
ATOM   2093  CB  ASP A 133      38.049  37.435 -27.645  0.00  0.00      AP1   
ATOM   2094  HB1 ASP A 133      37.249  37.480 -28.414  0.00  0.00      AP1   
ATOM   2095  HB2 ASP A 133      38.115  38.468 -27.241  0.00  0.00      AP1   
ATOM   2096  CG  ASP A 133      39.293  37.058 -28.475  0.00  0.00      AP1   
ATOM   2097  OD1 ASP A 133      39.545  35.909 -28.773  0.00  0.00      AP1   
ATOM   2098  OD2 ASP A 133      39.927  38.032 -28.942  0.00  0.00      AP1   
ATOM   2099  C   ASP A 133      38.764  36.675 -25.452  0.00  0.00      AP1   
ATOM   2100  O   ASP A 133      39.661  35.827 -25.222  0.00  0.00      AP1   
ATOM   2101  N   ASN A 134      38.604  37.751 -24.658  0.00  0.00      AP1   
ATOM   2102  HN  ASN A 134      37.797  38.334 -24.709  0.00  0.00      AP1   
ATOM   2103  CA  ASN A 134      39.441  38.026 -23.506  0.00  0.00      AP1   
ATOM   2104  HA  ASN A 134      40.476  37.946 -23.803  0.00  0.00      AP1   
ATOM   2105  CB  ASN A 134      39.144  39.454 -22.949  0.00  0.00      AP1   
ATOM   2106  HB1 ASN A 134      38.072  39.596 -22.696  0.00  0.00      AP1   
ATOM   2107  HB2 ASN A 134      39.719  39.603 -22.010  0.00  0.00      AP1   
ATOM   2108  CG  ASN A 134      39.456  40.605 -23.864  0.00  0.00      AP1   
ATOM   2109  OD1 ASN A 134      39.839  40.303 -25.019  0.00  0.00      AP1   
ATOM   2110  ND2 ASN A 134      39.378  41.906 -23.515  0.00  0.00      AP1   
ATOM   2111 HD21 ASN A 134      39.579  42.535 -24.266  0.00  0.00      AP1   
ATOM   2112 HD22 ASN A 134      39.116  42.259 -22.617  0.00  0.00      AP1   
ATOM   2113  C   ASN A 134      39.253  37.031 -22.362  0.00  0.00      AP1   
ATOM   2114  O   ASN A 134      40.238  36.675 -21.720  0.00  0.00      AP1   
ATOM   2115  N   LEU A 135      38.024  36.512 -22.061  0.00  0.00      AP1   
ATOM   2116  HN  LEU A 135      37.220  36.931 -22.476  0.00  0.00      AP1   
ATOM   2117  CA  LEU A 135      37.925  35.453 -21.026  0.00  0.00      AP1   
ATOM   2118  HA  LEU A 135      38.671  35.667 -20.275  0.00  0.00      AP1   
ATOM   2119  CB  LEU A 135      36.421  35.333 -20.562  0.00  0.00      AP1   
ATOM   2120  HB1 LEU A 135      36.025  36.369 -20.612  0.00  0.00      AP1   
ATOM   2121  HB2 LEU A 135      35.856  34.720 -21.297  0.00  0.00      AP1   
ATOM   2122  CG  LEU A 135      36.193  34.618 -19.202  0.00  0.00      AP1   
ATOM   2123  HG  LEU A 135      36.545  33.565 -19.169  0.00  0.00      AP1   
ATOM   2124  CD1 LEU A 135      36.921  35.330 -18.097  0.00  0.00      AP1   
ATOM   2125 HD11 LEU A 135      36.398  35.187 -17.127  0.00  0.00      AP1   
ATOM   2126 HD12 LEU A 135      37.914  34.839 -18.170  0.00  0.00      AP1   
ATOM   2127 HD13 LEU A 135      36.899  36.429 -18.264  0.00  0.00      AP1   
ATOM   2128  CD2 LEU A 135      34.699  34.394 -18.953  0.00  0.00      AP1   
ATOM   2129 HD21 LEU A 135      34.448  33.825 -18.033  0.00  0.00      AP1   
ATOM   2130 HD22 LEU A 135      34.178  35.375 -18.932  0.00  0.00      AP1   
ATOM   2131 HD23 LEU A 135      34.350  33.765 -19.800  0.00  0.00      AP1   
ATOM   2132  C   LEU A 135      38.369  34.073 -21.517  0.00  0.00      AP1   
ATOM   2133  O   LEU A 135      38.963  33.358 -20.728  0.00  0.00      AP1   
ATOM   2134  N   ASN A 136      38.229  33.729 -22.828  0.00  0.00      AP1   
ATOM   2135  HN  ASN A 136      37.591  34.288 -23.353  0.00  0.00      AP1   
ATOM   2136  CA  ASN A 136      38.957  32.608 -23.460  0.00  0.00      AP1   
ATOM   2137  HA  ASN A 136      38.703  31.681 -22.968  0.00  0.00      AP1   
ATOM   2138  CB  ASN A 136      38.530  32.538 -24.896  0.00  0.00      AP1   
ATOM   2139  HB1 ASN A 136      37.420  32.502 -24.937  0.00  0.00      AP1   
ATOM   2140  HB2 ASN A 136      38.909  33.364 -25.535  0.00  0.00      AP1   
ATOM   2141  CG  ASN A 136      38.920  31.161 -25.628  0.00  0.00      AP1   
ATOM   2142  OD1 ASN A 136      38.280  30.187 -25.346  0.00  0.00      AP1   
ATOM   2143  ND2 ASN A 136      39.969  31.149 -26.421  0.00  0.00      AP1   
ATOM   2144 HD21 ASN A 136      40.238  30.286 -26.849  0.00  0.00      AP1   
ATOM   2145 HD22 ASN A 136      40.329  32.066 -26.595  0.00  0.00      AP1   
ATOM   2146  C   ASN A 136      40.455  32.759 -23.348  0.00  0.00      AP1   
ATOM   2147  O   ASN A 136      41.183  31.856 -23.006  0.00  0.00      AP1   
ATOM   2148  N   LYS A 137      41.035  33.922 -23.582  0.00  0.00      AP1   
ATOM   2149  HN  LYS A 137      40.528  34.727 -23.881  0.00  0.00      AP1   
ATOM   2150  CA  LYS A 137      42.473  34.195 -23.320  0.00  0.00      AP1   
ATOM   2151  HA  LYS A 137      43.057  33.403 -23.765  0.00  0.00      AP1   
ATOM   2152  CB  LYS A 137      42.987  35.521 -23.855  0.00  0.00      AP1   
ATOM   2153  HB1 LYS A 137      42.430  36.334 -23.342  0.00  0.00      AP1   
ATOM   2154  HB2 LYS A 137      44.037  35.691 -23.537  0.00  0.00      AP1   
ATOM   2155  CG  LYS A 137      43.139  35.522 -25.376  0.00  0.00      AP1   
ATOM   2156  HG1 LYS A 137      43.988  34.846 -25.613  0.00  0.00      AP1   
ATOM   2157  HG2 LYS A 137      42.258  35.029 -25.839  0.00  0.00      AP1   
ATOM   2158  CD  LYS A 137      43.291  36.951 -25.917  0.00  0.00      AP1   
ATOM   2159  HD1 LYS A 137      42.686  37.628 -25.277  0.00  0.00      AP1   
ATOM   2160  HD2 LYS A 137      44.370  37.215 -25.967  0.00  0.00      AP1   
ATOM   2161  CE  LYS A 137      42.578  37.056 -27.282  0.00  0.00      AP1   
ATOM   2162  HE1 LYS A 137      43.214  36.490 -27.995  0.00  0.00      AP1   
ATOM   2163  HE2 LYS A 137      41.625  36.492 -27.194  0.00  0.00      AP1   
ATOM   2164  NZ  LYS A 137      42.237  38.413 -27.739  0.00  0.00      AP1   
ATOM   2165  HZ1 LYS A 137      42.746  38.661 -28.612  0.00  0.00      AP1   
ATOM   2166  HZ2 LYS A 137      41.256  38.445 -28.083  0.00  0.00      AP1   
ATOM   2167  HZ3 LYS A 137      42.380  39.207 -27.083  0.00  0.00      AP1   
ATOM   2168  C   LYS A 137      42.905  34.088 -21.811  0.00  0.00      AP1   
ATOM   2169  O   LYS A 137      43.987  33.631 -21.549  0.00  0.00      AP1   
ATOM   2170  N   ILE A 138      42.026  34.501 -20.811  0.00  0.00      AP1   
ATOM   2171  HN  ILE A 138      41.120  34.798 -21.104  0.00  0.00      AP1   
ATOM   2172  CA  ILE A 138      42.350  34.266 -19.406  0.00  0.00      AP1   
ATOM   2173  HA  ILE A 138      43.300  34.752 -19.234  0.00  0.00      AP1   
ATOM   2174  CB  ILE A 138      41.307  34.874 -18.515  0.00  0.00      AP1   
ATOM   2175  HB  ILE A 138      40.326  34.677 -19.000  0.00  0.00      AP1   
ATOM   2176  CG2 ILE A 138      41.279  34.291 -17.147  0.00  0.00      AP1   
ATOM   2177 HG21 ILE A 138      42.249  34.473 -16.637  0.00  0.00      AP1   
ATOM   2178 HG22 ILE A 138      40.489  34.846 -16.598  0.00  0.00      AP1   
ATOM   2179 HG23 ILE A 138      41.055  33.203 -17.119  0.00  0.00      AP1   
ATOM   2180  CG1 ILE A 138      41.556  36.351 -18.540  0.00  0.00      AP1   
ATOM   2181 HG11 ILE A 138      42.370  36.576 -17.818  0.00  0.00      AP1   
ATOM   2182 HG12 ILE A 138      41.819  36.709 -19.558  0.00  0.00      AP1   
ATOM   2183  CD  ILE A 138      40.348  37.220 -18.276  0.00  0.00      AP1   
ATOM   2184  HD1 ILE A 138      39.481  37.012 -18.939  0.00  0.00      AP1   
ATOM   2185  HD2 ILE A 138      40.084  37.288 -17.199  0.00  0.00      AP1   
ATOM   2186  HD3 ILE A 138      40.611  38.247 -18.608  0.00  0.00      AP1   
ATOM   2187  C   ILE A 138      42.671  32.807 -18.971  0.00  0.00      AP1   
ATOM   2188  O   ILE A 138      43.584  32.497 -18.239  0.00  0.00      AP1   
ATOM   2189  N   TYR A 139      41.948  31.850 -19.529  0.00  0.00      AP1   
ATOM   2190  HN  TYR A 139      41.235  32.229 -20.114  0.00  0.00      AP1   
ATOM   2191  CA  TYR A 139      42.238  30.400 -19.474  0.00  0.00      AP1   
ATOM   2192  HA  TYR A 139      42.297  30.174 -18.420  0.00  0.00      AP1   
ATOM   2193  CB  TYR A 139      41.003  29.572 -19.993  0.00  0.00      AP1   
ATOM   2194  HB1 TYR A 139      40.986  29.783 -21.084  0.00  0.00      AP1   
ATOM   2195  HB2 TYR A 139      41.157  28.472 -20.016  0.00  0.00      AP1   
ATOM   2196  CG  TYR A 139      39.679  29.995 -19.256  0.00  0.00      AP1   
ATOM   2197  CD1 TYR A 139      39.538  30.033 -17.846  0.00  0.00      AP1   
ATOM   2198  HD1 TYR A 139      40.401  29.817 -17.233  0.00  0.00      AP1   
ATOM   2199  CE1 TYR A 139      38.277  30.264 -17.249  0.00  0.00      AP1   
ATOM   2200  HE1 TYR A 139      38.154  30.233 -16.177  0.00  0.00      AP1   
ATOM   2201  CZ  TYR A 139      37.172  30.586 -18.044  0.00  0.00      AP1   
ATOM   2202  OH  TYR A 139      35.990  31.023 -17.485  0.00  0.00      AP1   
ATOM   2203  HH  TYR A 139      36.194  31.238 -16.572  0.00  0.00      AP1   
ATOM   2204  CD2 TYR A 139      38.537  30.303 -20.039  0.00  0.00      AP1   
ATOM   2205  HD2 TYR A 139      38.469  30.329 -21.117  0.00  0.00      AP1   
ATOM   2206  CE2 TYR A 139      37.293  30.678 -19.394  0.00  0.00      AP1   
ATOM   2207  HE2 TYR A 139      36.503  31.194 -19.919  0.00  0.00      AP1   
ATOM   2208  C   TYR A 139      43.541  29.904 -20.019  0.00  0.00      AP1   
ATOM   2209  O   TYR A 139      44.186  29.004 -19.483  0.00  0.00      AP1   
ATOM   2210  N   LEU A 140      43.935  30.420 -21.211  0.00  0.00      AP1   
ATOM   2211  HN  LEU A 140      43.390  31.102 -21.692  0.00  0.00      AP1   
ATOM   2212  CA  LEU A 140      45.208  30.068 -21.831  0.00  0.00      AP1   
ATOM   2213  HA  LEU A 140      45.390  29.005 -21.890  0.00  0.00      AP1   
ATOM   2214  CB  LEU A 140      45.337  30.730 -23.265  0.00  0.00      AP1   
ATOM   2215  HB1 LEU A 140      44.929  31.761 -23.191  0.00  0.00      AP1   
ATOM   2216  HB2 LEU A 140      46.399  30.694 -23.589  0.00  0.00      AP1   
ATOM   2217  CG  LEU A 140      44.427  30.144 -24.328  0.00  0.00      AP1   
ATOM   2218  HG  LEU A 140      43.368  30.058 -24.002  0.00  0.00      AP1   
ATOM   2219  CD1 LEU A 140      44.506  30.960 -25.586  0.00  0.00      AP1   
ATOM   2220 HD11 LEU A 140      44.119  31.986 -25.409  0.00  0.00      AP1   
ATOM   2221 HD12 LEU A 140      45.606  30.986 -25.737  0.00  0.00      AP1   
ATOM   2222 HD13 LEU A 140      44.117  30.406 -26.467  0.00  0.00      AP1   
ATOM   2223  CD2 LEU A 140      44.955  28.739 -24.598  0.00  0.00      AP1   
ATOM   2224 HD21 LEU A 140      46.059  28.669 -24.698  0.00  0.00      AP1   
ATOM   2225 HD22 LEU A 140      44.760  28.039 -23.757  0.00  0.00      AP1   
ATOM   2226 HD23 LEU A 140      44.683  28.301 -25.582  0.00  0.00      AP1   
ATOM   2227  C   LEU A 140      46.371  30.632 -20.986  0.00  0.00      AP1   
ATOM   2228  O   LEU A 140      47.349  29.912 -20.893  0.00  0.00      AP1   
ATOM   2229  N   LYS A 141      46.283  31.866 -20.403  0.00  0.00      AP1   
ATOM   2230  HN  LYS A 141      45.468  32.416 -20.568  0.00  0.00      AP1   
ATOM   2231  CA  LYS A 141      47.235  32.533 -19.558  0.00  0.00      AP1   
ATOM   2232  HA  LYS A 141      48.160  32.532 -20.115  0.00  0.00      AP1   
ATOM   2233  CB  LYS A 141      46.693  33.957 -19.277  0.00  0.00      AP1   
ATOM   2234  HB1 LYS A 141      45.632  33.846 -18.968  0.00  0.00      AP1   
ATOM   2235  HB2 LYS A 141      47.146  34.507 -18.425  0.00  0.00      AP1   
ATOM   2236  CG  LYS A 141      46.722  35.001 -20.441  0.00  0.00      AP1   
ATOM   2237  HG1 LYS A 141      47.686  35.118 -20.980  0.00  0.00      AP1   
ATOM   2238  HG2 LYS A 141      46.085  34.666 -21.288  0.00  0.00      AP1   
ATOM   2239  CD  LYS A 141      46.191  36.336 -19.865  0.00  0.00      AP1   
ATOM   2240  HD1 LYS A 141      45.373  36.100 -19.151  0.00  0.00      AP1   
ATOM   2241  HD2 LYS A 141      46.969  36.937 -19.348  0.00  0.00      AP1   
ATOM   2242  CE  LYS A 141      45.662  37.345 -20.945  0.00  0.00      AP1   
ATOM   2243  HE1 LYS A 141      46.383  37.598 -21.752  0.00  0.00      AP1   
ATOM   2244  HE2 LYS A 141      44.822  36.982 -21.575  0.00  0.00      AP1   
ATOM   2245  NZ  LYS A 141      45.164  38.618 -20.379  0.00  0.00      AP1   
ATOM   2246  HZ1 LYS A 141      45.946  39.302 -20.417  0.00  0.00      AP1   
ATOM   2247  HZ2 LYS A 141      44.338  38.863 -20.960  0.00  0.00      AP1   
ATOM   2248  HZ3 LYS A 141      44.878  38.525 -19.383  0.00  0.00      AP1   
ATOM   2249  C   LYS A 141      47.460  31.851 -18.266  0.00  0.00      AP1   
ATOM   2250  O   LYS A 141      48.557  31.673 -17.744  0.00  0.00      AP1   
ATOM   2251  N   SER A 142      46.337  31.279 -17.707  0.00  0.00      AP1   
ATOM   2252  HN  SER A 142      45.450  31.598 -18.030  0.00  0.00      AP1   
ATOM   2253  CA  SER A 142      46.247  30.395 -16.605  0.00  0.00      AP1   
ATOM   2254  HA  SER A 142      46.765  30.993 -15.869  0.00  0.00      AP1   
ATOM   2255  CB  SER A 142      44.752  29.994 -16.095  0.00  0.00      AP1   
ATOM   2256  HB1 SER A 142      44.134  29.442 -16.836  0.00  0.00      AP1   
ATOM   2257  HB2 SER A 142      44.840  29.411 -15.154  0.00  0.00      AP1   
ATOM   2258  OG  SER A 142      44.053  31.204 -15.826  0.00  0.00      AP1   
ATOM   2259  HG1 SER A 142      44.165  31.820 -16.554  0.00  0.00      AP1   
ATOM   2260  C   SER A 142      46.975  29.110 -16.851  0.00  0.00      AP1   
ATOM   2261  O   SER A 142      47.737  28.693 -15.991  0.00  0.00      AP1   
ATOM   2262  N   SER A 143      46.843  28.517 -18.019  0.00  0.00      AP1   
ATOM   2263  HN  SER A 143      46.292  29.033 -18.670  0.00  0.00      AP1   
ATOM   2264  CA  SER A 143      47.486  27.311 -18.484  0.00  0.00      AP1   
ATOM   2265  HA  SER A 143      47.201  26.633 -17.693  0.00  0.00      AP1   
ATOM   2266  CB  SER A 143      47.000  26.863 -19.872  0.00  0.00      AP1   
ATOM   2267  HB1 SER A 143      45.894  26.770 -19.923  0.00  0.00      AP1   
ATOM   2268  HB2 SER A 143      47.284  27.531 -20.714  0.00  0.00      AP1   
ATOM   2269  OG  SER A 143      47.381  25.470 -20.147  0.00  0.00      AP1   
ATOM   2270  HG1 SER A 143      47.198  24.880 -19.412  0.00  0.00      AP1   
ATOM   2271  C   SER A 143      49.040  27.547 -18.603  0.00  0.00      AP1   
ATOM   2272  O   SER A 143      49.854  26.680 -18.190  0.00  0.00      AP1   
ATOM   2273  N   VAL A 144      49.531  28.559 -19.102  0.00  0.00      AP1   
ATOM   2274  HN  VAL A 144      48.857  29.219 -19.424  0.00  0.00      AP1   
ATOM   2275  CA  VAL A 144      50.980  28.918 -19.100  0.00  0.00      AP1   
ATOM   2276  HA  VAL A 144      51.532  28.115 -19.566  0.00  0.00      AP1   
ATOM   2277  CB  VAL A 144      51.388  30.137 -19.884  0.00  0.00      AP1   
ATOM   2278  HB  VAL A 144      50.826  31.003 -19.472  0.00  0.00      AP1   
ATOM   2279  CG1 VAL A 144      52.930  30.434 -19.768  0.00  0.00      AP1   
ATOM   2280 HG11 VAL A 144      53.453  30.414 -18.788  0.00  0.00      AP1   
ATOM   2281 HG12 VAL A 144      53.429  29.630 -20.348  0.00  0.00      AP1   
ATOM   2282 HG13 VAL A 144      53.136  31.402 -20.274  0.00  0.00      AP1   
ATOM   2283  CG2 VAL A 144      50.946  29.931 -21.395  0.00  0.00      AP1   
ATOM   2284 HG21 VAL A 144      49.836  29.968 -21.407  0.00  0.00      AP1   
ATOM   2285 HG22 VAL A 144      51.176  30.902 -21.882  0.00  0.00      AP1   
ATOM   2286 HG23 VAL A 144      51.441  29.004 -21.756  0.00  0.00      AP1   
ATOM   2287  C   VAL A 144      51.542  29.048 -17.697  0.00  0.00      AP1   
ATOM   2288  O   VAL A 144      52.566  28.543 -17.367  0.00  0.00      AP1   
ATOM   2289  N   LEU A 145      50.837  29.734 -16.785  0.00  0.00      AP1   
ATOM   2290  HN  LEU A 145      50.056  30.277 -17.084  0.00  0.00      AP1   
ATOM   2291  CA  LEU A 145      51.373  29.882 -15.398  0.00  0.00      AP1   
ATOM   2292  HA  LEU A 145      52.423  30.132 -15.433  0.00  0.00      AP1   
ATOM   2293  CB  LEU A 145      50.719  31.070 -14.630  0.00  0.00      AP1   
ATOM   2294  HB1 LEU A 145      50.945  31.993 -15.206  0.00  0.00      AP1   
ATOM   2295  HB2 LEU A 145      49.614  30.980 -14.562  0.00  0.00      AP1   
ATOM   2296  CG  LEU A 145      51.211  31.479 -13.196  0.00  0.00      AP1   
ATOM   2297  HG  LEU A 145      50.966  30.666 -12.479  0.00  0.00      AP1   
ATOM   2298  CD1 LEU A 145      52.720  31.804 -13.267  0.00  0.00      AP1   
ATOM   2299 HD11 LEU A 145      53.327  30.916 -12.987  0.00  0.00      AP1   
ATOM   2300 HD12 LEU A 145      53.042  32.203 -14.253  0.00  0.00      AP1   
ATOM   2301 HD13 LEU A 145      52.916  32.624 -12.544  0.00  0.00      AP1   
ATOM   2302  CD2 LEU A 145      50.553  32.795 -12.849  0.00  0.00      AP1   
ATOM   2303 HD21 LEU A 145      49.469  32.577 -12.742  0.00  0.00      AP1   
ATOM   2304 HD22 LEU A 145      50.848  33.160 -11.842  0.00  0.00      AP1   
ATOM   2305 HD23 LEU A 145      50.636  33.559 -13.651  0.00  0.00      AP1   
ATOM   2306  C   LEU A 145      51.285  28.609 -14.547  0.00  0.00      AP1   
ATOM   2307  O   LEU A 145      52.209  28.419 -13.743  0.00  0.00      AP1   
ATOM   2308  N   MET A 146      50.181  27.795 -14.665  0.00  0.00      AP1   
ATOM   2309  HN  MET A 146      49.526  27.956 -15.399  0.00  0.00      AP1   
ATOM   2310  CA  MET A 146      50.209  26.491 -14.072  0.00  0.00      AP1   
ATOM   2311  HA  MET A 146      50.377  26.626 -13.014  0.00  0.00      AP1   
ATOM   2312  CB  MET A 146      48.889  25.636 -14.196  0.00  0.00      AP1   
ATOM   2313  HB1 MET A 146      48.546  25.435 -15.234  0.00  0.00      AP1   
ATOM   2314  HB2 MET A 146      49.018  24.678 -13.648  0.00  0.00      AP1   
ATOM   2315  CG  MET A 146      47.772  26.425 -13.586  0.00  0.00      AP1   
ATOM   2316  HG1 MET A 146      47.985  26.758 -12.548  0.00  0.00      AP1   
ATOM   2317  HG2 MET A 146      47.662  27.387 -14.132  0.00  0.00      AP1   
ATOM   2318  SD  MET A 146      46.078  25.779 -13.969  0.00  0.00      AP1   
ATOM   2319  CE  MET A 146      45.125  27.194 -13.390  0.00  0.00      AP1   
ATOM   2320  HE1 MET A 146      45.367  27.348 -12.317  0.00  0.00      AP1   
ATOM   2321  HE2 MET A 146      45.537  28.128 -13.828  0.00  0.00      AP1   
ATOM   2322  HE3 MET A 146      44.044  26.992 -13.548  0.00  0.00      AP1   
ATOM   2323  C   MET A 146      51.304  25.551 -14.546  0.00  0.00      AP1   
ATOM   2324  O   MET A 146      51.986  24.868 -13.775  0.00  0.00      AP1   
ATOM   2325  N   ARG A 147      51.675  25.528 -15.884  0.00  0.00      AP1   
ATOM   2326  HN  ARG A 147      51.100  26.159 -16.399  0.00  0.00      AP1   
ATOM   2327  CA  ARG A 147      52.874  24.882 -16.383  0.00  0.00      AP1   
ATOM   2328  HA  ARG A 147      52.643  23.832 -16.275  0.00  0.00      AP1   
ATOM   2329  CB  ARG A 147      52.972  24.948 -17.926  0.00  0.00      AP1   
ATOM   2330  HB1 ARG A 147      52.913  26.021 -18.210  0.00  0.00      AP1   
ATOM   2331  HB2 ARG A 147      53.942  24.512 -18.249  0.00  0.00      AP1   
ATOM   2332  CG  ARG A 147      52.073  23.984 -18.693  0.00  0.00      AP1   
ATOM   2333  HG1 ARG A 147      52.369  22.966 -18.363  0.00  0.00      AP1   
ATOM   2334  HG2 ARG A 147      51.015  24.012 -18.356  0.00  0.00      AP1   
ATOM   2335  CD  ARG A 147      52.059  24.219 -20.238  0.00  0.00      AP1   
ATOM   2336  HD1 ARG A 147      51.671  25.227 -20.494  0.00  0.00      AP1   
ATOM   2337  HD2 ARG A 147      53.068  23.981 -20.639  0.00  0.00      AP1   
ATOM   2338  NE  ARG A 147      51.120  23.166 -20.795  0.00  0.00      AP1   
ATOM   2339  HE  ARG A 147      50.624  22.518 -20.217  0.00  0.00      AP1   
ATOM   2340  CZ  ARG A 147      51.143  22.970 -22.127  0.00  0.00      AP1   
ATOM   2341  NH1 ARG A 147      51.806  23.780 -22.941  0.00  0.00      AP1   
ATOM   2342 HH11 ARG A 147      51.938  23.499 -23.891  0.00  0.00      AP1   
ATOM   2343 HH12 ARG A 147      52.364  24.558 -22.653  0.00  0.00      AP1   
ATOM   2344  NH2 ARG A 147      50.514  21.959 -22.710  0.00  0.00      AP1   
ATOM   2345 HH21 ARG A 147      50.553  21.959 -23.709  0.00  0.00      AP1   
ATOM   2346 HH22 ARG A 147      50.231  21.240 -22.075  0.00  0.00      AP1   
ATOM   2347  C   ARG A 147      54.194  25.118 -15.722  0.00  0.00      AP1   
ATOM   2348  O   ARG A 147      55.084  24.252 -15.732  0.00  0.00      AP1   
ATOM   2349  N   ILE A 148      54.459  26.344 -15.206  0.00  0.00      AP1   
ATOM   2350  HN  ILE A 148      53.774  27.050 -15.371  0.00  0.00      AP1   
ATOM   2351  CA  ILE A 148      55.777  26.844 -14.748  0.00  0.00      AP1   
ATOM   2352  HA  ILE A 148      56.609  26.173 -14.903  0.00  0.00      AP1   
ATOM   2353  CB  ILE A 148      56.136  28.186 -15.237  0.00  0.00      AP1   
ATOM   2354  HB  ILE A 148      57.147  28.485 -14.887  0.00  0.00      AP1   
ATOM   2355  CG2 ILE A 148      56.160  28.093 -16.782  0.00  0.00      AP1   
ATOM   2356 HG21 ILE A 148      56.747  27.228 -17.159  0.00  0.00      AP1   
ATOM   2357 HG22 ILE A 148      55.139  27.960 -17.198  0.00  0.00      AP1   
ATOM   2358 HG23 ILE A 148      56.410  28.926 -17.473  0.00  0.00      AP1   
ATOM   2359  CG1 ILE A 148      55.282  29.278 -14.695  0.00  0.00      AP1   
ATOM   2360 HG11 ILE A 148      54.240  29.053 -15.009  0.00  0.00      AP1   
ATOM   2361 HG12 ILE A 148      55.282  29.329 -13.586  0.00  0.00      AP1   
ATOM   2362  CD  ILE A 148      55.676  30.678 -15.230  0.00  0.00      AP1   
ATOM   2363  HD1 ILE A 148      56.783  30.752 -15.181  0.00  0.00      AP1   
ATOM   2364  HD2 ILE A 148      55.349  30.696 -16.292  0.00  0.00      AP1   
ATOM   2365  HD3 ILE A 148      55.179  31.486 -14.650  0.00  0.00      AP1   
ATOM   2366  C   ILE A 148      55.683  26.841 -13.173  0.00  0.00      AP1   
ATOM   2367  O   ILE A 148      56.649  27.077 -12.494  0.00  0.00      AP1   
ATOM   2368  N   LEU A 149      54.534  26.564 -12.607  0.00  0.00      AP1   
ATOM   2369  HN  LEU A 149      53.685  26.437 -13.115  0.00  0.00      AP1   
ATOM   2370  CA  LEU A 149      54.345  26.495 -11.157  0.00  0.00      AP1   
ATOM   2371  HA  LEU A 149      55.056  27.129 -10.646  0.00  0.00      AP1   
ATOM   2372  CB  LEU A 149      52.897  26.806 -10.791  0.00  0.00      AP1   
ATOM   2373  HB1 LEU A 149      52.103  26.338 -11.412  0.00  0.00      AP1   
ATOM   2374  HB2 LEU A 149      52.657  26.350  -9.806  0.00  0.00      AP1   
ATOM   2375  CG  LEU A 149      52.744  28.320 -10.559  0.00  0.00      AP1   
ATOM   2376  HG  LEU A 149      53.390  28.745 -11.357  0.00  0.00      AP1   
ATOM   2377  CD1 LEU A 149      51.250  28.580 -10.702  0.00  0.00      AP1   
ATOM   2378 HD11 LEU A 149      51.069  29.634 -10.401  0.00  0.00      AP1   
ATOM   2379 HD12 LEU A 149      50.886  28.317 -11.718  0.00  0.00      AP1   
ATOM   2380 HD13 LEU A 149      50.691  27.929  -9.996  0.00  0.00      AP1   
ATOM   2381  CD2 LEU A 149      53.257  28.779  -9.168  0.00  0.00      AP1   
ATOM   2382 HD21 LEU A 149      52.978  29.854  -9.132  0.00  0.00      AP1   
ATOM   2383 HD22 LEU A 149      52.549  28.377  -8.411  0.00  0.00      AP1   
ATOM   2384 HD23 LEU A 149      54.345  28.667  -8.972  0.00  0.00      AP1   
ATOM   2385  C   LEU A 149      54.546  25.077 -10.787  0.00  0.00      AP1   
ATOM   2386  O   LEU A 149      55.118  24.854  -9.670  0.00  0.00      AP1   
ATOM   2387  N   ILE A 150      54.181  24.062 -11.726  0.00  0.00      AP1   
ATOM   2388  HN  ILE A 150      53.553  24.276 -12.470  0.00  0.00      AP1   
ATOM   2389  CA  ILE A 150      54.325  22.616 -11.389  0.00  0.00      AP1   
ATOM   2390  HA  ILE A 150      53.533  22.386 -10.692  0.00  0.00      AP1   
ATOM   2391  CB  ILE A 150      53.929  21.746 -12.579  0.00  0.00      AP1   
ATOM   2392  HB  ILE A 150      54.427  22.273 -13.421  0.00  0.00      AP1   
ATOM   2393  CG2 ILE A 150      54.455  20.329 -12.489  0.00  0.00      AP1   
ATOM   2394 HG21 ILE A 150      55.565  20.289 -12.448  0.00  0.00      AP1   
ATOM   2395 HG22 ILE A 150      54.141  19.957 -11.491  0.00  0.00      AP1   
ATOM   2396 HG23 ILE A 150      54.104  19.729 -13.356  0.00  0.00      AP1   
ATOM   2397  CG1 ILE A 150      52.380  21.836 -12.731  0.00  0.00      AP1   
ATOM   2398 HG11 ILE A 150      51.956  21.179 -11.942  0.00  0.00      AP1   
ATOM   2399 HG12 ILE A 150      51.896  22.818 -12.539  0.00  0.00      AP1   
ATOM   2400  CD  ILE A 150      51.844  21.229 -14.068  0.00  0.00      AP1   
ATOM   2401  HD1 ILE A 150      52.021  20.133 -14.107  0.00  0.00      AP1   
ATOM   2402  HD2 ILE A 150      50.771  21.511 -14.133  0.00  0.00      AP1   
ATOM   2403  HD3 ILE A 150      52.397  21.667 -14.927  0.00  0.00      AP1   
ATOM   2404  C   ILE A 150      55.582  22.231 -10.707  0.00  0.00      AP1   
ATOM   2405  O   ILE A 150      55.499  21.583  -9.668  0.00  0.00      AP1   
ATOM   2406  N   PRO A 151      56.782  22.540 -11.206  0.00  0.00      AP1   
ATOM   2407  CD  PRO A 151      57.025  23.046 -12.572  0.00  0.00      AP1   
ATOM   2408  HD1 PRO A 151      56.648  24.083 -12.704  0.00  0.00      AP1   
ATOM   2409  HD2 PRO A 151      56.502  22.329 -13.239  0.00  0.00      AP1   
ATOM   2410  CA  PRO A 151      58.008  21.998 -10.621  0.00  0.00      AP1   
ATOM   2411  HA  PRO A 151      58.021  20.922 -10.712  0.00  0.00      AP1   
ATOM   2412  CB  PRO A 151      59.145  22.520 -11.452  0.00  0.00      AP1   
ATOM   2413  HB1 PRO A 151      60.022  21.839 -11.461  0.00  0.00      AP1   
ATOM   2414  HB2 PRO A 151      59.615  23.424 -11.007  0.00  0.00      AP1   
ATOM   2415  CG  PRO A 151      58.556  22.744 -12.839  0.00  0.00      AP1   
ATOM   2416  HG1 PRO A 151      58.708  21.885 -13.527  0.00  0.00      AP1   
ATOM   2417  HG2 PRO A 151      59.056  23.586 -13.366  0.00  0.00      AP1   
ATOM   2418  C   PRO A 151      58.177  22.389  -9.139  0.00  0.00      AP1   
ATOM   2419  O   PRO A 151      58.471  21.523  -8.296  0.00  0.00      AP1   
ATOM   2420  N   ILE A 152      57.980  23.641  -8.783  0.00  0.00      AP1   
ATOM   2421  HN  ILE A 152      57.679  24.262  -9.503  0.00  0.00      AP1   
ATOM   2422  CA  ILE A 152      58.069  24.248  -7.455  0.00  0.00      AP1   
ATOM   2423  HA  ILE A 152      59.046  24.103  -7.017  0.00  0.00      AP1   
ATOM   2424  CB  ILE A 152      57.795  25.717  -7.582  0.00  0.00      AP1   
ATOM   2425  HB  ILE A 152      56.794  25.817  -8.053  0.00  0.00      AP1   
ATOM   2426  CG2 ILE A 152      57.984  26.468  -6.265  0.00  0.00      AP1   
ATOM   2427 HG21 ILE A 152      57.712  27.511  -6.535  0.00  0.00      AP1   
ATOM   2428 HG22 ILE A 152      57.362  26.110  -5.417  0.00  0.00      AP1   
ATOM   2429 HG23 ILE A 152      59.087  26.460  -6.134  0.00  0.00      AP1   
ATOM   2430  CG1 ILE A 152      58.841  26.326  -8.549  0.00  0.00      AP1   
ATOM   2431 HG11 ILE A 152      59.645  26.957  -8.113  0.00  0.00      AP1   
ATOM   2432 HG12 ILE A 152      59.455  25.553  -9.060  0.00  0.00      AP1   
ATOM   2433  CD  ILE A 152      58.085  27.104  -9.525  0.00  0.00      AP1   
ATOM   2434  HD1 ILE A 152      58.543  27.493 -10.460  0.00  0.00      AP1   
ATOM   2435  HD2 ILE A 152      57.130  26.639  -9.850  0.00  0.00      AP1   
ATOM   2436  HD3 ILE A 152      57.671  27.936  -8.916  0.00  0.00      AP1   
ATOM   2437  C   ILE A 152      57.042  23.603  -6.472  0.00  0.00      AP1   
ATOM   2438  O   ILE A 152      57.352  23.177  -5.369  0.00  0.00      AP1   
ATOM   2439  N   LEU A 153      55.746  23.457  -6.888  0.00  0.00      AP1   
ATOM   2440  HN  LEU A 153      55.426  23.871  -7.736  0.00  0.00      AP1   
ATOM   2441  CA  LEU A 153      54.681  22.817  -6.137  0.00  0.00      AP1   
ATOM   2442  HA  LEU A 153      54.638  23.274  -5.159  0.00  0.00      AP1   
ATOM   2443  CB  LEU A 153      53.322  22.839  -6.914  0.00  0.00      AP1   
ATOM   2444  HB1 LEU A 153      53.456  22.307  -7.881  0.00  0.00      AP1   
ATOM   2445  HB2 LEU A 153      52.482  22.226  -6.525  0.00  0.00      AP1   
ATOM   2446  CG  LEU A 153      52.677  24.259  -7.205  0.00  0.00      AP1   
ATOM   2447  HG  LEU A 153      53.160  24.755  -8.073  0.00  0.00      AP1   
ATOM   2448  CD1 LEU A 153      51.145  24.116  -7.465  0.00  0.00      AP1   
ATOM   2449 HD11 LEU A 153      50.687  23.878  -6.481  0.00  0.00      AP1   
ATOM   2450 HD12 LEU A 153      50.731  25.056  -7.890  0.00  0.00      AP1   
ATOM   2451 HD13 LEU A 153      51.013  23.322  -8.230  0.00  0.00      AP1   
ATOM   2452  CD2 LEU A 153      52.976  25.309  -6.172  0.00  0.00      AP1   
ATOM   2453 HD21 LEU A 153      54.069  25.388  -5.990  0.00  0.00      AP1   
ATOM   2454 HD22 LEU A 153      52.720  26.364  -6.407  0.00  0.00      AP1   
ATOM   2455 HD23 LEU A 153      52.378  25.024  -5.281  0.00  0.00      AP1   
ATOM   2456  C   LEU A 153      54.994  21.327  -5.883  0.00  0.00      AP1   
ATOM   2457  O   LEU A 153      54.790  20.910  -4.742  0.00  0.00      AP1   
ATOM   2458  N   CYS A 154      55.507  20.599  -6.928  0.00  0.00      AP1   
ATOM   2459  HN  CYS A 154      55.615  20.962  -7.850  0.00  0.00      AP1   
ATOM   2460  CA  CYS A 154      55.752  19.192  -6.731  0.00  0.00      AP1   
ATOM   2461  HA  CYS A 154      54.938  18.676  -6.243  0.00  0.00      AP1   
ATOM   2462  CB  CYS A 154      56.011  18.563  -8.106  0.00  0.00      AP1   
ATOM   2463  HB1 CYS A 154      56.802  19.181  -8.582  0.00  0.00      AP1   
ATOM   2464  HB2 CYS A 154      56.435  17.536  -8.133  0.00  0.00      AP1   
ATOM   2465  SG  CYS A 154      54.697  18.339  -9.352  0.00  0.00      AP1   
ATOM   2466  HG1 CYS A 154      54.763  19.608  -9.728  0.00  0.00      AP1   
ATOM   2467  C   CYS A 154      56.915  18.830  -5.778  0.00  0.00      AP1   
ATOM   2468  O   CYS A 154      56.804  17.932  -4.987  0.00  0.00      AP1   
ATOM   2469  N   ASP A 155      58.029  19.651  -5.850  0.00  0.00      AP1   
ATOM   2470  HN  ASP A 155      58.065  20.252  -6.645  0.00  0.00      AP1   
ATOM   2471  CA  ASP A 155      59.119  19.476  -4.953  0.00  0.00      AP1   
ATOM   2472  HA  ASP A 155      59.299  18.414  -5.035  0.00  0.00      AP1   
ATOM   2473  CB  ASP A 155      60.325  20.283  -5.481  0.00  0.00      AP1   
ATOM   2474  HB1 ASP A 155      60.330  20.304  -6.592  0.00  0.00      AP1   
ATOM   2475  HB2 ASP A 155      60.263  21.366  -5.239  0.00  0.00      AP1   
ATOM   2476  CG  ASP A 155      61.656  19.713  -5.017  0.00  0.00      AP1   
ATOM   2477  OD1 ASP A 155      62.542  20.438  -4.518  0.00  0.00      AP1   
ATOM   2478  OD2 ASP A 155      61.870  18.495  -5.234  0.00  0.00      AP1   
ATOM   2479  C   ASP A 155      58.819  19.776  -3.485  0.00  0.00      AP1   
ATOM   2480  O   ASP A 155      59.415  19.192  -2.594  0.00  0.00      AP1   
ATOM   2481  N   PHE A 156      57.934  20.731  -3.260  0.00  0.00      AP1   
ATOM   2482  HN  PHE A 156      57.572  21.314  -3.983  0.00  0.00      AP1   
ATOM   2483  CA  PHE A 156      57.539  21.079  -1.934  0.00  0.00      AP1   
ATOM   2484  HA  PHE A 156      58.414  21.515  -1.474  0.00  0.00      AP1   
ATOM   2485  CB  PHE A 156      56.457  22.199  -1.955  0.00  0.00      AP1   
ATOM   2486  HB1 PHE A 156      56.834  23.110  -2.468  0.00  0.00      AP1   
ATOM   2487  HB2 PHE A 156      55.626  21.874  -2.617  0.00  0.00      AP1   
ATOM   2488  CG  PHE A 156      55.915  22.751  -0.662  0.00  0.00      AP1   
ATOM   2489  CD1 PHE A 156      54.499  22.819  -0.334  0.00  0.00      AP1   
ATOM   2490  HD1 PHE A 156      53.734  22.407  -0.975  0.00  0.00      AP1   
ATOM   2491  CE1 PHE A 156      54.115  23.292   0.925  0.00  0.00      AP1   
ATOM   2492  HE1 PHE A 156      53.089  23.158   1.234  0.00  0.00      AP1   
ATOM   2493  CZ  PHE A 156      55.033  23.779   1.795  0.00  0.00      AP1   
ATOM   2494  HZ  PHE A 156      54.698  24.192   2.735  0.00  0.00      AP1   
ATOM   2495  CD2 PHE A 156      56.854  23.284   0.305  0.00  0.00      AP1   
ATOM   2496  HD2 PHE A 156      57.886  23.269  -0.014  0.00  0.00      AP1   
ATOM   2497  CE2 PHE A 156      56.398  23.841   1.492  0.00  0.00      AP1   
ATOM   2498  HE2 PHE A 156      57.172  24.227   2.138  0.00  0.00      AP1   
ATOM   2499  C   PHE A 156      57.089  19.904  -1.066  0.00  0.00      AP1   
ATOM   2500  O   PHE A 156      56.243  19.089  -1.434  0.00  0.00      AP1   
ATOM   2501  N   ASN A 157      57.748  19.707   0.113  0.00  0.00      AP1   
ATOM   2502  HN  ASN A 157      58.460  20.310   0.464  0.00  0.00      AP1   
ATOM   2503  CA  ASN A 157      57.220  18.752   1.030  0.00  0.00      AP1   
ATOM   2504  HA  ASN A 157      56.843  17.860   0.552  0.00  0.00      AP1   
ATOM   2505  CB  ASN A 157      58.386  18.286   1.976  0.00  0.00      AP1   
ATOM   2506  HB1 ASN A 157      58.734  19.109   2.637  0.00  0.00      AP1   
ATOM   2507  HB2 ASN A 157      58.060  17.428   2.602  0.00  0.00      AP1   
ATOM   2508  CG  ASN A 157      59.590  17.803   1.147  0.00  0.00      AP1   
ATOM   2509  OD1 ASN A 157      60.625  18.504   1.179  0.00  0.00      AP1   
ATOM   2510  ND2 ASN A 157      59.514  16.691   0.390  0.00  0.00      AP1   
ATOM   2511 HD21 ASN A 157      60.356  16.378  -0.049  0.00  0.00      AP1   
ATOM   2512 HD22 ASN A 157      58.608  16.358   0.132  0.00  0.00      AP1   
ATOM   2513  C   ASN A 157      55.995  19.191   1.751  0.00  0.00      AP1   
ATOM   2514  O   ASN A 157      55.877  20.336   2.156  0.00  0.00      AP1   
ATOM   2515  N   CYS A 158      54.954  18.395   1.836  0.00  0.00      AP1   
ATOM   2516  HN  CYS A 158      54.941  17.459   1.492  0.00  0.00      AP1   
ATOM   2517  CA  CYS A 158      53.620  18.886   2.281  0.00  0.00      AP1   
ATOM   2518  HA  CYS A 158      53.876  19.325   3.234  0.00  0.00      AP1   
ATOM   2519  CB  CYS A 158      52.891  19.922   1.328  0.00  0.00      AP1   
ATOM   2520  HB1 CYS A 158      53.511  20.836   1.450  0.00  0.00      AP1   
ATOM   2521  HB2 CYS A 158      52.982  19.504   0.302  0.00  0.00      AP1   
ATOM   2522  SG  CYS A 158      51.158  20.361   1.724  0.00  0.00      AP1   
ATOM   2523  HG1 CYS A 158      51.333  21.051   2.841  0.00  0.00      AP1   
ATOM   2524  C   CYS A 158      52.795  17.711   2.684  0.00  0.00      AP1   
ATOM   2525  O   CYS A 158      53.070  16.580   2.262  0.00  0.00      AP1   
ATOM   2526  N   ASP A 159      51.912  17.914   3.648  0.00  0.00      AP1   
ATOM   2527  HN  ASP A 159      51.757  18.793   4.093  0.00  0.00      AP1   
ATOM   2528  CA  ASP A 159      51.072  16.943   4.315  0.00  0.00      AP1   
ATOM   2529  HA  ASP A 159      51.766  16.210   4.698  0.00  0.00      AP1   
ATOM   2530  CB  ASP A 159      50.236  17.597   5.477  0.00  0.00      AP1   
ATOM   2531  HB1 ASP A 159      49.837  18.598   5.204  0.00  0.00      AP1   
ATOM   2532  HB2 ASP A 159      49.419  16.890   5.734  0.00  0.00      AP1   
ATOM   2533  CG  ASP A 159      51.029  17.893   6.818  0.00  0.00      AP1   
ATOM   2534  OD1 ASP A 159      52.013  17.165   7.057  0.00  0.00      AP1   
ATOM   2535  OD2 ASP A 159      50.600  18.867   7.512  0.00  0.00      AP1   
ATOM   2536  C   ASP A 159      50.159  16.212   3.342  0.00  0.00      AP1   
ATOM   2537  O   ASP A 159      49.241  16.722   2.661  0.00  0.00      AP1   
ATOM   2538  N   ASP A 160      50.404  14.882   3.215  0.00  0.00      AP1   
ATOM   2539  HN  ASP A 160      51.001  14.448   3.884  0.00  0.00      AP1   
ATOM   2540  CA  ASP A 160      49.839  13.895   2.173  0.00  0.00      AP1   
ATOM   2541  HA  ASP A 160      50.262  14.139   1.210  0.00  0.00      AP1   
ATOM   2542  CB  ASP A 160      50.234  12.521   2.502  0.00  0.00      AP1   
ATOM   2543  HB1 ASP A 160      49.793  12.359   3.509  0.00  0.00      AP1   
ATOM   2544  HB2 ASP A 160      49.715  11.756   1.885  0.00  0.00      AP1   
ATOM   2545  CG  ASP A 160      51.739  12.292   2.474  0.00  0.00      AP1   
ATOM   2546  OD1 ASP A 160      52.412  12.567   1.448  0.00  0.00      AP1   
ATOM   2547  OD2 ASP A 160      52.281  11.802   3.495  0.00  0.00      AP1   
ATOM   2548  C   ASP A 160      48.312  14.070   1.985  0.00  0.00      AP1   
ATOM   2549  O   ASP A 160      47.836  14.009   0.832  0.00  0.00      AP1   
ATOM   2550  N   ASP A 161      47.553  14.216   3.057  0.00  0.00      AP1   
ATOM   2551  HN  ASP A 161      48.031  14.171   3.931  0.00  0.00      AP1   
ATOM   2552  CA  ASP A 161      46.099  14.422   2.952  0.00  0.00      AP1   
ATOM   2553  HA  ASP A 161      45.645  13.641   2.360  0.00  0.00      AP1   
ATOM   2554  CB  ASP A 161      45.520  14.508   4.356  0.00  0.00      AP1   
ATOM   2555  HB1 ASP A 161      46.024  15.198   5.067  0.00  0.00      AP1   
ATOM   2556  HB2 ASP A 161      44.426  14.701   4.390  0.00  0.00      AP1   
ATOM   2557  CG  ASP A 161      45.773  13.245   5.185  0.00  0.00      AP1   
ATOM   2558  OD1 ASP A 161      46.971  12.830   5.433  0.00  0.00      AP1   
ATOM   2559  OD2 ASP A 161      44.726  12.751   5.584  0.00  0.00      AP1   
ATOM   2560  C   ASP A 161      45.611  15.669   2.085  0.00  0.00      AP1   
ATOM   2561  O   ASP A 161      44.696  15.585   1.270  0.00  0.00      AP1   
ATOM   2562  N   ILE A 162      46.261  16.841   2.238  0.00  0.00      AP1   
ATOM   2563  HN  ILE A 162      47.089  16.880   2.791  0.00  0.00      AP1   
ATOM   2564  CA  ILE A 162      45.721  18.084   1.731  0.00  0.00      AP1   
ATOM   2565  HA  ILE A 162      44.713  17.838   1.432  0.00  0.00      AP1   
ATOM   2566  CB  ILE A 162      45.512  19.133   2.785  0.00  0.00      AP1   
ATOM   2567  HB  ILE A 162      44.958  20.010   2.388  0.00  0.00      AP1   
ATOM   2568  CG2 ILE A 162      44.530  18.522   3.802  0.00  0.00      AP1   
ATOM   2569 HG21 ILE A 162      44.955  17.807   4.539  0.00  0.00      AP1   
ATOM   2570 HG22 ILE A 162      44.080  19.332   4.414  0.00  0.00      AP1   
ATOM   2571 HG23 ILE A 162      43.711  17.951   3.317  0.00  0.00      AP1   
ATOM   2572  CG1 ILE A 162      46.802  19.598   3.505  0.00  0.00      AP1   
ATOM   2573 HG11 ILE A 162      47.308  18.666   3.835  0.00  0.00      AP1   
ATOM   2574 HG12 ILE A 162      47.403  20.244   2.831  0.00  0.00      AP1   
ATOM   2575  CD  ILE A 162      46.532  20.457   4.758  0.00  0.00      AP1   
ATOM   2576  HD1 ILE A 162      46.043  19.853   5.552  0.00  0.00      AP1   
ATOM   2577  HD2 ILE A 162      47.522  20.720   5.187  0.00  0.00      AP1   
ATOM   2578  HD3 ILE A 162      45.848  21.300   4.518  0.00  0.00      AP1   
ATOM   2579  C   ILE A 162      46.612  18.681   0.637  0.00  0.00      AP1   
ATOM   2580  O   ILE A 162      46.289  19.702   0.078  0.00  0.00      AP1   
ATOM   2581  N   ASN A 163      47.673  17.963   0.233  0.00  0.00      AP1   
ATOM   2582  HN  ASN A 163      47.873  17.096   0.683  0.00  0.00      AP1   
ATOM   2583  CA  ASN A 163      48.657  18.297  -0.834  0.00  0.00      AP1   
ATOM   2584  HA  ASN A 163      49.063  19.275  -0.619  0.00  0.00      AP1   
ATOM   2585  CB  ASN A 163      49.823  17.234  -0.766  0.00  0.00      AP1   
ATOM   2586  HB1 ASN A 163      50.492  17.365   0.111  0.00  0.00      AP1   
ATOM   2587  HB2 ASN A 163      49.379  16.217  -0.708  0.00  0.00      AP1   
ATOM   2588  CG  ASN A 163      50.694  17.249  -2.041  0.00  0.00      AP1   
ATOM   2589  OD1 ASN A 163      50.840  16.349  -2.876  0.00  0.00      AP1   
ATOM   2590  ND2 ASN A 163      51.202  18.460  -2.314  0.00  0.00      AP1   
ATOM   2591 HD21 ASN A 163      51.733  18.464  -3.161  0.00  0.00      AP1   
ATOM   2592 HD22 ASN A 163      51.111  19.241  -1.697  0.00  0.00      AP1   
ATOM   2593  C   ASN A 163      47.925  18.578  -2.178  0.00  0.00      AP1   
ATOM   2594  O   ASN A 163      47.926  19.671  -2.711  0.00  0.00      AP1   
ATOM   2595  N   GLU A 164      47.058  17.663  -2.640  0.00  0.00      AP1   
ATOM   2596  HN  GLU A 164      46.971  16.742  -2.269  0.00  0.00      AP1   
ATOM   2597  CA  GLU A 164      46.236  17.879  -3.832  0.00  0.00      AP1   
ATOM   2598  HA  GLU A 164      46.926  18.029  -4.650  0.00  0.00      AP1   
ATOM   2599  CB  GLU A 164      45.412  16.636  -4.136  0.00  0.00      AP1   
ATOM   2600  HB1 GLU A 164      44.956  16.179  -3.231  0.00  0.00      AP1   
ATOM   2601  HB2 GLU A 164      44.531  16.978  -4.721  0.00  0.00      AP1   
ATOM   2602  CG  GLU A 164      46.266  15.589  -4.922  0.00  0.00      AP1   
ATOM   2603  HG1 GLU A 164      47.004  15.934  -5.677  0.00  0.00      AP1   
ATOM   2604  HG2 GLU A 164      46.677  15.077  -4.026  0.00  0.00      AP1   
ATOM   2605  CD  GLU A 164      45.305  14.621  -5.558  0.00  0.00      AP1   
ATOM   2606  OE1 GLU A 164      45.199  13.443  -5.085  0.00  0.00      AP1   
ATOM   2607  OE2 GLU A 164      44.587  14.985  -6.493  0.00  0.00      AP1   
ATOM   2608  C   GLU A 164      45.255  19.073  -3.807  0.00  0.00      AP1   
ATOM   2609  O   GLU A 164      45.039  19.722  -4.837  0.00  0.00      AP1   
ATOM   2610  N   VAL A 165      44.641  19.245  -2.612  0.00  0.00      AP1   
ATOM   2611  HN  VAL A 165      44.895  18.502  -1.998  0.00  0.00      AP1   
ATOM   2612  CA  VAL A 165      43.830  20.416  -2.213  0.00  0.00      AP1   
ATOM   2613  HA  VAL A 165      43.062  20.465  -2.971  0.00  0.00      AP1   
ATOM   2614  CB  VAL A 165      43.104  20.047  -0.896  0.00  0.00      AP1   
ATOM   2615  HB  VAL A 165      43.785  20.230  -0.038  0.00  0.00      AP1   
ATOM   2616  CG1 VAL A 165      41.876  21.066  -0.727  0.00  0.00      AP1   
ATOM   2617 HG11 VAL A 165      41.300  21.005  -1.675  0.00  0.00      AP1   
ATOM   2618 HG12 VAL A 165      41.154  20.904   0.102  0.00  0.00      AP1   
ATOM   2619 HG13 VAL A 165      42.258  22.108  -0.690  0.00  0.00      AP1   
ATOM   2620  CG2 VAL A 165      42.605  18.592  -0.960  0.00  0.00      AP1   
ATOM   2621 HG21 VAL A 165      43.364  17.793  -0.818  0.00  0.00      AP1   
ATOM   2622 HG22 VAL A 165      41.931  18.628  -0.078  0.00  0.00      AP1   
ATOM   2623 HG23 VAL A 165      41.909  18.500  -1.821  0.00  0.00      AP1   
ATOM   2624  C   VAL A 165      44.564  21.713  -2.238  0.00  0.00      AP1   
ATOM   2625  O   VAL A 165      44.136  22.717  -2.822  0.00  0.00      AP1   
ATOM   2626  N   LEU A 166      45.766  21.779  -1.735  0.00  0.00      AP1   
ATOM   2627  HN  LEU A 166      46.159  20.971  -1.303  0.00  0.00      AP1   
ATOM   2628  CA  LEU A 166      46.539  22.974  -1.638  0.00  0.00      AP1   
ATOM   2629  HA  LEU A 166      45.843  23.761  -1.387  0.00  0.00      AP1   
ATOM   2630  CB  LEU A 166      47.708  22.996  -0.643  0.00  0.00      AP1   
ATOM   2631  HB1 LEU A 166      47.282  22.907   0.379  0.00  0.00      AP1   
ATOM   2632  HB2 LEU A 166      48.367  22.108  -0.749  0.00  0.00      AP1   
ATOM   2633  CG  LEU A 166      48.514  24.240  -0.683  0.00  0.00      AP1   
ATOM   2634  HG  LEU A 166      48.973  24.393  -1.683  0.00  0.00      AP1   
ATOM   2635  CD1 LEU A 166      47.650  25.442  -0.507  0.00  0.00      AP1   
ATOM   2636 HD11 LEU A 166      48.232  26.388  -0.538  0.00  0.00      AP1   
ATOM   2637 HD12 LEU A 166      46.843  25.432  -1.271  0.00  0.00      AP1   
ATOM   2638 HD13 LEU A 166      47.085  25.525   0.446  0.00  0.00      AP1   
ATOM   2639  CD2 LEU A 166      49.517  24.297   0.463  0.00  0.00      AP1   
ATOM   2640 HD21 LEU A 166      50.249  25.121   0.325  0.00  0.00      AP1   
ATOM   2641 HD22 LEU A 166      49.055  24.527   1.447  0.00  0.00      AP1   
ATOM   2642 HD23 LEU A 166      50.085  23.354   0.618  0.00  0.00      AP1   
ATOM   2643  C   LEU A 166      47.041  23.302  -3.021  0.00  0.00      AP1   
ATOM   2644  O   LEU A 166      47.007  24.468  -3.486  0.00  0.00      AP1   
ATOM   2645  N   VAL A 167      47.381  22.309  -3.886  0.00  0.00      AP1   
ATOM   2646  HN  VAL A 167      47.484  21.354  -3.618  0.00  0.00      AP1   
ATOM   2647  CA  VAL A 167      47.714  22.494  -5.301  0.00  0.00      AP1   
ATOM   2648  HA  VAL A 167      48.519  23.180  -5.516  0.00  0.00      AP1   
ATOM   2649  CB  VAL A 167      48.227  21.170  -5.895  0.00  0.00      AP1   
ATOM   2650  HB  VAL A 167      47.605  20.314  -5.557  0.00  0.00      AP1   
ATOM   2651  CG1 VAL A 167      48.186  21.028  -7.430  0.00  0.00      AP1   
ATOM   2652 HG11 VAL A 167      48.427  19.962  -7.628  0.00  0.00      AP1   
ATOM   2653 HG12 VAL A 167      47.186  21.276  -7.846  0.00  0.00      AP1   
ATOM   2654 HG13 VAL A 167      48.871  21.728  -7.955  0.00  0.00      AP1   
ATOM   2655  CG2 VAL A 167      49.662  20.922  -5.340  0.00  0.00      AP1   
ATOM   2656 HG21 VAL A 167      49.654  20.508  -4.309  0.00  0.00      AP1   
ATOM   2657 HG22 VAL A 167      50.149  20.329  -6.144  0.00  0.00      AP1   
ATOM   2658 HG23 VAL A 167      50.295  21.823  -5.487  0.00  0.00      AP1   
ATOM   2659  C   VAL A 167      46.476  23.049  -6.132  0.00  0.00      AP1   
ATOM   2660  O   VAL A 167      46.661  23.935  -6.917  0.00  0.00      AP1   
ATOM   2661  N   TYR A 168      45.245  22.509  -5.802  0.00  0.00      AP1   
ATOM   2662  HN  TYR A 168      45.247  21.657  -5.285  0.00  0.00      AP1   
ATOM   2663  CA  TYR A 168      44.017  23.117  -6.299  0.00  0.00      AP1   
ATOM   2664  HA  TYR A 168      44.088  23.148  -7.376  0.00  0.00      AP1   
ATOM   2665  CB  TYR A 168      42.860  22.059  -5.927  0.00  0.00      AP1   
ATOM   2666  HB1 TYR A 168      42.900  21.181  -6.607  0.00  0.00      AP1   
ATOM   2667  HB2 TYR A 168      43.025  21.586  -4.936  0.00  0.00      AP1   
ATOM   2668  CG  TYR A 168      41.510  22.597  -6.092  0.00  0.00      AP1   
ATOM   2669  CD1 TYR A 168      41.024  22.483  -7.400  0.00  0.00      AP1   
ATOM   2670  HD1 TYR A 168      41.588  21.986  -8.176  0.00  0.00      AP1   
ATOM   2671  CE1 TYR A 168      39.675  22.803  -7.667  0.00  0.00      AP1   
ATOM   2672  HE1 TYR A 168      39.274  22.719  -8.666  0.00  0.00      AP1   
ATOM   2673  CZ  TYR A 168      39.019  23.577  -6.726  0.00  0.00      AP1   
ATOM   2674  OH  TYR A 168      37.762  23.986  -7.085  0.00  0.00      AP1   
ATOM   2675  HH  TYR A 168      37.460  24.716  -6.540  0.00  0.00      AP1   
ATOM   2676  CD2 TYR A 168      40.734  23.250  -5.079  0.00  0.00      AP1   
ATOM   2677  HD2 TYR A 168      41.172  23.409  -4.105  0.00  0.00      AP1   
ATOM   2678  CE2 TYR A 168      39.468  23.746  -5.470  0.00  0.00      AP1   
ATOM   2679  HE2 TYR A 168      38.897  24.327  -4.762  0.00  0.00      AP1   
ATOM   2680  C   TYR A 168      43.777  24.536  -5.911  0.00  0.00      AP1   
ATOM   2681  O   TYR A 168      43.361  25.346  -6.716  0.00  0.00      AP1   
ATOM   2682  N   ASP A 169      44.063  24.857  -4.703  0.00  0.00      AP1   
ATOM   2683  HN  ASP A 169      44.116  24.169  -3.983  0.00  0.00      AP1   
ATOM   2684  CA  ASP A 169      43.985  26.172  -4.132  0.00  0.00      AP1   
ATOM   2685  HA  ASP A 169      42.973  26.526  -4.262  0.00  0.00      AP1   
ATOM   2686  CB  ASP A 169      44.133  26.232  -2.554  0.00  0.00      AP1   
ATOM   2687  HB1 ASP A 169      44.887  25.499  -2.195  0.00  0.00      AP1   
ATOM   2688  HB2 ASP A 169      44.533  27.228  -2.270  0.00  0.00      AP1   
ATOM   2689  CG  ASP A 169      42.855  26.016  -1.777  0.00  0.00      AP1   
ATOM   2690  OD1 ASP A 169      41.718  26.109  -2.283  0.00  0.00      AP1   
ATOM   2691  OD2 ASP A 169      43.004  26.042  -0.497  0.00  0.00      AP1   
ATOM   2692  C   ASP A 169      44.874  27.162  -4.772  0.00  0.00      AP1   
ATOM   2693  O   ASP A 169      44.500  28.286  -5.134  0.00  0.00      AP1   
ATOM   2694  N   ILE A 170      46.174  26.792  -4.970  0.00  0.00      AP1   
ATOM   2695  HN  ILE A 170      46.421  25.917  -4.562  0.00  0.00      AP1   
ATOM   2696  CA  ILE A 170      47.088  27.606  -5.818  0.00  0.00      AP1   
ATOM   2697  HA  ILE A 170      46.849  28.571  -5.395  0.00  0.00      AP1   
ATOM   2698  CB  ILE A 170      48.559  27.233  -5.445  0.00  0.00      AP1   
ATOM   2699  HB  ILE A 170      48.514  26.170  -5.762  0.00  0.00      AP1   
ATOM   2700  CG2 ILE A 170      49.524  28.078  -6.327  0.00  0.00      AP1   
ATOM   2701 HG21 ILE A 170      50.490  28.117  -5.778  0.00  0.00      AP1   
ATOM   2702 HG22 ILE A 170      49.510  27.700  -7.371  0.00  0.00      AP1   
ATOM   2703 HG23 ILE A 170      49.036  29.075  -6.365  0.00  0.00      AP1   
ATOM   2704  CG1 ILE A 170      48.958  27.414  -3.981  0.00  0.00      AP1   
ATOM   2705 HG11 ILE A 170      49.096  28.510  -3.860  0.00  0.00      AP1   
ATOM   2706 HG12 ILE A 170      48.088  27.081  -3.375  0.00  0.00      AP1   
ATOM   2707  CD  ILE A 170      50.219  26.661  -3.575  0.00  0.00      AP1   
ATOM   2708  HD1 ILE A 170      50.007  25.577  -3.457  0.00  0.00      AP1   
ATOM   2709  HD2 ILE A 170      51.116  26.741  -4.226  0.00  0.00      AP1   
ATOM   2710  HD3 ILE A 170      50.629  26.958  -2.586  0.00  0.00      AP1   
ATOM   2711  C   ILE A 170      46.641  27.740  -7.309  0.00  0.00      AP1   
ATOM   2712  O   ILE A 170      46.610  28.843  -7.891  0.00  0.00      AP1   
ATOM   2713  N   PHE A 171      46.235  26.665  -7.940  0.00  0.00      AP1   
ATOM   2714  HN  PHE A 171      46.246  25.750  -7.545  0.00  0.00      AP1   
ATOM   2715  CA  PHE A 171      45.668  26.637  -9.279  0.00  0.00      AP1   
ATOM   2716  HA  PHE A 171      46.281  27.146 -10.008  0.00  0.00      AP1   
ATOM   2717  CB  PHE A 171      45.569  25.181  -9.828  0.00  0.00      AP1   
ATOM   2718  HB1 PHE A 171      45.077  24.500  -9.101  0.00  0.00      AP1   
ATOM   2719  HB2 PHE A 171      44.942  25.199 -10.745  0.00  0.00      AP1   
ATOM   2720  CG  PHE A 171      46.823  24.538 -10.309  0.00  0.00      AP1   
ATOM   2721  CD1 PHE A 171      46.681  23.327 -10.924  0.00  0.00      AP1   
ATOM   2722  HD1 PHE A 171      45.683  22.931 -11.038  0.00  0.00      AP1   
ATOM   2723  CE1 PHE A 171      47.808  22.583 -11.343  0.00  0.00      AP1   
ATOM   2724  HE1 PHE A 171      47.681  21.644 -11.861  0.00  0.00      AP1   
ATOM   2725  CZ  PHE A 171      49.034  23.178 -11.193  0.00  0.00      AP1   
ATOM   2726  HZ  PHE A 171      49.904  22.677 -11.592  0.00  0.00      AP1   
ATOM   2727  CD2 PHE A 171      48.106  25.099 -10.175  0.00  0.00      AP1   
ATOM   2728  HD2 PHE A 171      48.392  26.055  -9.762  0.00  0.00      AP1   
ATOM   2729  CE2 PHE A 171      49.194  24.397 -10.627  0.00  0.00      AP1   
ATOM   2730  HE2 PHE A 171      50.207  24.698 -10.403  0.00  0.00      AP1   
ATOM   2731  C   PHE A 171      44.309  27.519  -9.397  0.00  0.00      AP1   
ATOM   2732  O   PHE A 171      44.079  28.178 -10.437  0.00  0.00      AP1   
ATOM   2733  N   LYS A 172      43.467  27.480  -8.324  0.00  0.00      AP1   
ATOM   2734  HN  LYS A 172      43.657  26.789  -7.630  0.00  0.00      AP1   
ATOM   2735  CA  LYS A 172      42.492  28.548  -8.146  0.00  0.00      AP1   
ATOM   2736  HA  LYS A 172      41.867  28.566  -9.026  0.00  0.00      AP1   
ATOM   2737  CB  LYS A 172      41.503  28.166  -6.952  0.00  0.00      AP1   
ATOM   2738  HB1 LYS A 172      40.976  27.244  -7.279  0.00  0.00      AP1   
ATOM   2739  HB2 LYS A 172      42.168  27.762  -6.160  0.00  0.00      AP1   
ATOM   2740  CG  LYS A 172      40.565  29.169  -6.450  0.00  0.00      AP1   
ATOM   2741  HG1 LYS A 172      40.912  29.944  -5.733  0.00  0.00      AP1   
ATOM   2742  HG2 LYS A 172      40.014  29.825  -7.157  0.00  0.00      AP1   
ATOM   2743  CD  LYS A 172      39.315  28.405  -5.849  0.00  0.00      AP1   
ATOM   2744  HD1 LYS A 172      38.601  29.151  -5.440  0.00  0.00      AP1   
ATOM   2745  HD2 LYS A 172      38.791  27.828  -6.640  0.00  0.00      AP1   
ATOM   2746  CE  LYS A 172      39.601  27.347  -4.740  0.00  0.00      AP1   
ATOM   2747  HE1 LYS A 172      38.732  26.743  -4.400  0.00  0.00      AP1   
ATOM   2748  HE2 LYS A 172      40.275  26.584  -5.184  0.00  0.00      AP1   
ATOM   2749  NZ  LYS A 172      40.233  27.975  -3.508  0.00  0.00      AP1   
ATOM   2750  HZ1 LYS A 172      40.712  27.239  -2.950  0.00  0.00      AP1   
ATOM   2751  HZ2 LYS A 172      40.997  28.601  -3.834  0.00  0.00      AP1   
ATOM   2752  HZ3 LYS A 172      39.480  28.517  -3.039  0.00  0.00      AP1   
ATOM   2753  C   LYS A 172      43.000  30.034  -7.992  0.00  0.00      AP1   
ATOM   2754  O   LYS A 172      42.480  30.915  -8.640  0.00  0.00      AP1   
ATOM   2755  N   GLU A 173      44.026  30.307  -7.274  0.00  0.00      AP1   
ATOM   2756  HN  GLU A 173      44.479  29.557  -6.799  0.00  0.00      AP1   
ATOM   2757  CA  GLU A 173      44.556  31.674  -7.149  0.00  0.00      AP1   
ATOM   2758  HA  GLU A 173      43.748  32.323  -6.846  0.00  0.00      AP1   
ATOM   2759  CB  GLU A 173      45.692  31.684  -6.156  0.00  0.00      AP1   
ATOM   2760  HB1 GLU A 173      46.577  31.028  -6.298  0.00  0.00      AP1   
ATOM   2761  HB2 GLU A 173      46.015  32.747  -6.189  0.00  0.00      AP1   
ATOM   2762  CG  GLU A 173      45.301  31.385  -4.691  0.00  0.00      AP1   
ATOM   2763  HG1 GLU A 173      44.843  30.425  -4.371  0.00  0.00      AP1   
ATOM   2764  HG2 GLU A 173      46.169  31.656  -4.053  0.00  0.00      AP1   
ATOM   2765  CD  GLU A 173      44.280  32.442  -4.284  0.00  0.00      AP1   
ATOM   2766  OE1 GLU A 173      44.583  33.609  -4.409  0.00  0.00      AP1   
ATOM   2767  OE2 GLU A 173      43.126  32.055  -3.948  0.00  0.00      AP1   
ATOM   2768  C   GLU A 173      45.158  32.145  -8.494  0.00  0.00      AP1   
ATOM   2769  O   GLU A 173      45.032  33.320  -8.857  0.00  0.00      AP1   
ATOM   2770  N   VAL A 174      45.660  31.267  -9.349  0.00  0.00      AP1   
ATOM   2771  HN  VAL A 174      45.823  30.353  -8.988  0.00  0.00      AP1   
ATOM   2772  CA  VAL A 174      45.995  31.578 -10.709  0.00  0.00      AP1   
ATOM   2773  HA  VAL A 174      46.697  32.396 -10.646  0.00  0.00      AP1   
ATOM   2774  CB  VAL A 174      46.771  30.422 -11.343  0.00  0.00      AP1   
ATOM   2775  HB  VAL A 174      46.149  29.503 -11.390  0.00  0.00      AP1   
ATOM   2776  CG1 VAL A 174      47.062  30.654 -12.813  0.00  0.00      AP1   
ATOM   2777 HG11 VAL A 174      47.640  31.579 -13.028  0.00  0.00      AP1   
ATOM   2778 HG12 VAL A 174      47.566  29.772 -13.262  0.00  0.00      AP1   
ATOM   2779 HG13 VAL A 174      46.145  30.810 -13.422  0.00  0.00      AP1   
ATOM   2780  CG2 VAL A 174      48.042  30.191 -10.584  0.00  0.00      AP1   
ATOM   2781 HG21 VAL A 174      47.756  30.100  -9.514  0.00  0.00      AP1   
ATOM   2782 HG22 VAL A 174      48.519  29.226 -10.859  0.00  0.00      AP1   
ATOM   2783 HG23 VAL A 174      48.765  31.034 -10.618  0.00  0.00      AP1   
ATOM   2784  C   VAL A 174      44.859  32.042 -11.591  0.00  0.00      AP1   
ATOM   2785  O   VAL A 174      44.963  33.043 -12.291  0.00  0.00      AP1   
ATOM   2786  N   ILE A 175      43.727  31.289 -11.628  0.00  0.00      AP1   
ATOM   2787  HN  ILE A 175      43.758  30.412 -11.155  0.00  0.00      AP1   
ATOM   2788  CA  ILE A 175      42.460  31.553 -12.265  0.00  0.00      AP1   
ATOM   2789  HA  ILE A 175      42.576  31.705 -13.328  0.00  0.00      AP1   
ATOM   2790  CB  ILE A 175      41.501  30.361 -12.236  0.00  0.00      AP1   
ATOM   2791  HB  ILE A 175      41.206  30.055 -11.210  0.00  0.00      AP1   
ATOM   2792  CG2 ILE A 175      40.169  30.542 -12.953  0.00  0.00      AP1   
ATOM   2793 HG21 ILE A 175      39.510  31.373 -12.624  0.00  0.00      AP1   
ATOM   2794 HG22 ILE A 175      40.319  30.565 -14.054  0.00  0.00      AP1   
ATOM   2795 HG23 ILE A 175      39.619  29.582 -12.854  0.00  0.00      AP1   
ATOM   2796  CG1 ILE A 175      42.070  29.069 -12.892  0.00  0.00      AP1   
ATOM   2797 HG11 ILE A 175      41.872  29.095 -13.985  0.00  0.00      AP1   
ATOM   2798 HG12 ILE A 175      43.177  29.096 -12.801  0.00  0.00      AP1   
ATOM   2799  CD  ILE A 175      41.531  27.761 -12.356  0.00  0.00      AP1   
ATOM   2800  HD1 ILE A 175      41.774  26.789 -12.837  0.00  0.00      AP1   
ATOM   2801  HD2 ILE A 175      41.665  27.553 -11.273  0.00  0.00      AP1   
ATOM   2802  HD3 ILE A 175      40.429  27.687 -12.472  0.00  0.00      AP1   
ATOM   2803  C   ILE A 175      41.781  32.836 -11.726  0.00  0.00      AP1   
ATOM   2804  O   ILE A 175      41.036  33.532 -12.425  0.00  0.00      AP1   
ATOM   2805  N   LYS A 176      42.018  33.203 -10.410  0.00  0.00      AP1   
ATOM   2806  HN  LYS A 176      42.556  32.653  -9.776  0.00  0.00      AP1   
ATOM   2807  CA  LYS A 176      41.575  34.390  -9.844  0.00  0.00      AP1   
ATOM   2808  HA  LYS A 176      40.606  34.467 -10.316  0.00  0.00      AP1   
ATOM   2809  CB  LYS A 176      41.496  34.256  -8.320  0.00  0.00      AP1   
ATOM   2810  HB1 LYS A 176      42.422  33.731  -8.002  0.00  0.00      AP1   
ATOM   2811  HB2 LYS A 176      41.352  35.200  -7.752  0.00  0.00      AP1   
ATOM   2812  CG  LYS A 176      40.426  33.303  -7.717  0.00  0.00      AP1   
ATOM   2813  HG1 LYS A 176      39.487  33.891  -7.797  0.00  0.00      AP1   
ATOM   2814  HG2 LYS A 176      40.515  32.402  -8.362  0.00  0.00      AP1   
ATOM   2815  CD  LYS A 176      40.713  32.807  -6.284  0.00  0.00      AP1   
ATOM   2816  HD1 LYS A 176      39.982  31.987  -6.120  0.00  0.00      AP1   
ATOM   2817  HD2 LYS A 176      41.752  32.457  -6.102  0.00  0.00      AP1   
ATOM   2818  CE  LYS A 176      40.464  33.960  -5.250  0.00  0.00      AP1   
ATOM   2819  HE1 LYS A 176      41.262  34.710  -5.437  0.00  0.00      AP1   
ATOM   2820  HE2 LYS A 176      39.445  34.393  -5.335  0.00  0.00      AP1   
ATOM   2821  NZ  LYS A 176      40.638  33.437  -3.895  0.00  0.00      AP1   
ATOM   2822  HZ1 LYS A 176      40.756  34.185  -3.182  0.00  0.00      AP1   
ATOM   2823  HZ2 LYS A 176      39.911  32.744  -3.626  0.00  0.00      AP1   
ATOM   2824  HZ3 LYS A 176      41.503  32.867  -3.985  0.00  0.00      AP1   
ATOM   2825  C   LYS A 176      42.459  35.603 -10.280  0.00  0.00      AP1   
ATOM   2826  O   LYS A 176      41.947  36.653 -10.582  0.00  0.00      AP1   
ATOM   2827  N   SER A 177      43.770  35.399 -10.382  0.00  0.00      AP1   
ATOM   2828  HN  SER A 177      44.066  34.529  -9.996  0.00  0.00      AP1   
ATOM   2829  CA  SER A 177      44.696  36.462 -10.554  0.00  0.00      AP1   
ATOM   2830  HA  SER A 177      44.507  37.207  -9.796  0.00  0.00      AP1   
ATOM   2831  CB  SER A 177      46.152  36.002 -10.206  0.00  0.00      AP1   
ATOM   2832  HB1 SER A 177      45.978  35.767  -9.134  0.00  0.00      AP1   
ATOM   2833  HB2 SER A 177      46.412  35.149 -10.868  0.00  0.00      AP1   
ATOM   2834  OG  SER A 177      47.123  37.044 -10.202  0.00  0.00      AP1   
ATOM   2835  HG1 SER A 177      47.912  36.509 -10.094  0.00  0.00      AP1   
ATOM   2836  C   SER A 177      44.717  37.157 -11.921  0.00  0.00      AP1   
ATOM   2837  O   SER A 177      44.777  38.368 -12.084  0.00  0.00      AP1   
ATOM   2838  N   PHE A 178      44.406  36.333 -12.968  0.00  0.00      AP1   
ATOM   2839  HN  PHE A 178      44.201  35.363 -12.865  0.00  0.00      AP1   
ATOM   2840  CA  PHE A 178      44.249  36.871 -14.311  0.00  0.00      AP1   
ATOM   2841  HA  PHE A 178      45.071  37.461 -14.687  0.00  0.00      AP1   
ATOM   2842  CB  PHE A 178      44.429  35.625 -15.355  0.00  0.00      AP1   
ATOM   2843  HB1 PHE A 178      43.789  34.806 -14.966  0.00  0.00      AP1   
ATOM   2844  HB2 PHE A 178      44.002  35.843 -16.357  0.00  0.00      AP1   
ATOM   2845  CG  PHE A 178      45.940  35.254 -15.498  0.00  0.00      AP1   
ATOM   2846  CD1 PHE A 178      46.823  36.172 -16.126  0.00  0.00      AP1   
ATOM   2847  HD1 PHE A 178      46.483  37.127 -16.497  0.00  0.00      AP1   
ATOM   2848  CE1 PHE A 178      48.147  35.716 -16.402  0.00  0.00      AP1   
ATOM   2849  HE1 PHE A 178      48.864  36.339 -16.917  0.00  0.00      AP1   
ATOM   2850  CZ  PHE A 178      48.546  34.414 -16.003  0.00  0.00      AP1   
ATOM   2851  HZ  PHE A 178      49.586  34.154 -16.135  0.00  0.00      AP1   
ATOM   2852  CD2 PHE A 178      46.327  33.908 -15.122  0.00  0.00      AP1   
ATOM   2853  HD2 PHE A 178      45.628  33.271 -14.601  0.00  0.00      AP1   
ATOM   2854  CE2 PHE A 178      47.649  33.562 -15.278  0.00  0.00      AP1   
ATOM   2855  HE2 PHE A 178      48.084  32.615 -14.993  0.00  0.00      AP1   
ATOM   2856  C   PHE A 178      42.967  37.607 -14.608  0.00  0.00      AP1   
ATOM   2857  O   PHE A 178      42.766  38.248 -15.625  0.00  0.00      AP1   
ATOM   2858  N   ASP A 179      42.020  37.385 -13.660  0.00  0.00      AP1   
ATOM   2859  HN  ASP A 179      42.257  36.989 -12.777  0.00  0.00      AP1   
ATOM   2860  CA  ASP A 179      40.710  37.980 -13.581  0.00  0.00      AP1   
ATOM   2861  HA  ASP A 179      40.334  38.379 -14.511  0.00  0.00      AP1   
ATOM   2862  CB  ASP A 179      39.816  36.768 -13.119  0.00  0.00      AP1   
ATOM   2863  HB1 ASP A 179      39.881  35.868 -13.768  0.00  0.00      AP1   
ATOM   2864  HB2 ASP A 179      40.045  36.476 -12.072  0.00  0.00      AP1   
ATOM   2865  CG  ASP A 179      38.339  37.053 -13.064  0.00  0.00      AP1   
ATOM   2866  OD1 ASP A 179      37.617  36.196 -12.547  0.00  0.00      AP1   
ATOM   2867  OD2 ASP A 179      37.865  37.967 -13.763  0.00  0.00      AP1   
ATOM   2868  C   ASP A 179      40.696  39.133 -12.552  0.00  0.00      AP1   
ATOM   2869  O   ASP A 179      39.647  39.688 -12.176  0.00  0.00      AP1   
ATOM   2870  N   ASP A 180      41.876  39.521 -12.049  0.00  0.00      AP1   
ATOM   2871  HN  ASP A 180      42.744  39.102 -12.304  0.00  0.00      AP1   
ATOM   2872  CA  ASP A 180      42.083  40.635 -11.132  0.00  0.00      AP1   
ATOM   2873  HA  ASP A 180      43.152  40.607 -10.980  0.00  0.00      AP1   
ATOM   2874  CB  ASP A 180      41.793  42.072 -11.697  0.00  0.00      AP1   
ATOM   2875  HB1 ASP A 180      40.751  42.375 -11.937  0.00  0.00      AP1   
ATOM   2876  HB2 ASP A 180      42.327  42.749 -10.997  0.00  0.00      AP1   
ATOM   2877  CG  ASP A 180      42.564  42.275 -13.032  0.00  0.00      AP1   
ATOM   2878  OD1 ASP A 180      41.913  42.872 -13.947  0.00  0.00      AP1   
ATOM   2879  OD2 ASP A 180      43.788  41.918 -13.175  0.00  0.00      AP1   
ATOM   2880  C   ASP A 180      41.355  40.519  -9.749  0.00  0.00      AP1   
ATOM   2881  O   ASP A 180      41.124  41.490  -9.004  0.00  0.00      AP1   
ATOM   2882  N   GLY A 181      40.962  39.284  -9.294  0.00  0.00      AP1   
ATOM   2883  HN  GLY A 181      41.227  38.497  -9.846  0.00  0.00      AP1   
ATOM   2884  CA  GLY A 181      40.240  38.952  -8.094  0.00  0.00      AP1   
ATOM   2885  HA1 GLY A 181      40.606  39.659  -7.364  0.00  0.00      AP1   
ATOM   2886  HA2 GLY A 181      40.450  37.918  -7.867  0.00  0.00      AP1   
ATOM   2887  C   GLY A 181      38.687  39.192  -8.134  0.00  0.00      AP1   
ATOM   2888  O   GLY A 181      38.099  39.536  -7.082  0.00  0.00      AP1   
ATOM   2889  N   LYS A 182      38.066  38.916  -9.294  0.00  0.00      AP1   
ATOM   2890  HN  LYS A 182      38.618  38.626 -10.072  0.00  0.00      AP1   
ATOM   2891  CA  LYS A 182      36.635  39.076  -9.391  0.00  0.00      AP1   
ATOM   2892  HA  LYS A 182      36.260  39.704  -8.596  0.00  0.00      AP1   
ATOM   2893  CB  LYS A 182      36.279  39.731 -10.732  0.00  0.00      AP1   
ATOM   2894  HB1 LYS A 182      36.689  39.117 -11.562  0.00  0.00      AP1   
ATOM   2895  HB2 LYS A 182      35.191  39.883 -10.895  0.00  0.00      AP1   
ATOM   2896  CG  LYS A 182      36.945  41.159 -10.895  0.00  0.00      AP1   
ATOM   2897  HG1 LYS A 182      36.854  41.671  -9.914  0.00  0.00      AP1   
ATOM   2898  HG2 LYS A 182      37.996  41.037 -11.233  0.00  0.00      AP1   
ATOM   2899  CD  LYS A 182      36.314  41.945 -12.081  0.00  0.00      AP1   
ATOM   2900  HD1 LYS A 182      35.258  42.263 -11.946  0.00  0.00      AP1   
ATOM   2901  HD2 LYS A 182      36.866  42.865 -12.369  0.00  0.00      AP1   
ATOM   2902  CE  LYS A 182      36.356  41.200 -13.454  0.00  0.00      AP1   
ATOM   2903  HE1 LYS A 182      35.667  40.329 -13.436  0.00  0.00      AP1   
ATOM   2904  HE2 LYS A 182      35.907  41.756 -14.305  0.00  0.00      AP1   
ATOM   2905  NZ  LYS A 182      37.687  40.726 -13.988  0.00  0.00      AP1   
ATOM   2906  HZ1 LYS A 182      38.335  41.528 -14.122  0.00  0.00      AP1   
ATOM   2907  HZ2 LYS A 182      38.188  40.060 -13.366  0.00  0.00      AP1   
ATOM   2908  HZ3 LYS A 182      37.469  40.304 -14.913  0.00  0.00      AP1   
ATOM   2909  C   LYS A 182      35.859  37.817  -9.286  0.00  0.00      AP1   
ATOM   2910  O   LYS A 182      34.756  37.786  -8.750  0.00  0.00      AP1   
ATOM   2911  N   LYS A 183      36.491  36.711  -9.737  0.00  0.00      AP1   
ATOM   2912  HN  LYS A 183      37.301  36.821 -10.307  0.00  0.00      AP1   
ATOM   2913  CA  LYS A 183      36.065  35.301  -9.666  0.00  0.00      AP1   
ATOM   2914  HA  LYS A 183      36.815  34.639 -10.072  0.00  0.00      AP1   
ATOM   2915  CB  LYS A 183      35.634  34.871  -8.189  0.00  0.00      AP1   
ATOM   2916  HB1 LYS A 183      34.853  35.565  -7.811  0.00  0.00      AP1   
ATOM   2917  HB2 LYS A 183      35.210  33.845  -8.151  0.00  0.00      AP1   
ATOM   2918  CG  LYS A 183      36.821  34.901  -7.193  0.00  0.00      AP1   
ATOM   2919  HG1 LYS A 183      37.363  33.945  -7.027  0.00  0.00      AP1   
ATOM   2920  HG2 LYS A 183      37.559  35.611  -7.624  0.00  0.00      AP1   
ATOM   2921  CD  LYS A 183      36.417  35.391  -5.710  0.00  0.00      AP1   
ATOM   2922  HD1 LYS A 183      35.692  34.658  -5.296  0.00  0.00      AP1   
ATOM   2923  HD2 LYS A 183      37.329  35.328  -5.079  0.00  0.00      AP1   
ATOM   2924  CE  LYS A 183      35.964  36.853  -5.638  0.00  0.00      AP1   
ATOM   2925  HE1 LYS A 183      36.910  37.382  -5.882  0.00  0.00      AP1   
ATOM   2926  HE2 LYS A 183      35.178  37.081  -6.390  0.00  0.00      AP1   
ATOM   2927  NZ  LYS A 183      35.371  37.122  -4.274  0.00  0.00      AP1   
ATOM   2928  HZ1 LYS A 183      34.441  36.689  -4.103  0.00  0.00      AP1   
ATOM   2929  HZ2 LYS A 183      36.033  36.979  -3.485  0.00  0.00      AP1   
ATOM   2930  HZ3 LYS A 183      35.279  38.156  -4.212  0.00  0.00      AP1   
ATOM   2931  C   LYS A 183      34.949  35.134 -10.737  0.00  0.00      AP1   
ATOM   2932  O   LYS A 183      34.323  34.091 -10.818  0.00  0.00      AP1   
ATOM   2933  N   ASN A 184      34.793  36.122 -11.680  0.00  0.00      AP1   
ATOM   2934  HN  ASN A 184      35.433  36.886 -11.662  0.00  0.00      AP1   
ATOM   2935  CA  ASN A 184      34.017  36.034 -12.906  0.00  0.00      AP1   
ATOM   2936  HA  ASN A 184      33.001  35.860 -12.585  0.00  0.00      AP1   
ATOM   2937  CB  ASN A 184      34.155  37.426 -13.630  0.00  0.00      AP1   
ATOM   2938  HB1 ASN A 184      35.159  37.842 -13.401  0.00  0.00      AP1   
ATOM   2939  HB2 ASN A 184      33.903  37.412 -14.712  0.00  0.00      AP1   
ATOM   2940  CG  ASN A 184      33.231  38.381 -12.884  0.00  0.00      AP1   
ATOM   2941  OD1 ASN A 184      32.687  38.086 -11.795  0.00  0.00      AP1   
ATOM   2942  ND2 ASN A 184      33.085  39.617 -13.386  0.00  0.00      AP1   
ATOM   2943 HD21 ASN A 184      32.419  40.275 -13.036  0.00  0.00      AP1   
ATOM   2944 HD22 ASN A 184      33.560  39.775 -14.252  0.00  0.00      AP1   
ATOM   2945  C   ASN A 184      34.422  34.897 -13.833  0.00  0.00      AP1   
ATOM   2946  O   ASN A 184      33.585  34.125 -14.347  0.00  0.00      AP1   
ATOM   2947  N   ALA A 185      35.718  34.746 -14.056  0.00  0.00      AP1   
ATOM   2948  HN  ALA A 185      36.400  35.378 -13.696  0.00  0.00      AP1   
ATOM   2949  CA  ALA A 185      36.288  33.636 -14.803  0.00  0.00      AP1   
ATOM   2950  HA  ALA A 185      35.756  33.575 -15.741  0.00  0.00      AP1   
ATOM   2951  CB  ALA A 185      37.808  33.906 -15.224  0.00  0.00      AP1   
ATOM   2952  HB1 ALA A 185      37.976  33.367 -16.181  0.00  0.00      AP1   
ATOM   2953  HB2 ALA A 185      37.812  35.011 -15.336  0.00  0.00      AP1   
ATOM   2954  HB3 ALA A 185      38.458  33.622 -14.369  0.00  0.00      AP1   
ATOM   2955  C   ALA A 185      36.203  32.277 -14.082  0.00  0.00      AP1   
ATOM   2956  O   ALA A 185      35.928  31.207 -14.716  0.00  0.00      AP1   
ATOM   2957  N   LEU A 186      36.431  32.156 -12.732  0.00  0.00      AP1   
ATOM   2958  HN  LEU A 186      36.870  32.921 -12.267  0.00  0.00      AP1   
ATOM   2959  CA  LEU A 186      36.146  30.976 -11.965  0.00  0.00      AP1   
ATOM   2960  HA  LEU A 186      36.693  30.131 -12.355  0.00  0.00      AP1   
ATOM   2961  CB  LEU A 186      36.695  31.195 -10.505  0.00  0.00      AP1   
ATOM   2962  HB1 LEU A 186      37.746  31.526 -10.647  0.00  0.00      AP1   
ATOM   2963  HB2 LEU A 186      36.185  32.050 -10.013  0.00  0.00      AP1   
ATOM   2964  CG  LEU A 186      36.822  29.854  -9.775  0.00  0.00      AP1   
ATOM   2965  HG  LEU A 186      35.977  29.158  -9.966  0.00  0.00      AP1   
ATOM   2966  CD1 LEU A 186      38.110  29.140 -10.154  0.00  0.00      AP1   
ATOM   2967 HD11 LEU A 186      38.977  29.834 -10.113  0.00  0.00      AP1   
ATOM   2968 HD12 LEU A 186      38.526  28.386  -9.452  0.00  0.00      AP1   
ATOM   2969 HD13 LEU A 186      38.083  28.672 -11.161  0.00  0.00      AP1   
ATOM   2970  CD2 LEU A 186      36.748  30.164  -8.248  0.00  0.00      AP1   
ATOM   2971 HD21 LEU A 186      37.007  29.307  -7.591  0.00  0.00      AP1   
ATOM   2972 HD22 LEU A 186      37.483  30.958  -7.997  0.00  0.00      AP1   
ATOM   2973 HD23 LEU A 186      35.766  30.645  -8.054  0.00  0.00      AP1   
ATOM   2974  C   LEU A 186      34.674  30.643 -11.900  0.00  0.00      AP1   
ATOM   2975  O   LEU A 186      34.422  29.498 -12.183  0.00  0.00      AP1   
ATOM   2976  N   ASN A 187      33.825  31.589 -11.650  0.00  0.00      AP1   
ATOM   2977  HN  ASN A 187      34.051  32.540 -11.457  0.00  0.00      AP1   
ATOM   2978  CA  ASN A 187      32.342  31.368 -11.614  0.00  0.00      AP1   
ATOM   2979  HA  ASN A 187      32.239  30.532 -10.938  0.00  0.00      AP1   
ATOM   2980  CB  ASN A 187      31.428  32.551 -11.131  0.00  0.00      AP1   
ATOM   2981  HB1 ASN A 187      31.928  33.490 -11.451  0.00  0.00      AP1   
ATOM   2982  HB2 ASN A 187      30.389  32.365 -11.476  0.00  0.00      AP1   
ATOM   2983  CG  ASN A 187      31.370  32.546  -9.640  0.00  0.00      AP1   
ATOM   2984  OD1 ASN A 187      30.351  32.235  -9.021  0.00  0.00      AP1   
ATOM   2985  ND2 ASN A 187      32.405  33.143  -9.036  0.00  0.00      AP1   
ATOM   2986 HD21 ASN A 187      32.351  33.437  -8.082  0.00  0.00      AP1   
ATOM   2987 HD22 ASN A 187      33.153  33.417  -9.640  0.00  0.00      AP1   
ATOM   2988  C   ASN A 187      31.803  30.833 -13.013  0.00  0.00      AP1   
ATOM   2989  O   ASN A 187      30.976  29.940 -13.055  0.00  0.00      AP1   
ATOM   2990  N   LYS A 188      32.259  31.469 -14.140  0.00  0.00      AP1   
ATOM   2991  HN  LYS A 188      32.723  32.350 -14.085  0.00  0.00      AP1   
ATOM   2992  CA  LYS A 188      32.040  30.999 -15.461  0.00  0.00      AP1   
ATOM   2993  HA  LYS A 188      30.968  30.905 -15.552  0.00  0.00      AP1   
ATOM   2994  CB  LYS A 188      32.651  32.010 -16.464  0.00  0.00      AP1   
ATOM   2995  HB1 LYS A 188      32.180  33.006 -16.323  0.00  0.00      AP1   
ATOM   2996  HB2 LYS A 188      33.698  32.183 -16.134  0.00  0.00      AP1   
ATOM   2997  CG  LYS A 188      32.702  31.546 -17.915  0.00  0.00      AP1   
ATOM   2998  HG1 LYS A 188      33.347  32.181 -18.560  0.00  0.00      AP1   
ATOM   2999  HG2 LYS A 188      33.243  30.577 -17.965  0.00  0.00      AP1   
ATOM   3000  CD  LYS A 188      31.344  31.172 -18.489  0.00  0.00      AP1   
ATOM   3001  HD1 LYS A 188      31.469  30.554 -19.404  0.00  0.00      AP1   
ATOM   3002  HD2 LYS A 188      30.713  30.601 -17.774  0.00  0.00      AP1   
ATOM   3003  CE  LYS A 188      30.613  32.492 -18.947  0.00  0.00      AP1   
ATOM   3004  HE1 LYS A 188      30.510  33.016 -17.973  0.00  0.00      AP1   
ATOM   3005  HE2 LYS A 188      31.142  33.205 -19.616  0.00  0.00      AP1   
ATOM   3006  NZ  LYS A 188      29.260  32.110 -19.461  0.00  0.00      AP1   
ATOM   3007  HZ1 LYS A 188      29.191  31.092 -19.262  0.00  0.00      AP1   
ATOM   3008  HZ2 LYS A 188      28.511  32.675 -19.012  0.00  0.00      AP1   
ATOM   3009  HZ3 LYS A 188      29.294  32.226 -20.494  0.00  0.00      AP1   
ATOM   3010  C   LYS A 188      32.553  29.594 -15.692  0.00  0.00      AP1   
ATOM   3011  O   LYS A 188      31.822  28.733 -16.211  0.00  0.00      AP1   
ATOM   3012  N   LEU A 189      33.786  29.289 -15.151  0.00  0.00      AP1   
ATOM   3013  HN  LEU A 189      34.415  29.989 -14.822  0.00  0.00      AP1   
ATOM   3014  CA  LEU A 189      34.181  27.900 -15.411  0.00  0.00      AP1   
ATOM   3015  HA  LEU A 189      34.301  27.601 -16.441  0.00  0.00      AP1   
ATOM   3016  CB  LEU A 189      35.638  27.698 -15.022  0.00  0.00      AP1   
ATOM   3017  HB1 LEU A 189      36.215  28.559 -15.422  0.00  0.00      AP1   
ATOM   3018  HB2 LEU A 189      35.752  27.874 -13.931  0.00  0.00      AP1   
ATOM   3019  CG  LEU A 189      36.391  26.407 -15.223  0.00  0.00      AP1   
ATOM   3020  HG  LEU A 189      35.866  25.665 -14.583  0.00  0.00      AP1   
ATOM   3021  CD1 LEU A 189      36.337  25.850 -16.648  0.00  0.00      AP1   
ATOM   3022 HD11 LEU A 189      35.318  25.561 -16.982  0.00  0.00      AP1   
ATOM   3023 HD12 LEU A 189      36.808  26.667 -17.236  0.00  0.00      AP1   
ATOM   3024 HD13 LEU A 189      36.975  24.943 -16.712  0.00  0.00      AP1   
ATOM   3025  CD2 LEU A 189      37.866  26.323 -14.677  0.00  0.00      AP1   
ATOM   3026 HD21 LEU A 189      38.321  27.168 -15.236  0.00  0.00      AP1   
ATOM   3027 HD22 LEU A 189      37.813  26.345 -13.567  0.00  0.00      AP1   
ATOM   3028 HD23 LEU A 189      38.351  25.377 -14.999  0.00  0.00      AP1   
ATOM   3029  C   LEU A 189      33.389  26.780 -14.776  0.00  0.00      AP1   
ATOM   3030  O   LEU A 189      33.096  25.819 -15.496  0.00  0.00      AP1   
ATOM   3031  N   TYR A 190      32.935  26.932 -13.524  0.00  0.00      AP1   
ATOM   3032  HN  TYR A 190      33.141  27.777 -13.038  0.00  0.00      AP1   
ATOM   3033  CA  TYR A 190      31.979  25.934 -13.094  0.00  0.00      AP1   
ATOM   3034  HA  TYR A 190      32.495  24.998 -13.251  0.00  0.00      AP1   
ATOM   3035  CB  TYR A 190      31.572  26.211 -11.578  0.00  0.00      AP1   
ATOM   3036  HB1 TYR A 190      32.509  26.516 -11.065  0.00  0.00      AP1   
ATOM   3037  HB2 TYR A 190      30.933  27.120 -11.599  0.00  0.00      AP1   
ATOM   3038  CG  TYR A 190      30.797  25.064 -10.986  0.00  0.00      AP1   
ATOM   3039  CD1 TYR A 190      31.482  23.905 -10.715  0.00  0.00      AP1   
ATOM   3040  HD1 TYR A 190      32.522  23.796 -10.984  0.00  0.00      AP1   
ATOM   3041  CE1 TYR A 190      30.838  22.868 -10.037  0.00  0.00      AP1   
ATOM   3042  HE1 TYR A 190      31.329  21.972  -9.688  0.00  0.00      AP1   
ATOM   3043  CZ  TYR A 190      29.478  22.968  -9.701  0.00  0.00      AP1   
ATOM   3044  OH  TYR A 190      28.926  21.811  -9.167  0.00  0.00      AP1   
ATOM   3045  HH  TYR A 190      29.632  21.168  -9.069  0.00  0.00      AP1   
ATOM   3046  CD2 TYR A 190      29.422  25.163 -10.755  0.00  0.00      AP1   
ATOM   3047  HD2 TYR A 190      28.938  26.102 -10.979  0.00  0.00      AP1   
ATOM   3048  CE2 TYR A 190      28.744  24.050 -10.156  0.00  0.00      AP1   
ATOM   3049  HE2 TYR A 190      27.678  24.063  -9.981  0.00  0.00      AP1   
ATOM   3050  C   TYR A 190      30.704  25.868 -13.931  0.00  0.00      AP1   
ATOM   3051  O   TYR A 190      30.261  24.801 -14.263  0.00  0.00      AP1   
ATOM   3052  N   LYS A 191      30.010  26.985 -14.314  0.00  0.00      AP1   
ATOM   3053  HN  LYS A 191      30.230  27.936 -14.113  0.00  0.00      AP1   
ATOM   3054  CA  LYS A 191      28.901  26.946 -15.276  0.00  0.00      AP1   
ATOM   3055  HA  LYS A 191      28.114  26.377 -14.804  0.00  0.00      AP1   
ATOM   3056  CB  LYS A 191      28.368  28.393 -15.490  0.00  0.00      AP1   
ATOM   3057  HB1 LYS A 191      29.246  29.033 -15.722  0.00  0.00      AP1   
ATOM   3058  HB2 LYS A 191      27.555  28.423 -16.247  0.00  0.00      AP1   
ATOM   3059  CG  LYS A 191      27.726  28.995 -14.227  0.00  0.00      AP1   
ATOM   3060  HG1 LYS A 191      28.520  29.365 -13.543  0.00  0.00      AP1   
ATOM   3061  HG2 LYS A 191      27.280  29.976 -14.493  0.00  0.00      AP1   
ATOM   3062  CD  LYS A 191      26.682  28.097 -13.500  0.00  0.00      AP1   
ATOM   3063  HD1 LYS A 191      27.161  27.120 -13.278  0.00  0.00      AP1   
ATOM   3064  HD2 LYS A 191      26.643  28.478 -12.457  0.00  0.00      AP1   
ATOM   3065  CE  LYS A 191      25.260  27.924 -14.115  0.00  0.00      AP1   
ATOM   3066  HE1 LYS A 191      25.238  27.594 -15.176  0.00  0.00      AP1   
ATOM   3067  HE2 LYS A 191      24.817  27.086 -13.536  0.00  0.00      AP1   
ATOM   3068  NZ  LYS A 191      24.451  29.095 -13.995  0.00  0.00      AP1   
ATOM   3069  HZ1 LYS A 191      23.486  28.739 -14.149  0.00  0.00      AP1   
ATOM   3070  HZ2 LYS A 191      24.482  29.624 -13.101  0.00  0.00      AP1   
ATOM   3071  HZ3 LYS A 191      24.662  29.765 -14.763  0.00  0.00      AP1   
ATOM   3072  C   LYS A 191      29.181  26.271 -16.561  0.00  0.00      AP1   
ATOM   3073  O   LYS A 191      28.311  25.617 -17.071  0.00  0.00      AP1   
ATOM   3074  N   ILE A 192      30.399  26.462 -17.196  0.00  0.00      AP1   
ATOM   3075  HN  ILE A 192      31.092  27.049 -16.786  0.00  0.00      AP1   
ATOM   3076  CA  ILE A 192      30.808  25.814 -18.448  0.00  0.00      AP1   
ATOM   3077  HA  ILE A 192      30.039  26.034 -19.173  0.00  0.00      AP1   
ATOM   3078  CB  ILE A 192      32.230  26.368 -18.866  0.00  0.00      AP1   
ATOM   3079  HB  ILE A 192      32.943  26.376 -18.014  0.00  0.00      AP1   
ATOM   3080  CG2 ILE A 192      32.900  25.423 -19.957  0.00  0.00      AP1   
ATOM   3081 HG21 ILE A 192      33.915  25.762 -20.256  0.00  0.00      AP1   
ATOM   3082 HG22 ILE A 192      33.110  24.428 -19.510  0.00  0.00      AP1   
ATOM   3083 HG23 ILE A 192      32.057  25.336 -20.677  0.00  0.00      AP1   
ATOM   3084  CG1 ILE A 192      32.087  27.767 -19.467  0.00  0.00      AP1   
ATOM   3085 HG11 ILE A 192      31.338  27.639 -20.277  0.00  0.00      AP1   
ATOM   3086 HG12 ILE A 192      31.684  28.552 -18.791  0.00  0.00      AP1   
ATOM   3087  CD  ILE A 192      33.407  28.344 -19.915  0.00  0.00      AP1   
ATOM   3088  HD1 ILE A 192      34.037  28.576 -19.030  0.00  0.00      AP1   
ATOM   3089  HD2 ILE A 192      33.964  27.689 -20.619  0.00  0.00      AP1   
ATOM   3090  HD3 ILE A 192      33.211  29.244 -20.536  0.00  0.00      AP1   
ATOM   3091  C   ILE A 192      30.908  24.317 -18.391  0.00  0.00      AP1   
ATOM   3092  O   ILE A 192      30.455  23.540 -19.190  0.00  0.00      AP1   
ATOM   3093  N   ILE A 193      31.545  23.875 -17.284  0.00  0.00      AP1   
ATOM   3094  HN  ILE A 193      31.932  24.556 -16.666  0.00  0.00      AP1   
ATOM   3095  CA  ILE A 193      31.611  22.436 -16.926  0.00  0.00      AP1   
ATOM   3096  HA  ILE A 193      32.063  21.899 -17.746  0.00  0.00      AP1   
ATOM   3097  CB  ILE A 193      32.601  22.076 -15.726  0.00  0.00      AP1   
ATOM   3098  HB  ILE A 193      32.193  22.707 -14.908  0.00  0.00      AP1   
ATOM   3099  CG2 ILE A 193      32.552  20.541 -15.490  0.00  0.00      AP1   
ATOM   3100 HG21 ILE A 193      33.114  20.260 -14.574  0.00  0.00      AP1   
ATOM   3101 HG22 ILE A 193      31.506  20.180 -15.395  0.00  0.00      AP1   
ATOM   3102 HG23 ILE A 193      32.951  20.071 -16.414  0.00  0.00      AP1   
ATOM   3103  CG1 ILE A 193      34.042  22.590 -15.886  0.00  0.00      AP1   
ATOM   3104 HG11 ILE A 193      34.154  23.672 -15.660  0.00  0.00      AP1   
ATOM   3105 HG12 ILE A 193      34.569  22.021 -15.090  0.00  0.00      AP1   
ATOM   3106  CD  ILE A 193      34.674  22.260 -17.269  0.00  0.00      AP1   
ATOM   3107  HD1 ILE A 193      34.710  21.156 -17.393  0.00  0.00      AP1   
ATOM   3108  HD2 ILE A 193      33.997  22.616 -18.075  0.00  0.00      AP1   
ATOM   3109  HD3 ILE A 193      35.685  22.711 -17.361  0.00  0.00      AP1   
ATOM   3110  C   ILE A 193      30.251  21.744 -16.674  0.00  0.00      AP1   
ATOM   3111  O   ILE A 193      29.952  20.695 -17.198  0.00  0.00      AP1   
ATOM   3112  N   TYR A 194      29.365  22.428 -15.853  0.00  0.00      AP1   
ATOM   3113  HN  TYR A 194      29.617  23.302 -15.446  0.00  0.00      AP1   
ATOM   3114  CA  TYR A 194      27.991  22.068 -15.477  0.00  0.00      AP1   
ATOM   3115  HA  TYR A 194      27.974  21.078 -15.046  0.00  0.00      AP1   
ATOM   3116  CB  TYR A 194      27.279  23.067 -14.470  0.00  0.00      AP1   
ATOM   3117  HB1 TYR A 194      27.985  23.030 -13.613  0.00  0.00      AP1   
ATOM   3118  HB2 TYR A 194      27.286  24.108 -14.859  0.00  0.00      AP1   
ATOM   3119  CG  TYR A 194      25.996  22.699 -13.977  0.00  0.00      AP1   
ATOM   3120  CD1 TYR A 194      25.801  21.816 -12.910  0.00  0.00      AP1   
ATOM   3121  HD1 TYR A 194      26.672  21.426 -12.404  0.00  0.00      AP1   
ATOM   3122  CE1 TYR A 194      24.500  21.358 -12.449  0.00  0.00      AP1   
ATOM   3123  HE1 TYR A 194      24.429  20.650 -11.638  0.00  0.00      AP1   
ATOM   3124  CZ  TYR A 194      23.358  21.749 -13.144  0.00  0.00      AP1   
ATOM   3125  OH  TYR A 194      22.149  21.171 -12.744  0.00  0.00      AP1   
ATOM   3126  HH  TYR A 194      22.194  20.718 -11.898  0.00  0.00      AP1   
ATOM   3127  CD2 TYR A 194      24.779  23.142 -14.582  0.00  0.00      AP1   
ATOM   3128  HD2 TYR A 194      24.805  23.825 -15.419  0.00  0.00      AP1   
ATOM   3129  CE2 TYR A 194      23.481  22.634 -14.233  0.00  0.00      AP1   
ATOM   3130  HE2 TYR A 194      22.619  22.939 -14.808  0.00  0.00      AP1   
ATOM   3131  C   TYR A 194      27.148  22.031 -16.724  0.00  0.00      AP1   
ATOM   3132  O   TYR A 194      26.385  21.085 -16.964  0.00  0.00      AP1   
ATOM   3133  N   SER A 195      27.265  22.996 -17.622  0.00  0.00      AP1   
ATOM   3134  HN  SER A 195      27.909  23.733 -17.431  0.00  0.00      AP1   
ATOM   3135  CA  SER A 195      26.590  23.008 -18.904  0.00  0.00      AP1   
ATOM   3136  HA  SER A 195      25.535  22.943 -18.682  0.00  0.00      AP1   
ATOM   3137  CB  SER A 195      26.909  24.344 -19.711  0.00  0.00      AP1   
ATOM   3138  HB1 SER A 195      26.727  25.318 -19.208  0.00  0.00      AP1   
ATOM   3139  HB2 SER A 195      27.996  24.294 -19.935  0.00  0.00      AP1   
ATOM   3140  OG  SER A 195      26.095  24.467 -20.881  0.00  0.00      AP1   
ATOM   3141  HG1 SER A 195      25.408  25.117 -20.716  0.00  0.00      AP1   
ATOM   3142  C   SER A 195      26.782  21.791 -19.803  0.00  0.00      AP1   
ATOM   3143  O   SER A 195      25.806  21.196 -20.320  0.00  0.00      AP1   
ATOM   3144  N   ARG A 196      28.068  21.362 -19.999  0.00  0.00      AP1   
ATOM   3145  HN  ARG A 196      28.840  21.806 -19.550  0.00  0.00      AP1   
ATOM   3146  CA  ARG A 196      28.294  20.107 -20.770  0.00  0.00      AP1   
ATOM   3147  HA  ARG A 196      27.741  20.229 -21.690  0.00  0.00      AP1   
ATOM   3148  CB  ARG A 196      29.833  20.057 -21.067  0.00  0.00      AP1   
ATOM   3149  HB1 ARG A 196      30.426  19.938 -20.135  0.00  0.00      AP1   
ATOM   3150  HB2 ARG A 196      29.953  19.055 -21.532  0.00  0.00      AP1   
ATOM   3151  CG  ARG A 196      30.367  21.063 -22.082  0.00  0.00      AP1   
ATOM   3152  HG1 ARG A 196      30.606  22.043 -21.615  0.00  0.00      AP1   
ATOM   3153  HG2 ARG A 196      31.395  20.754 -22.371  0.00  0.00      AP1   
ATOM   3154  CD  ARG A 196      29.435  21.435 -23.200  0.00  0.00      AP1   
ATOM   3155  HD1 ARG A 196      28.484  21.811 -22.765  0.00  0.00      AP1   
ATOM   3156  HD2 ARG A 196      29.906  22.284 -23.739  0.00  0.00      AP1   
ATOM   3157  NE  ARG A 196      29.231  20.261 -24.002  0.00  0.00      AP1   
ATOM   3158  HE  ARG A 196      29.986  19.617 -24.129  0.00  0.00      AP1   
ATOM   3159  CZ  ARG A 196      28.087  19.703 -24.369  0.00  0.00      AP1   
ATOM   3160  NH1 ARG A 196      26.932  20.317 -24.267  0.00  0.00      AP1   
ATOM   3161 HH11 ARG A 196      26.036  19.936 -24.494  0.00  0.00      AP1   
ATOM   3162 HH12 ARG A 196      26.828  21.248 -23.916  0.00  0.00      AP1   
ATOM   3163  NH2 ARG A 196      28.236  18.519 -24.904  0.00  0.00      AP1   
ATOM   3164 HH21 ARG A 196      27.448  17.914 -25.027  0.00  0.00      AP1   
ATOM   3165 HH22 ARG A 196      29.149  18.113 -24.931  0.00  0.00      AP1   
ATOM   3166  C   ARG A 196      27.744  18.853 -20.165  0.00  0.00      AP1   
ATOM   3167  O   ARG A 196      27.304  17.960 -20.860  0.00  0.00      AP1   
ATOM   3168  N   VAL A 197      27.952  18.665 -18.823  0.00  0.00      AP1   
ATOM   3169  HN  VAL A 197      28.444  19.324 -18.259  0.00  0.00      AP1   
ATOM   3170  CA  VAL A 197      27.313  17.580 -18.147  0.00  0.00      AP1   
ATOM   3171  HA  VAL A 197      27.515  16.595 -18.543  0.00  0.00      AP1   
ATOM   3172  CB  VAL A 197      27.803  17.636 -16.656  0.00  0.00      AP1   
ATOM   3173  HB  VAL A 197      27.467  18.557 -16.134  0.00  0.00      AP1   
ATOM   3174  CG1 VAL A 197      27.082  16.527 -15.798  0.00  0.00      AP1   
ATOM   3175 HG11 VAL A 197      25.981  16.643 -15.705  0.00  0.00      AP1   
ATOM   3176 HG12 VAL A 197      27.331  15.589 -16.337  0.00  0.00      AP1   
ATOM   3177 HG13 VAL A 197      27.462  16.480 -14.755  0.00  0.00      AP1   
ATOM   3178  CG2 VAL A 197      29.366  17.389 -16.517  0.00  0.00      AP1   
ATOM   3179 HG21 VAL A 197      29.508  17.251 -15.424  0.00  0.00      AP1   
ATOM   3180 HG22 VAL A 197      29.655  16.421 -16.979  0.00  0.00      AP1   
ATOM   3181 HG23 VAL A 197      29.931  18.228 -16.978  0.00  0.00      AP1   
ATOM   3182  C   VAL A 197      25.842  17.623 -18.127  0.00  0.00      AP1   
ATOM   3183  O   VAL A 197      25.104  16.597 -18.239  0.00  0.00      AP1   
ATOM   3184  N   PHE A 198      25.287  18.839 -17.948  0.00  0.00      AP1   
ATOM   3185  HN  PHE A 198      25.939  19.577 -17.798  0.00  0.00      AP1   
ATOM   3186  CA  PHE A 198      23.857  19.150 -17.932  0.00  0.00      AP1   
ATOM   3187  HA  PHE A 198      23.352  18.701 -17.089  0.00  0.00      AP1   
ATOM   3188  CB  PHE A 198      23.524  20.640 -17.624  0.00  0.00      AP1   
ATOM   3189  HB1 PHE A 198      24.092  20.870 -16.697  0.00  0.00      AP1   
ATOM   3190  HB2 PHE A 198      23.815  21.280 -18.484  0.00  0.00      AP1   
ATOM   3191  CG  PHE A 198      22.039  20.922 -17.529  0.00  0.00      AP1   
ATOM   3192  CD1 PHE A 198      21.455  20.764 -16.309  0.00  0.00      AP1   
ATOM   3193  HD1 PHE A 198      22.115  20.440 -15.518  0.00  0.00      AP1   
ATOM   3194  CE1 PHE A 198      20.088  20.992 -16.050  0.00  0.00      AP1   
ATOM   3195  HE1 PHE A 198      19.679  20.986 -15.050  0.00  0.00      AP1   
ATOM   3196  CZ  PHE A 198      19.338  21.299 -17.180  0.00  0.00      AP1   
ATOM   3197  HZ  PHE A 198      18.280  21.487 -17.075  0.00  0.00      AP1   
ATOM   3198  CD2 PHE A 198      21.224  21.287 -18.676  0.00  0.00      AP1   
ATOM   3199  HD2 PHE A 198      21.661  21.306 -19.663  0.00  0.00      AP1   
ATOM   3200  CE2 PHE A 198      19.861  21.425 -18.467  0.00  0.00      AP1   
ATOM   3201  HE2 PHE A 198      19.182  21.819 -19.208  0.00  0.00      AP1   
ATOM   3202  C   PHE A 198      23.135  18.618 -19.152  0.00  0.00      AP1   
ATOM   3203  O   PHE A 198      21.958  18.171 -19.188  0.00  0.00      AP1   
ATOM   3204  N   GLU A 199      23.744  18.740 -20.356  0.00  0.00      AP1   
ATOM   3205  HN  GLU A 199      24.482  19.410 -20.352  0.00  0.00      AP1   
ATOM   3206  CA  GLU A 199      23.200  18.174 -21.595  0.00  0.00      AP1   
ATOM   3207  HA  GLU A 199      22.318  18.790 -21.688  0.00  0.00      AP1   
ATOM   3208  CB  GLU A 199      24.136  18.363 -22.861  0.00  0.00      AP1   
ATOM   3209  HB1 GLU A 199      24.091  19.438 -23.137  0.00  0.00      AP1   
ATOM   3210  HB2 GLU A 199      25.165  18.168 -22.489  0.00  0.00      AP1   
ATOM   3211  CG  GLU A 199      24.100  17.461 -24.111  0.00  0.00      AP1   
ATOM   3212  HG1 GLU A 199      24.280  16.371 -23.991  0.00  0.00      AP1   
ATOM   3213  HG2 GLU A 199      23.070  17.431 -24.527  0.00  0.00      AP1   
ATOM   3214  CD  GLU A 199      24.962  17.985 -25.168  0.00  0.00      AP1   
ATOM   3215  OE1 GLU A 199      25.848  17.245 -25.621  0.00  0.00      AP1   
ATOM   3216  OE2 GLU A 199      24.875  19.154 -25.599  0.00  0.00      AP1   
ATOM   3217  C   GLU A 199      22.656  16.757 -21.480  0.00  0.00      AP1   
ATOM   3218  O   GLU A 199      21.683  16.338 -22.156  0.00  0.00      AP1   
ATOM   3219  N   THR A 200      23.294  15.928 -20.559  0.00  0.00      AP1   
ATOM   3220  HN  THR A 200      24.061  16.283 -20.030  0.00  0.00      AP1   
ATOM   3221  CA  THR A 200      22.984  14.448 -20.376  0.00  0.00      AP1   
ATOM   3222  HA  THR A 200      23.046  13.949 -21.332  0.00  0.00      AP1   
ATOM   3223  CB  THR A 200      23.855  13.701 -19.405  0.00  0.00      AP1   
ATOM   3224  HB  THR A 200      23.568  12.628 -19.403  0.00  0.00      AP1   
ATOM   3225  OG1 THR A 200      23.848  14.291 -18.121  0.00  0.00      AP1   
ATOM   3226  HG1 THR A 200      24.078  15.221 -18.188  0.00  0.00      AP1   
ATOM   3227  CG2 THR A 200      25.290  13.670 -19.855  0.00  0.00      AP1   
ATOM   3228 HG21 THR A 200      25.771  12.924 -19.187  0.00  0.00      AP1   
ATOM   3229 HG22 THR A 200      25.195  13.351 -20.915  0.00  0.00      AP1   
ATOM   3230 HG23 THR A 200      25.899  14.585 -19.687  0.00  0.00      AP1   
ATOM   3231  C   THR A 200      21.512  14.142 -20.025  0.00  0.00      AP1   
ATOM   3232  O   THR A 200      21.023  13.067 -20.266  0.00  0.00      AP1   
ATOM   3233  N   LYS A 201      20.768  15.138 -19.483  0.00  0.00      AP1   
ATOM   3234  HN  LYS A 201      21.208  16.028 -19.396  0.00  0.00      AP1   
ATOM   3235  CA  LYS A 201      19.362  15.103 -19.116  0.00  0.00      AP1   
ATOM   3236  HA  LYS A 201      19.120  14.295 -18.441  0.00  0.00      AP1   
ATOM   3237  CB  LYS A 201      19.146  16.348 -18.137  0.00  0.00      AP1   
ATOM   3238  HB1 LYS A 201      19.489  17.253 -18.682  0.00  0.00      AP1   
ATOM   3239  HB2 LYS A 201      18.073  16.317 -17.854  0.00  0.00      AP1   
ATOM   3240  CG  LYS A 201      20.016  16.331 -16.885  0.00  0.00      AP1   
ATOM   3241  HG1 LYS A 201      21.069  16.480 -17.207  0.00  0.00      AP1   
ATOM   3242  HG2 LYS A 201      19.709  17.252 -16.346  0.00  0.00      AP1   
ATOM   3243  CD  LYS A 201      19.858  15.118 -15.885  0.00  0.00      AP1   
ATOM   3244  HD1 LYS A 201      20.289  14.282 -16.478  0.00  0.00      AP1   
ATOM   3245  HD2 LYS A 201      20.506  15.379 -15.021  0.00  0.00      AP1   
ATOM   3246  CE  LYS A 201      18.437  14.789 -15.526  0.00  0.00      AP1   
ATOM   3247  HE1 LYS A 201      17.880  14.685 -16.482  0.00  0.00      AP1   
ATOM   3248  HE2 LYS A 201      18.328  13.830 -14.977  0.00  0.00      AP1   
ATOM   3249  NZ  LYS A 201      17.772  15.844 -14.731  0.00  0.00      AP1   
ATOM   3250  HZ1 LYS A 201      16.797  15.549 -14.522  0.00  0.00      AP1   
ATOM   3251  HZ2 LYS A 201      18.333  15.940 -13.860  0.00  0.00      AP1   
ATOM   3252  HZ3 LYS A 201      17.740  16.752 -15.237  0.00  0.00      AP1   
ATOM   3253  C   LYS A 201      18.421  15.033 -20.238  0.00  0.00      AP1   
ATOM   3254  O   LYS A 201      17.261  14.607 -20.065  0.00  0.00      AP1   
ATOM   3255  N   TYR A 202      18.861  15.366 -21.496  0.00  0.00      AP1   
ATOM   3256  HN  TYR A 202      19.813  15.643 -21.604  0.00  0.00      AP1   
ATOM   3257  CA  TYR A 202      18.056  15.228 -22.668  0.00  0.00      AP1   
ATOM   3258  HA  TYR A 202      17.015  15.089 -22.417  0.00  0.00      AP1   
ATOM   3259  CB  TYR A 202      18.286  16.499 -23.575  0.00  0.00      AP1   
ATOM   3260  HB1 TYR A 202      19.360  16.500 -23.857  0.00  0.00      AP1   
ATOM   3261  HB2 TYR A 202      17.700  16.493 -24.520  0.00  0.00      AP1   
ATOM   3262  CG  TYR A 202      17.944  17.801 -22.872  0.00  0.00      AP1   
ATOM   3263  CD1 TYR A 202      16.586  18.225 -22.788  0.00  0.00      AP1   
ATOM   3264  HD1 TYR A 202      15.844  17.572 -23.224  0.00  0.00      AP1   
ATOM   3265  CE1 TYR A 202      16.303  19.556 -22.388  0.00  0.00      AP1   
ATOM   3266  HE1 TYR A 202      15.290  19.916 -22.290  0.00  0.00      AP1   
ATOM   3267  CZ  TYR A 202      17.349  20.376 -21.873  0.00  0.00      AP1   
ATOM   3268  OH  TYR A 202      17.032  21.616 -21.393  0.00  0.00      AP1   
ATOM   3269  HH  TYR A 202      16.173  21.817 -21.772  0.00  0.00      AP1   
ATOM   3270  CD2 TYR A 202      18.981  18.655 -22.364  0.00  0.00      AP1   
ATOM   3271  HD2 TYR A 202      19.980  18.256 -22.462  0.00  0.00      AP1   
ATOM   3272  CE2 TYR A 202      18.706  19.872 -21.866  0.00  0.00      AP1   
ATOM   3273  HE2 TYR A 202      19.542  20.481 -21.557  0.00  0.00      AP1   
ATOM   3274  C   TYR A 202      18.315  14.001 -23.450  0.00  0.00      AP1   
ATOM   3275  O   TYR A 202      17.790  13.776 -24.533  0.00  0.00      AP1   
ATOM   3276  N   SER A 203      19.174  13.109 -22.933  0.00  0.00      AP1   
ATOM   3277  HN  SER A 203      19.661  13.240 -22.073  0.00  0.00      AP1   
ATOM   3278  CA  SER A 203      19.428  11.904 -23.662  0.00  0.00      AP1   
ATOM   3279  HA  SER A 203      18.623  11.725 -24.359  0.00  0.00      AP1   
ATOM   3280  CB  SER A 203      20.754  11.805 -24.418  0.00  0.00      AP1   
ATOM   3281  HB1 SER A 203      20.783  10.880 -25.033  0.00  0.00      AP1   
ATOM   3282  HB2 SER A 203      20.738  12.657 -25.130  0.00  0.00      AP1   
ATOM   3283  OG  SER A 203      21.931  11.988 -23.712  0.00  0.00      AP1   
ATOM   3284  HG1 SER A 203      22.129  11.173 -23.245  0.00  0.00      AP1   
ATOM   3285  C   SER A 203      19.473  10.641 -22.787  0.00  0.00      AP1   
ATOM   3286  O   SER A 203      19.166   9.502 -23.230  0.00  0.00      AP1   
ATOM   3287  N   ASP A 204      19.767  10.814 -21.507  0.00  0.00      AP1   
ATOM   3288  HN  ASP A 204      20.021  11.764 -21.344  0.00  0.00      AP1   
ATOM   3289  CA  ASP A 204      19.996   9.840 -20.422  0.00  0.00      AP1   
ATOM   3290  HA  ASP A 204      19.560   8.903 -20.736  0.00  0.00      AP1   
ATOM   3291  CB  ASP A 204      21.566   9.651 -20.297  0.00  0.00      AP1   
ATOM   3292  HB1 ASP A 204      21.969  10.681 -20.191  0.00  0.00      AP1   
ATOM   3293  HB2 ASP A 204      21.971   9.080 -19.434  0.00  0.00      AP1   
ATOM   3294  CG  ASP A 204      22.117   9.111 -21.594  0.00  0.00      AP1   
ATOM   3295  OD1 ASP A 204      22.072   7.862 -21.868  0.00  0.00      AP1   
ATOM   3296  OD2 ASP A 204      22.639   9.838 -22.442  0.00  0.00      AP1   
ATOM   3297  C   ASP A 204      19.505  10.182 -19.041  0.00  0.00      AP1   
ATOM   3298  O   ASP A 204      20.324  10.273 -18.071  0.00  0.00      AP1   
ATOM   3299  N   VAL A 205      18.236  10.409 -18.876  0.00  0.00      AP1   
ATOM   3300  HN  VAL A 205      17.532  10.233 -19.560  0.00  0.00      AP1   
ATOM   3301  CA  VAL A 205      17.630  10.772 -17.603  0.00  0.00      AP1   
ATOM   3302  HA  VAL A 205      18.209  11.588 -17.196  0.00  0.00      AP1   
ATOM   3303  CB  VAL A 205      16.127  11.368 -17.606  0.00  0.00      AP1   
ATOM   3304  HB  VAL A 205      16.105  12.386 -18.049  0.00  0.00      AP1   
ATOM   3305  CG1 VAL A 205      15.151  10.464 -18.469  0.00  0.00      AP1   
ATOM   3306 HG11 VAL A 205      15.243  10.552 -19.573  0.00  0.00      AP1   
ATOM   3307 HG12 VAL A 205      15.224   9.377 -18.251  0.00  0.00      AP1   
ATOM   3308 HG13 VAL A 205      14.101  10.736 -18.226  0.00  0.00      AP1   
ATOM   3309  CG2 VAL A 205      15.669  11.625 -16.150  0.00  0.00      AP1   
ATOM   3310 HG21 VAL A 205      14.918  12.411 -15.917  0.00  0.00      AP1   
ATOM   3311 HG22 VAL A 205      15.266  10.625 -15.881  0.00  0.00      AP1   
ATOM   3312 HG23 VAL A 205      16.528  11.879 -15.493  0.00  0.00      AP1   
ATOM   3313  C   VAL A 205      17.765   9.625 -16.619  0.00  0.00      AP1   
ATOM   3314  O   VAL A 205      17.910   9.835 -15.451  0.00  0.00      AP1   
ATOM   3315  N   VAL A 206      17.721   8.341 -17.159  0.00  0.00      AP1   
ATOM   3316  HN  VAL A 206      17.695   8.170 -18.140  0.00  0.00      AP1   
ATOM   3317  CA  VAL A 206      17.499   7.125 -16.403  0.00  0.00      AP1   
ATOM   3318  HA  VAL A 206      16.608   7.277 -15.812  0.00  0.00      AP1   
ATOM   3319  CB  VAL A 206      17.022   6.071 -17.374  0.00  0.00      AP1   
ATOM   3320  HB  VAL A 206      17.801   5.888 -18.144  0.00  0.00      AP1   
ATOM   3321  CG1 VAL A 206      16.774   4.724 -16.739  0.00  0.00      AP1   
ATOM   3322 HG11 VAL A 206      16.340   4.032 -17.492  0.00  0.00      AP1   
ATOM   3323 HG12 VAL A 206      17.650   4.298 -16.205  0.00  0.00      AP1   
ATOM   3324 HG13 VAL A 206      16.030   4.845 -15.922  0.00  0.00      AP1   
ATOM   3325  CG2 VAL A 206      15.796   6.538 -18.087  0.00  0.00      AP1   
ATOM   3326 HG21 VAL A 206      15.560   5.617 -18.664  0.00  0.00      AP1   
ATOM   3327 HG22 VAL A 206      15.071   6.793 -17.285  0.00  0.00      AP1   
ATOM   3328 HG23 VAL A 206      16.044   7.417 -18.720  0.00  0.00      AP1   
ATOM   3329  C   VAL A 206      18.566   6.777 -15.467  0.00  0.00      AP1   
ATOM   3330  O   VAL A 206      18.406   6.293 -14.354  0.00  0.00      AP1   
ATOM   3331  N   ILE A 207      19.825   6.898 -15.893  0.00  0.00      AP1   
ATOM   3332  HN  ILE A 207      20.012   7.166 -16.835  0.00  0.00      AP1   
ATOM   3333  CA  ILE A 207      20.920   6.707 -14.965  0.00  0.00      AP1   
ATOM   3334  HA  ILE A 207      20.762   5.782 -14.431  0.00  0.00      AP1   
ATOM   3335  CB  ILE A 207      22.288   6.689 -15.666  0.00  0.00      AP1   
ATOM   3336  HB  ILE A 207      22.316   5.866 -16.412  0.00  0.00      AP1   
ATOM   3337  CG2 ILE A 207      22.505   8.048 -16.400  0.00  0.00      AP1   
ATOM   3338 HG21 ILE A 207      21.617   8.396 -16.970  0.00  0.00      AP1   
ATOM   3339 HG22 ILE A 207      22.893   8.906 -15.810  0.00  0.00      AP1   
ATOM   3340 HG23 ILE A 207      23.250   7.925 -17.214  0.00  0.00      AP1   
ATOM   3341  CG1 ILE A 207      23.523   6.329 -14.749  0.00  0.00      AP1   
ATOM   3342 HG11 ILE A 207      23.643   7.186 -14.052  0.00  0.00      AP1   
ATOM   3343 HG12 ILE A 207      23.199   5.428 -14.185  0.00  0.00      AP1   
ATOM   3344  CD  ILE A 207      24.783   6.130 -15.548  0.00  0.00      AP1   
ATOM   3345  HD1 ILE A 207      25.213   7.100 -15.879  0.00  0.00      AP1   
ATOM   3346  HD2 ILE A 207      25.540   5.615 -14.919  0.00  0.00      AP1   
ATOM   3347  HD3 ILE A 207      24.505   5.411 -16.348  0.00  0.00      AP1   
ATOM   3348  C   ILE A 207      20.867   7.668 -13.799  0.00  0.00      AP1   
ATOM   3349  O   ILE A 207      21.064   7.186 -12.642  0.00  0.00      AP1   
ATOM   3350  N   TRP A 208      20.534   8.998 -13.875  0.00  0.00      AP1   
ATOM   3351  HN  TRP A 208      20.186   9.368 -14.733  0.00  0.00      AP1   
ATOM   3352  CA  TRP A 208      20.437   9.967 -12.838  0.00  0.00      AP1   
ATOM   3353  HA  TRP A 208      21.366   9.715 -12.350  0.00  0.00      AP1   
ATOM   3354  CB  TRP A 208      20.383  11.434 -13.302  0.00  0.00      AP1   
ATOM   3355  HB1 TRP A 208      19.442  11.733 -13.812  0.00  0.00      AP1   
ATOM   3356  HB2 TRP A 208      20.331  11.954 -12.321  0.00  0.00      AP1   
ATOM   3357  CG  TRP A 208      21.475  11.974 -14.126  0.00  0.00      AP1   
ATOM   3358  CD1 TRP A 208      21.342  12.032 -15.457  0.00  0.00      AP1   
ATOM   3359  HD1 TRP A 208      20.584  11.450 -15.961  0.00  0.00      AP1   
ATOM   3360  NE1 TRP A 208      22.484  12.670 -16.013  0.00  0.00      AP1   
ATOM   3361  HE1 TRP A 208      22.360  13.318 -16.732  0.00  0.00      AP1   
ATOM   3362  CE2 TRP A 208      23.277  13.099 -14.977  0.00  0.00      AP1   
ATOM   3363  CD2 TRP A 208      22.753  12.478 -13.796  0.00  0.00      AP1   
ATOM   3364  CE3 TRP A 208      23.438  12.610 -12.594  0.00  0.00      AP1   
ATOM   3365  HE3 TRP A 208      23.021  12.145 -11.713  0.00  0.00      AP1   
ATOM   3366  CZ3 TRP A 208      24.686  13.276 -12.532  0.00  0.00      AP1   
ATOM   3367  HZ3 TRP A 208      25.255  13.349 -11.616  0.00  0.00      AP1   
ATOM   3368  CZ2 TRP A 208      24.521  13.642 -14.980  0.00  0.00      AP1   
ATOM   3369  HZ2 TRP A 208      25.000  13.971 -15.890  0.00  0.00      AP1   
ATOM   3370  CH2 TRP A 208      25.230  13.670 -13.787  0.00  0.00      AP1   
ATOM   3371  HH2 TRP A 208      26.235  14.038 -13.641  0.00  0.00      AP1   
ATOM   3372  C   TRP A 208      19.381   9.698 -11.746  0.00  0.00      AP1   
ATOM   3373  O   TRP A 208      19.654   9.958 -10.572  0.00  0.00      AP1   
ATOM   3374  N   THR A 209      18.163   9.178 -12.053  0.00  0.00      AP1   
ATOM   3375  HN  THR A 209      18.017   8.874 -12.991  0.00  0.00      AP1   
ATOM   3376  CA  THR A 209      17.184   8.703 -11.002  0.00  0.00      AP1   
ATOM   3377  HA  THR A 209      17.075   9.480 -10.260  0.00  0.00      AP1   
ATOM   3378  CB  THR A 209      15.879   8.081 -11.543  0.00  0.00      AP1   
ATOM   3379  HB  THR A 209      15.498   7.357 -10.791  0.00  0.00      AP1   
ATOM   3380  OG1 THR A 209      16.045   7.403 -12.749  0.00  0.00      AP1   
ATOM   3381  HG1 THR A 209      16.264   6.486 -12.566  0.00  0.00      AP1   
ATOM   3382  CG2 THR A 209      14.844   9.204 -11.819  0.00  0.00      AP1   
ATOM   3383 HG21 THR A 209      15.039   9.792 -12.741  0.00  0.00      AP1   
ATOM   3384 HG22 THR A 209      13.840   8.752 -11.963  0.00  0.00      AP1   
ATOM   3385 HG23 THR A 209      14.854   9.809 -10.887  0.00  0.00      AP1   
ATOM   3386  C   THR A 209      17.917   7.593 -10.197  0.00  0.00      AP1   
ATOM   3387  O   THR A 209      17.886   7.538  -8.934  0.00  0.00      AP1   
ATOM   3388  N   TYR A 210      18.757   6.721 -10.844  0.00  0.00      AP1   
ATOM   3389  HN  TYR A 210      18.788   6.737 -11.841  0.00  0.00      AP1   
ATOM   3390  CA  TYR A 210      19.461   5.755 -10.118  0.00  0.00      AP1   
ATOM   3391  HA  TYR A 210      18.767   5.319  -9.415  0.00  0.00      AP1   
ATOM   3392  CB  TYR A 210      19.930   4.529 -11.012  0.00  0.00      AP1   
ATOM   3393  HB1 TYR A 210      19.032   4.192 -11.571  0.00  0.00      AP1   
ATOM   3394  HB2 TYR A 210      20.758   4.929 -11.637  0.00  0.00      AP1   
ATOM   3395  CG  TYR A 210      20.632   3.420 -10.273  0.00  0.00      AP1   
ATOM   3396  CD1 TYR A 210      19.995   2.865  -9.091  0.00  0.00      AP1   
ATOM   3397  HD1 TYR A 210      19.071   3.240  -8.678  0.00  0.00      AP1   
ATOM   3398  CE1 TYR A 210      20.545   1.736  -8.492  0.00  0.00      AP1   
ATOM   3399  HE1 TYR A 210      20.036   1.227  -7.687  0.00  0.00      AP1   
ATOM   3400  CZ  TYR A 210      21.719   1.229  -9.038  0.00  0.00      AP1   
ATOM   3401  OH  TYR A 210      22.155   0.034  -8.408  0.00  0.00      AP1   
ATOM   3402  HH  TYR A 210      22.986  -0.179  -8.839  0.00  0.00      AP1   
ATOM   3403  CD2 TYR A 210      21.891   2.949 -10.674  0.00  0.00      AP1   
ATOM   3404  HD2 TYR A 210      22.423   3.390 -11.504  0.00  0.00      AP1   
ATOM   3405  CE2 TYR A 210      22.390   1.808 -10.080  0.00  0.00      AP1   
ATOM   3406  HE2 TYR A 210      23.357   1.480 -10.429  0.00  0.00      AP1   
ATOM   3407  C   TYR A 210      20.598   6.333  -9.258  0.00  0.00      AP1   
ATOM   3408  O   TYR A 210      20.722   5.968  -8.090  0.00  0.00      AP1   
ATOM   3409  N   LEU A 211      21.352   7.377  -9.712  0.00  0.00      AP1   
ATOM   3410  HN  LEU A 211      21.190   7.799 -10.601  0.00  0.00      AP1   
ATOM   3411  CA  LEU A 211      22.379   8.080  -8.996  0.00  0.00      AP1   
ATOM   3412  HA  LEU A 211      22.998   7.254  -8.680  0.00  0.00      AP1   
ATOM   3413  CB  LEU A 211      23.083   9.013 -10.015  0.00  0.00      AP1   
ATOM   3414  HB1 LEU A 211      22.251   9.465 -10.596  0.00  0.00      AP1   
ATOM   3415  HB2 LEU A 211      23.639   9.808  -9.472  0.00  0.00      AP1   
ATOM   3416  CG  LEU A 211      24.014   8.240 -11.049  0.00  0.00      AP1   
ATOM   3417  HG  LEU A 211      23.533   7.355 -11.518  0.00  0.00      AP1   
ATOM   3418  CD1 LEU A 211      24.474   9.303 -12.118  0.00  0.00      AP1   
ATOM   3419 HD11 LEU A 211      24.824   8.778 -13.032  0.00  0.00      AP1   
ATOM   3420 HD12 LEU A 211      23.627   9.989 -12.331  0.00  0.00      AP1   
ATOM   3421 HD13 LEU A 211      25.175  10.096 -11.781  0.00  0.00      AP1   
ATOM   3422  CD2 LEU A 211      25.374   7.823 -10.303  0.00  0.00      AP1   
ATOM   3423 HD21 LEU A 211      25.835   7.041 -10.943  0.00  0.00      AP1   
ATOM   3424 HD22 LEU A 211      26.048   8.702 -10.217  0.00  0.00      AP1   
ATOM   3425 HD23 LEU A 211      25.208   7.404  -9.288  0.00  0.00      AP1   
ATOM   3426  C   LEU A 211      21.899   8.690  -7.676  0.00  0.00      AP1   
ATOM   3427  O   LEU A 211      22.444   8.486  -6.617  0.00  0.00      AP1   
ATOM   3428  N   LYS A 212      20.629   9.160  -7.728  0.00  0.00      AP1   
ATOM   3429  HN  LYS A 212      20.159   9.167  -8.607  0.00  0.00      AP1   
ATOM   3430  CA  LYS A 212      19.883   9.524  -6.591  0.00  0.00      AP1   
ATOM   3431  HA  LYS A 212      20.538  10.174  -6.029  0.00  0.00      AP1   
ATOM   3432  CB  LYS A 212      18.514  10.214  -6.893  0.00  0.00      AP1   
ATOM   3433  HB1 LYS A 212      17.838   9.584  -7.511  0.00  0.00      AP1   
ATOM   3434  HB2 LYS A 212      18.049  10.396  -5.901  0.00  0.00      AP1   
ATOM   3435  CG  LYS A 212      18.526  11.576  -7.665  0.00  0.00      AP1   
ATOM   3436  HG1 LYS A 212      19.032  11.430  -8.643  0.00  0.00      AP1   
ATOM   3437  HG2 LYS A 212      17.455  11.782  -7.877  0.00  0.00      AP1   
ATOM   3438  CD  LYS A 212      19.062  12.672  -6.766  0.00  0.00      AP1   
ATOM   3439  HD1 LYS A 212      18.624  12.399  -5.782  0.00  0.00      AP1   
ATOM   3440  HD2 LYS A 212      20.171  12.620  -6.715  0.00  0.00      AP1   
ATOM   3441  CE  LYS A 212      18.555  14.103  -7.099  0.00  0.00      AP1   
ATOM   3442  HE1 LYS A 212      17.446  14.064  -7.146  0.00  0.00      AP1   
ATOM   3443  HE2 LYS A 212      18.942  14.876  -6.401  0.00  0.00      AP1   
ATOM   3444  NZ  LYS A 212      19.007  14.415  -8.507  0.00  0.00      AP1   
ATOM   3445  HZ1 LYS A 212      19.991  14.752  -8.517  0.00  0.00      AP1   
ATOM   3446  HZ2 LYS A 212      18.992  13.521  -9.038  0.00  0.00      AP1   
ATOM   3447  HZ3 LYS A 212      18.339  15.073  -8.957  0.00  0.00      AP1   
ATOM   3448  C   LYS A 212      19.656   8.428  -5.475  0.00  0.00      AP1   
ATOM   3449  O   LYS A 212      19.874   8.606  -4.322  0.00  0.00      AP1   
ATOM   3450  N   ASN A 213      19.357   7.182  -5.881  0.00  0.00      AP1   
ATOM   3451  HN  ASN A 213      19.262   6.872  -6.824  0.00  0.00      AP1   
ATOM   3452  CA  ASN A 213      19.304   6.022  -5.030  0.00  0.00      AP1   
ATOM   3453  HA  ASN A 213      18.816   6.317  -4.114  0.00  0.00      AP1   
ATOM   3454  CB  ASN A 213      18.626   4.771  -5.698  0.00  0.00      AP1   
ATOM   3455  HB1 ASN A 213      19.175   4.666  -6.658  0.00  0.00      AP1   
ATOM   3456  HB2 ASN A 213      18.848   3.826  -5.158  0.00  0.00      AP1   
ATOM   3457  CG  ASN A 213      17.109   4.909  -5.946  0.00  0.00      AP1   
ATOM   3458  OD1 ASN A 213      16.464   5.693  -5.295  0.00  0.00      AP1   
ATOM   3459  ND2 ASN A 213      16.539   4.160  -6.852  0.00  0.00      AP1   
ATOM   3460 HD21 ASN A 213      17.019   3.582  -7.513  0.00  0.00      AP1   
ATOM   3461 HD22 ASN A 213      15.546   4.068  -6.790  0.00  0.00      AP1   
ATOM   3462  C   ASN A 213      20.730   5.658  -4.491  0.00  0.00      AP1   
ATOM   3463  O   ASN A 213      20.862   4.973  -3.508  0.00  0.00      AP1   
ATOM   3464  N   MET A 214      21.800   6.108  -5.200  0.00  0.00      AP1   
ATOM   3465  HN  MET A 214      21.689   6.734  -5.968  0.00  0.00      AP1   
ATOM   3466  CA  MET A 214      23.172   5.834  -4.830  0.00  0.00      AP1   
ATOM   3467  HA  MET A 214      23.151   4.933  -4.235  0.00  0.00      AP1   
ATOM   3468  CB  MET A 214      24.108   5.465  -6.080  0.00  0.00      AP1   
ATOM   3469  HB1 MET A 214      24.277   6.411  -6.638  0.00  0.00      AP1   
ATOM   3470  HB2 MET A 214      25.096   5.208  -5.641  0.00  0.00      AP1   
ATOM   3471  CG  MET A 214      23.634   4.301  -6.996  0.00  0.00      AP1   
ATOM   3472  HG1 MET A 214      23.885   3.359  -6.463  0.00  0.00      AP1   
ATOM   3473  HG2 MET A 214      22.531   4.354  -7.112  0.00  0.00      AP1   
ATOM   3474  SD  MET A 214      24.429   4.251  -8.630  0.00  0.00      AP1   
ATOM   3475  CE  MET A 214      25.783   3.169  -8.109  0.00  0.00      AP1   
ATOM   3476  HE1 MET A 214      26.455   2.904  -8.953  0.00  0.00      AP1   
ATOM   3477  HE2 MET A 214      26.400   3.697  -7.351  0.00  0.00      AP1   
ATOM   3478  HE3 MET A 214      25.392   2.224  -7.677  0.00  0.00      AP1   
ATOM   3479  C   MET A 214      23.774   6.877  -3.944  0.00  0.00      AP1   
ATOM   3480  O   MET A 214      24.862   6.736  -3.364  0.00  0.00      AP1   
ATOM   3481  N   SER A 215      23.091   7.991  -3.805  0.00  0.00      AP1   
ATOM   3482  HN  SER A 215      22.285   8.022  -4.392  0.00  0.00      AP1   
ATOM   3483  CA  SER A 215      23.321   9.134  -2.974  0.00  0.00      AP1   
ATOM   3484  HA  SER A 215      22.372   9.637  -2.861  0.00  0.00      AP1   
ATOM   3485  CB  SER A 215      23.805   8.770  -1.550  0.00  0.00      AP1   
ATOM   3486  HB1 SER A 215      23.101   7.937  -1.336  0.00  0.00      AP1   
ATOM   3487  HB2 SER A 215      24.819   8.327  -1.457  0.00  0.00      AP1   
ATOM   3488  OG  SER A 215      23.531   9.848  -0.599  0.00  0.00      AP1   
ATOM   3489  HG1 SER A 215      23.805  10.699  -0.948  0.00  0.00      AP1   
ATOM   3490  C   SER A 215      24.225  10.192  -3.631  0.00  0.00      AP1   
ATOM   3491  O   SER A 215      24.956  10.937  -2.965  0.00  0.00      AP1   
ATOM   3492  N   THR A 216      24.264  10.291  -4.936  0.00  0.00      AP1   
ATOM   3493  HN  THR A 216      23.776   9.584  -5.442  0.00  0.00      AP1   
ATOM   3494  CA  THR A 216      25.014  11.329  -5.669  0.00  0.00      AP1   
ATOM   3495  HA  THR A 216      25.282  12.137  -5.005  0.00  0.00      AP1   
ATOM   3496  CB  THR A 216      26.347  10.707  -6.237  0.00  0.00      AP1   
ATOM   3497  HB  THR A 216      26.713   9.969  -5.492  0.00  0.00      AP1   
ATOM   3498  OG1 THR A 216      27.279  11.593  -6.690  0.00  0.00      AP1   
ATOM   3499  HG1 THR A 216      28.093  11.120  -6.878  0.00  0.00      AP1   
ATOM   3500  CG2 THR A 216      26.052   9.784  -7.457  0.00  0.00      AP1   
ATOM   3501 HG21 THR A 216      27.038   9.364  -7.749  0.00  0.00      AP1   
ATOM   3502 HG22 THR A 216      25.375   8.939  -7.206  0.00  0.00      AP1   
ATOM   3503 HG23 THR A 216      25.629  10.332  -8.326  0.00  0.00      AP1   
ATOM   3504  C   THR A 216      24.252  11.997  -6.681  0.00  0.00      AP1   
ATOM   3505  O   THR A 216      23.206  11.507  -7.117  0.00  0.00      AP1   
ATOM   3506  N   ASP A 217      24.726  13.174  -7.092  0.00  0.00      AP1   
ATOM   3507  HN  ASP A 217      25.662  13.452  -6.892  0.00  0.00      AP1   
ATOM   3508  CA  ASP A 217      23.848  14.033  -7.891  0.00  0.00      AP1   
ATOM   3509  HA  ASP A 217      23.356  13.314  -8.528  0.00  0.00      AP1   
ATOM   3510  CB  ASP A 217      22.942  14.905  -6.873  0.00  0.00      AP1   
ATOM   3511  HB1 ASP A 217      22.565  14.180  -6.119  0.00  0.00      AP1   
ATOM   3512  HB2 ASP A 217      23.573  15.691  -6.406  0.00  0.00      AP1   
ATOM   3513  CG  ASP A 217      21.721  15.610  -7.541  0.00  0.00      AP1   
ATOM   3514  OD1 ASP A 217      21.021  16.376  -6.874  0.00  0.00      AP1   
ATOM   3515  OD2 ASP A 217      21.481  15.432  -8.815  0.00  0.00      AP1   
ATOM   3516  C   ASP A 217      24.702  14.934  -8.693  0.00  0.00      AP1   
ATOM   3517  O   ASP A 217      25.877  14.959  -8.520  0.00  0.00      AP1   
ATOM   3518  N   LEU A 218      24.081  15.711  -9.586  0.00  0.00      AP1   
ATOM   3519  HN  LEU A 218      23.097  15.655  -9.732  0.00  0.00      AP1   
ATOM   3520  CA  LEU A 218      24.625  16.670 -10.477  0.00  0.00      AP1   
ATOM   3521  HA  LEU A 218      25.143  15.952 -11.095  0.00  0.00      AP1   
ATOM   3522  CB  LEU A 218      23.549  17.625 -11.192  0.00  0.00      AP1   
ATOM   3523  HB1 LEU A 218      22.683  17.667 -10.498  0.00  0.00      AP1   
ATOM   3524  HB2 LEU A 218      23.936  18.654 -11.359  0.00  0.00      AP1   
ATOM   3525  CG  LEU A 218      23.131  16.965 -12.554  0.00  0.00      AP1   
ATOM   3526  HG  LEU A 218      23.035  15.875 -12.363  0.00  0.00      AP1   
ATOM   3527  CD1 LEU A 218      21.866  17.632 -12.992  0.00  0.00      AP1   
ATOM   3528 HD11 LEU A 218      21.169  17.865 -12.158  0.00  0.00      AP1   
ATOM   3529 HD12 LEU A 218      22.064  18.587 -13.523  0.00  0.00      AP1   
ATOM   3530 HD13 LEU A 218      21.362  16.987 -13.743  0.00  0.00      AP1   
ATOM   3531  CD2 LEU A 218      24.160  17.144 -13.629  0.00  0.00      AP1   
ATOM   3532 HD21 LEU A 218      23.756  16.943 -14.644  0.00  0.00      AP1   
ATOM   3533 HD22 LEU A 218      24.423  18.222 -13.563  0.00  0.00      AP1   
ATOM   3534 HD23 LEU A 218      25.033  16.499 -13.393  0.00  0.00      AP1   
ATOM   3535  C   LEU A 218      25.804  17.559 -10.010  0.00  0.00      AP1   
ATOM   3536  O   LEU A 218      26.966  17.396 -10.401  0.00  0.00      AP1   
ATOM   3537  N   MET A 219      25.558  18.512  -9.075  0.00  0.00      AP1   
ATOM   3538  HN  MET A 219      24.643  18.563  -8.682  0.00  0.00      AP1   
ATOM   3539  CA  MET A 219      26.537  19.312  -8.470  0.00  0.00      AP1   
ATOM   3540  HA  MET A 219      26.902  19.925  -9.281  0.00  0.00      AP1   
ATOM   3541  CB  MET A 219      25.913  20.218  -7.338  0.00  0.00      AP1   
ATOM   3542  HB1 MET A 219      25.353  19.602  -6.602  0.00  0.00      AP1   
ATOM   3543  HB2 MET A 219      26.709  20.812  -6.840  0.00  0.00      AP1   
ATOM   3544  CG  MET A 219      24.795  21.266  -7.823  0.00  0.00      AP1   
ATOM   3545  HG1 MET A 219      24.006  20.658  -8.314  0.00  0.00      AP1   
ATOM   3546  HG2 MET A 219      24.400  21.856  -6.969  0.00  0.00      AP1   
ATOM   3547  SD  MET A 219      25.545  22.451  -8.945  0.00  0.00      AP1   
ATOM   3548  CE  MET A 219      24.134  23.682  -8.670  0.00  0.00      AP1   
ATOM   3549  HE1 MET A 219      24.282  24.582  -9.304  0.00  0.00      AP1   
ATOM   3550  HE2 MET A 219      23.091  23.324  -8.806  0.00  0.00      AP1   
ATOM   3551  HE3 MET A 219      24.242  23.930  -7.592  0.00  0.00      AP1   
ATOM   3552  C   MET A 219      27.817  18.597  -7.917  0.00  0.00      AP1   
ATOM   3553  O   MET A 219      28.973  18.900  -8.148  0.00  0.00      AP1   
ATOM   3554  N   ILE A 220      27.610  17.413  -7.210  0.00  0.00      AP1   
ATOM   3555  HN  ILE A 220      26.660  17.150  -7.058  0.00  0.00      AP1   
ATOM   3556  CA  ILE A 220      28.684  16.584  -6.746  0.00  0.00      AP1   
ATOM   3557  HA  ILE A 220      29.264  17.154  -6.036  0.00  0.00      AP1   
ATOM   3558  CB  ILE A 220      28.026  15.384  -5.997  0.00  0.00      AP1   
ATOM   3559  HB  ILE A 220      27.549  14.723  -6.752  0.00  0.00      AP1   
ATOM   3560  CG2 ILE A 220      29.065  14.517  -5.178  0.00  0.00      AP1   
ATOM   3561 HG21 ILE A 220      29.782  14.107  -5.921  0.00  0.00      AP1   
ATOM   3562 HG22 ILE A 220      29.662  15.145  -4.483  0.00  0.00      AP1   
ATOM   3563 HG23 ILE A 220      28.451  13.690  -4.761  0.00  0.00      AP1   
ATOM   3564  CG1 ILE A 220      27.010  15.964  -4.929  0.00  0.00      AP1   
ATOM   3565 HG11 ILE A 220      27.551  16.823  -4.477  0.00  0.00      AP1   
ATOM   3566 HG12 ILE A 220      26.052  16.350  -5.338  0.00  0.00      AP1   
ATOM   3567  CD  ILE A 220      26.533  15.046  -3.765  0.00  0.00      AP1   
ATOM   3568  HD1 ILE A 220      25.792  15.611  -3.160  0.00  0.00      AP1   
ATOM   3569  HD2 ILE A 220      25.982  14.094  -3.920  0.00  0.00      AP1   
ATOM   3570  HD3 ILE A 220      27.364  14.582  -3.192  0.00  0.00      AP1   
ATOM   3571  C   ILE A 220      29.631  15.947  -7.772  0.00  0.00      AP1   
ATOM   3572  O   ILE A 220      30.887  16.015  -7.677  0.00  0.00      AP1   
ATOM   3573  N   ILE A 221      28.960  15.405  -8.880  0.00  0.00      AP1   
ATOM   3574  HN  ILE A 221      27.966  15.327  -8.895  0.00  0.00      AP1   
ATOM   3575  CA  ILE A 221      29.602  14.941 -10.055  0.00  0.00      AP1   
ATOM   3576  HA  ILE A 221      30.341  14.270  -9.643  0.00  0.00      AP1   
ATOM   3577  CB  ILE A 221      28.516  14.230 -10.957  0.00  0.00      AP1   
ATOM   3578  HB  ILE A 221      27.663  14.932 -11.070  0.00  0.00      AP1   
ATOM   3579  CG2 ILE A 221      29.087  13.904 -12.440  0.00  0.00      AP1   
ATOM   3580 HG21 ILE A 221      30.066  13.397 -12.297  0.00  0.00      AP1   
ATOM   3581 HG22 ILE A 221      28.325  13.350 -13.028  0.00  0.00      AP1   
ATOM   3582 HG23 ILE A 221      29.198  14.903 -12.912  0.00  0.00      AP1   
ATOM   3583  CG1 ILE A 221      27.928  12.982 -10.329  0.00  0.00      AP1   
ATOM   3584 HG11 ILE A 221      27.426  13.153  -9.353  0.00  0.00      AP1   
ATOM   3585 HG12 ILE A 221      27.092  12.647 -10.979  0.00  0.00      AP1   
ATOM   3586  CD  ILE A 221      28.839  11.781 -10.314  0.00  0.00      AP1   
ATOM   3587  HD1 ILE A 221      29.126  11.467 -11.341  0.00  0.00      AP1   
ATOM   3588  HD2 ILE A 221      29.814  12.073  -9.869  0.00  0.00      AP1   
ATOM   3589  HD3 ILE A 221      28.466  10.896  -9.755  0.00  0.00      AP1   
ATOM   3590  C   ILE A 221      30.411  15.965 -10.832  0.00  0.00      AP1   
ATOM   3591  O   ILE A 221      31.592  15.736 -11.210  0.00  0.00      AP1   
ATOM   3592  N   VAL A 222      29.738  17.100 -11.035  0.00  0.00      AP1   
ATOM   3593  HN  VAL A 222      28.747  17.159 -10.943  0.00  0.00      AP1   
ATOM   3594  CA  VAL A 222      30.292  18.260 -11.700  0.00  0.00      AP1   
ATOM   3595  HA  VAL A 222      30.790  17.835 -12.559  0.00  0.00      AP1   
ATOM   3596  CB  VAL A 222      29.291  19.287 -12.048  0.00  0.00      AP1   
ATOM   3597  HB  VAL A 222      28.802  19.617 -11.106  0.00  0.00      AP1   
ATOM   3598  CG1 VAL A 222      29.901  20.528 -12.745  0.00  0.00      AP1   
ATOM   3599 HG11 VAL A 222      30.612  20.950 -12.003  0.00  0.00      AP1   
ATOM   3600 HG12 VAL A 222      30.315  20.509 -13.776  0.00  0.00      AP1   
ATOM   3601 HG13 VAL A 222      29.045  21.232 -12.823  0.00  0.00      AP1   
ATOM   3602  CG2 VAL A 222      28.239  18.693 -13.004  0.00  0.00      AP1   
ATOM   3603 HG21 VAL A 222      28.567  18.310 -13.994  0.00  0.00      AP1   
ATOM   3604 HG22 VAL A 222      27.750  17.782 -12.597  0.00  0.00      AP1   
ATOM   3605 HG23 VAL A 222      27.445  19.459 -13.134  0.00  0.00      AP1   
ATOM   3606  C   VAL A 222      31.520  18.844 -11.036  0.00  0.00      AP1   
ATOM   3607  O   VAL A 222      32.520  19.134 -11.662  0.00  0.00      AP1   
ATOM   3608  N   LYS A 223      31.447  18.862  -9.713  0.00  0.00      AP1   
ATOM   3609  HN  LYS A 223      30.610  18.575  -9.254  0.00  0.00      AP1   
ATOM   3610  CA  LYS A 223      32.481  19.285  -8.903  0.00  0.00      AP1   
ATOM   3611  HA  LYS A 223      32.659  20.296  -9.241  0.00  0.00      AP1   
ATOM   3612  CB  LYS A 223      32.061  19.342  -7.492  0.00  0.00      AP1   
ATOM   3613  HB1 LYS A 223      31.088  19.856  -7.334  0.00  0.00      AP1   
ATOM   3614  HB2 LYS A 223      31.839  18.314  -7.135  0.00  0.00      AP1   
ATOM   3615  CG  LYS A 223      33.115  20.014  -6.519  0.00  0.00      AP1   
ATOM   3616  HG1 LYS A 223      32.758  19.821  -5.484  0.00  0.00      AP1   
ATOM   3617  HG2 LYS A 223      34.116  19.533  -6.545  0.00  0.00      AP1   
ATOM   3618  CD  LYS A 223      33.216  21.490  -6.903  0.00  0.00      AP1   
ATOM   3619  HD1 LYS A 223      33.636  21.686  -7.913  0.00  0.00      AP1   
ATOM   3620  HD2 LYS A 223      32.184  21.902  -6.937  0.00  0.00      AP1   
ATOM   3621  CE  LYS A 223      34.141  22.380  -5.956  0.00  0.00      AP1   
ATOM   3622  HE1 LYS A 223      35.189  22.015  -5.992  0.00  0.00      AP1   
ATOM   3623  HE2 LYS A 223      34.066  23.417  -6.349  0.00  0.00      AP1   
ATOM   3624  NZ  LYS A 223      33.615  22.425  -4.630  0.00  0.00      AP1   
ATOM   3625  HZ1 LYS A 223      34.067  21.680  -4.063  0.00  0.00      AP1   
ATOM   3626  HZ2 LYS A 223      33.725  23.342  -4.152  0.00  0.00      AP1   
ATOM   3627  HZ3 LYS A 223      32.592  22.239  -4.603  0.00  0.00      AP1   
ATOM   3628  C   LYS A 223      33.815  18.522  -9.067  0.00  0.00      AP1   
ATOM   3629  O   LYS A 223      34.947  19.030  -9.224  0.00  0.00      AP1   
ATOM   3630  N   ASP A 224      33.689  17.175  -9.056  0.00  0.00      AP1   
ATOM   3631  HN  ASP A 224      32.824  16.714  -8.871  0.00  0.00      AP1   
ATOM   3632  CA  ASP A 224      34.809  16.238  -9.210  0.00  0.00      AP1   
ATOM   3633  HA  ASP A 224      35.597  16.460  -8.506  0.00  0.00      AP1   
ATOM   3634  CB  ASP A 224      34.277  14.760  -9.105  0.00  0.00      AP1   
ATOM   3635  HB1 ASP A 224      33.263  14.685  -9.554  0.00  0.00      AP1   
ATOM   3636  HB2 ASP A 224      34.970  14.094  -9.662  0.00  0.00      AP1   
ATOM   3637  CG  ASP A 224      34.022  14.325  -7.639  0.00  0.00      AP1   
ATOM   3638  OD1 ASP A 224      34.396  15.101  -6.634  0.00  0.00      AP1   
ATOM   3639  OD2 ASP A 224      33.580  13.190  -7.441  0.00  0.00      AP1   
ATOM   3640  C   ASP A 224      35.448  16.486 -10.598  0.00  0.00      AP1   
ATOM   3641  O   ASP A 224      36.704  16.512 -10.697  0.00  0.00      AP1   
ATOM   3642  N   TYR A 225      34.637  16.518 -11.683  0.00  0.00      AP1   
ATOM   3643  HN  TYR A 225      33.640  16.516 -11.646  0.00  0.00      AP1   
ATOM   3644  CA  TYR A 225      35.058  16.733 -13.051  0.00  0.00      AP1   
ATOM   3645  HA  TYR A 225      35.803  15.962 -13.182  0.00  0.00      AP1   
ATOM   3646  CB  TYR A 225      33.846  16.625 -14.015  0.00  0.00      AP1   
ATOM   3647  HB1 TYR A 225      33.089  17.310 -13.577  0.00  0.00      AP1   
ATOM   3648  HB2 TYR A 225      34.214  17.020 -14.987  0.00  0.00      AP1   
ATOM   3649  CG  TYR A 225      33.218  15.268 -14.269  0.00  0.00      AP1   
ATOM   3650  CD1 TYR A 225      32.055  15.264 -15.103  0.00  0.00      AP1   
ATOM   3651  HD1 TYR A 225      31.706  16.237 -15.417  0.00  0.00      AP1   
ATOM   3652  CE1 TYR A 225      31.296  14.043 -15.180  0.00  0.00      AP1   
ATOM   3653  HE1 TYR A 225      30.302  13.978 -15.598  0.00  0.00      AP1   
ATOM   3654  CZ  TYR A 225      31.846  12.877 -14.675  0.00  0.00      AP1   
ATOM   3655  OH  TYR A 225      31.043  11.825 -14.565  0.00  0.00      AP1   
ATOM   3656  HH  TYR A 225      31.516  11.089 -14.171  0.00  0.00      AP1   
ATOM   3657  CD2 TYR A 225      33.695  14.098 -13.633  0.00  0.00      AP1   
ATOM   3658  HD2 TYR A 225      34.687  14.114 -13.206  0.00  0.00      AP1   
ATOM   3659  CE2 TYR A 225      33.018  12.874 -13.930  0.00  0.00      AP1   
ATOM   3660  HE2 TYR A 225      33.271  11.963 -13.407  0.00  0.00      AP1   
ATOM   3661  C   TYR A 225      35.741  18.117 -13.152  0.00  0.00      AP1   
ATOM   3662  O   TYR A 225      36.832  18.158 -13.674  0.00  0.00      AP1   
ATOM   3663  N   PHE A 226      35.141  19.175 -12.540  0.00  0.00      AP1   
ATOM   3664  HN  PHE A 226      34.204  19.178 -12.197  0.00  0.00      AP1   
ATOM   3665  CA  PHE A 226      35.824  20.499 -12.472  0.00  0.00      AP1   
ATOM   3666  HA  PHE A 226      36.022  20.796 -13.492  0.00  0.00      AP1   
ATOM   3667  CB  PHE A 226      34.663  21.420 -11.921  0.00  0.00      AP1   
ATOM   3668  HB1 PHE A 226      33.980  21.585 -12.782  0.00  0.00      AP1   
ATOM   3669  HB2 PHE A 226      34.160  20.907 -11.073  0.00  0.00      AP1   
ATOM   3670  CG  PHE A 226      35.126  22.757 -11.555  0.00  0.00      AP1   
ATOM   3671  CD1 PHE A 226      35.458  22.885 -10.165  0.00  0.00      AP1   
ATOM   3672  HD1 PHE A 226      35.597  21.918  -9.705  0.00  0.00      AP1   
ATOM   3673  CE1 PHE A 226      35.645  24.122  -9.538  0.00  0.00      AP1   
ATOM   3674  HE1 PHE A 226      35.830  24.195  -8.476  0.00  0.00      AP1   
ATOM   3675  CZ  PHE A 226      35.472  25.282 -10.275  0.00  0.00      AP1   
ATOM   3676  HZ  PHE A 226      35.531  26.273  -9.850  0.00  0.00      AP1   
ATOM   3677  CD2 PHE A 226      35.051  23.952 -12.263  0.00  0.00      AP1   
ATOM   3678  HD2 PHE A 226      34.751  23.904 -13.300  0.00  0.00      AP1   
ATOM   3679  CE2 PHE A 226      35.189  25.173 -11.624  0.00  0.00      AP1   
ATOM   3680  HE2 PHE A 226      35.106  26.096 -12.178  0.00  0.00      AP1   
ATOM   3681  C   PHE A 226      37.123  20.558 -11.752  0.00  0.00      AP1   
ATOM   3682  O   PHE A 226      38.084  21.195 -12.246  0.00  0.00      AP1   
ATOM   3683  N   LYS A 227      37.218  19.891 -10.539  0.00  0.00      AP1   
ATOM   3684  HN  LYS A 227      36.470  19.420 -10.079  0.00  0.00      AP1   
ATOM   3685  CA  LYS A 227      38.405  19.664  -9.712  0.00  0.00      AP1   
ATOM   3686  HA  LYS A 227      38.843  20.634  -9.527  0.00  0.00      AP1   
ATOM   3687  CB  LYS A 227      38.070  18.966  -8.336  0.00  0.00      AP1   
ATOM   3688  HB1 LYS A 227      37.363  18.129  -8.516  0.00  0.00      AP1   
ATOM   3689  HB2 LYS A 227      38.983  18.506  -7.901  0.00  0.00      AP1   
ATOM   3690  CG  LYS A 227      37.596  19.858  -7.297  0.00  0.00      AP1   
ATOM   3691  HG1 LYS A 227      38.353  20.643  -7.081  0.00  0.00      AP1   
ATOM   3692  HG2 LYS A 227      36.702  20.388  -7.690  0.00  0.00      AP1   
ATOM   3693  CD  LYS A 227      37.184  19.120  -5.950  0.00  0.00      AP1   
ATOM   3694  HD1 LYS A 227      37.073  19.905  -5.172  0.00  0.00      AP1   
ATOM   3695  HD2 LYS A 227      36.192  18.691  -6.207  0.00  0.00      AP1   
ATOM   3696  CE  LYS A 227      38.110  18.015  -5.583  0.00  0.00      AP1   
ATOM   3697  HE1 LYS A 227      38.132  17.240  -6.378  0.00  0.00      AP1   
ATOM   3698  HE2 LYS A 227      39.106  18.471  -5.396  0.00  0.00      AP1   
ATOM   3699  NZ  LYS A 227      37.532  17.396  -4.419  0.00  0.00      AP1   
ATOM   3700  HZ1 LYS A 227      36.500  17.264  -4.432  0.00  0.00      AP1   
ATOM   3701  HZ2 LYS A 227      37.982  16.486  -4.192  0.00  0.00      AP1   
ATOM   3702  HZ3 LYS A 227      37.641  18.031  -3.603  0.00  0.00      AP1   
ATOM   3703  C   LYS A 227      39.551  18.946 -10.461  0.00  0.00      AP1   
ATOM   3704  O   LYS A 227      40.685  19.310 -10.296  0.00  0.00      AP1   
ATOM   3705  N   VAL A 228      39.264  17.836 -11.191  0.00  0.00      AP1   
ATOM   3706  HN  VAL A 228      38.363  17.412 -11.138  0.00  0.00      AP1   
ATOM   3707  CA  VAL A 228      40.190  17.141 -12.119  0.00  0.00      AP1   
ATOM   3708  HA  VAL A 228      41.102  16.981 -11.562  0.00  0.00      AP1   
ATOM   3709  CB  VAL A 228      39.538  15.821 -12.633  0.00  0.00      AP1   
ATOM   3710  HB  VAL A 228      38.472  15.976 -12.904  0.00  0.00      AP1   
ATOM   3711  CG1 VAL A 228      40.334  15.148 -13.736  0.00  0.00      AP1   
ATOM   3712 HG11 VAL A 228      40.303  15.718 -14.689  0.00  0.00      AP1   
ATOM   3713 HG12 VAL A 228      41.375  15.008 -13.374  0.00  0.00      AP1   
ATOM   3714 HG13 VAL A 228      39.896  14.148 -13.939  0.00  0.00      AP1   
ATOM   3715  CG2 VAL A 228      39.676  14.764 -11.477  0.00  0.00      AP1   
ATOM   3716 HG21 VAL A 228      40.685  14.712 -11.015  0.00  0.00      AP1   
ATOM   3717 HG22 VAL A 228      39.060  15.142 -10.633  0.00  0.00      AP1   
ATOM   3718 HG23 VAL A 228      39.393  13.756 -11.850  0.00  0.00      AP1   
ATOM   3719  C   VAL A 228      40.585  18.061 -13.240  0.00  0.00      AP1   
ATOM   3720  O   VAL A 228      41.740  18.299 -13.585  0.00  0.00      AP1   
ATOM   3721  N   ILE A 229      39.656  18.669 -13.869  0.00  0.00      AP1   
ATOM   3722  HN  ILE A 229      38.708  18.552 -13.585  0.00  0.00      AP1   
ATOM   3723  CA  ILE A 229      39.844  19.682 -14.853  0.00  0.00      AP1   
ATOM   3724  HA  ILE A 229      40.453  19.157 -15.575  0.00  0.00      AP1   
ATOM   3725  CB  ILE A 229      38.482  20.131 -15.444  0.00  0.00      AP1   
ATOM   3726  HB  ILE A 229      37.770  20.335 -14.616  0.00  0.00      AP1   
ATOM   3727  CG2 ILE A 229      38.578  21.483 -16.207  0.00  0.00      AP1   
ATOM   3728 HG21 ILE A 229      38.608  22.292 -15.446  0.00  0.00      AP1   
ATOM   3729 HG22 ILE A 229      39.500  21.599 -16.816  0.00  0.00      AP1   
ATOM   3730 HG23 ILE A 229      37.652  21.598 -16.809  0.00  0.00      AP1   
ATOM   3731  CG1 ILE A 229      37.977  19.024 -16.471  0.00  0.00      AP1   
ATOM   3732 HG11 ILE A 229      38.592  19.147 -17.388  0.00  0.00      AP1   
ATOM   3733 HG12 ILE A 229      37.909  17.970 -16.127  0.00  0.00      AP1   
ATOM   3734  CD  ILE A 229      36.561  19.286 -16.806  0.00  0.00      AP1   
ATOM   3735  HD1 ILE A 229      35.921  19.561 -15.941  0.00  0.00      AP1   
ATOM   3736  HD2 ILE A 229      36.439  20.155 -17.487  0.00  0.00      AP1   
ATOM   3737  HD3 ILE A 229      36.061  18.423 -17.295  0.00  0.00      AP1   
ATOM   3738  C   ILE A 229      40.785  20.878 -14.521  0.00  0.00      AP1   
ATOM   3739  O   ILE A 229      41.803  21.078 -15.189  0.00  0.00      AP1   
ATOM   3740  N   ILE A 230      40.588  21.506 -13.381  0.00  0.00      AP1   
ATOM   3741  HN  ILE A 230      39.745  21.302 -12.889  0.00  0.00      AP1   
ATOM   3742  CA  ILE A 230      41.656  22.378 -12.794  0.00  0.00      AP1   
ATOM   3743  HA  ILE A 230      41.829  23.125 -13.554  0.00  0.00      AP1   
ATOM   3744  CB  ILE A 230      41.012  23.102 -11.596  0.00  0.00      AP1   
ATOM   3745  HB  ILE A 230      40.518  22.345 -10.950  0.00  0.00      AP1   
ATOM   3746  CG2 ILE A 230      42.158  23.842 -10.894  0.00  0.00      AP1   
ATOM   3747 HG21 ILE A 230      41.822  24.575 -10.130  0.00  0.00      AP1   
ATOM   3748 HG22 ILE A 230      42.825  23.143 -10.346  0.00  0.00      AP1   
ATOM   3749 HG23 ILE A 230      42.792  24.323 -11.669  0.00  0.00      AP1   
ATOM   3750  CG1 ILE A 230      39.897  24.057 -12.138  0.00  0.00      AP1   
ATOM   3751 HG11 ILE A 230      40.354  24.869 -12.744  0.00  0.00      AP1   
ATOM   3752 HG12 ILE A 230      39.158  23.492 -12.746  0.00  0.00      AP1   
ATOM   3753  CD  ILE A 230      39.059  24.637 -10.978  0.00  0.00      AP1   
ATOM   3754  HD1 ILE A 230      39.661  25.160 -10.205  0.00  0.00      AP1   
ATOM   3755  HD2 ILE A 230      38.267  25.343 -11.308  0.00  0.00      AP1   
ATOM   3756  HD3 ILE A 230      38.526  23.869 -10.377  0.00  0.00      AP1   
ATOM   3757  C   ILE A 230      43.017  21.728 -12.489  0.00  0.00      AP1   
ATOM   3758  O   ILE A 230      43.977  22.296 -12.911  0.00  0.00      AP1   
ATOM   3759  N   LYS A 231      43.132  20.533 -11.796  0.00  0.00      AP1   
ATOM   3760  HN  LYS A 231      42.289  20.249 -11.344  0.00  0.00      AP1   
ATOM   3761  CA  LYS A 231      44.319  19.913 -11.372  0.00  0.00      AP1   
ATOM   3762  HA  LYS A 231      44.902  20.649 -10.839  0.00  0.00      AP1   
ATOM   3763  CB  LYS A 231      43.959  18.726 -10.396  0.00  0.00      AP1   
ATOM   3764  HB1 LYS A 231      43.139  18.085 -10.784  0.00  0.00      AP1   
ATOM   3765  HB2 LYS A 231      44.794  18.013 -10.227  0.00  0.00      AP1   
ATOM   3766  CG  LYS A 231      43.714  19.251  -8.986  0.00  0.00      AP1   
ATOM   3767  HG1 LYS A 231      44.581  19.898  -8.735  0.00  0.00      AP1   
ATOM   3768  HG2 LYS A 231      42.784  19.853  -9.074  0.00  0.00      AP1   
ATOM   3769  CD  LYS A 231      43.509  18.160  -7.885  0.00  0.00      AP1   
ATOM   3770  HD1 LYS A 231      44.465  17.595  -7.901  0.00  0.00      AP1   
ATOM   3771  HD2 LYS A 231      43.417  18.715  -6.927  0.00  0.00      AP1   
ATOM   3772  CE  LYS A 231      42.342  17.206  -8.066  0.00  0.00      AP1   
ATOM   3773  HE1 LYS A 231      41.352  17.621  -8.354  0.00  0.00      AP1   
ATOM   3774  HE2 LYS A 231      42.591  16.566  -8.938  0.00  0.00      AP1   
ATOM   3775  NZ  LYS A 231      42.264  16.298  -6.830  0.00  0.00      AP1   
ATOM   3776  HZ1 LYS A 231      42.941  15.510  -6.797  0.00  0.00      AP1   
ATOM   3777  HZ2 LYS A 231      42.511  16.802  -5.955  0.00  0.00      AP1   
ATOM   3778  HZ3 LYS A 231      41.313  15.913  -6.666  0.00  0.00      AP1   
ATOM   3779  C   LYS A 231      45.173  19.392 -12.522  0.00  0.00      AP1   
ATOM   3780  O   LYS A 231      46.366  19.501 -12.514  0.00  0.00      AP1   
ATOM   3781  N   LYS A 232      44.488  18.844 -13.575  0.00  0.00      AP1   
ATOM   3782  HN  LYS A 232      43.491  18.841 -13.578  0.00  0.00      AP1   
ATOM   3783  CA  LYS A 232      45.166  17.964 -14.458  0.00  0.00      AP1   
ATOM   3784  HA  LYS A 232      46.238  18.020 -14.341  0.00  0.00      AP1   
ATOM   3785  CB  LYS A 232      44.668  16.465 -14.429  0.00  0.00      AP1   
ATOM   3786  HB1 LYS A 232      43.586  16.300 -14.619  0.00  0.00      AP1   
ATOM   3787  HB2 LYS A 232      45.256  15.859 -15.150  0.00  0.00      AP1   
ATOM   3788  CG  LYS A 232      45.118  15.945 -13.050  0.00  0.00      AP1   
ATOM   3789  HG1 LYS A 232      46.227  16.012 -13.026  0.00  0.00      AP1   
ATOM   3790  HG2 LYS A 232      44.673  16.553 -12.232  0.00  0.00      AP1   
ATOM   3791  CD  LYS A 232      44.789  14.456 -12.742  0.00  0.00      AP1   
ATOM   3792  HD1 LYS A 232      43.700  14.379 -12.533  0.00  0.00      AP1   
ATOM   3793  HD2 LYS A 232      45.015  13.866 -13.656  0.00  0.00      AP1   
ATOM   3794  CE  LYS A 232      45.521  13.932 -11.487  0.00  0.00      AP1   
ATOM   3795  HE1 LYS A 232      46.622  13.814 -11.573  0.00  0.00      AP1   
ATOM   3796  HE2 LYS A 232      45.357  14.606 -10.620  0.00  0.00      AP1   
ATOM   3797  NZ  LYS A 232      45.081  12.505 -11.220  0.00  0.00      AP1   
ATOM   3798  HZ1 LYS A 232      45.134  11.834 -12.014  0.00  0.00      AP1   
ATOM   3799  HZ2 LYS A 232      45.640  12.198 -10.399  0.00  0.00      AP1   
ATOM   3800  HZ3 LYS A 232      44.116  12.329 -10.874  0.00  0.00      AP1   
ATOM   3801  C   LYS A 232      44.910  18.331 -15.929  0.00  0.00      AP1   
ATOM   3802  O   LYS A 232      45.749  18.117 -16.828  0.00  0.00      AP1   
ATOM   3803  N   ILE A 233      43.720  18.925 -16.323  0.00  0.00      AP1   
ATOM   3804  HN  ILE A 233      42.926  18.992 -15.723  0.00  0.00      AP1   
ATOM   3805  CA  ILE A 233      43.470  19.395 -17.735  0.00  0.00      AP1   
ATOM   3806  HA  ILE A 233      44.078  18.742 -18.343  0.00  0.00      AP1   
ATOM   3807  CB  ILE A 233      41.938  19.154 -18.005  0.00  0.00      AP1   
ATOM   3808  HB  ILE A 233      41.412  19.832 -17.299  0.00  0.00      AP1   
ATOM   3809  CG2 ILE A 233      41.492  19.363 -19.432  0.00  0.00      AP1   
ATOM   3810 HG21 ILE A 233      40.423  19.081 -19.543  0.00  0.00      AP1   
ATOM   3811 HG22 ILE A 233      41.683  20.406 -19.764  0.00  0.00      AP1   
ATOM   3812 HG23 ILE A 233      42.100  18.763 -20.142  0.00  0.00      AP1   
ATOM   3813  CG1 ILE A 233      41.652  17.671 -17.564  0.00  0.00      AP1   
ATOM   3814 HG11 ILE A 233      41.605  17.545 -16.461  0.00  0.00      AP1   
ATOM   3815 HG12 ILE A 233      40.590  17.476 -17.826  0.00  0.00      AP1   
ATOM   3816  CD  ILE A 233      42.534  16.567 -18.207  0.00  0.00      AP1   
ATOM   3817  HD1 ILE A 233      43.602  16.564 -17.901  0.00  0.00      AP1   
ATOM   3818  HD2 ILE A 233      42.063  15.588 -17.977  0.00  0.00      AP1   
ATOM   3819  HD3 ILE A 233      42.538  16.642 -19.316  0.00  0.00      AP1   
ATOM   3820  C   ILE A 233      43.913  20.836 -18.035  0.00  0.00      AP1   
ATOM   3821  O   ILE A 233      44.460  21.098 -19.101  0.00  0.00      AP1   
ATOM   3822  N   PHE A 234      43.684  21.746 -17.042  0.00  0.00      AP1   
ATOM   3823  HN  PHE A 234      43.159  21.460 -16.244  0.00  0.00      AP1   
ATOM   3824  CA  PHE A 234      44.171  23.081 -17.216  0.00  0.00      AP1   
ATOM   3825  HA  PHE A 234      43.820  23.454 -18.168  0.00  0.00      AP1   
ATOM   3826  CB  PHE A 234      43.624  24.088 -16.146  0.00  0.00      AP1   
ATOM   3827  HB1 PHE A 234      43.307  23.509 -15.253  0.00  0.00      AP1   
ATOM   3828  HB2 PHE A 234      44.471  24.779 -15.950  0.00  0.00      AP1   
ATOM   3829  CG  PHE A 234      42.402  24.827 -16.618  0.00  0.00      AP1   
ATOM   3830  CD1 PHE A 234      42.105  26.091 -16.170  0.00  0.00      AP1   
ATOM   3831  HD1 PHE A 234      42.736  26.554 -15.427  0.00  0.00      AP1   
ATOM   3832  CE1 PHE A 234      40.917  26.767 -16.580  0.00  0.00      AP1   
ATOM   3833  HE1 PHE A 234      40.772  27.777 -16.225  0.00  0.00      AP1   
ATOM   3834  CZ  PHE A 234      40.003  26.132 -17.370  0.00  0.00      AP1   
ATOM   3835  HZ  PHE A 234      39.145  26.653 -17.767  0.00  0.00      AP1   
ATOM   3836  CD2 PHE A 234      41.475  24.199 -17.495  0.00  0.00      AP1   
ATOM   3837  HD2 PHE A 234      41.669  23.215 -17.893  0.00  0.00      AP1   
ATOM   3838  CE2 PHE A 234      40.291  24.846 -17.725  0.00  0.00      AP1   
ATOM   3839  HE2 PHE A 234      39.563  24.325 -18.330  0.00  0.00      AP1   
ATOM   3840  C   PHE A 234      45.709  23.277 -17.419  0.00  0.00      AP1   
ATOM   3841  O   PHE A 234      46.041  24.081 -18.243  0.00  0.00      AP1   
ATOM   3842  N   PRO A 235      46.729  22.516 -16.779  0.00  0.00      AP1   
ATOM   3843  CD  PRO A 235      46.631  21.799 -15.548  0.00  0.00      AP1   
ATOM   3844  HD1 PRO A 235      46.354  20.772 -15.868  0.00  0.00      AP1   
ATOM   3845  HD2 PRO A 235      45.937  22.311 -14.848  0.00  0.00      AP1   
ATOM   3846  CA  PRO A 235      48.071  22.594 -17.316  0.00  0.00      AP1   
ATOM   3847  HA  PRO A 235      48.320  23.643 -17.253  0.00  0.00      AP1   
ATOM   3848  CB  PRO A 235      48.953  21.858 -16.246  0.00  0.00      AP1   
ATOM   3849  HB1 PRO A 235      49.858  22.463 -16.025  0.00  0.00      AP1   
ATOM   3850  HB2 PRO A 235      49.195  20.810 -16.527  0.00  0.00      AP1   
ATOM   3851  CG  PRO A 235      48.066  21.868 -14.972  0.00  0.00      AP1   
ATOM   3852  HG1 PRO A 235      48.261  22.815 -14.425  0.00  0.00      AP1   
ATOM   3853  HG2 PRO A 235      48.352  21.067 -14.257  0.00  0.00      AP1   
ATOM   3854  C   PRO A 235      48.217  22.064 -18.739  0.00  0.00      AP1   
ATOM   3855  O   PRO A 235      49.347  22.059 -19.205  0.00  0.00      AP1   
ATOM   3856  N   LYS A 236      47.264  21.420 -19.363  0.00  0.00      AP1   
ATOM   3857  HN  LYS A 236      46.346  21.390 -18.976  0.00  0.00      AP1   
ATOM   3858  CA  LYS A 236      47.380  20.646 -20.597  0.00  0.00      AP1   
ATOM   3859  HA  LYS A 236      48.432  20.552 -20.824  0.00  0.00      AP1   
ATOM   3860  CB  LYS A 236      46.920  19.151 -20.428  0.00  0.00      AP1   
ATOM   3861  HB1 LYS A 236      45.815  19.135 -20.314  0.00  0.00      AP1   
ATOM   3862  HB2 LYS A 236      47.116  18.587 -21.365  0.00  0.00      AP1   
ATOM   3863  CG  LYS A 236      47.637  18.170 -19.381  0.00  0.00      AP1   
ATOM   3864  HG1 LYS A 236      48.695  18.132 -19.718  0.00  0.00      AP1   
ATOM   3865  HG2 LYS A 236      47.434  18.620 -18.386  0.00  0.00      AP1   
ATOM   3866  CD  LYS A 236      47.061  16.749 -19.358  0.00  0.00      AP1   
ATOM   3867  HD1 LYS A 236      45.986  16.793 -19.080  0.00  0.00      AP1   
ATOM   3868  HD2 LYS A 236      47.175  16.216 -20.326  0.00  0.00      AP1   
ATOM   3869  CE  LYS A 236      47.707  15.868 -18.232  0.00  0.00      AP1   
ATOM   3870  HE1 LYS A 236      48.805  15.807 -18.384  0.00  0.00      AP1   
ATOM   3871  HE2 LYS A 236      47.603  16.332 -17.228  0.00  0.00      AP1   
ATOM   3872  NZ  LYS A 236      47.164  14.477 -18.133  0.00  0.00      AP1   
ATOM   3873  HZ1 LYS A 236      46.166  14.455 -17.842  0.00  0.00      AP1   
ATOM   3874  HZ2 LYS A 236      47.235  13.942 -19.022  0.00  0.00      AP1   
ATOM   3875  HZ3 LYS A 236      47.673  13.948 -17.396  0.00  0.00      AP1   
ATOM   3876  C   LYS A 236      46.731  21.342 -21.755  0.00  0.00      AP1   
ATOM   3877  O   LYS A 236      46.739  20.778 -22.855  0.00  0.00      AP1   
ATOM   3878  N   LEU A 237      46.320  22.616 -21.655  0.00  0.00      AP1   
ATOM   3879  HN  LEU A 237      46.629  23.083 -20.830  0.00  0.00      AP1   
ATOM   3880  CA  LEU A 237      45.862  23.372 -22.749  0.00  0.00      AP1   
ATOM   3881  HA  LEU A 237      45.195  22.739 -23.315  0.00  0.00      AP1   
ATOM   3882  CB  LEU A 237      45.026  24.734 -22.336  0.00  0.00      AP1   
ATOM   3883  HB1 LEU A 237      45.822  25.476 -22.113  0.00  0.00      AP1   
ATOM   3884  HB2 LEU A 237      44.573  25.030 -23.307  0.00  0.00      AP1   
ATOM   3885  CG  LEU A 237      43.929  24.581 -21.248  0.00  0.00      AP1   
ATOM   3886  HG  LEU A 237      44.355  24.300 -20.261  0.00  0.00      AP1   
ATOM   3887  CD1 LEU A 237      43.128  25.851 -20.942  0.00  0.00      AP1   
ATOM   3888 HD11 LEU A 237      43.812  26.556 -20.422  0.00  0.00      AP1   
ATOM   3889 HD12 LEU A 237      42.845  26.304 -21.917  0.00  0.00      AP1   
ATOM   3890 HD13 LEU A 237      42.163  25.572 -20.468  0.00  0.00      AP1   
ATOM   3891  CD2 LEU A 237      42.935  23.504 -21.667  0.00  0.00      AP1   
ATOM   3892 HD21 LEU A 237      41.929  23.523 -21.195  0.00  0.00      AP1   
ATOM   3893 HD22 LEU A 237      42.785  23.508 -22.768  0.00  0.00      AP1   
ATOM   3894 HD23 LEU A 237      43.371  22.540 -21.329  0.00  0.00      AP1   
ATOM   3895  C   LEU A 237      46.945  23.770 -23.752  0.00  0.00      AP1   
ATOM   3896  O   LEU A 237      48.084  23.963 -23.387  0.00  0.00      AP1   
ATOM   3897  N   LYS A 238      46.571  23.807 -25.061  0.00  0.00      AP1   
ATOM   3898  HN  LYS A 238      45.660  23.524 -25.350  0.00  0.00      AP1   
ATOM   3899  CA  LYS A 238      47.373  24.281 -26.158  0.00  0.00      AP1   
ATOM   3900  HA  LYS A 238      48.417  24.289 -25.882  0.00  0.00      AP1   
ATOM   3901  CB  LYS A 238      47.357  23.298 -27.352  0.00  0.00      AP1   
ATOM   3902  HB1 LYS A 238      46.285  23.173 -27.616  0.00  0.00      AP1   
ATOM   3903  HB2 LYS A 238      47.953  23.621 -28.232  0.00  0.00      AP1   
ATOM   3904  CG  LYS A 238      47.825  21.852 -27.015  0.00  0.00      AP1   
ATOM   3905  HG1 LYS A 238      48.746  22.034 -26.422  0.00  0.00      AP1   
ATOM   3906  HG2 LYS A 238      47.044  21.362 -26.395  0.00  0.00      AP1   
ATOM   3907  CD  LYS A 238      48.191  21.057 -28.307  0.00  0.00      AP1   
ATOM   3908  HD1 LYS A 238      47.444  21.051 -29.130  0.00  0.00      AP1   
ATOM   3909  HD2 LYS A 238      49.048  21.625 -28.726  0.00  0.00      AP1   
ATOM   3910  CE  LYS A 238      48.469  19.590 -28.126  0.00  0.00      AP1   
ATOM   3911  HE1 LYS A 238      47.523  19.066 -27.873  0.00  0.00      AP1   
ATOM   3912  HE2 LYS A 238      48.904  19.191 -29.067  0.00  0.00      AP1   
ATOM   3913  NZ  LYS A 238      49.447  19.386 -26.977  0.00  0.00      AP1   
ATOM   3914  HZ1 LYS A 238      49.080  19.926 -26.168  0.00  0.00      AP1   
ATOM   3915  HZ2 LYS A 238      49.497  18.373 -26.746  0.00  0.00      AP1   
ATOM   3916  HZ3 LYS A 238      50.400  19.745 -27.187  0.00  0.00      AP1   
ATOM   3917  C   LYS A 238      47.068  25.720 -26.663  0.00  0.00      AP1   
ATOM   3918  O   LYS A 238      45.960  26.135 -26.707  0.00  0.00      AP1   
ATOM   3919  N   HSD A 239      48.135  26.558 -26.882  0.00  0.00      AP1   
ATOM   3920  HN  HSD A 239      49.064  26.212 -26.774  0.00  0.00      AP1   
ATOM   3921  CA  HSD A 239      48.216  27.788 -27.621  0.00  0.00      AP1   
ATOM   3922  HA  HSD A 239      47.821  28.542 -26.956  0.00  0.00      AP1   
ATOM   3923  CB  HSD A 239      49.669  28.101 -28.011  0.00  0.00      AP1   
ATOM   3924  HB1 HSD A 239      49.729  29.076 -28.542  0.00  0.00      AP1   
ATOM   3925  HB2 HSD A 239      50.200  28.223 -27.043  0.00  0.00      AP1   
ATOM   3926  ND1 HSD A 239      50.186  26.643 -29.942  0.00  0.00      AP1   
ATOM   3927  HD1 HSD A 239      49.390  26.862 -30.507  0.00  0.00      AP1   
ATOM   3928  CG  HSD A 239      50.449  27.028 -28.675  0.00  0.00      AP1   
ATOM   3929  CE1 HSD A 239      51.206  25.778 -30.338  0.00  0.00      AP1   
ATOM   3930  HE1 HSD A 239      51.309  25.239 -31.279  0.00  0.00      AP1   
ATOM   3931  NE2 HSD A 239      52.080  25.579 -29.411  0.00  0.00      AP1   
ATOM   3932  CD2 HSD A 239      51.656  26.395 -28.315  0.00  0.00      AP1   
ATOM   3933  HD2 HSD A 239      52.189  26.548 -27.385  0.00  0.00      AP1   
ATOM   3934  C   HSD A 239      47.293  27.850 -28.862  0.00  0.00      AP1   
ATOM   3935  O   HSD A 239      47.334  27.022 -29.765  0.00  0.00      AP1   
ATOM   3936  N   ASN A 240      46.555  28.945 -29.007  0.00  0.00      AP1   
ATOM   3937  HN  ASN A 240      46.609  29.658 -28.312  0.00  0.00      AP1   
ATOM   3938  CA  ASN A 240      45.672  29.164 -30.199  0.00  0.00      AP1   
ATOM   3939  HA  ASN A 240      44.958  29.930 -29.934  0.00  0.00      AP1   
ATOM   3940  CB  ASN A 240      46.567  29.678 -31.381  0.00  0.00      AP1   
ATOM   3941  HB1 ASN A 240      47.190  30.542 -31.065  0.00  0.00      AP1   
ATOM   3942  HB2 ASN A 240      47.218  28.887 -31.810  0.00  0.00      AP1   
ATOM   3943  CG  ASN A 240      45.732  30.308 -32.502  0.00  0.00      AP1   
ATOM   3944  OD1 ASN A 240      44.603  30.622 -32.209  0.00  0.00      AP1   
ATOM   3945  ND2 ASN A 240      46.207  30.495 -33.764  0.00  0.00      AP1   
ATOM   3946 HD21 ASN A 240      45.640  31.092 -34.332  0.00  0.00      AP1   
ATOM   3947 HD22 ASN A 240      47.127  30.237 -34.059  0.00  0.00      AP1   
ATOM   3948  C   ASN A 240      44.749  27.901 -30.538  0.00  0.00      AP1   
ATOM   3949  O   ASN A 240      44.733  27.408 -31.659  0.00  0.00      AP1   
ATOM   3950  N   SER A 241      43.969  27.414 -29.547  0.00  0.00      AP1   
ATOM   3951  HN  SER A 241      44.195  27.630 -28.600  0.00  0.00      AP1   
ATOM   3952  CA  SER A 241      42.982  26.373 -29.762  0.00  0.00      AP1   
ATOM   3953  HA  SER A 241      42.638  26.344 -30.785  0.00  0.00      AP1   
ATOM   3954  CB  SER A 241      43.841  25.068 -29.336  0.00  0.00      AP1   
ATOM   3955  HB1 SER A 241      44.732  25.074 -30.000  0.00  0.00      AP1   
ATOM   3956  HB2 SER A 241      44.074  25.245 -28.264  0.00  0.00      AP1   
ATOM   3957  OG  SER A 241      43.181  23.834 -29.540  0.00  0.00      AP1   
ATOM   3958  HG1 SER A 241      43.171  23.756 -30.497  0.00  0.00      AP1   
ATOM   3959  C   SER A 241      41.824  26.465 -28.843  0.00  0.00      AP1   
ATOM   3960  O   SER A 241      41.989  26.999 -27.785  0.00  0.00      AP1   
ATOM   3961  N   SER A 242      40.593  26.041 -29.205  0.00  0.00      AP1   
ATOM   3962  HN  SER A 242      40.393  25.655 -30.103  0.00  0.00      AP1   
ATOM   3963  CA  SER A 242      39.419  26.069 -28.270  0.00  0.00      AP1   
ATOM   3964  HA  SER A 242      39.184  27.093 -28.022  0.00  0.00      AP1   
ATOM   3965  CB  SER A 242      38.168  25.474 -29.050  0.00  0.00      AP1   
ATOM   3966  HB1 SER A 242      37.904  26.210 -29.839  0.00  0.00      AP1   
ATOM   3967  HB2 SER A 242      38.358  24.494 -29.539  0.00  0.00      AP1   
ATOM   3968  OG  SER A 242      37.011  25.226 -28.190  0.00  0.00      AP1   
ATOM   3969  HG1 SER A 242      36.538  26.061 -28.166  0.00  0.00      AP1   
ATOM   3970  C   SER A 242      39.641  25.430 -26.876  0.00  0.00      AP1   
ATOM   3971  O   SER A 242      40.095  24.275 -26.762  0.00  0.00      AP1   
ATOM   3972  N   VAL A 243      39.424  26.161 -25.778  0.00  0.00      AP1   
ATOM   3973  HN  VAL A 243      38.930  27.022 -25.861  0.00  0.00      AP1   
ATOM   3974  CA  VAL A 243      39.393  25.621 -24.402  0.00  0.00      AP1   
ATOM   3975  HA  VAL A 243      40.343  25.125 -24.273  0.00  0.00      AP1   
ATOM   3976  CB  VAL A 243      39.199  26.751 -23.390  0.00  0.00      AP1   
ATOM   3977  HB  VAL A 243      38.234  27.237 -23.651  0.00  0.00      AP1   
ATOM   3978  CG1 VAL A 243      39.167  26.246 -21.926  0.00  0.00      AP1   
ATOM   3979 HG11 VAL A 243      40.198  26.022 -21.577  0.00  0.00      AP1   
ATOM   3980 HG12 VAL A 243      38.730  27.003 -21.239  0.00  0.00      AP1   
ATOM   3981 HG13 VAL A 243      38.639  25.300 -21.680  0.00  0.00      AP1   
ATOM   3982  CG2 VAL A 243      40.331  27.781 -23.647  0.00  0.00      AP1   
ATOM   3983 HG21 VAL A 243      40.419  28.320 -22.680  0.00  0.00      AP1   
ATOM   3984 HG22 VAL A 243      41.265  27.242 -23.914  0.00  0.00      AP1   
ATOM   3985 HG23 VAL A 243      40.057  28.587 -24.361  0.00  0.00      AP1   
ATOM   3986  C   VAL A 243      38.266  24.628 -24.241  0.00  0.00      AP1   
ATOM   3987  O   VAL A 243      38.410  23.448 -23.963  0.00  0.00      AP1   
ATOM   3988  N   ILE A 244      37.079  25.088 -24.665  0.00  0.00      AP1   
ATOM   3989  HN  ILE A 244      37.060  25.924 -25.209  0.00  0.00      AP1   
ATOM   3990  CA  ILE A 244      35.783  24.468 -24.527  0.00  0.00      AP1   
ATOM   3991  HA  ILE A 244      35.698  24.243 -23.474  0.00  0.00      AP1   
ATOM   3992  CB  ILE A 244      34.610  25.367 -24.989  0.00  0.00      AP1   
ATOM   3993  HB  ILE A 244      34.854  25.650 -26.036  0.00  0.00      AP1   
ATOM   3994  CG2 ILE A 244      33.240  24.610 -24.753  0.00  0.00      AP1   
ATOM   3995 HG21 ILE A 244      32.446  25.078 -25.374  0.00  0.00      AP1   
ATOM   3996 HG22 ILE A 244      33.226  23.544 -25.066  0.00  0.00      AP1   
ATOM   3997 HG23 ILE A 244      32.948  24.701 -23.685  0.00  0.00      AP1   
ATOM   3998  CG1 ILE A 244      34.636  26.720 -24.146  0.00  0.00      AP1   
ATOM   3999 HG11 ILE A 244      34.490  26.521 -23.063  0.00  0.00      AP1   
ATOM   4000 HG12 ILE A 244      35.596  27.255 -24.304  0.00  0.00      AP1   
ATOM   4001  CD  ILE A 244      33.455  27.625 -24.497  0.00  0.00      AP1   
ATOM   4002  HD1 ILE A 244      33.041  27.429 -25.509  0.00  0.00      AP1   
ATOM   4003  HD2 ILE A 244      32.609  27.507 -23.786  0.00  0.00      AP1   
ATOM   4004  HD3 ILE A 244      33.570  28.729 -24.436  0.00  0.00      AP1   
ATOM   4005  C   ILE A 244      35.735  23.129 -25.214  0.00  0.00      AP1   
ATOM   4006  O   ILE A 244      35.217  22.170 -24.642  0.00  0.00      AP1   
ATOM   4007  N   SER A 245      36.243  23.034 -26.469  0.00  0.00      AP1   
ATOM   4008  HN  SER A 245      36.811  23.753 -26.861  0.00  0.00      AP1   
ATOM   4009  CA  SER A 245      36.093  21.839 -27.296  0.00  0.00      AP1   
ATOM   4010  HA  SER A 245      35.027  21.705 -27.410  0.00  0.00      AP1   
ATOM   4011  CB  SER A 245      36.779  22.064 -28.666  0.00  0.00      AP1   
ATOM   4012  HB1 SER A 245      36.209  22.876 -29.165  0.00  0.00      AP1   
ATOM   4013  HB2 SER A 245      37.862  22.308 -28.610  0.00  0.00      AP1   
ATOM   4014  OG  SER A 245      36.725  20.974 -29.553  0.00  0.00      AP1   
ATOM   4015  HG1 SER A 245      37.562  20.912 -30.018  0.00  0.00      AP1   
ATOM   4016  C   SER A 245      36.634  20.575 -26.623  0.00  0.00      AP1   
ATOM   4017  O   SER A 245      35.952  19.544 -26.514  0.00  0.00      AP1   
ATOM   4018  N   TYR A 246      37.904  20.786 -26.077  0.00  0.00      AP1   
ATOM   4019  HN  TYR A 246      38.306  21.698 -26.056  0.00  0.00      AP1   
ATOM   4020  CA  TYR A 246      38.679  19.896 -25.326  0.00  0.00      AP1   
ATOM   4021  HA  TYR A 246      38.621  18.945 -25.835  0.00  0.00      AP1   
ATOM   4022  CB  TYR A 246      40.131  20.401 -25.414  0.00  0.00      AP1   
ATOM   4023  HB1 TYR A 246      40.455  20.287 -26.470  0.00  0.00      AP1   
ATOM   4024  HB2 TYR A 246      40.080  21.481 -25.156  0.00  0.00      AP1   
ATOM   4025  CG  TYR A 246      41.037  19.685 -24.521  0.00  0.00      AP1   
ATOM   4026  CD1 TYR A 246      41.055  18.267 -24.451  0.00  0.00      AP1   
ATOM   4027  HD1 TYR A 246      40.341  17.726 -25.055  0.00  0.00      AP1   
ATOM   4028  CE1 TYR A 246      42.023  17.647 -23.613  0.00  0.00      AP1   
ATOM   4029  HE1 TYR A 246      42.027  16.567 -23.634  0.00  0.00      AP1   
ATOM   4030  CZ  TYR A 246      42.919  18.436 -22.869  0.00  0.00      AP1   
ATOM   4031  OH  TYR A 246      43.808  17.794 -22.011  0.00  0.00      AP1   
ATOM   4032  HH  TYR A 246      43.685  16.843 -22.049  0.00  0.00      AP1   
ATOM   4033  CD2 TYR A 246      42.047  20.384 -23.864  0.00  0.00      AP1   
ATOM   4034  HD2 TYR A 246      42.060  21.458 -23.982  0.00  0.00      AP1   
ATOM   4035  CE2 TYR A 246      42.933  19.794 -23.038  0.00  0.00      AP1   
ATOM   4036  HE2 TYR A 246      43.648  20.390 -22.490  0.00  0.00      AP1   
ATOM   4037  C   TYR A 246      38.154  19.539 -23.910  0.00  0.00      AP1   
ATOM   4038  O   TYR A 246      38.205  18.428 -23.439  0.00  0.00      AP1   
ATOM   4039  N   LEU A 247      37.438  20.426 -23.251  0.00  0.00      AP1   
ATOM   4040  HN  LEU A 247      37.302  21.345 -23.614  0.00  0.00      AP1   
ATOM   4041  CA  LEU A 247      36.762  20.137 -22.008  0.00  0.00      AP1   
ATOM   4042  HA  LEU A 247      37.453  19.584 -21.389  0.00  0.00      AP1   
ATOM   4043  CB  LEU A 247      36.076  21.367 -21.289  0.00  0.00      AP1   
ATOM   4044  HB1 LEU A 247      35.328  21.875 -21.935  0.00  0.00      AP1   
ATOM   4045  HB2 LEU A 247      35.608  21.110 -20.315  0.00  0.00      AP1   
ATOM   4046  CG  LEU A 247      37.160  22.260 -20.807  0.00  0.00      AP1   
ATOM   4047  HG  LEU A 247      37.859  22.537 -21.625  0.00  0.00      AP1   
ATOM   4048  CD1 LEU A 247      36.581  23.626 -20.336  0.00  0.00      AP1   
ATOM   4049 HD11 LEU A 247      35.857  23.518 -19.500  0.00  0.00      AP1   
ATOM   4050 HD12 LEU A 247      37.353  24.258 -19.848  0.00  0.00      AP1   
ATOM   4051 HD13 LEU A 247      36.168  24.094 -21.255  0.00  0.00      AP1   
ATOM   4052  CD2 LEU A 247      38.031  21.774 -19.607  0.00  0.00      AP1   
ATOM   4053 HD21 LEU A 247      38.883  22.445 -19.366  0.00  0.00      AP1   
ATOM   4054 HD22 LEU A 247      37.316  21.677 -18.762  0.00  0.00      AP1   
ATOM   4055 HD23 LEU A 247      38.464  20.770 -19.805  0.00  0.00      AP1   
ATOM   4056  C   LEU A 247      35.621  19.178 -22.311  0.00  0.00      AP1   
ATOM   4057  O   LEU A 247      35.376  18.222 -21.573  0.00  0.00      AP1   
ATOM   4058  N   ASP A 248      34.876  19.349 -23.483  0.00  0.00      AP1   
ATOM   4059  HN  ASP A 248      35.048  20.081 -24.137  0.00  0.00      AP1   
ATOM   4060  CA  ASP A 248      33.781  18.482 -23.890  0.00  0.00      AP1   
ATOM   4061  HA  ASP A 248      33.094  18.323 -23.072  0.00  0.00      AP1   
ATOM   4062  CB  ASP A 248      33.052  19.188 -25.090  0.00  0.00      AP1   
ATOM   4063  HB1 ASP A 248      32.789  20.266 -25.036  0.00  0.00      AP1   
ATOM   4064  HB2 ASP A 248      33.660  18.877 -25.966  0.00  0.00      AP1   
ATOM   4065  CG  ASP A 248      31.650  18.554 -25.279  0.00  0.00      AP1   
ATOM   4066  OD1 ASP A 248      30.966  18.322 -24.252  0.00  0.00      AP1   
ATOM   4067  OD2 ASP A 248      31.126  18.594 -26.419  0.00  0.00      AP1   
ATOM   4068  C   ASP A 248      34.219  17.079 -24.093  0.00  0.00      AP1   
ATOM   4069  O   ASP A 248      33.494  16.119 -23.746  0.00  0.00      AP1   
ATOM   4070  N   VAL A 249      35.490  16.907 -24.667  0.00  0.00      AP1   
ATOM   4071  HN  VAL A 249      35.829  17.715 -25.141  0.00  0.00      AP1   
ATOM   4072  CA  VAL A 249      36.187  15.658 -24.817  0.00  0.00      AP1   
ATOM   4073  HA  VAL A 249      35.533  14.934 -25.280  0.00  0.00      AP1   
ATOM   4074  CB  VAL A 249      37.426  15.785 -25.758  0.00  0.00      AP1   
ATOM   4075  HB  VAL A 249      37.962  16.678 -25.370  0.00  0.00      AP1   
ATOM   4076  CG1 VAL A 249      38.399  14.657 -25.662  0.00  0.00      AP1   
ATOM   4077 HG11 VAL A 249      39.259  14.927 -26.311  0.00  0.00      AP1   
ATOM   4078 HG12 VAL A 249      38.741  14.492 -24.618  0.00  0.00      AP1   
ATOM   4079 HG13 VAL A 249      37.981  13.678 -25.983  0.00  0.00      AP1   
ATOM   4080  CG2 VAL A 249      37.034  15.985 -27.203  0.00  0.00      AP1   
ATOM   4081 HG21 VAL A 249      37.936  16.097 -27.842  0.00  0.00      AP1   
ATOM   4082 HG22 VAL A 249      36.519  15.122 -27.677  0.00  0.00      AP1   
ATOM   4083 HG23 VAL A 249      36.439  16.920 -27.280  0.00  0.00      AP1   
ATOM   4084  C   VAL A 249      36.557  15.028 -23.414  0.00  0.00      AP1   
ATOM   4085  O   VAL A 249      36.297  13.895 -23.121  0.00  0.00      AP1   
ATOM   4086  N   VAL A 250      37.143  15.797 -22.485  0.00  0.00      AP1   
ATOM   4087  HN  VAL A 250      37.372  16.742 -22.708  0.00  0.00      AP1   
ATOM   4088  CA  VAL A 250      37.278  15.315 -21.101  0.00  0.00      AP1   
ATOM   4089  HA  VAL A 250      37.861  14.406 -21.085  0.00  0.00      AP1   
ATOM   4090  CB  VAL A 250      38.111  16.337 -20.237  0.00  0.00      AP1   
ATOM   4091  HB  VAL A 250      37.687  17.345 -20.433  0.00  0.00      AP1   
ATOM   4092  CG1 VAL A 250      37.980  16.082 -18.717  0.00  0.00      AP1   
ATOM   4093 HG11 VAL A 250      38.712  16.777 -18.252  0.00  0.00      AP1   
ATOM   4094 HG12 VAL A 250      36.983  16.379 -18.328  0.00  0.00      AP1   
ATOM   4095 HG13 VAL A 250      38.179  15.022 -18.450  0.00  0.00      AP1   
ATOM   4096  CG2 VAL A 250      39.587  16.258 -20.706  0.00  0.00      AP1   
ATOM   4097 HG21 VAL A 250      40.287  16.919 -20.152  0.00  0.00      AP1   
ATOM   4098 HG22 VAL A 250      39.983  15.228 -20.574  0.00  0.00      AP1   
ATOM   4099 HG23 VAL A 250      39.721  16.444 -21.794  0.00  0.00      AP1   
ATOM   4100  C   VAL A 250      36.070  14.948 -20.401  0.00  0.00      AP1   
ATOM   4101  O   VAL A 250      36.090  13.816 -19.932  0.00  0.00      AP1   
ATOM   4102  N   ILE A 251      34.993  15.798 -20.454  0.00  0.00      AP1   
ATOM   4103  HN  ILE A 251      35.121  16.730 -20.784  0.00  0.00      AP1   
ATOM   4104  CA  ILE A 251      33.700  15.437 -19.894  0.00  0.00      AP1   
ATOM   4105  HA  ILE A 251      33.949  15.090 -18.902  0.00  0.00      AP1   
ATOM   4106  CB  ILE A 251      32.669  16.621 -19.838  0.00  0.00      AP1   
ATOM   4107  HB  ILE A 251      32.576  16.973 -20.887  0.00  0.00      AP1   
ATOM   4108  CG2 ILE A 251      31.305  16.116 -19.453  0.00  0.00      AP1   
ATOM   4109 HG21 ILE A 251      31.378  15.443 -18.572  0.00  0.00      AP1   
ATOM   4110 HG22 ILE A 251      30.549  16.892 -19.205  0.00  0.00      AP1   
ATOM   4111 HG23 ILE A 251      30.827  15.428 -20.183  0.00  0.00      AP1   
ATOM   4112  CG1 ILE A 251      33.192  17.843 -18.989  0.00  0.00      AP1   
ATOM   4113 HG11 ILE A 251      34.005  18.338 -19.562  0.00  0.00      AP1   
ATOM   4114 HG12 ILE A 251      32.337  18.549 -19.060  0.00  0.00      AP1   
ATOM   4115  CD  ILE A 251      33.498  17.492 -17.504  0.00  0.00      AP1   
ATOM   4116  HD1 ILE A 251      32.504  17.317 -17.039  0.00  0.00      AP1   
ATOM   4117  HD2 ILE A 251      34.194  16.635 -17.380  0.00  0.00      AP1   
ATOM   4118  HD3 ILE A 251      33.984  18.317 -16.942  0.00  0.00      AP1   
ATOM   4119  C   ILE A 251      33.110  14.187 -20.505  0.00  0.00      AP1   
ATOM   4120  O   ILE A 251      32.531  13.316 -19.839  0.00  0.00      AP1   
ATOM   4121  N   LYS A 252      33.231  14.006 -21.846  0.00  0.00      AP1   
ATOM   4122  HN  LYS A 252      33.709  14.673 -22.412  0.00  0.00      AP1   
ATOM   4123  CA  LYS A 252      32.546  12.925 -22.579  0.00  0.00      AP1   
ATOM   4124  HA  LYS A 252      31.535  12.888 -22.200  0.00  0.00      AP1   
ATOM   4125  CB  LYS A 252      32.325  13.263 -24.023  0.00  0.00      AP1   
ATOM   4126  HB1 LYS A 252      31.796  14.230 -24.167  0.00  0.00      AP1   
ATOM   4127  HB2 LYS A 252      33.284  13.481 -24.539  0.00  0.00      AP1   
ATOM   4128  CG  LYS A 252      31.712  12.186 -24.897  0.00  0.00      AP1   
ATOM   4129  HG1 LYS A 252      31.667  12.573 -25.937  0.00  0.00      AP1   
ATOM   4130  HG2 LYS A 252      32.165  11.173 -24.947  0.00  0.00      AP1   
ATOM   4131  CD  LYS A 252      30.228  11.815 -24.642  0.00  0.00      AP1   
ATOM   4132  HD1 LYS A 252      29.978  11.212 -25.541  0.00  0.00      AP1   
ATOM   4133  HD2 LYS A 252      30.125  11.204 -23.720  0.00  0.00      AP1   
ATOM   4134  CE  LYS A 252      29.225  12.966 -24.344  0.00  0.00      AP1   
ATOM   4135  HE1 LYS A 252      29.410  13.521 -23.400  0.00  0.00      AP1   
ATOM   4136  HE2 LYS A 252      29.436  13.746 -25.105  0.00  0.00      AP1   
ATOM   4137  NZ  LYS A 252      27.879  12.427 -24.342  0.00  0.00      AP1   
ATOM   4138  HZ1 LYS A 252      27.735  11.649 -23.666  0.00  0.00      AP1   
ATOM   4139  HZ2 LYS A 252      27.212  13.203 -24.157  0.00  0.00      AP1   
ATOM   4140  HZ3 LYS A 252      27.651  12.167 -25.323  0.00  0.00      AP1   
ATOM   4141  C   LYS A 252      33.211  11.547 -22.412  0.00  0.00      AP1   
ATOM   4142  O   LYS A 252      32.495  10.571 -22.320  0.00  0.00      AP1   
ATOM   4143  N   GLN A 253      34.551  11.535 -22.213  0.00  0.00      AP1   
ATOM   4144  HN  GLN A 253      35.081  12.341 -22.463  0.00  0.00      AP1   
ATOM   4145  CA  GLN A 253      35.228  10.267 -21.832  0.00  0.00      AP1   
ATOM   4146  HA  GLN A 253      35.023   9.508 -22.572  0.00  0.00      AP1   
ATOM   4147  CB  GLN A 253      36.710  10.474 -22.044  0.00  0.00      AP1   
ATOM   4148  HB1 GLN A 253      36.898  10.469 -23.139  0.00  0.00      AP1   
ATOM   4149  HB2 GLN A 253      37.076  11.461 -21.690  0.00  0.00      AP1   
ATOM   4150  CG  GLN A 253      37.593   9.427 -21.385  0.00  0.00      AP1   
ATOM   4151  HG1 GLN A 253      38.655   9.742 -21.476  0.00  0.00      AP1   
ATOM   4152  HG2 GLN A 253      37.352   9.285 -20.310  0.00  0.00      AP1   
ATOM   4153  CD  GLN A 253      37.439   8.029 -21.953  0.00  0.00      AP1   
ATOM   4154  OE1 GLN A 253      36.418   7.638 -22.579  0.00  0.00      AP1   
ATOM   4155  NE2 GLN A 253      38.503   7.249 -21.802  0.00  0.00      AP1   
ATOM   4156 HE21 GLN A 253      38.493   6.371 -22.282  0.00  0.00      AP1   
ATOM   4157 HE22 GLN A 253      39.351   7.507 -21.340  0.00  0.00      AP1   
ATOM   4158  C   GLN A 253      34.760   9.733 -20.506  0.00  0.00      AP1   
ATOM   4159  O   GLN A 253      34.302   8.579 -20.413  0.00  0.00      AP1   
ATOM   4160  N   LYS A 254      34.677  10.665 -19.542  0.00  0.00      AP1   
ATOM   4161  HN  LYS A 254      34.877  11.565 -19.921  0.00  0.00      AP1   
ATOM   4162  CA  LYS A 254      34.127  10.507 -18.192  0.00  0.00      AP1   
ATOM   4163  HA  LYS A 254      34.591   9.641 -17.743  0.00  0.00      AP1   
ATOM   4164  CB  LYS A 254      34.525  11.756 -17.228  0.00  0.00      AP1   
ATOM   4165  HB1 LYS A 254      34.175  12.717 -17.661  0.00  0.00      AP1   
ATOM   4166  HB2 LYS A 254      34.007  11.624 -16.254  0.00  0.00      AP1   
ATOM   4167  CG  LYS A 254      36.029  11.815 -17.019  0.00  0.00      AP1   
ATOM   4168  HG1 LYS A 254      36.558  12.116 -17.948  0.00  0.00      AP1   
ATOM   4169  HG2 LYS A 254      36.210  12.580 -16.234  0.00  0.00      AP1   
ATOM   4170  CD  LYS A 254      36.586  10.489 -16.355  0.00  0.00      AP1   
ATOM   4171  HD1 LYS A 254      36.555   9.705 -17.141  0.00  0.00      AP1   
ATOM   4172  HD2 LYS A 254      37.623  10.635 -15.983  0.00  0.00      AP1   
ATOM   4173  CE  LYS A 254      35.826   9.935 -15.110  0.00  0.00      AP1   
ATOM   4174  HE1 LYS A 254      35.594  10.730 -14.369  0.00  0.00      AP1   
ATOM   4175  HE2 LYS A 254      34.935   9.385 -15.481  0.00  0.00      AP1   
ATOM   4176  NZ  LYS A 254      36.644   8.987 -14.319  0.00  0.00      AP1   
ATOM   4177  HZ1 LYS A 254      37.516   9.491 -14.063  0.00  0.00      AP1   
ATOM   4178  HZ2 LYS A 254      36.245   8.746 -13.390  0.00  0.00      AP1   
ATOM   4179  HZ3 LYS A 254      36.893   8.177 -14.923  0.00  0.00      AP1   
ATOM   4180  C   LYS A 254      32.579  10.174 -18.041  0.00  0.00      AP1   
ATOM   4181  O   LYS A 254      32.220   9.427 -17.142  0.00  0.00      AP1   
ATOM   4182  N   LEU A 255      31.712  10.823 -18.846  0.00  0.00      AP1   
ATOM   4183  HN  LEU A 255      31.984  11.609 -19.396  0.00  0.00      AP1   
ATOM   4184  CA  LEU A 255      30.355  10.339 -18.922  0.00  0.00      AP1   
ATOM   4185  HA  LEU A 255      29.930  10.342 -17.929  0.00  0.00      AP1   
ATOM   4186  CB  LEU A 255      29.578  11.227 -19.949  0.00  0.00      AP1   
ATOM   4187  HB1 LEU A 255      30.152  11.216 -20.900  0.00  0.00      AP1   
ATOM   4188  HB2 LEU A 255      28.585  10.862 -20.289  0.00  0.00      AP1   
ATOM   4189  CG  LEU A 255      29.206  12.603 -19.339  0.00  0.00      AP1   
ATOM   4190  HG  LEU A 255      30.175  13.036 -19.012  0.00  0.00      AP1   
ATOM   4191  CD1 LEU A 255      28.551  13.574 -20.356  0.00  0.00      AP1   
ATOM   4192 HD11 LEU A 255      28.131  14.430 -19.786  0.00  0.00      AP1   
ATOM   4193 HD12 LEU A 255      29.364  13.976 -20.998  0.00  0.00      AP1   
ATOM   4194 HD13 LEU A 255      27.801  13.086 -21.014  0.00  0.00      AP1   
ATOM   4195  CD2 LEU A 255      28.286  12.421 -18.091  0.00  0.00      AP1   
ATOM   4196 HD21 LEU A 255      28.775  12.001 -17.185  0.00  0.00      AP1   
ATOM   4197 HD22 LEU A 255      27.888  13.394 -17.733  0.00  0.00      AP1   
ATOM   4198 HD23 LEU A 255      27.435  11.755 -18.349  0.00  0.00      AP1   
ATOM   4199  C   LEU A 255      30.285   8.946 -19.515  0.00  0.00      AP1   
ATOM   4200  O   LEU A 255      29.641   8.073 -18.971  0.00  0.00      AP1   
ATOM   4201  N   LYS A 256      31.043   8.557 -20.588  0.00  0.00      AP1   
ATOM   4202  HN  LYS A 256      31.587   9.189 -21.134  0.00  0.00      AP1   
ATOM   4203  CA  LYS A 256      31.037   7.206 -21.128  0.00  0.00      AP1   
ATOM   4204  HA  LYS A 256      30.059   6.995 -21.534  0.00  0.00      AP1   
ATOM   4205  CB  LYS A 256      31.876   7.054 -22.347  0.00  0.00      AP1   
ATOM   4206  HB1 LYS A 256      32.881   7.506 -22.202  0.00  0.00      AP1   
ATOM   4207  HB2 LYS A 256      31.956   5.977 -22.607  0.00  0.00      AP1   
ATOM   4208  CG  LYS A 256      31.137   7.636 -23.658  0.00  0.00      AP1   
ATOM   4209  HG1 LYS A 256      30.123   7.214 -23.831  0.00  0.00      AP1   
ATOM   4210  HG2 LYS A 256      30.958   8.706 -23.417  0.00  0.00      AP1   
ATOM   4211  CD  LYS A 256      32.037   7.464 -24.932  0.00  0.00      AP1   
ATOM   4212  HD1 LYS A 256      32.946   8.101 -24.895  0.00  0.00      AP1   
ATOM   4213  HD2 LYS A 256      32.368   6.409 -25.035  0.00  0.00      AP1   
ATOM   4214  CE  LYS A 256      31.251   7.817 -26.273  0.00  0.00      AP1   
ATOM   4215  HE1 LYS A 256      30.357   7.183 -26.452  0.00  0.00      AP1   
ATOM   4216  HE2 LYS A 256      30.961   8.889 -26.289  0.00  0.00      AP1   
ATOM   4217  NZ  LYS A 256      32.063   7.699 -27.500  0.00  0.00      AP1   
ATOM   4218  HZ1 LYS A 256      32.273   6.693 -27.661  0.00  0.00      AP1   
ATOM   4219  HZ2 LYS A 256      31.615   8.273 -28.242  0.00  0.00      AP1   
ATOM   4220  HZ3 LYS A 256      33.050   7.996 -27.358  0.00  0.00      AP1   
ATOM   4221  C   LYS A 256      31.421   6.095 -20.232  0.00  0.00      AP1   
ATOM   4222  O   LYS A 256      30.836   4.997 -20.198  0.00  0.00      AP1   
ATOM   4223  N   TYR A 257      32.408   6.367 -19.391  0.00  0.00      AP1   
ATOM   4224  HN  TYR A 257      32.947   7.180 -19.597  0.00  0.00      AP1   
ATOM   4225  CA  TYR A 257      32.884   5.534 -18.279  0.00  0.00      AP1   
ATOM   4226  HA  TYR A 257      33.034   4.527 -18.638  0.00  0.00      AP1   
ATOM   4227  CB  TYR A 257      34.219   5.987 -17.902  0.00  0.00      AP1   
ATOM   4228  HB1 TYR A 257      34.870   5.820 -18.786  0.00  0.00      AP1   
ATOM   4229  HB2 TYR A 257      34.147   7.076 -17.696  0.00  0.00      AP1   
ATOM   4230  CG  TYR A 257      34.836   5.446 -16.632  0.00  0.00      AP1   
ATOM   4231  CD1 TYR A 257      34.523   6.037 -15.392  0.00  0.00      AP1   
ATOM   4232  HD1 TYR A 257      33.899   6.918 -15.425  0.00  0.00      AP1   
ATOM   4233  CE1 TYR A 257      34.924   5.518 -14.234  0.00  0.00      AP1   
ATOM   4234  HE1 TYR A 257      34.702   5.990 -13.289  0.00  0.00      AP1   
ATOM   4235  CZ  TYR A 257      35.616   4.292 -14.221  0.00  0.00      AP1   
ATOM   4236  OH  TYR A 257      35.927   3.694 -13.004  0.00  0.00      AP1   
ATOM   4237  HH  TYR A 257      36.101   4.386 -12.362  0.00  0.00      AP1   
ATOM   4238  CD2 TYR A 257      35.412   4.149 -16.582  0.00  0.00      AP1   
ATOM   4239  HD2 TYR A 257      35.543   3.571 -17.485  0.00  0.00      AP1   
ATOM   4240  CE2 TYR A 257      35.787   3.526 -15.388  0.00  0.00      AP1   
ATOM   4241  HE2 TYR A 257      36.229   2.549 -15.258  0.00  0.00      AP1   
ATOM   4242  C   TYR A 257      31.910   5.476 -17.138  0.00  0.00      AP1   
ATOM   4243  O   TYR A 257      31.727   4.369 -16.549  0.00  0.00      AP1   
ATOM   4244  N   LEU A 258      31.179   6.586 -16.761  0.00  0.00      AP1   
ATOM   4245  HN  LEU A 258      31.505   7.508 -16.954  0.00  0.00      AP1   
ATOM   4246  CA  LEU A 258      30.103   6.543 -15.789  0.00  0.00      AP1   
ATOM   4247  HA  LEU A 258      30.434   5.953 -14.947  0.00  0.00      AP1   
ATOM   4248  CB  LEU A 258      29.706   7.991 -15.296  0.00  0.00      AP1   
ATOM   4249  HB1 LEU A 258      30.487   8.415 -14.629  0.00  0.00      AP1   
ATOM   4250  HB2 LEU A 258      29.554   8.708 -16.131  0.00  0.00      AP1   
ATOM   4251  CG  LEU A 258      28.438   8.168 -14.403  0.00  0.00      AP1   
ATOM   4252  HG  LEU A 258      27.578   7.790 -14.997  0.00  0.00      AP1   
ATOM   4253  CD1 LEU A 258      28.440   7.277 -13.130  0.00  0.00      AP1   
ATOM   4254 HD11 LEU A 258      27.448   7.263 -12.630  0.00  0.00      AP1   
ATOM   4255 HD12 LEU A 258      28.473   6.181 -13.310  0.00  0.00      AP1   
ATOM   4256 HD13 LEU A 258      29.343   7.581 -12.558  0.00  0.00      AP1   
ATOM   4257  CD2 LEU A 258      28.185   9.597 -13.898  0.00  0.00      AP1   
ATOM   4258 HD21 LEU A 258      27.211   9.808 -13.407  0.00  0.00      AP1   
ATOM   4259 HD22 LEU A 258      29.009   9.898 -13.217  0.00  0.00      AP1   
ATOM   4260 HD23 LEU A 258      28.473  10.395 -14.616  0.00  0.00      AP1   
ATOM   4261  C   LEU A 258      28.968   5.667 -16.283  0.00  0.00      AP1   
ATOM   4262  O   LEU A 258      28.302   4.877 -15.625  0.00  0.00      AP1   
ATOM   4263  N   PHE A 259      28.768   5.771 -17.626  0.00  0.00      AP1   
ATOM   4264  HN  PHE A 259      29.349   6.385 -18.154  0.00  0.00      AP1   
ATOM   4265  CA  PHE A 259      27.754   4.930 -18.322  0.00  0.00      AP1   
ATOM   4266  HA  PHE A 259      26.798   4.991 -17.822  0.00  0.00      AP1   
ATOM   4267  CB  PHE A 259      27.404   5.495 -19.734  0.00  0.00      AP1   
ATOM   4268  HB1 PHE A 259      28.312   5.741 -20.324  0.00  0.00      AP1   
ATOM   4269  HB2 PHE A 259      26.747   4.773 -20.264  0.00  0.00      AP1   
ATOM   4270  CG  PHE A 259      26.691   6.874 -19.723  0.00  0.00      AP1   
ATOM   4271  CD1 PHE A 259      26.569   7.657 -18.542  0.00  0.00      AP1   
ATOM   4272  HD1 PHE A 259      27.086   7.390 -17.632  0.00  0.00      AP1   
ATOM   4273  CE1 PHE A 259      25.906   8.905 -18.540  0.00  0.00      AP1   
ATOM   4274  HE1 PHE A 259      25.848   9.482 -17.629  0.00  0.00      AP1   
ATOM   4275  CZ  PHE A 259      25.287   9.284 -19.760  0.00  0.00      AP1   
ATOM   4276  HZ  PHE A 259      24.692  10.183 -19.697  0.00  0.00      AP1   
ATOM   4277  CD2 PHE A 259      26.113   7.289 -20.895  0.00  0.00      AP1   
ATOM   4278  HD2 PHE A 259      26.176   6.617 -21.738  0.00  0.00      AP1   
ATOM   4279  CE2 PHE A 259      25.421   8.510 -20.861  0.00  0.00      AP1   
ATOM   4280  HE2 PHE A 259      24.937   8.917 -21.737  0.00  0.00      AP1   
ATOM   4281  C   PHE A 259      28.044   3.471 -18.613  0.00  0.00      AP1   
ATOM   4282  O   PHE A 259      27.062   2.760 -18.747  0.00  0.00      AP1   
ATOM   4283  N   THR A 260      29.312   3.057 -18.763  0.00  0.00      AP1   
ATOM   4284  HN  THR A 260      30.065   3.710 -18.729  0.00  0.00      AP1   
ATOM   4285  CA  THR A 260      29.628   1.698 -19.055  0.00  0.00      AP1   
ATOM   4286  HA  THR A 260      28.765   1.048 -19.050  0.00  0.00      AP1   
ATOM   4287  CB  THR A 260      30.467   1.488 -20.308  0.00  0.00      AP1   
ATOM   4288  HB  THR A 260      30.893   0.464 -20.373  0.00  0.00      AP1   
ATOM   4289  OG1 THR A 260      31.508   2.492 -20.273  0.00  0.00      AP1   
ATOM   4290  HG1 THR A 260      31.077   3.349 -20.245  0.00  0.00      AP1   
ATOM   4291  CG2 THR A 260      29.548   1.770 -21.544  0.00  0.00      AP1   
ATOM   4292 HG21 THR A 260      28.693   1.060 -21.526  0.00  0.00      AP1   
ATOM   4293 HG22 THR A 260      29.167   2.807 -21.425  0.00  0.00      AP1   
ATOM   4294 HG23 THR A 260      30.172   1.805 -22.463  0.00  0.00      AP1   
ATOM   4295  C   THR A 260      30.326   0.973 -17.923  0.00  0.00      AP1   
ATOM   4296  O   THR A 260      30.406  -0.272 -17.986  0.00  0.00      AP1   
ATOM   4297  N   PHE A 261      30.962   1.620 -16.893  0.00  0.00      AP1   
ATOM   4298  HN  PHE A 261      30.925   2.615 -16.932  0.00  0.00      AP1   
ATOM   4299  CA  PHE A 261      31.546   0.912 -15.785  0.00  0.00      AP1   
ATOM   4300  HA  PHE A 261      31.946  -0.001 -16.202  0.00  0.00      AP1   
ATOM   4301  CB  PHE A 261      32.756   1.629 -15.245  0.00  0.00      AP1   
ATOM   4302  HB1 PHE A 261      33.456   1.822 -16.087  0.00  0.00      AP1   
ATOM   4303  HB2 PHE A 261      32.485   2.625 -14.836  0.00  0.00      AP1   
ATOM   4304  CG  PHE A 261      33.582   0.731 -14.319  0.00  0.00      AP1   
ATOM   4305  CD1 PHE A 261      34.226  -0.450 -14.756  0.00  0.00      AP1   
ATOM   4306  HD1 PHE A 261      34.165  -0.713 -15.802  0.00  0.00      AP1   
ATOM   4307  CE1 PHE A 261      34.930  -1.171 -13.888  0.00  0.00      AP1   
ATOM   4308  HE1 PHE A 261      35.387  -2.115 -14.146  0.00  0.00      AP1   
ATOM   4309  CZ  PHE A 261      35.009  -0.752 -12.523  0.00  0.00      AP1   
ATOM   4310  HZ  PHE A 261      35.644  -1.353 -11.889  0.00  0.00      AP1   
ATOM   4311  CD2 PHE A 261      33.704   1.267 -12.970  0.00  0.00      AP1   
ATOM   4312  HD2 PHE A 261      33.286   2.199 -12.619  0.00  0.00      AP1   
ATOM   4313  CE2 PHE A 261      34.465   0.422 -12.133  0.00  0.00      AP1   
ATOM   4314  HE2 PHE A 261      34.545   0.636 -11.077  0.00  0.00      AP1   
ATOM   4315  C   PHE A 261      30.425   0.500 -14.778  0.00  0.00      AP1   
ATOM   4316  O   PHE A 261      29.600   1.340 -14.342  0.00  0.00      AP1   
ATOM   4317  N   LYS A 262      30.363  -0.702 -14.372  0.00  0.00      AP1   
ATOM   4318  HN  LYS A 262      30.934  -1.391 -14.811  0.00  0.00      AP1   
ATOM   4319  CA  LYS A 262      29.511  -1.191 -13.284  0.00  0.00      AP1   
ATOM   4320  HA  LYS A 262      28.646  -0.564 -13.124  0.00  0.00      AP1   
ATOM   4321  CB  LYS A 262      28.916  -2.621 -13.568  0.00  0.00      AP1   
ATOM   4322  HB1 LYS A 262      29.782  -3.248 -13.870  0.00  0.00      AP1   
ATOM   4323  HB2 LYS A 262      28.502  -3.146 -12.680  0.00  0.00      AP1   
ATOM   4324  CG  LYS A 262      27.957  -2.624 -14.757  0.00  0.00      AP1   
ATOM   4325  HG1 LYS A 262      28.408  -2.149 -15.655  0.00  0.00      AP1   
ATOM   4326  HG2 LYS A 262      27.654  -3.632 -15.113  0.00  0.00      AP1   
ATOM   4327  CD  LYS A 262      26.657  -1.700 -14.457  0.00  0.00      AP1   
ATOM   4328  HD1 LYS A 262      26.263  -1.821 -13.425  0.00  0.00      AP1   
ATOM   4329  HD2 LYS A 262      26.942  -0.626 -14.435  0.00  0.00      AP1   
ATOM   4330  CE  LYS A 262      25.499  -1.946 -15.389  0.00  0.00      AP1   
ATOM   4331  HE1 LYS A 262      24.979  -2.918 -15.258  0.00  0.00      AP1   
ATOM   4332  HE2 LYS A 262      24.723  -1.153 -15.319  0.00  0.00      AP1   
ATOM   4333  NZ  LYS A 262      26.074  -1.940 -16.747  0.00  0.00      AP1   
ATOM   4334  HZ1 LYS A 262      25.304  -2.327 -17.329  0.00  0.00      AP1   
ATOM   4335  HZ2 LYS A 262      26.267  -0.990 -17.123  0.00  0.00      AP1   
ATOM   4336  HZ3 LYS A 262      26.926  -2.513 -16.911  0.00  0.00      AP1   
ATOM   4337  C   LYS A 262      30.158  -1.259 -11.920  0.00  0.00      AP1   
ATOM   4338  O   LYS A 262      31.308  -1.688 -11.764  0.00  0.00      AP1   
ATOM   4339  N   TYR A 263      29.330  -0.942 -10.909  0.00  0.00      AP1   
ATOM   4340  HN  TYR A 263      28.424  -0.586 -11.125  0.00  0.00      AP1   
ATOM   4341  CA  TYR A 263      29.596  -1.323  -9.489  0.00  0.00      AP1   
ATOM   4342  HA  TYR A 263      30.665  -1.452  -9.407  0.00  0.00      AP1   
ATOM   4343  CB  TYR A 263      29.200  -0.246  -8.429  0.00  0.00      AP1   
ATOM   4344  HB1 TYR A 263      28.106  -0.054  -8.436  0.00  0.00      AP1   
ATOM   4345  HB2 TYR A 263      29.354  -0.577  -7.380  0.00  0.00      AP1   
ATOM   4346  CG  TYR A 263      29.918   1.075  -8.581  0.00  0.00      AP1   
ATOM   4347  CD1 TYR A 263      29.421   2.170  -7.798  0.00  0.00      AP1   
ATOM   4348  HD1 TYR A 263      28.592   1.939  -7.146  0.00  0.00      AP1   
ATOM   4349  CE1 TYR A 263      30.035   3.368  -7.783  0.00  0.00      AP1   
ATOM   4350  HE1 TYR A 263      29.757   4.155  -7.097  0.00  0.00      AP1   
ATOM   4351  CZ  TYR A 263      31.144   3.579  -8.534  0.00  0.00      AP1   
ATOM   4352  OH  TYR A 263      31.899   4.765  -8.430  0.00  0.00      AP1   
ATOM   4353  HH  TYR A 263      32.808   4.549  -8.652  0.00  0.00      AP1   
ATOM   4354  CD2 TYR A 263      31.026   1.301  -9.379  0.00  0.00      AP1   
ATOM   4355  HD2 TYR A 263      31.419   0.533 -10.028  0.00  0.00      AP1   
ATOM   4356  CE2 TYR A 263      31.610   2.556  -9.390  0.00  0.00      AP1   
ATOM   4357  HE2 TYR A 263      32.546   2.662  -9.917  0.00  0.00      AP1   
ATOM   4358  C   TYR A 263      28.863  -2.637  -9.245  0.00  0.00      AP1   
ATOM   4359  O   TYR A 263      27.695  -2.779  -9.713  0.00  0.00      AP1   
ATOM   4360  N   PRO A 264      29.536  -3.601  -8.625  0.00  0.00      AP1   
ATOM   4361  CD  PRO A 264      30.931  -3.642  -8.211  0.00  0.00      AP1   
ATOM   4362  HD1 PRO A 264      31.188  -2.682  -7.716  0.00  0.00      AP1   
ATOM   4363  HD2 PRO A 264      31.569  -3.880  -9.089  0.00  0.00      AP1   
ATOM   4364  CA  PRO A 264      28.853  -4.909  -8.420  0.00  0.00      AP1   
ATOM   4365  HA  PRO A 264      28.510  -5.267  -9.379  0.00  0.00      AP1   
ATOM   4366  CB  PRO A 264      29.999  -5.796  -7.791  0.00  0.00      AP1   
ATOM   4367  HB1 PRO A 264      30.530  -6.281  -8.638  0.00  0.00      AP1   
ATOM   4368  HB2 PRO A 264      29.689  -6.555  -7.041  0.00  0.00      AP1   
ATOM   4369  CG  PRO A 264      30.987  -4.777  -7.209  0.00  0.00      AP1   
ATOM   4370  HG1 PRO A 264      31.993  -5.216  -7.032  0.00  0.00      AP1   
ATOM   4371  HG2 PRO A 264      30.703  -4.390  -6.207  0.00  0.00      AP1   
ATOM   4372  C   PRO A 264      27.764  -4.752  -7.417  0.00  0.00      AP1   
ATOM   4373  O   PRO A 264      26.942  -5.739  -7.279  0.00  0.00      AP1   
ATOM   4374  N   ILE A 265      27.732  -3.632  -6.636  0.00  0.00      AP1   
ATOM   4375  HN  ILE A 265      28.356  -2.860  -6.729  0.00  0.00      AP1   
ATOM   4376  CA  ILE A 265      26.726  -3.366  -5.638  0.00  0.00      AP1   
ATOM   4377  HA  ILE A 265      26.485  -4.277  -5.110  0.00  0.00      AP1   
ATOM   4378  CB  ILE A 265      27.153  -2.461  -4.497  0.00  0.00      AP1   
ATOM   4379  HB  ILE A 265      27.344  -1.451  -4.917  0.00  0.00      AP1   
ATOM   4380  CG2 ILE A 265      25.999  -2.354  -3.462  0.00  0.00      AP1   
ATOM   4381 HG21 ILE A 265      25.742  -3.337  -3.012  0.00  0.00      AP1   
ATOM   4382 HG22 ILE A 265      26.239  -1.820  -2.518  0.00  0.00      AP1   
ATOM   4383 HG23 ILE A 265      25.180  -1.746  -3.901  0.00  0.00      AP1   
ATOM   4384  CG1 ILE A 265      28.454  -2.908  -3.803  0.00  0.00      AP1   
ATOM   4385 HG11 ILE A 265      28.428  -2.827  -2.695  0.00  0.00      AP1   
ATOM   4386 HG12 ILE A 265      28.512  -3.995  -4.026  0.00  0.00      AP1   
ATOM   4387  CD  ILE A 265      29.683  -2.103  -4.257  0.00  0.00      AP1   
ATOM   4388  HD1 ILE A 265      29.711  -1.065  -3.861  0.00  0.00      AP1   
ATOM   4389  HD2 ILE A 265      30.649  -2.588  -3.999  0.00  0.00      AP1   
ATOM   4390  HD3 ILE A 265      29.692  -2.085  -5.368  0.00  0.00      AP1   
ATOM   4391  C   ILE A 265      25.450  -2.848  -6.220  0.00  0.00      AP1   
ATOM   4392  O   ILE A 265      25.447  -1.862  -6.982  0.00  0.00      AP1   
ATOM   4393  N   SER A 266      24.246  -3.470  -5.971  0.00  0.00      AP1   
ATOM   4394  HN  SER A 266      24.199  -4.389  -5.587  0.00  0.00      AP1   
ATOM   4395  CA  SER A 266      22.925  -3.023  -6.451  0.00  0.00      AP1   
ATOM   4396  HA  SER A 266      23.209  -2.390  -7.279  0.00  0.00      AP1   
ATOM   4397  CB  SER A 266      21.968  -4.160  -6.920  0.00  0.00      AP1   
ATOM   4398  HB1 SER A 266      22.642  -4.815  -7.511  0.00  0.00      AP1   
ATOM   4399  HB2 SER A 266      21.580  -4.751  -6.063  0.00  0.00      AP1   
ATOM   4400  OG  SER A 266      20.931  -3.789  -7.732  0.00  0.00      AP1   
ATOM   4401  HG1 SER A 266      21.305  -3.590  -8.594  0.00  0.00      AP1   
ATOM   4402  C   SER A 266      22.231  -2.205  -5.329  0.00  0.00      AP1   
ATOM   4403  O   SER A 266      22.098  -2.713  -4.246  0.00  0.00      AP1   
ATOM   4404  N   TYR A 267      21.819  -0.902  -5.573  0.00  0.00      AP1   
ATOM   4405  HN  TYR A 267      21.970  -0.482  -6.464  0.00  0.00      AP1   
ATOM   4406  CA  TYR A 267      21.373  -0.022  -4.481  0.00  0.00      AP1   
ATOM   4407  HA  TYR A 267      21.865  -0.380  -3.588  0.00  0.00      AP1   
ATOM   4408  CB  TYR A 267      21.923   1.370  -4.625  0.00  0.00      AP1   
ATOM   4409  HB1 TYR A 267      21.701   1.857  -5.598  0.00  0.00      AP1   
ATOM   4410  HB2 TYR A 267      21.478   2.065  -3.882  0.00  0.00      AP1   
ATOM   4411  CG  TYR A 267      23.378   1.406  -4.360  0.00  0.00      AP1   
ATOM   4412  CD1 TYR A 267      23.996   1.944  -3.199  0.00  0.00      AP1   
ATOM   4413  HD1 TYR A 267      23.361   2.352  -2.427  0.00  0.00      AP1   
ATOM   4414  CE1 TYR A 267      25.411   1.933  -3.033  0.00  0.00      AP1   
ATOM   4415  HE1 TYR A 267      25.846   2.340  -2.132  0.00  0.00      AP1   
ATOM   4416  CZ  TYR A 267      26.261   1.658  -4.110  0.00  0.00      AP1   
ATOM   4417  OH  TYR A 267      27.684   1.891  -4.040  0.00  0.00      AP1   
ATOM   4418  HH  TYR A 267      27.846   2.646  -3.469  0.00  0.00      AP1   
ATOM   4419  CD2 TYR A 267      24.278   1.004  -5.349  0.00  0.00      AP1   
ATOM   4420  HD2 TYR A 267      23.954   0.527  -6.262  0.00  0.00      AP1   
ATOM   4421  CE2 TYR A 267      25.678   1.121  -5.291  0.00  0.00      AP1   
ATOM   4422  HE2 TYR A 267      26.310   0.834  -6.119  0.00  0.00      AP1   
ATOM   4423  C   TYR A 267      19.812   0.020  -4.298  0.00  0.00      AP1   
ATOM   4424  O   TYR A 267      19.060   0.815  -4.976  0.00  0.00      AP1   
ATOM   4425  N   LYS A 268      19.281  -0.681  -3.318  0.00  0.00      AP1   
ATOM   4426  HN  LYS A 268      19.920  -1.047  -2.646  0.00  0.00      AP1   
ATOM   4427  CA  LYS A 268      17.863  -0.941  -3.175  0.00  0.00      AP1   
ATOM   4428  HA  LYS A 268      17.378  -0.705  -4.110  0.00  0.00      AP1   
ATOM   4429  CB  LYS A 268      17.522  -2.516  -3.054  0.00  0.00      AP1   
ATOM   4430  HB1 LYS A 268      18.309  -3.003  -2.440  0.00  0.00      AP1   
ATOM   4431  HB2 LYS A 268      16.505  -2.614  -2.616  0.00  0.00      AP1   
ATOM   4432  CG  LYS A 268      17.531  -3.265  -4.443  0.00  0.00      AP1   
ATOM   4433  HG1 LYS A 268      18.562  -3.152  -4.842  0.00  0.00      AP1   
ATOM   4434  HG2 LYS A 268      17.338  -4.353  -4.324  0.00  0.00      AP1   
ATOM   4435  CD  LYS A 268      16.538  -2.660  -5.550  0.00  0.00      AP1   
ATOM   4436  HD1 LYS A 268      15.473  -2.668  -5.234  0.00  0.00      AP1   
ATOM   4437  HD2 LYS A 268      16.869  -1.651  -5.878  0.00  0.00      AP1   
ATOM   4438  CE  LYS A 268      16.627  -3.415  -6.852  0.00  0.00      AP1   
ATOM   4439  HE1 LYS A 268      16.096  -2.785  -7.596  0.00  0.00      AP1   
ATOM   4440  HE2 LYS A 268      17.642  -3.706  -7.197  0.00  0.00      AP1   
ATOM   4441  NZ  LYS A 268      15.910  -4.677  -6.660  0.00  0.00      AP1   
ATOM   4442  HZ1 LYS A 268      16.248  -5.406  -7.320  0.00  0.00      AP1   
ATOM   4443  HZ2 LYS A 268      15.927  -5.031  -5.683  0.00  0.00      AP1   
ATOM   4444  HZ3 LYS A 268      14.878  -4.572  -6.742  0.00  0.00      AP1   
ATOM   4445  C   LYS A 268      17.185  -0.190  -1.956  0.00  0.00      AP1   
ATOM   4446  O   LYS A 268      17.343  -0.617  -0.802  0.00  0.00      AP1   
ATOM   4447  N   PRO A 269      16.383   0.846  -2.072  0.00  0.00      AP1   
ATOM   4448  CD  PRO A 269      15.830   1.404  -3.348  0.00  0.00      AP1   
ATOM   4449  HD1 PRO A 269      15.448   0.654  -4.073  0.00  0.00      AP1   
ATOM   4450  HD2 PRO A 269      16.572   1.953  -3.967  0.00  0.00      AP1   
ATOM   4451  CA  PRO A 269      15.628   1.211  -0.922  0.00  0.00      AP1   
ATOM   4452  HA  PRO A 269      16.350   1.511  -0.178  0.00  0.00      AP1   
ATOM   4453  CB  PRO A 269      14.751   2.340  -1.412  0.00  0.00      AP1   
ATOM   4454  HB1 PRO A 269      15.354   3.272  -1.368  0.00  0.00      AP1   
ATOM   4455  HB2 PRO A 269      13.824   2.453  -0.810  0.00  0.00      AP1   
ATOM   4456  CG  PRO A 269      14.529   2.109  -2.883  0.00  0.00      AP1   
ATOM   4457  HG1 PRO A 269      14.394   3.045  -3.466  0.00  0.00      AP1   
ATOM   4458  HG2 PRO A 269      13.681   1.395  -2.961  0.00  0.00      AP1   
ATOM   4459  C   PRO A 269      14.691   0.182  -0.174  0.00  0.00      AP1   
ATOM   4460  O   PRO A 269      14.013  -0.649  -0.801  0.00  0.00      AP1   
ATOM   4461  N   LEU A 270      14.529   0.287   1.152  0.00  0.00      AP1   
ATOM   4462  HN  LEU A 270      15.076   1.002   1.579  0.00  0.00      AP1   
ATOM   4463  CA  LEU A 270      13.644  -0.497   2.067  0.00  0.00      AP1   
ATOM   4464  HA  LEU A 270      13.829  -1.529   1.806  0.00  0.00      AP1   
ATOM   4465  CB  LEU A 270      14.111  -0.260   3.454  0.00  0.00      AP1   
ATOM   4466  HB1 LEU A 270      15.197  -0.484   3.524  0.00  0.00      AP1   
ATOM   4467  HB2 LEU A 270      13.977   0.810   3.721  0.00  0.00      AP1   
ATOM   4468  CG  LEU A 270      13.408  -1.278   4.481  0.00  0.00      AP1   
ATOM   4469  HG  LEU A 270      12.313  -1.088   4.484  0.00  0.00      AP1   
ATOM   4470  CD1 LEU A 270      13.797  -2.701   4.103  0.00  0.00      AP1   
ATOM   4471 HD11 LEU A 270      13.261  -3.385   4.796  0.00  0.00      AP1   
ATOM   4472 HD12 LEU A 270      13.505  -2.996   3.073  0.00  0.00      AP1   
ATOM   4473 HD13 LEU A 270      14.891  -2.844   4.234  0.00  0.00      AP1   
ATOM   4474  CD2 LEU A 270      13.917  -0.991   5.915  0.00  0.00      AP1   
ATOM   4475 HD21 LEU A 270      13.569   0.050   6.084  0.00  0.00      AP1   
ATOM   4476 HD22 LEU A 270      13.503  -1.666   6.694  0.00  0.00      AP1   
ATOM   4477 HD23 LEU A 270      15.028  -1.022   5.919  0.00  0.00      AP1   
ATOM   4478  C   LEU A 270      12.219  -0.251   1.871  0.00  0.00      AP1   
ATOM   4479  O   LEU A 270      11.764   0.925   1.757  0.00  0.00      AP1   
ATOM   4480  N   LYS A 271      11.405  -1.362   1.763  0.00  0.00      AP1   
ATOM   4481  HN  LYS A 271      11.792  -2.254   1.542  0.00  0.00      AP1   
ATOM   4482  CA  LYS A 271       9.997  -1.349   1.570  0.00  0.00      AP1   
ATOM   4483  HA  LYS A 271       9.642  -0.350   1.363  0.00  0.00      AP1   
ATOM   4484  CB  LYS A 271       9.625  -2.162   0.391  0.00  0.00      AP1   
ATOM   4485  HB1 LYS A 271       9.927  -3.210   0.604  0.00  0.00      AP1   
ATOM   4486  HB2 LYS A 271       8.524  -2.271   0.287  0.00  0.00      AP1   
ATOM   4487  CG  LYS A 271      10.273  -1.725  -0.920  0.00  0.00      AP1   
ATOM   4488  HG1 LYS A 271      11.356  -1.667  -0.679  0.00  0.00      AP1   
ATOM   4489  HG2 LYS A 271      10.193  -2.530  -1.682  0.00  0.00      AP1   
ATOM   4490  CD  LYS A 271       9.890  -0.366  -1.455  0.00  0.00      AP1   
ATOM   4491  HD1 LYS A 271       8.837  -0.215  -1.776  0.00  0.00      AP1   
ATOM   4492  HD2 LYS A 271      10.123   0.420  -0.705  0.00  0.00      AP1   
ATOM   4493  CE  LYS A 271      10.628  -0.034  -2.750  0.00  0.00      AP1   
ATOM   4494  HE1 LYS A 271      11.674   0.206  -2.464  0.00  0.00      AP1   
ATOM   4495  HE2 LYS A 271      10.513  -0.923  -3.405  0.00  0.00      AP1   
ATOM   4496  NZ  LYS A 271      10.110   1.194  -3.497  0.00  0.00      AP1   
ATOM   4497  HZ1 LYS A 271      10.670   1.286  -4.369  0.00  0.00      AP1   
ATOM   4498  HZ2 LYS A 271       9.114   1.034  -3.750  0.00  0.00      AP1   
ATOM   4499  HZ3 LYS A 271      10.299   2.079  -2.985  0.00  0.00      AP1   
ATOM   4500  C   LYS A 271       9.416  -1.844   2.814  0.00  0.00      AP1   
ATOM   4501  O   LYS A 271       9.696  -2.921   3.300  0.00  0.00      AP1   
ATOM   4502  N   ALA A 272       8.475  -1.153   3.423  0.00  0.00      AP1   
ATOM   4503  HN  ALA A 272       8.212  -0.277   3.025  0.00  0.00      AP1   
ATOM   4504  CA  ALA A 272       7.789  -1.369   4.701  0.00  0.00      AP1   
ATOM   4505  HA  ALA A 272       8.175  -2.248   5.195  0.00  0.00      AP1   
ATOM   4506  CB  ALA A 272       7.835  -0.081   5.624  0.00  0.00      AP1   
ATOM   4507  HB1 ALA A 272       7.275  -0.147   6.581  0.00  0.00      AP1   
ATOM   4508  HB2 ALA A 272       8.880   0.134   5.933  0.00  0.00      AP1   
ATOM   4509  HB3 ALA A 272       7.434   0.791   5.065  0.00  0.00      AP1   
ATOM   4510  C   ALA A 272       6.360  -1.557   4.414  0.00  0.00      AP1   
ATOM   4511  O   ALA A 272       5.795  -2.540   4.875  0.00  0.00      AP1   
ATOM   4512  N   GLU A 273       5.729  -0.696   3.605  0.00  0.00      AP1   
ATOM   4513  HN  GLU A 273       6.224   0.095   3.254  0.00  0.00      AP1   
ATOM   4514  CA  GLU A 273       4.427  -0.752   3.159  0.00  0.00      AP1   
ATOM   4515  HA  GLU A 273       3.814  -1.240   3.903  0.00  0.00      AP1   
ATOM   4516  CB  GLU A 273       3.842   0.646   2.931  0.00  0.00      AP1   
ATOM   4517  HB1 GLU A 273       4.621   1.260   2.431  0.00  0.00      AP1   
ATOM   4518  HB2 GLU A 273       2.916   0.670   2.318  0.00  0.00      AP1   
ATOM   4519  CG  GLU A 273       3.569   1.431   4.223  0.00  0.00      AP1   
ATOM   4520  HG1 GLU A 273       3.082   0.829   5.020  0.00  0.00      AP1   
ATOM   4521  HG2 GLU A 273       4.530   1.803   4.638  0.00  0.00      AP1   
ATOM   4522  CD  GLU A 273       2.718   2.613   3.928  0.00  0.00      AP1   
ATOM   4523  OE1 GLU A 273       1.475   2.451   3.619  0.00  0.00      AP1   
ATOM   4524  OE2 GLU A 273       3.227   3.758   3.921  0.00  0.00      AP1   
ATOM   4525  C   GLU A 273       4.301  -1.638   1.883  0.00  0.00      AP1   
ATOM   4526  O   GLU A 273       4.819  -1.372   0.830  0.00  0.00      AP1   
ATOM   4527  N   THR A 274       3.545  -2.755   2.019  0.00  0.00      AP1   
ATOM   4528  HN  THR A 274       3.150  -3.122   2.858  0.00  0.00      AP1   
ATOM   4529  CA  THR A 274       3.273  -3.640   0.918  0.00  0.00      AP1   
ATOM   4530  HA  THR A 274       3.339  -3.154  -0.044  0.00  0.00      AP1   
ATOM   4531  CB  THR A 274       4.202  -4.858   0.729  0.00  0.00      AP1   
ATOM   4532  HB  THR A 274       5.242  -4.626   1.043  0.00  0.00      AP1   
ATOM   4533  OG1 THR A 274       4.252  -5.173  -0.681  0.00  0.00      AP1   
ATOM   4534  HG1 THR A 274       4.866  -5.910  -0.661  0.00  0.00      AP1   
ATOM   4535  CG2 THR A 274       3.777  -6.149   1.393  0.00  0.00      AP1   
ATOM   4536 HG21 THR A 274       4.656  -6.799   1.198  0.00  0.00      AP1   
ATOM   4537 HG22 THR A 274       3.848  -6.085   2.500  0.00  0.00      AP1   
ATOM   4538 HG23 THR A 274       2.787  -6.577   1.124  0.00  0.00      AP1   
ATOM   4539  C   THR A 274       1.854  -4.095   1.013  0.00  0.00      AP1   
ATOM   4540  O   THR A 274       1.355  -4.406   2.116  0.00  0.00      AP1   
ATOM   4541  N   THR A 275       1.050  -4.216  -0.106  0.00  0.00      AP1   
ATOM   4542  HN  THR A 275       1.324  -3.970  -1.032  0.00  0.00      AP1   
ATOM   4543  CA  THR A 275      -0.336  -4.793  -0.058  0.00  0.00      AP1   
ATOM   4544  HA  THR A 275      -0.696  -4.690   0.955  0.00  0.00      AP1   
ATOM   4545  CB  THR A 275      -1.340  -4.114  -0.975  0.00  0.00      AP1   
ATOM   4546  HB  THR A 275      -2.235  -4.732  -1.203  0.00  0.00      AP1   
ATOM   4547  OG1 THR A 275      -0.808  -3.749  -2.177  0.00  0.00      AP1   
ATOM   4548  HG1 THR A 275      -0.380  -4.523  -2.551  0.00  0.00      AP1   
ATOM   4549  CG2 THR A 275      -1.809  -2.833  -0.230  0.00  0.00      AP1   
ATOM   4550 HG21 THR A 275      -0.945  -2.360   0.285  0.00  0.00      AP1   
ATOM   4551 HG22 THR A 275      -2.222  -2.013  -0.855  0.00  0.00      AP1   
ATOM   4552 HG23 THR A 275      -2.565  -3.038   0.558  0.00  0.00      AP1   
ATOM   4553  C   THR A 275      -0.328  -6.307  -0.388  0.00  0.00      AP1   
ATOM   4554  O   THR A 275      -1.274  -7.090  -0.337  0.00  0.00      AP1   
ATOM   4555  N   ASP A 276       0.813  -6.843  -0.794  0.00  0.00      AP1   
ATOM   4556  HN  ASP A 276       1.568  -6.230  -1.016  0.00  0.00      AP1   
ATOM   4557  CA  ASP A 276       1.109  -8.243  -0.687  0.00  0.00      AP1   
ATOM   4558  HA  ASP A 276       0.496  -8.778  -1.397  0.00  0.00      AP1   
ATOM   4559  CB  ASP A 276       2.590  -8.581  -1.095  0.00  0.00      AP1   
ATOM   4560  HB1 ASP A 276       3.342  -8.093  -0.439  0.00  0.00      AP1   
ATOM   4561  HB2 ASP A 276       2.638  -9.691  -1.074  0.00  0.00      AP1   
ATOM   4562  CG  ASP A 276       2.984  -8.193  -2.453  0.00  0.00      AP1   
ATOM   4563  OD1 ASP A 276       4.222  -8.149  -2.716  0.00  0.00      AP1   
ATOM   4564  OD2 ASP A 276       2.033  -7.972  -3.261  0.00  0.00      AP1   
ATOM   4565  C   ASP A 276       0.842  -8.864   0.745  0.00  0.00      AP1   
ATOM   4566  O   ASP A 276       0.990  -8.136   1.693  0.00  0.00      AP1   
ATOM   4567  N   ASP A 277       0.522 -10.141   0.882  0.00  0.00      AP1   
ATOM   4568  HN  ASP A 277       0.213 -10.677   0.100  0.00  0.00      AP1   
ATOM   4569  CA  ASP A 277       0.388 -10.868   2.171  0.00  0.00      AP1   
ATOM   4570  HA  ASP A 277      -0.333 -10.249   2.684  0.00  0.00      AP1   
ATOM   4571  CB  ASP A 277      -0.044 -12.338   2.014  0.00  0.00      AP1   
ATOM   4572  HB1 ASP A 277       0.554 -12.683   1.144  0.00  0.00      AP1   
ATOM   4573  HB2 ASP A 277       0.214 -12.916   2.927  0.00  0.00      AP1   
ATOM   4574  CG  ASP A 277      -1.465 -12.602   1.574  0.00  0.00      AP1   
ATOM   4575  OD1 ASP A 277      -1.862 -13.802   1.502  0.00  0.00      AP1   
ATOM   4576  OD2 ASP A 277      -2.289 -11.686   1.295  0.00  0.00      AP1   
ATOM   4577  C   ASP A 277       1.706 -10.806   3.027  0.00  0.00      AP1   
ATOM   4578  O   ASP A 277       2.841 -10.457   2.653  0.00  0.00      AP1   
ATOM   4579  N   GLU A 278       1.595 -11.185   4.311  0.00  0.00      AP1   
ATOM   4580  HN  GLU A 278       0.684 -11.434   4.631  0.00  0.00      AP1   
ATOM   4581  CA  GLU A 278       2.667 -11.336   5.318  0.00  0.00      AP1   
ATOM   4582  HA  GLU A 278       3.134 -10.382   5.513  0.00  0.00      AP1   
ATOM   4583  CB  GLU A 278       2.182 -11.868   6.745  0.00  0.00      AP1   
ATOM   4584  HB1 GLU A 278       1.437 -12.674   6.574  0.00  0.00      AP1   
ATOM   4585  HB2 GLU A 278       3.064 -12.195   7.335  0.00  0.00      AP1   
ATOM   4586  CG  GLU A 278       1.472 -10.732   7.571  0.00  0.00      AP1   
ATOM   4587  HG1 GLU A 278       1.918  -9.748   7.311  0.00  0.00      AP1   
ATOM   4588  HG2 GLU A 278       0.475 -10.651   7.089  0.00  0.00      AP1   
ATOM   4589  CD  GLU A 278       1.448 -11.008   9.034  0.00  0.00      AP1   
ATOM   4590  OE1 GLU A 278       0.470 -11.651   9.530  0.00  0.00      AP1   
ATOM   4591  OE2 GLU A 278       2.457 -10.655   9.704  0.00  0.00      AP1   
ATOM   4592  C   GLU A 278       3.779 -12.311   4.857  0.00  0.00      AP1   
ATOM   4593  O   GLU A 278       3.513 -13.316   4.183  0.00  0.00      AP1   
ATOM   4594  N   GLU A 279       5.050 -11.895   5.222  0.00  0.00      AP1   
ATOM   4595  HN  GLU A 279       5.215 -11.032   5.693  0.00  0.00      AP1   
ATOM   4596  CA  GLU A 279       6.366 -12.533   4.939  0.00  0.00      AP1   
ATOM   4597  HA  GLU A 279       7.059 -11.864   5.428  0.00  0.00      AP1   
ATOM   4598  CB  GLU A 279       6.472 -13.975   5.542  0.00  0.00      AP1   
ATOM   4599  HB1 GLU A 279       5.641 -14.638   5.219  0.00  0.00      AP1   
ATOM   4600  HB2 GLU A 279       7.407 -14.468   5.199  0.00  0.00      AP1   
ATOM   4601  CG  GLU A 279       6.647 -13.777   7.100  0.00  0.00      AP1   
ATOM   4602  HG1 GLU A 279       7.607 -13.279   7.353  0.00  0.00      AP1   
ATOM   4603  HG2 GLU A 279       5.758 -13.242   7.498  0.00  0.00      AP1   
ATOM   4604  CD  GLU A 279       6.721 -15.171   7.779  0.00  0.00      AP1   
ATOM   4605  OE1 GLU A 279       7.788 -15.835   7.869  0.00  0.00      AP1   
ATOM   4606  OE2 GLU A 279       5.655 -15.524   8.426  0.00  0.00      AP1   
ATOM   4607  C   GLU A 279       6.709 -12.543   3.418  0.00  0.00      AP1   
ATOM   4608  O   GLU A 279       7.151 -13.473   2.748  0.00  0.00      AP1   
ATOM   4609  N   LEU A 280       6.423 -11.318   2.895  0.00  0.00      AP1   
ATOM   4610  HN  LEU A 280       5.770 -10.773   3.416  0.00  0.00      AP1   
ATOM   4611  CA  LEU A 280       6.806 -10.914   1.571  0.00  0.00      AP1   
ATOM   4612  HA  LEU A 280       7.733 -11.408   1.320  0.00  0.00      AP1   
ATOM   4613  CB  LEU A 280       5.544 -11.056   0.609  0.00  0.00      AP1   
ATOM   4614  HB1 LEU A 280       4.661 -10.529   1.030  0.00  0.00      AP1   
ATOM   4615  HB2 LEU A 280       5.805 -10.574  -0.357  0.00  0.00      AP1   
ATOM   4616  CG  LEU A 280       5.144 -12.479   0.266  0.00  0.00      AP1   
ATOM   4617  HG  LEU A 280       5.059 -13.045   1.218  0.00  0.00      AP1   
ATOM   4618  CD1 LEU A 280       3.746 -12.531  -0.384  0.00  0.00      AP1   
ATOM   4619 HD11 LEU A 280       3.091 -11.925   0.279  0.00  0.00      AP1   
ATOM   4620 HD12 LEU A 280       3.728 -12.108  -1.411  0.00  0.00      AP1   
ATOM   4621 HD13 LEU A 280       3.333 -13.562  -0.382  0.00  0.00      AP1   
ATOM   4622  CD2 LEU A 280       6.138 -13.180  -0.527  0.00  0.00      AP1   
ATOM   4623 HD21 LEU A 280       6.545 -12.513  -1.317  0.00  0.00      AP1   
ATOM   4624 HD22 LEU A 280       6.973 -13.613   0.063  0.00  0.00      AP1   
ATOM   4625 HD23 LEU A 280       5.607 -14.024  -1.019  0.00  0.00      AP1   
ATOM   4626  C   LEU A 280       7.424  -9.532   1.434  0.00  0.00      AP1   
ATOM   4627  O   LEU A 280       7.951  -9.172   0.396  0.00  0.00      AP1   
ATOM   4628  N   SER A 281       7.504  -8.690   2.459  0.00  0.00      AP1   
ATOM   4629  HN  SER A 281       7.272  -9.036   3.364  0.00  0.00      AP1   
ATOM   4630  CA  SER A 281       8.055  -7.324   2.456  0.00  0.00      AP1   
ATOM   4631  HA  SER A 281       7.785  -6.883   1.507  0.00  0.00      AP1   
ATOM   4632  CB  SER A 281       7.498  -6.262   3.462  0.00  0.00      AP1   
ATOM   4633  HB1 SER A 281       7.888  -5.246   3.235  0.00  0.00      AP1   
ATOM   4634  HB2 SER A 281       6.397  -6.187   3.336  0.00  0.00      AP1   
ATOM   4635  OG  SER A 281       7.671  -6.673   4.827  0.00  0.00      AP1   
ATOM   4636  HG1 SER A 281       7.045  -7.393   4.931  0.00  0.00      AP1   
ATOM   4637  C   SER A 281       9.563  -7.406   2.640  0.00  0.00      AP1   
ATOM   4638  O   SER A 281      10.059  -8.332   3.264  0.00  0.00      AP1   
ATOM   4639  N   GLU A 282      10.278  -6.403   2.187  0.00  0.00      AP1   
ATOM   4640  HN  GLU A 282       9.980  -5.776   1.471  0.00  0.00      AP1   
ATOM   4641  CA  GLU A 282      11.706  -6.237   2.638  0.00  0.00      AP1   
ATOM   4642  HA  GLU A 282      12.266  -7.160   2.618  0.00  0.00      AP1   
ATOM   4643  CB  GLU A 282      12.490  -5.257   1.736  0.00  0.00      AP1   
ATOM   4644  HB1 GLU A 282      11.869  -4.336   1.721  0.00  0.00      AP1   
ATOM   4645  HB2 GLU A 282      13.522  -5.047   2.090  0.00  0.00      AP1   
ATOM   4646  CG  GLU A 282      12.709  -5.783   0.309  0.00  0.00      AP1   
ATOM   4647  HG1 GLU A 282      11.724  -6.104  -0.092  0.00  0.00      AP1   
ATOM   4648  HG2 GLU A 282      13.068  -4.920  -0.291  0.00  0.00      AP1   
ATOM   4649  CD  GLU A 282      13.712  -6.914   0.225  0.00  0.00      AP1   
ATOM   4650  OE1 GLU A 282      14.957  -6.708   0.530  0.00  0.00      AP1   
ATOM   4651  OE2 GLU A 282      13.357  -8.038  -0.204  0.00  0.00      AP1   
ATOM   4652  C   GLU A 282      11.911  -5.925   4.068  0.00  0.00      AP1   
ATOM   4653  O   GLU A 282      13.025  -6.271   4.564  0.00  0.00      AP1   
ATOM   4654  N   GLN A 283      10.986  -5.291   4.840  0.00  0.00      AP1   
ATOM   4655  HN  GLN A 283      10.332  -4.711   4.361  0.00  0.00      AP1   
ATOM   4656  CA  GLN A 283      10.950  -5.101   6.274  0.00  0.00      AP1   
ATOM   4657  HA  GLN A 283      11.764  -4.458   6.575  0.00  0.00      AP1   
ATOM   4658  CB  GLN A 283       9.699  -4.222   6.487  0.00  0.00      AP1   
ATOM   4659  HB1 GLN A 283       9.810  -3.165   6.165  0.00  0.00      AP1   
ATOM   4660  HB2 GLN A 283       8.980  -4.624   5.741  0.00  0.00      AP1   
ATOM   4661  CG  GLN A 283       8.986  -4.188   7.888  0.00  0.00      AP1   
ATOM   4662  HG1 GLN A 283       8.013  -3.654   7.842  0.00  0.00      AP1   
ATOM   4663  HG2 GLN A 283       8.757  -5.251   8.118  0.00  0.00      AP1   
ATOM   4664  CD  GLN A 283       9.843  -3.599   9.019  0.00  0.00      AP1   
ATOM   4665  OE1 GLN A 283       9.895  -2.374   9.183  0.00  0.00      AP1   
ATOM   4666  NE2 GLN A 283      10.377  -4.515   9.891  0.00  0.00      AP1   
ATOM   4667 HE21 GLN A 283      10.739  -4.166  10.755  0.00  0.00      AP1   
ATOM   4668 HE22 GLN A 283      10.420  -5.483   9.643  0.00  0.00      AP1   
ATOM   4669  C   GLN A 283      10.921  -6.428   7.055  0.00  0.00      AP1   
ATOM   4670  O   GLN A 283      11.718  -6.614   7.949  0.00  0.00      AP1   
ATOM   4671  N   GLU A 284       9.983  -7.337   6.715  0.00  0.00      AP1   
ATOM   4672  HN  GLU A 284       9.348  -7.115   5.979  0.00  0.00      AP1   
ATOM   4673  CA  GLU A 284       9.937  -8.736   7.313  0.00  0.00      AP1   
ATOM   4674  HA  GLU A 284       9.955  -8.762   8.392  0.00  0.00      AP1   
ATOM   4675  CB  GLU A 284       8.695  -9.501   6.817  0.00  0.00      AP1   
ATOM   4676  HB1 GLU A 284       8.728  -9.446   5.708  0.00  0.00      AP1   
ATOM   4677  HB2 GLU A 284       8.799 -10.584   7.044  0.00  0.00      AP1   
ATOM   4678  CG  GLU A 284       7.366  -8.833   7.323  0.00  0.00      AP1   
ATOM   4679  HG1 GLU A 284       7.103  -9.192   8.341  0.00  0.00      AP1   
ATOM   4680  HG2 GLU A 284       7.623  -7.755   7.407  0.00  0.00      AP1   
ATOM   4681  CD  GLU A 284       6.231  -8.995   6.387  0.00  0.00      AP1   
ATOM   4682  OE1 GLU A 284       5.087  -9.196   6.872  0.00  0.00      AP1   
ATOM   4683  OE2 GLU A 284       6.466  -9.072   5.181  0.00  0.00      AP1   
ATOM   4684  C   GLU A 284      11.181  -9.490   6.882  0.00  0.00      AP1   
ATOM   4685  O   GLU A 284      11.861 -10.096   7.725  0.00  0.00      AP1   
ATOM   4686  N   ARG A 285      11.683  -9.476   5.599  0.00  0.00      AP1   
ATOM   4687  HN  ARG A 285      11.093  -9.220   4.838  0.00  0.00      AP1   
ATOM   4688  CA  ARG A 285      13.050  -9.989   5.230  0.00  0.00      AP1   
ATOM   4689  HA  ARG A 285      13.173 -11.029   5.494  0.00  0.00      AP1   
ATOM   4690  CB  ARG A 285      13.342  -9.885   3.727  0.00  0.00      AP1   
ATOM   4691  HB1 ARG A 285      13.149  -8.815   3.499  0.00  0.00      AP1   
ATOM   4692  HB2 ARG A 285      14.403  -9.963   3.408  0.00  0.00      AP1   
ATOM   4693  CG  ARG A 285      12.443 -10.805   2.962  0.00  0.00      AP1   
ATOM   4694  HG1 ARG A 285      12.873 -11.830   2.956  0.00  0.00      AP1   
ATOM   4695  HG2 ARG A 285      11.438 -10.940   3.417  0.00  0.00      AP1   
ATOM   4696  CD  ARG A 285      12.267 -10.290   1.529  0.00  0.00      AP1   
ATOM   4697  HD1 ARG A 285      11.805  -9.282   1.586  0.00  0.00      AP1   
ATOM   4698  HD2 ARG A 285      13.301 -10.295   1.121  0.00  0.00      AP1   
ATOM   4699  NE  ARG A 285      11.480 -11.212   0.693  0.00  0.00      AP1   
ATOM   4700  HE  ARG A 285      11.234 -12.090   1.102  0.00  0.00      AP1   
ATOM   4701  CZ  ARG A 285      11.222 -10.888  -0.547  0.00  0.00      AP1   
ATOM   4702  NH1 ARG A 285      10.339 -11.694  -1.130  0.00  0.00      AP1   
ATOM   4703 HH11 ARG A 285      10.072 -11.636  -2.092  0.00  0.00      AP1   
ATOM   4704 HH12 ARG A 285      10.033 -12.596  -0.824  0.00  0.00      AP1   
ATOM   4705  NH2 ARG A 285      11.747  -9.859  -1.160  0.00  0.00      AP1   
ATOM   4706 HH21 ARG A 285      11.498  -9.880  -2.128  0.00  0.00      AP1   
ATOM   4707 HH22 ARG A 285      12.287  -9.145  -0.713  0.00  0.00      AP1   
ATOM   4708  C   ARG A 285      14.292  -9.409   6.035  0.00  0.00      AP1   
ATOM   4709  O   ARG A 285      15.189 -10.110   6.460  0.00  0.00      AP1   
ATOM   4710  N   MET A 286      14.368  -8.095   6.256  0.00  0.00      AP1   
ATOM   4711  HN  MET A 286      13.598  -7.599   5.862  0.00  0.00      AP1   
ATOM   4712  CA  MET A 286      15.314  -7.299   6.984  0.00  0.00      AP1   
ATOM   4713  HA  MET A 286      16.306  -7.469   6.593  0.00  0.00      AP1   
ATOM   4714  CB  MET A 286      15.008  -5.816   6.831  0.00  0.00      AP1   
ATOM   4715  HB1 MET A 286      15.116  -5.705   5.731  0.00  0.00      AP1   
ATOM   4716  HB2 MET A 286      13.947  -5.633   7.107  0.00  0.00      AP1   
ATOM   4717  CG  MET A 286      15.866  -4.745   7.573  0.00  0.00      AP1   
ATOM   4718  HG1 MET A 286      15.329  -3.790   7.389  0.00  0.00      AP1   
ATOM   4719  HG2 MET A 286      15.731  -4.886   8.667  0.00  0.00      AP1   
ATOM   4720  SD  MET A 286      17.572  -4.570   6.916  0.00  0.00      AP1   
ATOM   4721  CE  MET A 286      17.281  -3.441   5.490  0.00  0.00      AP1   
ATOM   4722  HE1 MET A 286      16.743  -2.541   5.855  0.00  0.00      AP1   
ATOM   4723  HE2 MET A 286      18.270  -3.101   5.114  0.00  0.00      AP1   
ATOM   4724  HE3 MET A 286      16.666  -3.991   4.745  0.00  0.00      AP1   
ATOM   4725  C   MET A 286      15.454  -7.600   8.404  0.00  0.00      AP1   
ATOM   4726  O   MET A 286      16.511  -7.896   8.941  0.00  0.00      AP1   
ATOM   4727  N   GLU A 287      14.358  -7.484   9.187  0.00  0.00      AP1   
ATOM   4728  HN  GLU A 287      13.522  -7.074   8.830  0.00  0.00      AP1   
ATOM   4729  CA  GLU A 287      14.285  -7.818  10.558  0.00  0.00      AP1   
ATOM   4730  HA  GLU A 287      15.016  -7.224  11.086  0.00  0.00      AP1   
ATOM   4731  CB  GLU A 287      12.880  -7.504  11.188  0.00  0.00      AP1   
ATOM   4732  HB1 GLU A 287      12.753  -6.436  10.906  0.00  0.00      AP1   
ATOM   4733  HB2 GLU A 287      12.163  -8.011  10.507  0.00  0.00      AP1   
ATOM   4734  CG  GLU A 287      12.766  -7.673  12.701  0.00  0.00      AP1   
ATOM   4735  HG1 GLU A 287      12.853  -8.740  12.998  0.00  0.00      AP1   
ATOM   4736  HG2 GLU A 287      13.558  -7.124  13.254  0.00  0.00      AP1   
ATOM   4737  CD  GLU A 287      11.465  -7.229  13.445  0.00  0.00      AP1   
ATOM   4738  OE1 GLU A 287      11.524  -6.263  14.222  0.00  0.00      AP1   
ATOM   4739  OE2 GLU A 287      10.365  -7.871  13.428  0.00  0.00      AP1   
ATOM   4740  C   GLU A 287      14.714  -9.265  10.890  0.00  0.00      AP1   
ATOM   4741  O   GLU A 287      15.520  -9.525  11.727  0.00  0.00      AP1   
ATOM   4742  N   ILE A 288      14.346 -10.227  10.075  0.00  0.00      AP1   
ATOM   4743  HN  ILE A 288      13.707 -10.017   9.340  0.00  0.00      AP1   
ATOM   4744  CA  ILE A 288      14.857 -11.586  10.010  0.00  0.00      AP1   
ATOM   4745  HA  ILE A 288      14.919 -11.995  11.008  0.00  0.00      AP1   
ATOM   4746  CB  ILE A 288      14.005 -12.491   9.051  0.00  0.00      AP1   
ATOM   4747  HB  ILE A 288      13.833 -11.952   8.094  0.00  0.00      AP1   
ATOM   4748  CG2 ILE A 288      14.602 -13.827   8.705  0.00  0.00      AP1   
ATOM   4749 HG21 ILE A 288      15.075 -14.336   9.572  0.00  0.00      AP1   
ATOM   4750 HG22 ILE A 288      13.795 -14.505   8.353  0.00  0.00      AP1   
ATOM   4751 HG23 ILE A 288      15.332 -13.748   7.872  0.00  0.00      AP1   
ATOM   4752  CG1 ILE A 288      12.594 -12.630   9.758  0.00  0.00      AP1   
ATOM   4753 HG11 ILE A 288      12.164 -11.617   9.906  0.00  0.00      AP1   
ATOM   4754 HG12 ILE A 288      12.046 -13.218   8.990  0.00  0.00      AP1   
ATOM   4755  CD  ILE A 288      12.626 -13.564  10.969  0.00  0.00      AP1   
ATOM   4756  HD1 ILE A 288      11.621 -13.878  11.324  0.00  0.00      AP1   
ATOM   4757  HD2 ILE A 288      13.306 -14.424  10.787  0.00  0.00      AP1   
ATOM   4758  HD3 ILE A 288      13.056 -12.971  11.804  0.00  0.00      AP1   
ATOM   4759  C   ILE A 288      16.372 -11.711   9.579  0.00  0.00      AP1   
ATOM   4760  O   ILE A 288      17.176 -12.527  10.067  0.00  0.00      AP1   
ATOM   4761  N   ASN A 289      16.774 -10.828   8.608  0.00  0.00      AP1   
ATOM   4762  HN  ASN A 289      16.149 -10.187   8.169  0.00  0.00      AP1   
ATOM   4763  CA  ASN A 289      18.211 -10.775   8.164  0.00  0.00      AP1   
ATOM   4764  HA  ASN A 289      18.622 -11.752   7.957  0.00  0.00      AP1   
ATOM   4765  CB  ASN A 289      18.445  -9.874   6.856  0.00  0.00      AP1   
ATOM   4766  HB1 ASN A 289      17.950 -10.263   5.941  0.00  0.00      AP1   
ATOM   4767  HB2 ASN A 289      17.945  -8.910   7.092  0.00  0.00      AP1   
ATOM   4768  CG  ASN A 289      19.917  -9.641   6.547  0.00  0.00      AP1   
ATOM   4769  OD1 ASN A 289      20.563  -8.675   6.879  0.00  0.00      AP1   
ATOM   4770  ND2 ASN A 289      20.480 -10.569   5.717  0.00  0.00      AP1   
ATOM   4771 HD21 ASN A 289      21.446 -10.643   5.468  0.00  0.00      AP1   
ATOM   4772 HD22 ASN A 289      19.877 -11.087   5.110  0.00  0.00      AP1   
ATOM   4773  C   ASN A 289      19.149 -10.290   9.275  0.00  0.00      AP1   
ATOM   4774  O   ASN A 289      20.263 -10.768   9.424  0.00  0.00      AP1   
ATOM   4775  N   LEU A 290      18.717  -9.307  10.179  0.00  0.00      AP1   
ATOM   4776  HN  LEU A 290      17.730  -9.166  10.199  0.00  0.00      AP1   
ATOM   4777  CA  LEU A 290      19.499  -8.673  11.246  0.00  0.00      AP1   
ATOM   4778  HA  LEU A 290      20.563  -8.750  11.077  0.00  0.00      AP1   
ATOM   4779  CB  LEU A 290      19.104  -7.189  11.365  0.00  0.00      AP1   
ATOM   4780  HB1 LEU A 290      18.016  -7.030  11.526  0.00  0.00      AP1   
ATOM   4781  HB2 LEU A 290      19.629  -6.787  12.258  0.00  0.00      AP1   
ATOM   4782  CG  LEU A 290      19.528  -6.376  10.116  0.00  0.00      AP1   
ATOM   4783  HG  LEU A 290      19.188  -6.778   9.138  0.00  0.00      AP1   
ATOM   4784  CD1 LEU A 290      18.835  -5.000  10.173  0.00  0.00      AP1   
ATOM   4785 HD11 LEU A 290      19.066  -4.517  11.147  0.00  0.00      AP1   
ATOM   4786 HD12 LEU A 290      19.357  -4.422   9.381  0.00  0.00      AP1   
ATOM   4787 HD13 LEU A 290      17.748  -4.982   9.941  0.00  0.00      AP1   
ATOM   4788  CD2 LEU A 290      21.053  -6.209  10.104  0.00  0.00      AP1   
ATOM   4789 HD21 LEU A 290      21.485  -5.586  10.916  0.00  0.00      AP1   
ATOM   4790 HD22 LEU A 290      21.600  -7.173  10.173  0.00  0.00      AP1   
ATOM   4791 HD23 LEU A 290      21.293  -5.671   9.162  0.00  0.00      AP1   
ATOM   4792  C   LEU A 290      19.323  -9.397  12.583  0.00  0.00      AP1   
ATOM   4793  O   LEU A 290      19.826  -9.024  13.621  0.00  0.00      AP1   
ATOM   4794  N   LEU A 291      18.554 -10.467  12.516  0.00  0.00      AP1   
ATOM   4795  HN  LEU A 291      18.351 -10.743  11.580  0.00  0.00      AP1   
ATOM   4796  CA  LEU A 291      18.000 -11.173  13.666  0.00  0.00      AP1   
ATOM   4797  HA  LEU A 291      17.361 -10.524  14.246  0.00  0.00      AP1   
ATOM   4798  CB  LEU A 291      17.151 -12.312  13.089  0.00  0.00      AP1   
ATOM   4799  HB1 LEU A 291      16.559 -11.883  12.252  0.00  0.00      AP1   
ATOM   4800  HB2 LEU A 291      17.859 -13.007  12.590  0.00  0.00      AP1   
ATOM   4801  CG  LEU A 291      16.152 -12.920  14.008  0.00  0.00      AP1   
ATOM   4802  HG  LEU A 291      16.681 -13.326  14.897  0.00  0.00      AP1   
ATOM   4803  CD1 LEU A 291      14.960 -11.970  14.281  0.00  0.00      AP1   
ATOM   4804 HD11 LEU A 291      15.312 -11.066  14.822  0.00  0.00      AP1   
ATOM   4805 HD12 LEU A 291      14.296 -11.777  13.412  0.00  0.00      AP1   
ATOM   4806 HD13 LEU A 291      14.213 -12.437  14.957  0.00  0.00      AP1   
ATOM   4807  CD2 LEU A 291      15.564 -14.184  13.260  0.00  0.00      AP1   
ATOM   4808 HD21 LEU A 291      14.742 -14.692  13.808  0.00  0.00      AP1   
ATOM   4809 HD22 LEU A 291      15.239 -13.760  12.286  0.00  0.00      AP1   
ATOM   4810 HD23 LEU A 291      16.402 -14.906  13.164  0.00  0.00      AP1   
ATOM   4811  C   LEU A 291      18.953 -11.642  14.730  0.00  0.00      AP1   
ATOM   4812  O   LEU A 291      20.026 -12.134  14.419  0.00  0.00      AP1   
ATOM   4813  N   ARG A 292      18.634 -11.468  16.024  0.00  0.00      AP1   
ATOM   4814  HN  ARG A 292      17.730 -11.232  16.374  0.00  0.00      AP1   
ATOM   4815  CA  ARG A 292      19.614 -11.603  17.108  0.00  0.00      AP1   
ATOM   4816  HA  ARG A 292      20.585 -11.873  16.720  0.00  0.00      AP1   
ATOM   4817  CB  ARG A 292      19.757 -10.340  17.916  0.00  0.00      AP1   
ATOM   4818  HB1 ARG A 292      18.802 -10.156  18.453  0.00  0.00      AP1   
ATOM   4819  HB2 ARG A 292      20.572 -10.511  18.652  0.00  0.00      AP1   
ATOM   4820  CG  ARG A 292      20.254  -9.048  17.237  0.00  0.00      AP1   
ATOM   4821  HG1 ARG A 292      19.508  -8.773  16.462  0.00  0.00      AP1   
ATOM   4822  HG2 ARG A 292      20.015  -8.270  17.993  0.00  0.00      AP1   
ATOM   4823  CD  ARG A 292      21.781  -8.850  16.900  0.00  0.00      AP1   
ATOM   4824  HD1 ARG A 292      21.968  -7.767  16.734  0.00  0.00      AP1   
ATOM   4825  HD2 ARG A 292      22.350  -9.196  17.789  0.00  0.00      AP1   
ATOM   4826  NE  ARG A 292      22.076  -9.581  15.627  0.00  0.00      AP1   
ATOM   4827  HE  ARG A 292      21.366  -9.866  14.983  0.00  0.00      AP1   
ATOM   4828  CZ  ARG A 292      23.107 -10.271  15.372  0.00  0.00      AP1   
ATOM   4829  NH1 ARG A 292      24.261 -10.113  15.987  0.00  0.00      AP1   
ATOM   4830 HH11 ARG A 292      25.071 -10.638  15.724  0.00  0.00      AP1   
ATOM   4831 HH12 ARG A 292      24.371  -9.226  16.436  0.00  0.00      AP1   
ATOM   4832  NH2 ARG A 292      23.136 -11.007  14.343  0.00  0.00      AP1   
ATOM   4833 HH21 ARG A 292      23.956 -11.426  13.952  0.00  0.00      AP1   
ATOM   4834 HH22 ARG A 292      22.439 -10.740  13.677  0.00  0.00      AP1   
ATOM   4835  C   ARG A 292      19.255 -12.767  17.955  0.00  0.00      AP1   
ATOM   4836  O   ARG A 292      18.115 -12.958  18.384  0.00  0.00      AP1   
ATOM   4837  N   ASN A 293      20.264 -13.651  18.138  0.00  0.00      AP1   
ATOM   4838  HN  ASN A 293      21.108 -13.515  17.624  0.00  0.00      AP1   
ATOM   4839  CA  ASN A 293      20.217 -14.926  18.745  0.00  0.00      AP1   
ATOM   4840  HA  ASN A 293      19.483 -15.522  18.223  0.00  0.00      AP1   
ATOM   4841  CB  ASN A 293      21.545 -15.815  18.528  0.00  0.00      AP1   
ATOM   4842  HB1 ASN A 293      22.357 -15.206  18.979  0.00  0.00      AP1   
ATOM   4843  HB2 ASN A 293      21.426 -16.773  19.079  0.00  0.00      AP1   
ATOM   4844  CG  ASN A 293      21.685 -16.067  17.094  0.00  0.00      AP1   
ATOM   4845  OD1 ASN A 293      20.942 -15.666  16.212  0.00  0.00      AP1   
ATOM   4846  ND2 ASN A 293      22.769 -16.791  16.738  0.00  0.00      AP1   
ATOM   4847 HD21 ASN A 293      22.836 -17.258  15.856  0.00  0.00      AP1   
ATOM   4848 HD22 ASN A 293      23.391 -16.954  17.504  0.00  0.00      AP1   
ATOM   4849  C   ASN A 293      19.931 -14.922  20.209  0.00  0.00      AP1   
ATOM   4850  O   ASN A 293      20.230 -13.984  20.876  0.00  0.00      AP1   
ATOM   4851  N   ASP A 294      19.333 -16.038  20.749  0.00  0.00      AP1   
ATOM   4852  HN  ASP A 294      19.070 -16.834  20.210  0.00  0.00      AP1   
ATOM   4853  CA  ASP A 294      18.900 -16.081  22.165  0.00  0.00      AP1   
ATOM   4854  HA  ASP A 294      18.137 -15.332  22.315  0.00  0.00      AP1   
ATOM   4855  CB  ASP A 294      18.203 -17.522  22.232  0.00  0.00      AP1   
ATOM   4856  HB1 ASP A 294      17.270 -17.541  21.629  0.00  0.00      AP1   
ATOM   4857  HB2 ASP A 294      18.954 -18.222  21.808  0.00  0.00      AP1   
ATOM   4858  CG  ASP A 294      17.806 -18.018  23.591  0.00  0.00      AP1   
ATOM   4859  OD1 ASP A 294      18.202 -19.163  23.980  0.00  0.00      AP1   
ATOM   4860  OD2 ASP A 294      17.074 -17.314  24.295  0.00  0.00      AP1   
ATOM   4861  C   ASP A 294      20.023 -15.935  23.216  0.00  0.00      AP1   
ATOM   4862  O   ASP A 294      21.178 -16.327  23.023  0.00  0.00      AP1   
ATOM   4863  N   GLN A 295      19.677 -15.336  24.429  0.00  0.00      AP1   
ATOM   4864  HN  GLN A 295      18.805 -14.855  24.471  0.00  0.00      AP1   
ATOM   4865  CA  GLN A 295      20.495 -15.276  25.652  0.00  0.00      AP1   
ATOM   4866  HA  GLN A 295      21.443 -15.738  25.419  0.00  0.00      AP1   
ATOM   4867  CB  GLN A 295      20.801 -13.817  26.119  0.00  0.00      AP1   
ATOM   4868  HB1 GLN A 295      19.828 -13.310  26.292  0.00  0.00      AP1   
ATOM   4869  HB2 GLN A 295      21.237 -13.845  27.140  0.00  0.00      AP1   
ATOM   4870  CG  GLN A 295      21.847 -12.993  25.272  0.00  0.00      AP1   
ATOM   4871  HG1 GLN A 295      21.197 -12.675  24.429  0.00  0.00      AP1   
ATOM   4872  HG2 GLN A 295      22.057 -12.037  25.798  0.00  0.00      AP1   
ATOM   4873  CD  GLN A 295      23.017 -13.791  24.754  0.00  0.00      AP1   
ATOM   4874  OE1 GLN A 295      23.772 -14.452  25.490  0.00  0.00      AP1   
ATOM   4875  NE2 GLN A 295      23.263 -13.729  23.430  0.00  0.00      AP1   
ATOM   4876 HE21 GLN A 295      24.079 -14.167  23.053  0.00  0.00      AP1   
ATOM   4877 HE22 GLN A 295      22.656 -13.145  22.890  0.00  0.00      AP1   
ATOM   4878  C   GLN A 295      19.983 -16.134  26.773  0.00  0.00      AP1   
ATOM   4879  O   GLN A 295      20.560 -16.089  27.878  0.00  0.00      AP1   
ATOM   4880  N   GLY A 296      18.879 -16.836  26.610  0.00  0.00      AP1   
ATOM   4881  HN  GLY A 296      18.416 -16.796  25.728  0.00  0.00      AP1   
ATOM   4882  CA  GLY A 296      18.276 -17.592  27.707  0.00  0.00      AP1   
ATOM   4883  HA1 GLY A 296      17.348 -18.003  27.337  0.00  0.00      AP1   
ATOM   4884  HA2 GLY A 296      17.976 -16.889  28.471  0.00  0.00      AP1   
ATOM   4885  C   GLY A 296      19.056 -18.709  28.267  0.00  0.00      AP1   
ATOM   4886  O   GLY A 296      19.149 -18.920  29.437  0.00  0.00      AP1   
ATOM   4887  N   ASN A 297      19.690 -19.548  27.401  0.00  0.00      AP1   
ATOM   4888  HN  ASN A 297      19.471 -19.577  26.429  0.00  0.00      AP1   
ATOM   4889  CA  ASN A 297      20.485 -20.604  27.966  0.00  0.00      AP1   
ATOM   4890  HA  ASN A 297      19.972 -21.056  28.802  0.00  0.00      AP1   
ATOM   4891  CB  ASN A 297      20.685 -21.809  26.933  0.00  0.00      AP1   
ATOM   4892  HB1 ASN A 297      21.158 -21.354  26.035  0.00  0.00      AP1   
ATOM   4893  HB2 ASN A 297      21.389 -22.562  27.348  0.00  0.00      AP1   
ATOM   4894  CG  ASN A 297      19.387 -22.544  26.618  0.00  0.00      AP1   
ATOM   4895  OD1 ASN A 297      18.375 -22.312  27.361  0.00  0.00      AP1   
ATOM   4896  ND2 ASN A 297      19.378 -23.289  25.504  0.00  0.00      AP1   
ATOM   4897 HD21 ASN A 297      18.567 -23.872  25.493  0.00  0.00      AP1   
ATOM   4898 HD22 ASN A 297      20.152 -23.405  24.881  0.00  0.00      AP1   
ATOM   4899  C   ASN A 297      21.884 -20.184  28.496  0.00  0.00      AP1   
ATOM   4900  O   ASN A 297      22.603 -20.952  29.157  0.00  0.00      AP1   
ATOM   4901  N   SER A 298      22.217 -18.895  28.246  0.00  0.00      AP1   
ATOM   4902  HN  SER A 298      21.661 -18.317  27.654  0.00  0.00      AP1   
ATOM   4903  CA  SER A 298      23.473 -18.260  28.659  0.00  0.00      AP1   
ATOM   4904  HA  SER A 298      24.257 -18.937  28.351  0.00  0.00      AP1   
ATOM   4905  CB  SER A 298      23.727 -16.940  28.032  0.00  0.00      AP1   
ATOM   4906  HB1 SER A 298      23.615 -17.067  26.934  0.00  0.00      AP1   
ATOM   4907  HB2 SER A 298      23.011 -16.118  28.244  0.00  0.00      AP1   
ATOM   4908  OG  SER A 298      25.131 -16.588  28.234  0.00  0.00      AP1   
ATOM   4909  HG1 SER A 298      25.624 -17.109  27.596  0.00  0.00      AP1   
ATOM   4910  C   SER A 298      23.418 -17.994  30.169  0.00  0.00      AP1   
ATOM   4911  O   SER A 298      24.389 -18.125  30.907  0.00  0.00      AP1   
ATOM   4912  N   ILE A 299      22.183 -17.682  30.727  0.00  0.00      AP1   
ATOM   4913  HN  ILE A 299      21.413 -17.437  30.142  0.00  0.00      AP1   
ATOM   4914  CA  ILE A 299      21.859 -17.445  32.077  0.00  0.00      AP1   
ATOM   4915  HA  ILE A 299      22.734 -16.904  32.406  0.00  0.00      AP1   
ATOM   4916  CB  ILE A 299      20.682 -16.527  32.216  0.00  0.00      AP1   
ATOM   4917  HB  ILE A 299      19.820 -17.113  31.831  0.00  0.00      AP1   
ATOM   4918  CG2 ILE A 299      20.490 -16.096  33.693  0.00  0.00      AP1   
ATOM   4919 HG21 ILE A 299      20.637 -17.007  34.311  0.00  0.00      AP1   
ATOM   4920 HG22 ILE A 299      21.089 -15.233  34.055  0.00  0.00      AP1   
ATOM   4921 HG23 ILE A 299      19.443 -15.803  33.924  0.00  0.00      AP1   
ATOM   4922  CG1 ILE A 299      20.827 -15.265  31.250  0.00  0.00      AP1   
ATOM   4923 HG11 ILE A 299      21.666 -14.572  31.470  0.00  0.00      AP1   
ATOM   4924 HG12 ILE A 299      20.992 -15.435  30.164  0.00  0.00      AP1   
ATOM   4925  CD  ILE A 299      19.582 -14.363  31.387  0.00  0.00      AP1   
ATOM   4926  HD1 ILE A 299      18.583 -14.839  31.291  0.00  0.00      AP1   
ATOM   4927  HD2 ILE A 299      19.800 -13.703  32.254  0.00  0.00      AP1   
ATOM   4928  HD3 ILE A 299      19.740 -13.726  30.491  0.00  0.00      AP1   
ATOM   4929  C   ILE A 299      21.821 -18.780  32.840  0.00  0.00      AP1   
ATOM   4930  O   ILE A 299      22.421 -18.891  33.919  0.00  0.00      AP1   
ATOM   4931  N   ILE A 300      21.390 -19.874  32.270  0.00  0.00      AP1   
ATOM   4932  HN  ILE A 300      20.770 -19.793  31.493  0.00  0.00      AP1   
ATOM   4933  CA  ILE A 300      21.530 -21.222  32.721  0.00  0.00      AP1   
ATOM   4934  HA  ILE A 300      21.100 -21.370  33.701  0.00  0.00      AP1   
ATOM   4935  CB  ILE A 300      20.799 -22.233  31.747  0.00  0.00      AP1   
ATOM   4936  HB  ILE A 300      21.271 -22.226  30.741  0.00  0.00      AP1   
ATOM   4937  CG2 ILE A 300      21.015 -23.647  32.303  0.00  0.00      AP1   
ATOM   4938 HG21 ILE A 300      22.094 -23.908  32.352  0.00  0.00      AP1   
ATOM   4939 HG22 ILE A 300      20.625 -23.630  33.343  0.00  0.00      AP1   
ATOM   4940 HG23 ILE A 300      20.542 -24.471  31.727  0.00  0.00      AP1   
ATOM   4941  CG1 ILE A 300      19.312 -21.872  31.643  0.00  0.00      AP1   
ATOM   4942 HG11 ILE A 300      18.972 -21.507  32.636  0.00  0.00      AP1   
ATOM   4943 HG12 ILE A 300      19.168 -21.054  30.906  0.00  0.00      AP1   
ATOM   4944  CD  ILE A 300      18.414 -23.024  31.235  0.00  0.00      AP1   
ATOM   4945  HD1 ILE A 300      18.774 -23.480  30.288  0.00  0.00      AP1   
ATOM   4946  HD2 ILE A 300      18.467 -23.788  32.041  0.00  0.00      AP1   
ATOM   4947  HD3 ILE A 300      17.334 -22.796  31.105  0.00  0.00      AP1   
ATOM   4948  C   ILE A 300      22.960 -21.626  32.860  0.00  0.00      AP1   
ATOM   4949  O   ILE A 300      23.409 -22.257  33.820  0.00  0.00      AP1   
ATOM   4950  N   ASN A 301      23.784 -21.232  31.856  0.00  0.00      AP1   
ATOM   4951  HN  ASN A 301      23.407 -20.789  31.046  0.00  0.00      AP1   
ATOM   4952  CA  ASN A 301      25.231 -21.524  31.829  0.00  0.00      AP1   
ATOM   4953  HA  ASN A 301      25.465 -22.545  32.094  0.00  0.00      AP1   
ATOM   4954  CB  ASN A 301      25.856 -21.138  30.383  0.00  0.00      AP1   
ATOM   4955  HB1 ASN A 301      25.387 -21.775  29.603  0.00  0.00      AP1   
ATOM   4956  HB2 ASN A 301      25.562 -20.135  30.007  0.00  0.00      AP1   
ATOM   4957  CG  ASN A 301      27.380 -21.279  30.167  0.00  0.00      AP1   
ATOM   4958  OD1 ASN A 301      27.752 -22.423  30.004  0.00  0.00      AP1   
ATOM   4959  ND2 ASN A 301      28.191 -20.224  30.349  0.00  0.00      AP1   
ATOM   4960 HD21 ASN A 301      29.148 -20.501  30.425  0.00  0.00      AP1   
ATOM   4961 HD22 ASN A 301      27.902 -19.304  30.615  0.00  0.00      AP1   
ATOM   4962  C   ASN A 301      26.094 -20.678  32.893  0.00  0.00      AP1   
ATOM   4963  O   ASN A 301      26.930 -21.241  33.531  0.00  0.00      AP1   
ATOM   4964  N   GLU A 302      25.732 -19.405  33.050  0.00  0.00      AP1   
ATOM   4965  HN  GLU A 302      25.017 -18.981  32.499  0.00  0.00      AP1   
ATOM   4966  CA  GLU A 302      26.190 -18.607  34.178  0.00  0.00      AP1   
ATOM   4967  HA  GLU A 302      27.255 -18.430  34.147  0.00  0.00      AP1   
ATOM   4968  CB  GLU A 302      25.437 -17.288  34.129  0.00  0.00      AP1   
ATOM   4969  HB1 GLU A 302      25.699 -16.857  33.139  0.00  0.00      AP1   
ATOM   4970  HB2 GLU A 302      24.338 -17.442  34.078  0.00  0.00      AP1   
ATOM   4971  CG  GLU A 302      25.774 -16.337  35.295  0.00  0.00      AP1   
ATOM   4972  HG1 GLU A 302      25.332 -16.849  36.177  0.00  0.00      AP1   
ATOM   4973  HG2 GLU A 302      26.848 -16.183  35.536  0.00  0.00      AP1   
ATOM   4974  CD  GLU A 302      25.181 -14.926  35.128  0.00  0.00      AP1   
ATOM   4975  OE1 GLU A 302      25.288 -14.329  34.057  0.00  0.00      AP1   
ATOM   4976  OE2 GLU A 302      24.706 -14.370  36.153  0.00  0.00      AP1   
ATOM   4977  C   GLU A 302      25.773 -19.262  35.597  0.00  0.00      AP1   
ATOM   4978  O   GLU A 302      26.571 -19.498  36.491  0.00  0.00      AP1   
ATOM   4979  N   CYS A 303      24.576 -19.755  35.728  0.00  0.00      AP1   
ATOM   4980  HN  CYS A 303      23.887 -19.576  35.029  0.00  0.00      AP1   
ATOM   4981  CA  CYS A 303      24.053 -20.270  37.057  0.00  0.00      AP1   
ATOM   4982  HA  CYS A 303      24.455 -19.682  37.869  0.00  0.00      AP1   
ATOM   4983  CB  CYS A 303      22.578 -20.262  37.104  0.00  0.00      AP1   
ATOM   4984  HB1 CYS A 303      22.088 -20.810  36.271  0.00  0.00      AP1   
ATOM   4985  HB2 CYS A 303      22.313 -20.718  38.082  0.00  0.00      AP1   
ATOM   4986  SG  CYS A 303      22.100 -18.442  37.168  0.00  0.00      AP1   
ATOM   4987  HG1 CYS A 303      22.358 -18.203  35.890  0.00  0.00      AP1   
ATOM   4988  C   CYS A 303      24.666 -21.638  37.336  0.00  0.00      AP1   
ATOM   4989  O   CYS A 303      24.661 -22.067  38.493  0.00  0.00      AP1   
ATOM   4990  N   SER A 304      25.227 -22.299  36.219  0.00  0.00      AP1   
ATOM   4991  HN  SER A 304      25.188 -22.045  35.255  0.00  0.00      AP1   
ATOM   4992  CA  SER A 304      25.990 -23.515  36.405  0.00  0.00      AP1   
ATOM   4993  HA  SER A 304      25.598 -24.092  37.230  0.00  0.00      AP1   
ATOM   4994  CB  SER A 304      26.327 -24.262  35.037  0.00  0.00      AP1   
ATOM   4995  HB1 SER A 304      26.882 -23.454  34.515  0.00  0.00      AP1   
ATOM   4996  HB2 SER A 304      26.990 -25.124  35.266  0.00  0.00      AP1   
ATOM   4997  OG  SER A 304      25.090 -24.589  34.377  0.00  0.00      AP1   
ATOM   4998  HG1 SER A 304      24.734 -23.715  34.202  0.00  0.00      AP1   
ATOM   4999  C   SER A 304      27.368 -23.065  36.970  0.00  0.00      AP1   
ATOM   5000  O   SER A 304      27.886 -23.804  37.777  0.00  0.00      AP1   
ATOM   5001  N   ILE A 305      27.960 -21.923  36.586  0.00  0.00      AP1   
ATOM   5002  HN  ILE A 305      27.433 -21.355  35.959  0.00  0.00      AP1   
ATOM   5003  CA  ILE A 305      29.246 -21.452  37.115  0.00  0.00      AP1   
ATOM   5004  HA  ILE A 305      29.849 -22.343  37.021  0.00  0.00      AP1   
ATOM   5005  CB  ILE A 305      29.953 -20.271  36.362  0.00  0.00      AP1   
ATOM   5006  HB  ILE A 305      29.237 -19.422  36.322  0.00  0.00      AP1   
ATOM   5007  CG2 ILE A 305      31.183 -19.900  37.191  0.00  0.00      AP1   
ATOM   5008 HG21 ILE A 305      31.743 -19.067  36.714  0.00  0.00      AP1   
ATOM   5009 HG22 ILE A 305      30.970 -19.397  38.159  0.00  0.00      AP1   
ATOM   5010 HG23 ILE A 305      31.806 -20.810  37.327  0.00  0.00      AP1   
ATOM   5011  CG1 ILE A 305      30.262 -20.660  34.910  0.00  0.00      AP1   
ATOM   5012 HG11 ILE A 305      30.924 -21.552  34.905  0.00  0.00      AP1   
ATOM   5013 HG12 ILE A 305      29.308 -21.044  34.489  0.00  0.00      AP1   
ATOM   5014  CD  ILE A 305      30.797 -19.411  34.114  0.00  0.00      AP1   
ATOM   5015  HD1 ILE A 305      31.607 -18.844  34.621  0.00  0.00      AP1   
ATOM   5016  HD2 ILE A 305      31.196 -19.725  33.125  0.00  0.00      AP1   
ATOM   5017  HD3 ILE A 305      29.935 -18.725  33.972  0.00  0.00      AP1   
ATOM   5018  C   ILE A 305      29.049 -21.221  38.548  0.00  0.00      AP1   
ATOM   5019  O   ILE A 305      29.873 -21.615  39.406  0.00  0.00      AP1   
ATOM   5020  N   LYS A 306      27.939 -20.572  38.935  0.00  0.00      AP1   
ATOM   5021  HN  LYS A 306      27.408 -20.194  38.181  0.00  0.00      AP1   
ATOM   5022  CA  LYS A 306      27.602 -20.149  40.272  0.00  0.00      AP1   
ATOM   5023  HA  LYS A 306      28.402 -19.632  40.780  0.00  0.00      AP1   
ATOM   5024  CB  LYS A 306      26.422 -19.223  40.337  0.00  0.00      AP1   
ATOM   5025  HB1 LYS A 306      25.491 -19.716  39.982  0.00  0.00      AP1   
ATOM   5026  HB2 LYS A 306      26.238 -18.972  41.403  0.00  0.00      AP1   
ATOM   5027  CG  LYS A 306      26.618 -17.877  39.620  0.00  0.00      AP1   
ATOM   5028  HG1 LYS A 306      26.381 -17.998  38.541  0.00  0.00      AP1   
ATOM   5029  HG2 LYS A 306      25.786 -17.197  39.901  0.00  0.00      AP1   
ATOM   5030  CD  LYS A 306      27.794 -16.961  39.856  0.00  0.00      AP1   
ATOM   5031  HD1 LYS A 306      28.149 -17.072  40.903  0.00  0.00      AP1   
ATOM   5032  HD2 LYS A 306      28.609 -17.223  39.147  0.00  0.00      AP1   
ATOM   5033  CE  LYS A 306      27.419 -15.506  39.559  0.00  0.00      AP1   
ATOM   5034  HE1 LYS A 306      27.003 -15.329  38.544  0.00  0.00      AP1   
ATOM   5035  HE2 LYS A 306      26.714 -15.154  40.342  0.00  0.00      AP1   
ATOM   5036  NZ  LYS A 306      28.592 -14.688  39.628  0.00  0.00      AP1   
ATOM   5037  HZ1 LYS A 306      28.309 -13.722  39.888  0.00  0.00      AP1   
ATOM   5038  HZ2 LYS A 306      29.215 -14.948  40.420  0.00  0.00      AP1   
ATOM   5039  HZ3 LYS A 306      29.105 -14.667  38.724  0.00  0.00      AP1   
ATOM   5040  C   LYS A 306      27.420 -21.356  41.160  0.00  0.00      AP1   
ATOM   5041  O   LYS A 306      27.922 -21.456  42.294  0.00  0.00      AP1   
ATOM   5042  N   GLN A 307      26.761 -22.395  40.672  0.00  0.00      AP1   
ATOM   5043  HN  GLN A 307      26.009 -22.188  40.050  0.00  0.00      AP1   
ATOM   5044  CA  GLN A 307      26.602 -23.605  41.450  0.00  0.00      AP1   
ATOM   5045  HA  GLN A 307      26.092 -23.351  42.367  0.00  0.00      AP1   
ATOM   5046  CB  GLN A 307      25.727 -24.655  40.714  0.00  0.00      AP1   
ATOM   5047  HB1 GLN A 307      26.167 -24.684  39.695  0.00  0.00      AP1   
ATOM   5048  HB2 GLN A 307      25.797 -25.576  41.332  0.00  0.00      AP1   
ATOM   5049  CG  GLN A 307      24.250 -24.339  40.630  0.00  0.00      AP1   
ATOM   5050  HG1 GLN A 307      23.827 -24.462  41.651  0.00  0.00      AP1   
ATOM   5051  HG2 GLN A 307      24.021 -23.317  40.259  0.00  0.00      AP1   
ATOM   5052  CD  GLN A 307      23.553 -25.315  39.710  0.00  0.00      AP1   
ATOM   5053  OE1 GLN A 307      23.826 -25.369  38.470  0.00  0.00      AP1   
ATOM   5054  NE2 GLN A 307      22.700 -26.186  40.235  0.00  0.00      AP1   
ATOM   5055 HE21 GLN A 307      22.053 -26.679  39.655  0.00  0.00      AP1   
ATOM   5056 HE22 GLN A 307      22.629 -26.314  41.224  0.00  0.00      AP1   
ATOM   5057  C   GLN A 307      27.969 -24.206  41.711  0.00  0.00      AP1   
ATOM   5058  O   GLN A 307      28.199 -24.790  42.779  0.00  0.00      AP1   
ATOM   5059  N   GLU A 308      28.875 -24.170  40.730  0.00  0.00      AP1   
ATOM   5060  HN  GLU A 308      28.710 -23.756  39.839  0.00  0.00      AP1   
ATOM   5061  CA  GLU A 308      30.302 -24.663  40.855  0.00  0.00      AP1   
ATOM   5062  HA  GLU A 308      30.337 -25.676  41.226  0.00  0.00      AP1
[truncated: 24,692,719 more chars]
