# Supplementary material for: Structural basis of template strand deoxyuridine promoter recognition by a viral RNA polymerase
Source: Nat Commun. 2022 Jun 20;13:3526. doi: 10.1038/s41467-022-31214-6 (PMC9209446; doi:10.1038/s41467-022-31214-6)
Supplement: Supplementary file 5 — Supplementary Data 3 [file 41467_2022_31214_MOESM5_ESM.zip › Source-Data-File-3-MD_files/DNA-restraint/Restraints-02.in]

Colvarstrajfrequency    500
Colvarsrestartfrequency 500


#############################################################
# rmsd RESTRAINED
#############################################################
# COLVARS DEFINITIONS
#############################################################


colvar {
  name RMSD

  width 1.0 

  lowerboundary 0.0
  upperboundary 5.0


  rmsd {
    atoms {
      atomnumbers {    1	2	3	4	5	8	10	11	13	14	15	18	19	20	22	23	24	25	26	28	31	33	34	35	36	37	38	41	43	44	46	47	49	50	51	53	54	55	57	60	62	63	64	65	66	67	70	72	73	75	76	78	79	80	82	83	84	86	89	91 }
    }
    refpositionsfile  start.pdb
  }
} 


#############################################################
# RESTRAINTS AND PMF
#############################################################


harmonic {
   colvars              RMSD
   centers              0.0  
   targetNumSteps        10000000
   targetEquilSteps       2000000
   lambdaSchedule         0 0.100000000000000 0.200000000000000 0.300000000000000 0.400000000000000 0.450000000000000 0.500000000000000 0.550000000000000 0.600000000000000 0.650000000000000 0.700000000000000 0.750000000000000 0.800000000000000 0.850000000000000 0.900000000000000 0.950000000000000 0.990000000000000 0.999000000000000 1
   forceConstant        0.0
   targetForceConstant 10.0
   targetForceExponent    4
}
