# Supplementary material for: Structural basis of template strand deoxyuridine promoter recognition by a viral RNA polymerase
Source: Nat Commun. 2022 Jun 20;13:3526. doi: 10.1038/s41467-022-31214-6 (PMC9209446; doi:10.1038/s41467-022-31214-6)
Supplement: Supplementary file 5 — Supplementary Data 3 [file 41467_2022_31214_MOESM5_ESM.zip › Source-Data-File-3-MD_files/DNA-restraint/DNA-restraint-final.pdb]

CRYST1    0.000    0.000    0.000  90.00  90.00  90.00 P 1           1
ATOM      1  P   GUA T  50      -7.256  11.175 -22.429  0.00  0.00      TD1   
ATOM      2  O1P GUA T  50      -7.324   9.693 -22.480  0.00  0.00      TD1   
ATOM      3  O2P GUA T  50      -8.383  11.775 -23.209  0.00  0.00      TD1   
ATOM      4  O5' GUA T  50      -5.896  11.559 -23.165  0.00  0.00      TD1   
ATOM      5  C5' GUA T  50      -5.663  12.979 -23.201  0.00  0.00      TD1   
ATOM      6  H5' GUA T  50      -6.609  13.550 -23.310  0.00  0.00      TD1   
ATOM      7 H5'' GUA T  50      -5.085  13.268 -24.104  0.00  0.00      TD1   
ATOM      8  C4' GUA T  50      -4.822  13.526 -22.043  0.00  0.00      TD1   
ATOM      9  H4' GUA T  50      -4.804  14.633 -22.143  0.00  0.00      TD1   
ATOM     10  O4' GUA T  50      -5.534  13.288 -20.868  0.00  0.00      TD1   
ATOM     11  C1' GUA T  50      -4.553  13.167 -19.776  0.00  0.00      TD1   
ATOM     12  H1' GUA T  50      -4.714  14.023 -19.086  0.00  0.00      TD1   
ATOM     13  N9  GUA T  50      -4.711  11.885 -19.112  0.00  0.00      TD1   
ATOM     14  C4  GUA T  50      -5.139  11.649 -17.830  0.00  0.00      TD1   
ATOM     15  N2  GUA T  50      -5.910  13.017 -14.758  0.00  0.00      TD1   
ATOM     16  H21 GUA T  50      -6.124  12.756 -13.817  0.00  0.00      TD1   
ATOM     17  H22 GUA T  50      -5.966  13.974 -15.041  0.00  0.00      TD1   
ATOM     18  N3  GUA T  50      -5.383  12.631 -16.918  0.00  0.00      TD1   
ATOM     19  C2  GUA T  50      -5.736  12.138 -15.744  0.00  0.00      TD1   
ATOM     20  N1  GUA T  50      -5.887  10.837 -15.501  0.00  0.00      TD1   
ATOM     21  H1  GUA T  50      -6.069  10.514 -14.561  0.00  0.00      TD1   
ATOM     22  C6  GUA T  50      -5.674   9.806 -16.455  0.00  0.00      TD1   
ATOM     23  O6  GUA T  50      -5.784   8.613 -16.124  0.00  0.00      TD1   
ATOM     24  C5  GUA T  50      -5.154  10.306 -17.663  0.00  0.00      TD1   
ATOM     25  N7  GUA T  50      -4.747   9.646 -18.788  0.00  0.00      TD1   
ATOM     26  C8  GUA T  50      -4.537  10.620 -19.631  0.00  0.00      TD1   
ATOM     27  H8  GUA T  50      -4.173  10.427 -20.640  0.00  0.00      TD1   
ATOM     28  C2' GUA T  50      -3.200  13.397 -20.493  0.00  0.00      TD1   
ATOM     29 H2'' GUA T  50      -2.298  12.996 -19.984  0.00  0.00      TD1   
ATOM     30  H2' GUA T  50      -2.957  14.477 -20.579  0.00  0.00      TD1   
ATOM     31  C3' GUA T  50      -3.528  12.855 -21.875  0.00  0.00      TD1   
ATOM     32  H3' GUA T  50      -3.575  11.754 -22.015  0.00  0.00      TD1   
ATOM     33  O3' GUA T  50      -2.574  13.331 -22.868  0.00  0.00      TD1   
ATOM     34  P   URA T  51      -1.039  13.008 -22.882  0.00  0.00      TD1   
ATOM     35  O1P URA T  51      -0.838  11.850 -21.985  0.00  0.00      TD1   
ATOM     36  O2P URA T  51      -0.590  12.777 -24.264  0.00  0.00      TD1   
ATOM     37  O5' URA T  51      -0.396  14.329 -22.193  0.00  0.00      TD1   
ATOM     38  C5' URA T  51       1.009  14.354 -22.029  0.00  0.00      TD1   
ATOM     39  H5' URA T  51       1.431  14.628 -23.019  0.00  0.00      TD1   
ATOM     40 H5'' URA T  51       1.510  13.427 -21.678  0.00  0.00      TD1   
ATOM     41  C4' URA T  51       1.286  15.288 -20.877  0.00  0.00      TD1   
ATOM     42  H4' URA T  51       2.381  15.477 -20.840  0.00  0.00      TD1   
ATOM     43  O4' URA T  51       0.717  16.645 -21.045  0.00  0.00      TD1   
ATOM     44  C1' URA T  51      -0.018  16.972 -19.877  0.00  0.00      TD1   
ATOM     45  H1' URA T  51       0.637  17.525 -19.171  0.00  0.00      TD1   
ATOM     46  N1  URA T  51      -1.178  17.792 -20.251  0.00  0.00      TD1   
ATOM     47  C6  URA T  51      -2.102  17.349 -21.109  0.00  0.00      TD1   
ATOM     48  H6  URA T  51      -1.911  16.321 -21.418  0.00  0.00      TD1   
ATOM     49  C2  URA T  51      -1.454  18.993 -19.565  0.00  0.00      TD1   
ATOM     50  O2  URA T  51      -0.757  19.424 -18.644  0.00  0.00      TD1   
ATOM     51  N3  URA T  51      -2.613  19.669 -19.922  0.00  0.00      TD1   
ATOM     52  H3  URA T  51      -2.784  20.552 -19.462  0.00  0.00      TD1   
ATOM     53  C4  URA T  51      -3.555  19.285 -20.800  0.00  0.00      TD1   
ATOM     54  O4  URA T  51      -4.531  20.013 -21.186  0.00  0.00      TD1   
ATOM     55  C5  URA T  51      -3.235  18.002 -21.447  0.00  0.00      TD1   
ATOM     56  H5  URA T  51      -3.928  17.578 -22.174  0.00  0.00      TD1   
ATOM     57  C2' URA T  51      -0.451  15.726 -19.201  0.00  0.00      TD1   
ATOM     58 H2'' URA T  51      -1.441  15.403 -19.588  0.00  0.00      TD1   
ATOM     59  H2' URA T  51      -0.602  15.764 -18.101  0.00  0.00      TD1   
ATOM     60  C3' URA T  51       0.825  14.837 -19.481  0.00  0.00      TD1   
ATOM     61  H3' URA T  51       0.568  13.757 -19.471  0.00  0.00      TD1   
ATOM     62  O3' URA T  51       1.783  15.063 -18.464  0.00  0.00      TD1   
ATOM     63  P   URA T  52       2.666  13.833 -18.007  0.00  0.00      TD1   
ATOM     64  O1P URA T  52       3.032  12.886 -19.097  0.00  0.00      TD1   
ATOM     65  O2P URA T  52       3.850  14.420 -17.337  0.00  0.00      TD1   
ATOM     66  O5' URA T  52       1.799  13.102 -17.026  0.00  0.00      TD1   
ATOM     67  C5' URA T  52       0.915  13.661 -16.053  0.00  0.00      TD1   
ATOM     68  H5' URA T  52      -0.150  13.636 -16.370  0.00  0.00      TD1   
ATOM     69 H5'' URA T  52       1.233  14.697 -15.812  0.00  0.00      TD1   
ATOM     70  C4' URA T  52       1.039  12.944 -14.726  0.00  0.00      TD1   
ATOM     71  H4' URA T  52       0.407  13.385 -13.926  0.00  0.00      TD1   
ATOM     72  O4' URA T  52       0.570  11.551 -14.804  0.00  0.00      TD1   
ATOM     73  C1' URA T  52       1.586  10.602 -14.537  0.00  0.00      TD1   
ATOM     74  H1' URA T  52       1.542  10.223 -13.493  0.00  0.00      TD1   
ATOM     75  N1  URA T  52       1.424   9.508 -15.501  0.00  0.00      TD1   
ATOM     76  C6  URA T  52       1.249   9.611 -16.843  0.00  0.00      TD1   
ATOM     77  H6  URA T  52       0.959  10.607 -17.178  0.00  0.00      TD1   
ATOM     78  C2  URA T  52       1.700   8.240 -14.939  0.00  0.00      TD1   
ATOM     79  O2  URA T  52       1.973   8.031 -13.784  0.00  0.00      TD1   
ATOM     80  N3  URA T  52       1.539   7.201 -15.836  0.00  0.00      TD1   
ATOM     81  H3  URA T  52       1.683   6.353 -15.307  0.00  0.00      TD1   
ATOM     82  C4  URA T  52       1.139   7.214 -17.092  0.00  0.00      TD1   
ATOM     83  O4  URA T  52       0.972   6.151 -17.652  0.00  0.00      TD1   
ATOM     84  C5  URA T  52       1.022   8.543 -17.641  0.00  0.00      TD1   
ATOM     85  H5  URA T  52       0.733   8.660 -18.686  0.00  0.00      TD1   
ATOM     86  C2' URA T  52       2.869  11.330 -14.773  0.00  0.00      TD1   
ATOM     87 H2'' URA T  52       3.123  11.401 -15.852  0.00  0.00      TD1   
ATOM     88  H2' URA T  52       3.752  10.843 -14.307  0.00  0.00      TD1   
ATOM     89  C3' URA T  52       2.567  12.721 -14.318  0.00  0.00      TD1   
ATOM     90  H3' URA T  52       3.027  13.532 -14.922  0.00  0.00      TD1   
ATOM     91  O3' URA T  52       2.732  12.749 -12.907  0.00  0.00      TD1   
ATOM     92  OH2 TIP3W   5     -19.432   8.790   0.160  0.00  0.00      WT1   
ATOM     93  H1  TIP3W   5     -20.201   9.230   0.520  0.00  0.00      WT1   
ATOM     94  H2  TIP3W   5     -18.949   9.483  -0.292  0.00  0.00      WT1   
ATOM     95  OH2 TIP3W   7      12.253  11.604   0.259  0.00  0.00      WT1   
ATOM     96  H1  TIP3W   7      12.590  10.860   0.758  0.00  0.00      WT1   
ATOM     97  H2  TIP3W   7      12.499  11.417  -0.647  0.00  0.00      WT1   
ATOM     98  OH2 TIP3W   8       9.022   3.523   5.300  0.00  0.00      WT1   
ATOM     99  H1  TIP3W   8       8.068   3.447   5.327  0.00  0.00      WT1   
ATOM    100  H2  TIP3W   8       9.197   4.075   4.538  0.00  0.00      WT1   
ATOM    101  OH2 TIP3W  15      -8.444   6.935  -0.940  0.00  0.00      WT1   
ATOM    102  H1  TIP3W  15      -9.321   7.184  -0.650  0.00  0.00      WT1   
ATOM    103  H2  TIP3W  15      -7.865   7.234  -0.240  0.00  0.00      WT1   
ATOM    104  OH2 TIP3W  21      18.306   4.828  12.260  0.00  0.00      WT1   
ATOM    105  H1  TIP3W  21      18.875   4.461  12.937  0.00  0.00      WT1   
ATOM    106  H2  TIP3W  21      17.981   4.065  11.781  0.00  0.00      WT1   
ATOM    107  OH2 TIP3W  26     -20.084  -4.909 -17.958  0.00  0.00      WT1   
ATOM    108  H1  TIP3W  26     -19.426  -5.429 -17.498  0.00  0.00      WT1   
ATOM    109  H2  TIP3W  26     -19.594  -4.170 -18.321  0.00  0.00      WT1   
ATOM    110  OH2 TIP3W  29     -18.622   7.291  12.359  0.00  0.00      WT1   
ATOM    111  H1  TIP3W  29     -19.014   7.208  13.228  0.00  0.00      WT1   
ATOM    112  H2  TIP3W  29     -19.368   7.375  11.766  0.00  0.00      WT1   
ATOM    113  OH2 TIP3W  30       1.941  14.438   0.287  0.00  0.00      WT1   
ATOM    114  H1  TIP3W  30       1.417  14.894  -0.371  0.00  0.00      WT1   
ATOM    115  H2  TIP3W  30       2.820  14.400  -0.089  0.00  0.00      WT1   
ATOM    116  OH2 TIP3W  44     -13.867 -19.150  -9.575  0.00  0.00      WT1   
ATOM    117  H1  TIP3W  44     -13.230 -18.836 -10.217  0.00  0.00      WT1   
ATOM    118  H2  TIP3W  44     -14.656 -19.329 -10.087  0.00  0.00      WT1   
ATOM    119  OH2 TIP3W  46      19.114  -1.782   8.551  0.00  0.00      WT1   
ATOM    120  H1  TIP3W  46      18.621  -2.484   8.975  0.00  0.00      WT1   
ATOM    121  H2  TIP3W  46      20.010  -2.116   8.499  0.00  0.00      WT1   
ATOM    122  OH2 TIP3W  47      -1.640   8.268 -19.878  0.00  0.00      WT1   
ATOM    123  H1  TIP3W  47      -1.997   8.032 -19.022  0.00  0.00      WT1   
ATOM    124  H2  TIP3W  47      -1.240   9.127 -19.742  0.00  0.00      WT1   
ATOM    125  OH2 TIP3W  48      14.688  18.751   6.298  0.00  0.00      WT1   
ATOM    126  H1  TIP3W  48      14.105  18.124   6.726  0.00  0.00      WT1   
ATOM    127  H2  TIP3W  48      14.772  18.427   5.402  0.00  0.00      WT1   
ATOM    128  OH2 TIP3W  52      10.879  15.075 -10.760  0.00  0.00      WT1   
ATOM    129  H1  TIP3W  52      10.175  14.738 -10.206  0.00  0.00      WT1   
ATOM    130  H2  TIP3W  52      10.873  16.020 -10.606  0.00  0.00      WT1   
ATOM    131  OH2 TIP3W  53      18.785  -9.360  17.350  0.00  0.00      WT1   
ATOM    132  H1  TIP3W  53      19.054  -8.994  18.193  0.00  0.00      WT1   
ATOM    133  H2  TIP3W  53      19.081 -10.270  17.380  0.00  0.00      WT1   
ATOM    134  OH2 TIP3W  55       2.271  -1.157  -8.303  0.00  0.00      WT1   
ATOM    135  H1  TIP3W  55       2.330  -0.203  -8.350  0.00  0.00      WT1   
ATOM    136  H2  TIP3W  55       1.374  -1.356  -8.573  0.00  0.00      WT1   
ATOM    137  OH2 TIP3W  56     -18.882  -2.986   8.495  0.00  0.00      WT1   
ATOM    138  H1  TIP3W  56     -18.905  -3.294   7.589  0.00  0.00      WT1   
ATOM    139  H2  TIP3W  56     -17.951  -2.945   8.711  0.00  0.00      WT1   
ATOM    140  OH2 TIP3W  64      17.376   1.560  -3.866  0.00  0.00      WT1   
ATOM    141  H1  TIP3W  64      16.500   1.727  -4.213  0.00  0.00      WT1   
ATOM    142  H2  TIP3W  64      17.267   1.589  -2.916  0.00  0.00      WT1   
ATOM    143  OH2 TIP3W  68       3.212  -4.174  19.269  0.00  0.00      WT1   
ATOM    144  H1  TIP3W  68       3.317  -4.335  18.331  0.00  0.00      WT1   
ATOM    145  H2  TIP3W  68       3.914  -4.677  19.679  0.00  0.00      WT1   
ATOM    146  OH2 TIP3W  71      12.418 -17.107  -8.722  0.00  0.00      WT1   
ATOM    147  H1  TIP3W  71      12.076 -17.807  -8.166  0.00  0.00      WT1   
ATOM    148  H2  TIP3W  71      12.862 -17.563  -9.437  0.00  0.00      WT1   
ATOM    149  OH2 TIP3W  75       4.462  -7.632  -8.690  0.00  0.00      WT1   
ATOM    150  H1  TIP3W  75       4.901  -8.255  -8.111  0.00  0.00      WT1   
ATOM    151  H2  TIP3W  75       4.191  -8.156  -9.444  0.00  0.00      WT1   
ATOM    152  OH2 TIP3W  76      11.697   9.972 -10.374  0.00  0.00      WT1   
ATOM    153  H1  TIP3W  76      12.081  10.801 -10.090  0.00  0.00      WT1   
ATOM    154  H2  TIP3W  76      10.812   9.980 -10.011  0.00  0.00      WT1   
ATOM    155  OH2 TIP3W  86      15.942 -11.607   0.499  0.00  0.00      WT1   
ATOM    156  H1  TIP3W  86      16.261 -11.648   1.400  0.00  0.00      WT1   
ATOM    157  H2  TIP3W  86      15.560 -10.733   0.419  0.00  0.00      WT1   
ATOM    158  OH2 TIP3W  87      16.675   2.324  -1.318  0.00  0.00      WT1   
ATOM    159  H1  TIP3W  87      16.826   2.673  -0.440  0.00  0.00      WT1   
ATOM    160  H2  TIP3W  87      16.597   3.099  -1.874  0.00  0.00      WT1   
ATOM    161  OH2 TIP3W  88       3.011 -19.386   8.333  0.00  0.00      WT1   
ATOM    162  H1  TIP3W  88       2.588 -20.241   8.412  0.00  0.00      WT1   
ATOM    163  H2  TIP3W  88       3.084 -19.241   7.389  0.00  0.00      WT1   
ATOM    164  OH2 TIP3W  90      18.459  17.273   7.878  0.00  0.00      WT1   
ATOM    165  H1  TIP3W  90      17.908  16.509   7.707  0.00  0.00      WT1   
ATOM    166  H2  TIP3W  90      17.957  17.795   8.504  0.00  0.00      WT1   
ATOM    167  OH2 TIP3W  94     -15.034  10.753  -6.719  0.00  0.00      WT1   
ATOM    168  H1  TIP3W  94     -15.255  10.145  -7.425  0.00  0.00      WT1   
ATOM    169  H2  TIP3W  94     -14.091  10.645  -6.596  0.00  0.00      WT1   
ATOM    170  OH2 TIP3W  95       7.460  -0.269 -14.884  0.00  0.00      WT1   
ATOM    171  H1  TIP3W  95       6.655   0.033 -14.464  0.00  0.00      WT1   
ATOM    172  H2  TIP3W  95       7.948   0.532 -15.071  0.00  0.00      WT1   
ATOM    173  OH2 TIP3W  97      11.993  -8.371   1.794  0.00  0.00      WT1   
ATOM    174  H1  TIP3W  97      12.850  -8.796   1.777  0.00  0.00      WT1   
ATOM    175  H2  TIP3W  97      12.190  -7.435   1.833  0.00  0.00      WT1   
ATOM    176  OH2 TIP3W  98     -13.558   2.623 -10.277  0.00  0.00      WT1   
ATOM    177  H1  TIP3W  98     -12.663   2.819 -10.000  0.00  0.00      WT1   
ATOM    178  H2  TIP3W  98     -14.009   3.466 -10.243  0.00  0.00      WT1   
ATOM    179  OH2 TIP3W 108      11.716  -3.476 -14.740  0.00  0.00      WT1   
ATOM    180  H1  TIP3W 108      11.445  -2.635 -14.370  0.00  0.00      WT1   
ATOM    181  H2  TIP3W 108      11.194  -3.565 -15.538  0.00  0.00      WT1   
ATOM    182  OH2 TIP3W 111      16.403   4.321  -3.361  0.00  0.00      WT1   
ATOM    183  H1  TIP3W 111      16.075   3.688  -3.999  0.00  0.00      WT1   
ATOM    184  H2  TIP3W 111      16.839   4.990  -3.889  0.00  0.00      WT1   
ATOM    185  OH2 TIP3W 112      19.704  13.897  12.219  0.00  0.00      WT1   
ATOM    186  H1  TIP3W 112      19.861  13.547  11.342  0.00  0.00      WT1   
ATOM    187  H2  TIP3W 112      19.459  14.811  12.073  0.00  0.00      WT1   
ATOM    188  OH2 TIP3W 113      -9.184 -18.925  10.606  0.00  0.00      WT1   
ATOM    189  H1  TIP3W 113      -9.687 -19.619  10.179  0.00  0.00      WT1   
ATOM    190  H2  TIP3W 113      -8.462 -18.748  10.004  0.00  0.00      WT1   
ATOM    191  OH2 TIP3W 115      -8.346  -2.249  13.475  0.00  0.00      WT1   
ATOM    192  H1  TIP3W 115      -7.428  -2.129  13.230  0.00  0.00      WT1   
ATOM    193  H2  TIP3W 115      -8.522  -1.543  14.096  0.00  0.00      WT1   
ATOM    194  OH2 TIP3W 116       0.647   5.310  -3.384  0.00  0.00      WT1   
ATOM    195  H1  TIP3W 116       0.591   4.391  -3.645  0.00  0.00      WT1   
ATOM    196  H2  TIP3W 116       1.024   5.287  -2.504  0.00  0.00      WT1   
ATOM    197  OH2 TIP3W 125      16.871  -0.020 -19.666  0.00  0.00      WT1   
ATOM    198  H1  TIP3W 125      17.014   0.924 -19.740  0.00  0.00      WT1   
ATOM    199  H2  TIP3W 125      16.322  -0.239 -20.419  0.00  0.00      WT1   
ATOM    200  OH2 TIP3W 129      -4.728  -3.749  -2.303  0.00  0.00      WT1   
ATOM    201  H1  TIP3W 129      -5.507  -4.293  -2.185  0.00  0.00      WT1   
ATOM    202  H2  TIP3W 129      -4.988  -2.885  -1.981  0.00  0.00      WT1   
ATOM    203  OH2 TIP3W 130       7.245 -10.749  -2.029  0.00  0.00      WT1   
ATOM    204  H1  TIP3W 130       7.342 -11.038  -1.121  0.00  0.00      WT1   
ATOM    205  H2  TIP3W 130       8.039 -10.244  -2.206  0.00  0.00      WT1   
ATOM    206  OH2 TIP3W 131      -1.407   5.172 -10.702  0.00  0.00      WT1   
ATOM    207  H1  TIP3W 131      -1.779   4.401 -11.130  0.00  0.00      WT1   
ATOM    208  H2  TIP3W 131      -1.945   5.901 -11.011  0.00  0.00      WT1   
ATOM    209  OH2 TIP3W 133     -13.054  10.461 -18.964  0.00  0.00      WT1   
ATOM    210  H1  TIP3W 133     -12.280   9.909 -18.854  0.00  0.00      WT1   
ATOM    211  H2  TIP3W 133     -12.764  11.171 -19.537  0.00  0.00      WT1   
ATOM    212  OH2 TIP3W 134     -12.543 -19.612 -17.646  0.00  0.00      WT1   
ATOM    213  H1  TIP3W 134     -13.163 -20.103 -18.185  0.00  0.00      WT1   
ATOM    214  H2  TIP3W 134     -12.817 -19.787 -16.745  0.00  0.00      WT1   
ATOM    215  OH2 TIP3W 135     -18.512  19.436  -3.125  0.00  0.00      WT1   
ATOM    216  H1  TIP3W 135     -19.154  20.106  -3.362  0.00  0.00      WT1   
ATOM    217  H2  TIP3W 135     -17.724  19.929  -2.896  0.00  0.00      WT1   
ATOM    218  OH2 TIP3W 137      -5.081   2.839  18.609  0.00  0.00      WT1   
ATOM    219  H1  TIP3W 137      -5.332   3.622  18.120  0.00  0.00      WT1   
ATOM    220  H2  TIP3W 137      -4.149   2.959  18.792  0.00  0.00      WT1   
ATOM    221  OH2 TIP3W 145       1.529 -11.219  16.578  0.00  0.00      WT1   
ATOM    222  H1  TIP3W 145       1.836 -12.061  16.913  0.00  0.00      WT1   
ATOM    223  H2  TIP3W 145       1.434 -10.670  17.357  0.00  0.00      WT1   
ATOM    224  OH2 TIP3W 146      10.176  -1.038  13.267  0.00  0.00      WT1   
ATOM    225  H1  TIP3W 146       9.894  -1.604  13.986  0.00  0.00      WT1   
ATOM    226  H2  TIP3W 146       9.896  -0.161  13.528  0.00  0.00      WT1   
ATOM    227  OH2 TIP3W 149      18.015  -6.778  -2.225  0.00  0.00      WT1   
ATOM    228  H1  TIP3W 149      18.353  -6.599  -1.347  0.00  0.00      WT1   
ATOM    229  H2  TIP3W 149      18.741  -6.563  -2.810  0.00  0.00      WT1   
ATOM    230  OH2 TIP3W 150      13.121  -7.142  -2.638  0.00  0.00      WT1   
ATOM    231  H1  TIP3W 150      12.637  -6.615  -3.275  0.00  0.00      WT1   
ATOM    232  H2  TIP3W 150      13.947  -6.674  -2.518  0.00  0.00      WT1   
ATOM    233  OH2 TIP3W 152       1.513  -2.332  17.161  0.00  0.00      WT1   
ATOM    234  H1  TIP3W 152       0.951  -2.214  17.927  0.00  0.00      WT1   
ATOM    235  H2  TIP3W 152       2.218  -1.695  17.280  0.00  0.00      WT1   
ATOM    236  OH2 TIP3W 153      -7.002  -0.125 -18.276  0.00  0.00      WT1   
ATOM    237  H1  TIP3W 153      -7.055  -0.146 -19.232  0.00  0.00      WT1   
ATOM    238  H2  TIP3W 153      -7.909  -0.217 -17.983  0.00  0.00      WT1   
ATOM    239  OH2 TIP3W 155      11.488   4.835 -20.065  0.00  0.00      WT1   
ATOM    240  H1  TIP3W 155      11.382   4.771 -19.115  0.00  0.00      WT1   
ATOM    241  H2  TIP3W 155      10.657   4.520 -20.421  0.00  0.00      WT1   
ATOM    242  OH2 TIP3W 156       9.936   3.865  15.152  0.00  0.00      WT1   
ATOM    243  H1  TIP3W 156      10.876   4.039  15.186  0.00  0.00      WT1   
ATOM    244  H2  TIP3W 156       9.536   4.727  15.039  0.00  0.00      WT1   
ATOM    245  OH2 TIP3W 167      -9.535 -12.093  19.497  0.00  0.00      WT1   
ATOM    246  H1  TIP3W 167      -9.892 -12.957  19.701  0.00  0.00      WT1   
ATOM    247  H2  TIP3W 167      -9.717 -11.972  18.565  0.00  0.00      WT1   
ATOM    248  OH2 TIP3W 174       7.705  -6.435  -0.124  0.00  0.00      WT1   
ATOM    249  H1  TIP3W 174       7.704  -7.281   0.325  0.00  0.00      WT1   
ATOM    250  H2  TIP3W 174       8.119  -5.835   0.496  0.00  0.00      WT1   
ATOM    251  OH2 TIP3W 177       4.959 -15.459 -13.540  0.00  0.00      WT1   
ATOM    252  H1  TIP3W 177       5.058 -16.109 -14.235  0.00  0.00      WT1   
ATOM    253  H2  TIP3W 177       4.314 -15.841 -12.944  0.00  0.00      WT1   
ATOM    254  OH2 TIP3W 178     -13.820 -17.672   4.778  0.00  0.00      WT1   
ATOM    255  H1  TIP3W 178     -14.008 -18.299   5.477  0.00  0.00      WT1   
ATOM    256  H2  TIP3W 178     -14.645 -17.204   4.648  0.00  0.00      WT1   
ATOM    257  OH2 TIP3W 179      12.713   0.023 -11.497  0.00  0.00      WT1   
ATOM    258  H1  TIP3W 179      12.517   0.927 -11.747  0.00  0.00      WT1   
ATOM    259  H2  TIP3W 179      13.003  -0.392 -12.309  0.00  0.00      WT1   
ATOM    260  OH2 TIP3W 180      -7.191  -4.250 -14.650  0.00  0.00      WT1   
ATOM    261  H1  TIP3W 180      -6.299  -3.999 -14.892  0.00  0.00      WT1   
ATOM    262  H2  TIP3W 180      -7.087  -4.759 -13.846  0.00  0.00      WT1   
ATOM    263  OH2 TIP3W 191      10.633  16.927   3.718  0.00  0.00      WT1   
ATOM    264  H1  TIP3W 191       9.840  17.117   3.217  0.00  0.00      WT1   
ATOM    265  H2  TIP3W 191      10.747  15.980   3.637  0.00  0.00      WT1   
ATOM    266  OH2 TIP3W 195      -4.835 -11.328   6.419  0.00  0.00      WT1   
ATOM    267  H1  TIP3W 195      -5.671 -10.930   6.177  0.00  0.00      WT1   
ATOM    268  H2  TIP3W 195      -4.571 -11.824   5.644  0.00  0.00      WT1   
ATOM    269  OH2 TIP3W 196     -13.316   6.906 -12.018  0.00  0.00      WT1   
ATOM    270  H1  TIP3W 196     -12.665   6.319 -12.401  0.00  0.00      WT1   
ATOM    271  H2  TIP3W 196     -13.864   6.337 -11.477  0.00  0.00      WT1   
ATOM    272  OH2 TIP3W 197      15.926   6.107  -7.948  0.00  0.00      WT1   
ATOM    273  H1  TIP3W 197      15.093   5.804  -7.589  0.00  0.00      WT1   
ATOM    274  H2  TIP3W 197      16.211   5.398  -8.525  0.00  0.00      WT1   
ATOM    275  OH2 TIP3W 198      13.912  19.840 -14.976  0.00  0.00      WT1   
ATOM    276  H1  TIP3W 198      13.798  19.538 -14.075  0.00  0.00      WT1   
ATOM    277  H2  TIP3W 198      13.068  19.671 -15.395  0.00  0.00      WT1   
ATOM    278  OH2 TIP3W 201      -8.373 -10.447  -5.215  0.00  0.00      WT1   
ATOM    279  H1  TIP3W 201      -8.267 -10.500  -6.165  0.00  0.00      WT1   
ATOM    280  H2  TIP3W 201      -9.259 -10.107  -5.091  0.00  0.00      WT1   
ATOM    281  OH2 TIP3W 202      15.779 -10.226   8.851  0.00  0.00      WT1   
ATOM    282  H1  TIP3W 202      14.963 -10.469   8.412  0.00  0.00      WT1   
ATOM    283  H2  TIP3W 202      16.458 -10.711   8.381  0.00  0.00      WT1   
ATOM    284  OH2 TIP3W 212      -6.098 -17.153  -7.551  0.00  0.00      WT1   
ATOM    285  H1  TIP3W 212      -7.054 -17.195  -7.558  0.00  0.00      WT1   
ATOM    286  H2  TIP3W 212      -5.853 -17.405  -6.661  0.00  0.00      WT1   
ATOM    287  OH2 TIP3W 218       3.217  13.672   2.666  0.00  0.00      WT1   
ATOM    288  H1  TIP3W 218       2.409  13.586   2.159  0.00  0.00      WT1   
ATOM    289  H2  TIP3W 218       3.534  14.552   2.465  0.00  0.00      WT1   
ATOM    290  OH2 TIP3W 222      16.916 -19.697  -0.360  0.00  0.00      WT1   
ATOM    291  H1  TIP3W 222      16.587 -20.179   0.399  0.00  0.00      WT1   
ATOM    292  H2  TIP3W 222      17.402 -20.348  -0.866  0.00  0.00      WT1   
ATOM    293  OH2 TIP3W 237     -14.183  15.755  11.860  0.00  0.00      WT1   
ATOM    294  H1  TIP3W 237     -14.936  15.708  11.272  0.00  0.00      WT1   
ATOM    295  H2  TIP3W 237     -14.428  15.210  12.608  0.00  0.00      WT1   
ATOM    296  OH2 TIP3W 238      11.924  17.783  -2.267  0.00  0.00      WT1   
ATOM    297  H1  TIP3W 238      12.692  17.856  -2.833  0.00  0.00      WT1   
ATOM    298  H2  TIP3W 238      11.716  18.685  -2.026  0.00  0.00      WT1   
ATOM    299  OH2 TIP3W 252       4.690   4.597   3.455  0.00  0.00      WT1   
ATOM    300  H1  TIP3W 252       3.803   4.792   3.757  0.00  0.00      WT1   
ATOM    301  H2  TIP3W 252       4.760   5.043   2.611  0.00  0.00      WT1   
ATOM    302  OH2 TIP3W 253     -16.833 -18.675   1.099  0.00  0.00      WT1   
ATOM    303  H1  TIP3W 253     -16.121 -18.583   1.733  0.00  0.00      WT1   
ATOM    304  H2  TIP3W 253     -17.454 -17.986   1.334  0.00  0.00      WT1   
ATOM    305  OH2 TIP3W 257      -1.992   0.449 -13.887  0.00  0.00      WT1   
ATOM    306  H1  TIP3W 257      -1.270   0.471 -14.515  0.00  0.00      WT1   
ATOM    307  H2  TIP3W 257      -2.382  -0.418 -13.999  0.00  0.00      WT1   
ATOM    308  OH2 TIP3W 261     -16.911   3.850  15.072  0.00  0.00      WT1   
ATOM    309  H1  TIP3W 261     -16.121   3.352  15.284  0.00  0.00      WT1   
ATOM    310  H2  TIP3W 261     -17.492   3.707  15.819  0.00  0.00      WT1   
ATOM    311  OH2 TIP3W 281       8.057 -16.309   4.148  0.00  0.00      WT1   
ATOM    312  H1  TIP3W 281       7.548 -15.506   4.036  0.00  0.00      WT1   
ATOM    313  H2  TIP3W 281       7.913 -16.799   3.338  0.00  0.00      WT1   
ATOM    314  OH2 TIP3W 284      -7.816 -13.300  -2.530  0.00  0.00      WT1   
ATOM    315  H1  TIP3W 284      -8.414 -13.868  -3.016  0.00  0.00      WT1   
ATOM    316  H2  TIP3W 284      -6.942 -13.585  -2.798  0.00  0.00      WT1   
ATOM    317  OH2 TIP3W 295     -12.435  -3.734  12.035  0.00  0.00      WT1   
ATOM    318  H1  TIP3W 295     -11.525  -4.028  12.062  0.00  0.00      WT1   
ATOM    319  H2  TIP3W 295     -12.906  -4.448  11.607  0.00  0.00      WT1   
ATOM    320  OH2 TIP3W 365       3.241 -10.518  -1.401  0.00  0.00      WT1   
ATOM    321  H1  TIP3W 365       3.947  -9.940  -1.691  0.00  0.00      WT1   
ATOM    322  H2  TIP3W 365       3.454 -11.368  -1.785  0.00  0.00      WT1   
ATOM    323  OH2 TIP3W 411       8.450  20.210 -12.194  0.00  0.00      WT1   
ATOM    324  H1  TIP3W 411       7.908  19.606 -11.686  0.00  0.00      WT1   
ATOM    325  H2  TIP3W 411       9.047  20.595 -11.553  0.00  0.00      WT1   
ATOM    326  OH2 TIP3W 424      10.032 -19.329  -9.974  0.00  0.00      WT1   
ATOM    327  H1  TIP3W 424      10.935 -19.377 -10.288  0.00  0.00      WT1   
ATOM    328  H2  TIP3W 424      10.065 -19.699  -9.092  0.00  0.00      WT1   
ATOM    329  OH2 TIP3W 432      11.882   6.924  -3.506  0.00  0.00      WT1   
ATOM    330  H1  TIP3W 432      11.271   7.364  -2.914  0.00  0.00      WT1   
ATOM    331  H2  TIP3W 432      11.406   6.856  -4.334  0.00  0.00      WT1   
ATOM    332  OH2 TIP3W 443      -7.237  -8.804   8.795  0.00  0.00      WT1   
ATOM    333  H1  TIP3W 443      -6.594  -9.098   9.440  0.00  0.00      WT1   
ATOM    334  H2  TIP3W 443      -7.871  -8.297   9.302  0.00  0.00      WT1   
ATOM    335  OH2 TIP3W 450      17.928   6.133   9.763  0.00  0.00      WT1   
ATOM    336  H1  TIP3W 450      18.650   6.114   9.135  0.00  0.00      WT1   
ATOM    337  H2  TIP3W 450      18.242   5.617  10.506  0.00  0.00      WT1   
ATOM    338  OH2 TIP3W 452      -8.156   2.102   9.233  0.00  0.00      WT1   
ATOM    339  H1  TIP3W 452      -7.443   1.652   8.779  0.00  0.00      WT1   
ATOM    340  H2  TIP3W 452      -7.725   2.806   9.717  0.00  0.00      WT1   
ATOM    341  OH2 TIP3W 465      -6.657   6.415  -9.723  0.00  0.00      WT1   
ATOM    342  H1  TIP3W 465      -6.298   6.561  -8.848  0.00  0.00      WT1   
ATOM    343  H2  TIP3W 465      -6.583   5.470  -9.858  0.00  0.00      WT1   
ATOM    344  OH2 TIP3W 466      -9.541  -9.585   1.918  0.00  0.00      WT1   
ATOM    345  H1  TIP3W 466      -8.641  -9.854   2.102  0.00  0.00      WT1   
ATOM    346  H2  TIP3W 466     -10.026 -10.407   1.841  0.00  0.00      WT1   
ATOM    347  OH2 TIP3W 469      17.501 -19.892  -4.513  0.00  0.00      WT1   
ATOM    348  H1  TIP3W 469      17.297 -19.121  -3.983  0.00  0.00      WT1   
ATOM    349  H2  TIP3W 469      16.656 -20.168  -4.869  0.00  0.00      WT1   
ATOM    350  OH2 TIP3W 484      17.776 -14.238   3.772  0.00  0.00      WT1   
ATOM    351  H1  TIP3W 484      17.978 -13.889   2.904  0.00  0.00      WT1   
ATOM    352  H2  TIP3W 484      17.261 -15.026   3.600  0.00  0.00      WT1   
ATOM    353  OH2 TIP3W 485      -3.565  -8.033  -3.701  0.00  0.00      WT1   
ATOM    354  H1  TIP3W 485      -3.977  -7.947  -4.561  0.00  0.00      WT1   
ATOM    355  H2  TIP3W 485      -2.964  -8.773  -3.796  0.00  0.00      WT1   
ATOM    356  OH2 TIP3W 486     -10.657 -14.219 -15.998  0.00  0.00      WT1   
ATOM    357  H1  TIP3W 486     -10.296 -13.431 -15.592  0.00  0.00      WT1   
ATOM    358  H2  TIP3W 486     -10.905 -13.941 -16.880  0.00  0.00      WT1   
ATOM    359  OH2 TIP3W 489      -5.031  18.625   1.595  0.00  0.00      WT1   
ATOM    360  H1  TIP3W 489      -4.306  18.743   2.209  0.00  0.00      WT1   
ATOM    361  H2  TIP3W 489      -5.022  17.691   1.388  0.00  0.00      WT1   
ATOM    362  OH2 TIP3W 490      18.703  -6.199   0.408  0.00  0.00      WT1   
ATOM    363  H1  TIP3W 490      19.365  -6.175   1.099  0.00  0.00      WT1   
ATOM    364  H2  TIP3W 490      18.195  -5.398   0.535  0.00  0.00      WT1   
ATOM    365  OH2 TIP3W 491      -0.101 -14.880   6.115  0.00  0.00      WT1   
ATOM    366  H1  TIP3W 491       0.322 -14.457   5.368  0.00  0.00      WT1   
ATOM    367  H2  TIP3W 491       0.143 -14.340   6.867  0.00  0.00      WT1   
ATOM    368  OH2 TIP3W 494       4.219  15.601  15.916  0.00  0.00      WT1   
ATOM    369  H1  TIP3W 494       4.469  16.458  16.261  0.00  0.00      WT1   
ATOM    370  H2  TIP3W 494       4.748  14.978  16.414  0.00  0.00      WT1   
ATOM    371  OH2 TIP3W 495       5.889  18.595  -3.872  0.00  0.00      WT1   
ATOM    372  H1  TIP3W 495       6.817  18.486  -4.081  0.00  0.00      WT1   
ATOM    373  H2  TIP3W 495       5.795  19.527  -3.675  0.00  0.00      WT1   
ATOM    374  OH2 TIP3W 498      19.458  -2.559  -2.659  0.00  0.00      WT1   
ATOM    375  H1  TIP3W 498      19.180  -2.026  -3.404  0.00  0.00      WT1   
ATOM    376  H2  TIP3W 498      18.864  -2.309  -1.950  0.00  0.00      WT1   
ATOM    377  OH2 TIP3W 503       7.976  14.705  -1.306  0.00  0.00      WT1   
ATOM    378  H1  TIP3W 503       8.146  15.000  -2.201  0.00  0.00      WT1   
ATOM    379  H2  TIP3W 503       8.717  14.136  -1.096  0.00  0.00      WT1   
ATOM    380  OH2 TIP3W 506      19.014   5.394   4.500  0.00  0.00      WT1   
ATOM    381  H1  TIP3W 506      19.091   4.728   5.184  0.00  0.00      WT1   
ATOM    382  H2  TIP3W 506      18.483   4.980   3.820  0.00  0.00      WT1   
ATOM    383  OH2 TIP3W 507       3.453  19.018   4.216  0.00  0.00      WT1   
ATOM    384  H1  TIP3W 507       2.753  19.549   3.836  0.00  0.00      WT1   
ATOM    385  H2  TIP3W 507       3.885  19.601   4.841  0.00  0.00      WT1   
ATOM    386  OH2 TIP3W 508      13.277  -5.183  18.954  0.00  0.00      WT1   
ATOM    387  H1  TIP3W 508      12.552  -4.599  18.733  0.00  0.00      WT1   
ATOM    388  H2  TIP3W 508      13.629  -5.459  18.108  0.00  0.00      WT1   
ATOM    389  OH2 TIP3W 509     -17.897  -3.913   6.204  0.00  0.00      WT1   
ATOM    390  H1  TIP3W 509     -17.081  -4.353   5.965  0.00  0.00      WT1   
ATOM    391  H2  TIP3W 509     -18.257  -3.606   5.372  0.00  0.00      WT1   
ATOM    392  OH2 TIP3W 511     -20.347 -11.218 -17.900  0.00  0.00      WT1   
ATOM    393  H1  TIP3W 511     -20.040 -12.098 -18.118  0.00  0.00      WT1   
ATOM    394  H2  TIP3W 511     -19.596 -10.799 -17.479  0.00  0.00      WT1   
ATOM    395  OH2 TIP3W 512       3.503   1.179   2.354  0.00  0.00      WT1   
ATOM    396  H1  TIP3W 512       4.457   1.209   2.280  0.00  0.00      WT1   
ATOM    397  H2  TIP3W 512       3.328   0.410   2.898  0.00  0.00      WT1   
ATOM    398  OH2 TIP3W 514      -6.236  17.289  18.923  0.00  0.00      WT1   
ATOM    399  H1  TIP3W 514      -6.964  16.715  18.685  0.00  0.00      WT1   
ATOM    400  H2  TIP3W 514      -6.081  17.107  19.850  0.00  0.00      WT1   
ATOM    401  OH2 TIP3W 515     -14.940  15.333   1.878  0.00  0.00      WT1   
ATOM    402  H1  TIP3W 515     -14.816  16.276   1.768  0.00  0.00      WT1   
ATOM    403  H2  TIP3W 515     -15.799  15.158   1.493  0.00  0.00      WT1   
ATOM    404  OH2 TIP3W 516      15.616   4.487  15.232  0.00  0.00      WT1   
ATOM    405  H1  TIP3W 516      15.131   4.765  16.009  0.00  0.00      WT1   
ATOM    406  H2  TIP3W 516      16.529   4.698  15.431  0.00  0.00      WT1   
ATOM    407  OH2 TIP3W 517      -6.423 -16.464  18.890  0.00  0.00      WT1   
ATOM    408  H1  TIP3W 517      -5.958 -17.024  18.268  0.00  0.00      WT1   
ATOM    409  H2  TIP3W 517      -6.181 -16.808  19.749  0.00  0.00      WT1   
ATOM    410  OH2 TIP3W 528     -14.483  -9.448  -3.084  0.00  0.00      WT1   
ATOM    411  H1  TIP3W 528     -13.726  -9.851  -2.659  0.00  0.00      WT1   
ATOM    412  H2  TIP3W 528     -14.121  -8.699  -3.558  0.00  0.00      WT1   
ATOM    413  OH2 TIP3W 529      10.987  18.013 -11.858  0.00  0.00      WT1   
ATOM    414  H1  TIP3W 529      11.880  17.839 -12.156  0.00  0.00      WT1   
ATOM    415  H2  TIP3W 529      10.477  18.094 -12.664  0.00  0.00      WT1   
ATOM    416  OH2 TIP3W 533      -4.176   5.694  -4.588  0.00  0.00      WT1   
ATOM    417  H1  TIP3W 533      -3.361   6.121  -4.325  0.00  0.00      WT1   
ATOM    418  H2  TIP3W 533      -4.688   5.636  -3.782  0.00  0.00      WT1   
ATOM    419  OH2 TIP3W 534     -15.656 -16.690 -10.332  0.00  0.00      WT1   
ATOM    420  H1  TIP3W 534     -14.766 -16.783  -9.994  0.00  0.00      WT1   
ATOM    421  H2  TIP3W 534     -16.021 -15.950  -9.845  0.00  0.00      WT1   
ATOM    422  OH2 TIP3W 538      17.938 -11.614  13.771  0.00  0.00      WT1   
ATOM    423  H1  TIP3W 538      18.682 -11.014  13.711  0.00  0.00      WT1   
ATOM    424  H2  TIP3W 538      18.305 -12.473  13.562  0.00  0.00      WT1   
ATOM    425  OH2 TIP3W 540      14.190  17.101  15.468  0.00  0.00      WT1   
ATOM    426  H1  TIP3W 540      13.526  17.700  15.809  0.00  0.00      WT1   
ATOM    427  H2  TIP3W 540      14.420  17.460  14.611  0.00  0.00      WT1   
ATOM    428  OH2 TIP3W 543       0.689   7.713   0.454  0.00  0.00      WT1   
ATOM    429  H1  TIP3W 543       0.746   8.287   1.218  0.00  0.00      WT1   
ATOM    430  H2  TIP3W 543       0.225   6.938   0.770  0.00  0.00      WT1   
ATOM    431  OH2 TIP3W 549       5.260  15.114  -1.514  0.00  0.00      WT1   
ATOM    432  H1  TIP3W 549       4.880  14.433  -2.067  0.00  0.00      WT1   
ATOM    433  H2  TIP3W 549       6.153  14.813  -1.342  0.00  0.00      WT1   
ATOM    434  OH2 TIP3W 551      19.543 -19.061 -19.036  0.00  0.00      WT1   
ATOM    435  H1  TIP3W 551      19.768 -18.139 -18.913  0.00  0.00      WT1   
ATOM    436  H2  TIP3W 551      19.860 -19.493 -18.243  0.00  0.00      WT1   
ATOM    437  OH2 TIP3W 552      12.849  -9.213  -4.288  0.00  0.00      WT1   
ATOM    438  H1  TIP3W 552      12.797  -8.566  -3.584  0.00  0.00      WT1   
ATOM    439  H2  TIP3W 552      12.835  -8.693  -5.092  0.00  0.00      WT1   
ATOM    440  OH2 TIP3W 553     -18.801  10.760  16.424  0.00  0.00      WT1   
ATOM    441  H1  TIP3W 553     -18.199  10.039  16.241  0.00  0.00      WT1   
ATOM    442  H2  TIP3W 553     -18.897  11.211  15.585  0.00  0.00      WT1   
ATOM    443  OH2 TIP3W 554      16.308  13.054  17.933  0.00  0.00      WT1   
ATOM    444  H1  TIP3W 554      16.187  12.138  17.682  0.00  0.00      WT1   
ATOM    445  H2  TIP3W 554      15.423  13.374  18.110  0.00  0.00      WT1   
ATOM    446  OH2 TIP3W 555     -14.774   2.691  10.587  0.00  0.00      WT1   
ATOM    447  H1  TIP3W 555     -14.725   3.623  10.372  0.00  0.00      WT1   
ATOM    448  H2  TIP3W 555     -14.053   2.294  10.098  0.00  0.00      WT1   
ATOM    449  OH2 TIP3W 558     -11.775  17.161 -16.794  0.00  0.00      WT1   
ATOM    450  H1  TIP3W 558     -11.545  16.232 -16.765  0.00  0.00      WT1   
ATOM    451  H2  TIP3W 558     -11.457  17.461 -17.646  0.00  0.00      WT1   
ATOM    452  OH2 TIP3W 562       8.707  14.388   6.212  0.00  0.00      WT1   
ATOM    453  H1  TIP3W 562       8.968  14.189   5.313  0.00  0.00      WT1   
ATOM    454  H2  TIP3W 562       7.838  14.782   6.128  0.00  0.00      WT1   
ATOM    455  OH2 TIP3W 568      -5.867 -15.991 -15.313  0.00  0.00      WT1   
ATOM    456  H1  TIP3W 568      -6.787 -16.040 -15.056  0.00  0.00      WT1   
ATOM    457  H2  TIP3W 568      -5.873 -16.143 -16.258  0.00  0.00      WT1   
ATOM    458  OH2 TIP3W 570       1.174  18.479 -12.029  0.00  0.00      WT1   
ATOM    459  H1  TIP3W 570       1.560  18.031 -11.276  0.00  0.00      WT1   
ATOM    460  H2  TIP3W 570       1.609  19.332 -12.049  0.00  0.00      WT1   
ATOM    461  OH2 TIP3W 573      18.351   3.054   5.733  0.00  0.00      WT1   
ATOM    462  H1  TIP3W 573      17.498   2.664   5.539  0.00  0.00      WT1   
ATOM    463  H2  TIP3W 573      18.750   2.455   6.365  0.00  0.00      WT1   
ATOM    464  OH2 TIP3W 575     -15.710  13.088  -7.876  0.00  0.00      WT1   
ATOM    465  H1  TIP3W 575     -14.869  13.498  -7.673  0.00  0.00      WT1   
ATOM    466  H2  TIP3W 575     -15.657  12.221  -7.475  0.00  0.00      WT1   
ATOM    467  OH2 TIP3W 576      11.434  13.588   6.488  0.00  0.00      WT1   
ATOM    468  H1  TIP3W 576      10.551  13.887   6.703  0.00  0.00      WT1   
ATOM    469  H2  TIP3W 576      11.720  14.171   5.785  0.00  0.00      WT1   
ATOM    470  OH2 TIP3W 578      -0.603   1.772   5.882  0.00  0.00      WT1   
ATOM    471  H1  TIP3W 578      -1.002   2.191   6.645  0.00  0.00      WT1   
ATOM    472  H2  TIP3W 578      -0.277   0.934   6.212  0.00  0.00      WT1   
ATOM    473  OH2 TIP3W 579     -19.100 -19.219 -17.045  0.00  0.00      WT1   
ATOM    474  H1  TIP3W 579     -18.232 -19.096 -17.430  0.00  0.00      WT1   
ATOM    475  H2  TIP3W 579     -19.310 -18.373 -16.650  0.00  0.00      WT1   
ATOM    476  OH2 TIP3W 580      -9.506  18.510  16.558  0.00  0.00      WT1   
ATOM    477  H1  TIP3W 580      -9.511  19.165  17.257  0.00  0.00      WT1   
ATOM    478  H2  TIP3W 580      -9.472  19.022  15.750  0.00  0.00      WT1   
ATOM    479  OH2 TIP3W 584      12.013  -2.144  16.246  0.00  0.00      WT1   
ATOM    480  H1  TIP3W 584      11.795  -2.450  17.127  0.00  0.00      WT1   
ATOM    481  H2  TIP3W 584      11.259  -2.393  15.712  0.00  0.00      WT1   
ATOM    482  OH2 TIP3W 588       3.224  17.078  -4.198  0.00  0.00      WT1   
ATOM    483  H1  TIP3W 588       3.942  17.696  -4.058  0.00  0.00      WT1   
ATOM    484  H2  TIP3W 588       2.596  17.279  -3.504  0.00  0.00      WT1   
ATOM    485  OH2 TIP3W 591     -14.004  11.892 -15.664  0.00  0.00      WT1   
ATOM    486  H1  TIP3W 591     -14.446  12.278 -16.421  0.00  0.00      WT1   
ATOM    487  H2  TIP3W 591     -14.707  11.717 -15.039  0.00  0.00      WT1   
ATOM    488  OH2 TIP3W 592     -11.245 -16.143  -7.231  0.00  0.00      WT1   
ATOM    489  H1  TIP3W 592     -10.629 -16.854  -7.411  0.00  0.00      WT1   
ATOM    490  H2  TIP3W 592     -12.073 -16.585  -7.042  0.00  0.00      WT1   
ATOM    491  OH2 TIP3W 593      15.144  14.337  -3.343  0.00  0.00      WT1   
ATOM    492  H1  TIP3W 593      15.840  14.184  -3.982  0.00  0.00      WT1   
ATOM    493  H2  TIP3W 593      14.348  14.413  -3.870  0.00  0.00      WT1   
ATOM    494  OH2 TIP3W 594     -14.709 -19.096  -6.946  0.00  0.00      WT1   
ATOM    495  H1  TIP3W 594     -14.249 -18.270  -7.094  0.00  0.00      WT1   
ATOM    496  H2  TIP3W 594     -14.760 -19.501  -7.812  0.00  0.00      WT1   
ATOM    497  OH2 TIP3W 595      12.042   9.971  -4.792  0.00  0.00      WT1   
ATOM    498  H1  TIP3W 595      12.593  10.055  -4.013  0.00  0.00      WT1   
ATOM    499  H2  TIP3W 595      11.811   9.042  -4.823  0.00  0.00      WT1   
ATOM    500  OH2 TIP3W 598      11.206 -11.657  13.813  0.00  0.00      WT1   
ATOM    501  H1  TIP3W 598      10.883 -11.890  12.943  0.00  0.00      WT1   
ATOM    502  H2  TIP3W 598      12.101 -11.994  13.836  0.00  0.00      WT1   
ATOM    503  OH2 TIP3W 599     -18.697  -2.390  -1.053  0.00  0.00      WT1   
ATOM    504  H1  TIP3W 599     -19.441  -2.548  -1.633  0.00  0.00      WT1   
ATOM    505  H2  TIP3W 599     -18.172  -3.189  -1.113  0.00  0.00      WT1   
ATOM    506  OH2 TIP3W 602     -20.313  19.037 -15.038  0.00  0.00      WT1   
ATOM    507  H1  TIP3W 602     -20.024  19.089 -15.949  0.00  0.00      WT1   
ATOM    508  H2  TIP3W 602     -19.517  19.179 -14.526  0.00  0.00      WT1   
ATOM    509  OH2 TIP3W 611     -10.328  18.912   6.480  0.00  0.00      WT1   
ATOM    510  H1  TIP3W 611     -10.331  17.969   6.640  0.00  0.00      WT1   
ATOM    511  H2  TIP3W 611     -11.189  19.095   6.104  0.00  0.00      WT1   
ATOM    512  OH2 TIP3W 612      -0.369  -1.322  -8.789  0.00  0.00      WT1   
ATOM    513  H1  TIP3W 612      -1.153  -1.821  -8.562  0.00  0.00      WT1   
ATOM    514  H2  TIP3W 612      -0.696  -0.450  -9.011  0.00  0.00      WT1   
ATOM    515  OH2 TIP3W 613       8.436   0.145  -3.182  0.00  0.00      WT1   
ATOM    516  H1  TIP3W 613       7.731   0.502  -2.642  0.00  0.00      WT1   
ATOM    517  H2  TIP3W 613       8.656  -0.690  -2.768  0.00  0.00      WT1   
ATOM    518  OH2 TIP3W 615      14.342  -8.029   7.011  0.00  0.00      WT1   
ATOM    519  H1  TIP3W 615      13.978  -8.523   6.276  0.00  0.00      WT1   
ATOM    520  H2  TIP3W 615      13.882  -8.369   7.779  0.00  0.00      WT1   
ATOM    521  OH2 TIP3W 616      -6.946  13.080  11.551  0.00  0.00      WT1   
ATOM    522  H1  TIP3W 616      -7.086  12.368  10.927  0.00  0.00      WT1   
ATOM    523  H2  TIP3W 616      -7.001  13.877  11.022  0.00  0.00      WT1   
ATOM    524  OH2 TIP3W 618     -15.505 -18.921   6.589  0.00  0.00      WT1   
ATOM    525  H1  TIP3W 618     -15.874 -18.121   6.965  0.00  0.00      WT1   
ATOM    526  H2  TIP3W 618     -16.249 -19.355   6.172  0.00  0.00      WT1   
ATOM    527  OH2 TIP3W 619      -4.719 -13.120   0.357  0.00  0.00      WT1   
ATOM    528  H1  TIP3W 619      -4.184 -12.333   0.248  0.00  0.00      WT1   
ATOM    529  H2  TIP3W 619      -4.931 -13.392  -0.536  0.00  0.00      WT1   
ATOM    530  OH2 TIP3W 624      -2.179 -16.363 -13.113  0.00  0.00      WT1   
ATOM    531  H1  TIP3W 624      -1.821 -16.563 -13.978  0.00  0.00      WT1   
ATOM    532  H2  TIP3W 624      -2.391 -15.431 -13.151  0.00  0.00      WT1   
ATOM    533  OH2 TIP3W 632      -8.162 -11.780  13.584  0.00  0.00      WT1   
ATOM    534  H1  TIP3W 632      -7.534 -11.073  13.735  0.00  0.00      WT1   
ATOM    535  H2  TIP3W 632      -8.460 -11.648  12.684  0.00  0.00      WT1   
ATOM    536  OH2 TIP3W 634      12.411 -19.980   8.151  0.00  0.00      WT1   
ATOM    537  H1  TIP3W 634      11.751 -19.348   8.438  0.00  0.00      WT1   
ATOM    538  H2  TIP3W 634      12.790 -19.590   7.364  0.00  0.00      WT1   
ATOM    539  OH2 TIP3W 636       2.467 -19.887  -5.999  0.00  0.00      WT1   
ATOM    540  H1  TIP3W 636       1.748 -19.331  -6.299  0.00  0.00      WT1   
ATOM    541  H2  TIP3W 636       2.128 -20.317  -5.215  0.00  0.00      WT1   
ATOM    542  OH2 TIP3W 637       3.715  10.479 -18.440  0.00  0.00      WT1   
ATOM    543  H1  TIP3W 637       4.531  10.660 -18.907  0.00  0.00      WT1   
ATOM    544  H2  TIP3W 637       3.303  11.337 -18.337  0.00  0.00      WT1   
ATOM    545  OH2 TIP3W 638      -7.555 -13.916   9.973  0.00  0.00      WT1   
ATOM    546  H1  TIP3W 638      -7.339 -14.698   9.465  0.00  0.00      WT1   
ATOM    547  H2  TIP3W 638      -6.943 -13.930  10.709  0.00  0.00      WT1   
ATOM    548  OH2 TIP3W 639      11.256   7.638  -6.226  0.00  0.00      WT1   
ATOM    549  H1  TIP3W 639      11.330   8.236  -6.970  0.00  0.00      WT1   
ATOM    550  H2  TIP3W 639      11.050   6.790  -6.620  0.00  0.00      WT1   
ATOM    551  OH2 TIP3W 642      -4.888 -12.687  -4.292  0.00  0.00      WT1   
ATOM    552  H1  TIP3W 642      -3.995 -13.031  -4.311  0.00  0.00      WT1   
ATOM    553  H2  TIP3W 642      -5.285 -13.004  -5.103  0.00  0.00      WT1   
ATOM    554  OH2 TIP3W 643      12.789 -19.373 -18.437  0.00  0.00      WT1   
ATOM    555  H1  TIP3W 643      13.019 -18.983 -19.280  0.00  0.00      WT1   
ATOM    556  H2  TIP3W 643      13.563 -19.877 -18.187  0.00  0.00      WT1   
ATOM    557  OH2 TIP3W 653      14.768  10.644 -12.496  0.00  0.00      WT1   
ATOM    558  H1  TIP3W 653      15.207   9.862 -12.829  0.00  0.00      WT1   
ATOM    559  H2  TIP3W 653      14.262  10.970 -13.240  0.00  0.00      WT1   
ATOM    560  OH2 TIP3W 657     -15.727  18.142 -10.224  0.00  0.00      WT1   
ATOM    561  H1  TIP3W 657     -15.426  17.260 -10.442  0.00  0.00      WT1   
ATOM    562  H2  TIP3W 657     -16.004  18.514 -11.061  0.00  0.00      WT1   
ATOM    563  OH2 TIP3W 659     -14.311  12.510  12.666  0.00  0.00      WT1   
ATOM    564  H1  TIP3W 659     -14.240  11.971  13.454  0.00  0.00      WT1   
ATOM    565  H2  TIP3W 659     -13.501  13.020  12.650  0.00  0.00      WT1   
ATOM    566  OH2 TIP3W 661      10.407  11.148   4.780  0.00  0.00      WT1   
ATOM    567  H1  TIP3W 661       9.739  11.580   4.247  0.00  0.00      WT1   
ATOM    568  H2  TIP3W 661      11.053  11.832   4.956  0.00  0.00      WT1   
ATOM    569  OH2 TIP3W 662       6.131   7.907  10.662  0.00  0.00      WT1   
ATOM    570  H1  TIP3W 662       6.012   6.958  10.665  0.00  0.00      WT1   
ATOM    571  H2  TIP3W 662       6.876   8.054  10.079  0.00  0.00      WT1   
ATOM    572  OH2 TIP3W 666       3.059   1.004  -5.547  0.00  0.00      WT1   
ATOM    573  H1  TIP3W 666       3.678   0.323  -5.813  0.00  0.00      WT1   
ATOM    574  H2  TIP3W 666       2.594   1.233  -6.352  0.00  0.00      WT1   
ATOM    575  OH2 TIP3W 674     -11.108  -9.873  -5.124  0.00  0.00      WT1   
ATOM    576  H1  TIP3W 674     -11.315  -9.558  -6.004  0.00  0.00      WT1   
ATOM    577  H2  TIP3W 674     -11.143  -9.090  -4.574  0.00  0.00      WT1   
ATOM    578  OH2 TIP3W 675      -2.441  12.112 -15.422  0.00  0.00      WT1   
ATOM    579  H1  TIP3W 675      -2.871  11.317 -15.106  0.00  0.00      WT1   
ATOM    580  H2  TIP3W 675      -1.514  11.880 -15.470  0.00  0.00      WT1   
ATOM    581  OH2 TIP3W 676      -1.792   2.731  -2.247  0.00  0.00      WT1   
ATOM    582  H1  TIP3W 676      -1.826   3.039  -1.341  0.00  0.00      WT1   
ATOM    583  H2  TIP3W 676      -2.698   2.508  -2.459  0.00  0.00      WT1   
ATOM    584  OH2 TIP3W 679      13.090  16.452   6.766  0.00  0.00      WT1   
ATOM    585  H1  TIP3W 679      12.953  16.100   5.887  0.00  0.00      WT1   
ATOM    586  H2  TIP3W 679      13.519  15.743   7.245  0.00  0.00      WT1   
ATOM    587  OH2 TIP3W 682     -10.096  -3.581   3.758  0.00  0.00      WT1   
ATOM    588  H1  TIP3W 682      -9.689  -2.723   3.878  0.00  0.00      WT1   
ATOM    589  H2  TIP3W 682      -9.470  -4.198   4.138  0.00  0.00      WT1   
ATOM    590  OH2 TIP3W 684      10.031   0.801   6.335  0.00  0.00      WT1   
ATOM    591  H1  TIP3W 684       9.898   1.685   5.993  0.00  0.00      WT1   
ATOM    592  H2  TIP3W 684       9.505   0.241   5.763  0.00  0.00      WT1   
ATOM    593  OH2 TIP3W 686     -19.650  -5.166 -13.814  0.00  0.00      WT1   
ATOM    594  H1  TIP3W 686     -20.442  -5.115 -13.279  0.00  0.00      WT1   
ATOM    595  H2  TIP3W 686     -19.583  -4.305 -14.227  0.00  0.00      WT1   
ATOM    596  OH2 TIP3W 699      -5.369   2.544 -18.178  0.00  0.00      WT1   
ATOM    597  H1  TIP3W 699      -5.980   1.825 -18.344  0.00  0.00      WT1   
ATOM    598  H2  TIP3W 699      -4.974   2.724 -19.031  0.00  0.00      WT1   
ATOM    599  OH2 TIP3W 700      -0.221  -2.089   1.712  0.00  0.00      WT1   
ATOM    600  H1  TIP3W 700      -0.171  -1.411   2.385  0.00  0.00      WT1   
ATOM    601  H2  TIP3W 700       0.279  -2.822   2.072  0.00  0.00      WT1   
ATOM    602  OH2 TIP3W 701       8.670 -10.010 -19.875  0.00  0.00      WT1   
ATOM    603  H1  TIP3W 701       8.728  -9.145 -20.280  0.00  0.00      WT1   
ATOM    604  H2  TIP3W 701       9.219  -9.946 -19.093  0.00  0.00      WT1   
ATOM    605  OH2 TIP3W 702      -6.823 -20.199  -0.170  0.00  0.00      WT1   
ATOM    606  H1  TIP3W 702      -6.135 -20.773   0.169  0.00  0.00      WT1   
ATOM    607  H2  TIP3W 702      -6.769 -19.414   0.374  0.00  0.00      WT1   
ATOM    608  OH2 TIP3W 703       1.808  -7.194   2.567  0.00  0.00      WT1   
ATOM    609  H1  TIP3W 703       1.189  -6.787   1.961  0.00  0.00      WT1   
ATOM    610  H2  TIP3W 703       2.464  -6.517   2.731  0.00  0.00      WT1   
ATOM    611  OH2 TIP3W 704       7.322 -20.420  -8.286  0.00  0.00      WT1   
ATOM    612  H1  TIP3W 704       8.199 -20.771  -8.131  0.00  0.00      WT1   
ATOM    613  H2  TIP3W 704       7.208 -19.749  -7.613  0.00  0.00      WT1   
ATOM    614  OH2 TIP3W 707       6.697  16.315  -9.330  0.00  0.00      WT1   
ATOM    615  H1  TIP3W 707       7.420  15.884  -8.876  0.00  0.00      WT1   
ATOM    616  H2  TIP3W 707       7.110  17.028  -9.818  0.00  0.00      WT1   
ATOM    617  OH2 TIP3W 708      14.693 -17.178  -3.459  0.00  0.00      WT1   
ATOM    618  H1  TIP3W 708      14.707 -16.273  -3.148  0.00  0.00      WT1   
ATOM    619  H2  TIP3W 708      15.592 -17.485  -3.344  0.00  0.00      WT1   
ATOM    620  OH2 TIP3W 710      10.859  16.458  -0.066  0.00  0.00      WT1   
ATOM    621  H1  TIP3W 710      11.411  15.704   0.139  0.00  0.00      WT1   
ATOM    622  H2  TIP3W 710      11.029  16.636  -0.991  0.00  0.00      WT1   
ATOM    623  OH2 TIP3W 721     -11.138 -20.099 -12.728  0.00  0.00      WT1   
ATOM    624  H1  TIP3W 721     -12.084 -19.962 -12.778  0.00  0.00      WT1   
ATOM    625  H2  TIP3W 721     -10.939 -20.674 -13.467  0.00  0.00      WT1   
ATOM    626  OH2 TIP3W 722     -20.373 -19.975  17.457  0.00  0.00      WT1   
ATOM    627  H1  TIP3W 722     -20.807 -19.698  18.263  0.00  0.00      WT1   
ATOM    628  H2  TIP3W 722     -20.764 -20.825  17.254  0.00  0.00      WT1   
ATOM    629  OH2 TIP3W 725      13.003  12.290 -14.315  0.00  0.00      WT1   
ATOM    630  H1  TIP3W 725      13.516  12.894 -14.852  0.00  0.00      WT1   
ATOM    631  H2  TIP3W 725      12.110  12.369 -14.652  0.00  0.00      WT1   
ATOM    632  OH2 TIP3W 726       7.181   8.758   4.007  0.00  0.00      WT1   
ATOM    633  H1  TIP3W 726       7.127   7.821   4.194  0.00  0.00      WT1   
ATOM    634  H2  TIP3W 726       7.551   8.807   3.126  0.00  0.00      WT1   
ATOM    635  OH2 TIP3W 737      -2.007 -13.218 -18.765  0.00  0.00      WT1   
ATOM    636  H1  TIP3W 737      -1.382 -13.781 -19.222  0.00  0.00      WT1   
ATOM    637  H2  TIP3W 737      -2.852 -13.427 -19.162  0.00  0.00      WT1   
ATOM    638  OH2 TIP3W 738       7.514 -16.765  -3.985  0.00  0.00      WT1   
ATOM    639  H1  TIP3W 738       6.620 -16.553  -3.716  0.00  0.00      WT1   
ATOM    640  H2  TIP3W 738       7.817 -15.982  -4.445  0.00  0.00      WT1   
ATOM    641  OH2 TIP3W 741       3.438  -4.876   3.412  0.00  0.00      WT1   
ATOM    642  H1  TIP3W 741       3.971  -4.108   3.616  0.00  0.00      WT1   
ATOM    643  H2  TIP3W 741       4.062  -5.601   3.384  0.00  0.00      WT1   
ATOM    644  OH2 TIP3W 747     -19.558  20.230  -0.049  0.00  0.00      WT1   
ATOM    645  H1  TIP3W 747     -18.883  19.922  -0.654  0.00  0.00      WT1   
ATOM    646  H2  TIP3W 747     -19.209  20.034   0.820  0.00  0.00      WT1   
ATOM    647  OH2 TIP3W 759      18.204 -16.434  16.843  0.00  0.00      WT1   
ATOM    648  H1  TIP3W 759      18.687 -16.659  17.638  0.00  0.00      WT1   
ATOM    649  H2  TIP3W 759      17.341 -16.829  16.966  0.00  0.00      WT1   
ATOM    650  OH2 TIP3W 778      -1.024   6.960   3.212  0.00  0.00      WT1   
ATOM    651  H1  TIP3W 778      -1.058   6.775   2.273  0.00  0.00      WT1   
ATOM    652  H2  TIP3W 778      -1.566   6.279   3.611  0.00  0.00      WT1   
ATOM    653  OH2 TIP3W 787      -5.269  -9.585  10.499  0.00  0.00      WT1   
ATOM    654  H1  TIP3W 787      -5.258 -10.534  10.377  0.00  0.00      WT1   
ATOM    655  H2  TIP3W 787      -5.186  -9.463  11.445  0.00  0.00      WT1   
ATOM    656  OH2 TIP3W 822     -20.324  13.294   3.320  0.00  0.00      WT1   
ATOM    657  H1  TIP3W 822     -20.882  13.754   3.948  0.00  0.00      WT1   
ATOM    658  H2  TIP3W 822     -19.569  13.870   3.202  0.00  0.00      WT1   
ATOM    659  OH2 TIP3W 849       5.500  15.247 -19.144  0.00  0.00      WT1   
ATOM    660  H1  TIP3W 849       5.166  14.849 -18.340  0.00  0.00      WT1   
ATOM    661  H2  TIP3W 849       6.417  15.442 -18.952  0.00  0.00      WT1   
ATOM    662  OH2 TIP3W 852       9.288   6.481  14.831  0.00  0.00      WT1   
ATOM    663  H1  TIP3W 852       8.483   6.907  14.537  0.00  0.00      WT1   
ATOM    664  H2  TIP3W 852       9.823   7.194  15.180  0.00  0.00      WT1   
ATOM    665  OH2 TIP3W 867       6.255 -14.270   3.657  0.00  0.00      WT1   
ATOM    666  H1  TIP3W 867       5.704 -14.264   4.440  0.00  0.00      WT1   
ATOM    667  H2  TIP3W 867       6.130 -13.403   3.269  0.00  0.00      WT1   
ATOM    668  OH2 TIP3W 887      11.133  -0.338 -18.571  0.00  0.00      WT1   
ATOM    669  H1  TIP3W 887      10.690  -0.644 -19.362  0.00  0.00      WT1   
ATOM    670  H2  TIP3W 887      10.478  -0.424 -17.879  0.00  0.00      WT1   
ATOM    671  OH2 TIP3W 889      -6.625   3.136  14.622  0.00  0.00      WT1   
ATOM    672  H1  TIP3W 889      -7.292   2.597  14.196  0.00  0.00      WT1   
ATOM    673  H2  TIP3W 889      -7.103   3.902  14.941  0.00  0.00      WT1   
ATOM    674  OH2 TIP3W 891      -7.175  18.144  -4.405  0.00  0.00      WT1   
ATOM    675  H1  TIP3W 891      -6.751  17.884  -5.223  0.00  0.00      WT1   
ATOM    676  H2  TIP3W 891      -7.322  17.320  -3.940  0.00  0.00      WT1   
ATOM    677  OH2 TIP3W 894       0.261 -16.531   0.057  0.00  0.00      WT1   
ATOM    678  H1  TIP3W 894      -0.536 -17.059   0.118  0.00  0.00      WT1   
ATOM    679  H2  TIP3W 894       0.959 -17.167  -0.095  0.00  0.00      WT1   
ATOM    680  OH2 TIP3W 895       6.811   6.035   4.398  0.00  0.00      WT1   
ATOM    681  H1  TIP3W 895       7.487   5.611   3.870  0.00  0.00      WT1   
ATOM    682  H2  TIP3W 895       6.003   5.575   4.168  0.00  0.00      WT1   
ATOM    683  OH2 TIP3W 897     -14.270  -1.279  11.674  0.00  0.00      WT1   
ATOM    684  H1  TIP3W 897     -14.447  -0.937  10.798  0.00  0.00      WT1   
ATOM    685  H2  TIP3W 897     -14.277  -2.230  11.565  0.00  0.00      WT1   
ATOM    686  OH2 TIP3W 906     -18.565   5.527   4.678  0.00  0.00      WT1   
ATOM    687  H1  TIP3W 906     -19.238   5.383   4.013  0.00  0.00      WT1   
ATOM    688  H2  TIP3W 906     -19.051   5.603   5.499  0.00  0.00      WT1   
ATOM    689  OH2 TIP3W 907       0.366  14.906  13.936  0.00  0.00      WT1   
ATOM    690  H1  TIP3W 907       1.280  14.755  13.694  0.00  0.00      WT1   
ATOM    691  H2  TIP3W 907       0.118  14.127  14.435  0.00  0.00      WT1   
ATOM    692  OH2 TIP3W 908      17.315   2.872  10.117  0.00  0.00      WT1   
ATOM    693  H1  TIP3W 908      16.804   2.491   9.403  0.00  0.00      WT1   
ATOM    694  H2  TIP3W 908      17.985   2.216  10.309  0.00  0.00      WT1   
ATOM    695  OH2 TIP3W 911      16.895  -1.679   6.986  0.00  0.00      WT1   
ATOM    696  H1  TIP3W 911      16.724  -2.598   6.782  0.00  0.00      WT1   
ATOM    697  H2  TIP3W 911      17.828  -1.650   7.197  0.00  0.00      WT1   
ATOM    698  OH2 TIP3W 912       4.240 -15.787  -5.979  0.00  0.00      WT1   
ATOM    699  H1  TIP3W 912       4.397 -15.925  -5.045  0.00  0.00      WT1   
ATOM    700  H2  TIP3W 912       3.963 -16.643  -6.305  0.00  0.00      WT1   
ATOM    701  OH2 TIP3W 916      14.612  12.009   4.697  0.00  0.00      WT1   
ATOM    702  H1  TIP3W 916      13.921  11.430   4.377  0.00  0.00      WT1   
ATOM    703  H2  TIP3W 916      15.324  11.419   4.945  0.00  0.00      WT1   
ATOM    704  OH2 TIP3W 924       1.524  -9.413   4.272  0.00  0.00      WT1   
ATOM    705  H1  TIP3W 924       1.589  -9.550   3.327  0.00  0.00      WT1   
ATOM    706  H2  TIP3W 924       1.463  -8.463   4.373  0.00  0.00      WT1   
ATOM    707  OH2 TIP3W 927      -5.197  -1.834 -17.192  0.00  0.00      WT1   
ATOM    708  H1  TIP3W 927      -4.619  -1.145 -16.865  0.00  0.00      WT1   
ATOM    709  H2  TIP3W 927      -5.902  -1.364 -17.637  0.00  0.00      WT1   
ATOM    710  OH2 TIP3W 928      -7.534   9.464  -3.056  0.00  0.00      WT1   
ATOM    711  H1  TIP3W 928      -7.769   8.544  -3.174  0.00  0.00      WT1   
ATOM    712  H2  TIP3W 928      -6.922   9.649  -3.768  0.00  0.00      WT1   
ATOM    713  OH2 TIP3W 929       0.625  10.982  -1.059  0.00  0.00      WT1   
ATOM    714  H1  TIP3W 929       1.297  10.322  -0.888  0.00  0.00      WT1   
ATOM    715  H2  TIP3W 929       0.722  11.613  -0.347  0.00  0.00      WT1   
ATOM    716  OH2 TIP3W 930     -16.484 -18.962   9.830  0.00  0.00      WT1   
ATOM    717  H1  TIP3W 930     -16.754 -19.859   9.633  0.00  0.00      WT1   
ATOM    718  H2  TIP3W 930     -16.862 -18.437   9.124  0.00  0.00      WT1   
ATOM    719  OH2 TIP3W 932      -7.809   7.817   1.712  0.00  0.00      WT1   
ATOM    720  H1  TIP3W 932      -7.433   8.593   1.296  0.00  0.00      WT1   
ATOM    721  H2  TIP3W 932      -8.286   8.158   2.469  0.00  0.00      WT1   
ATOM    722  OH2 TIP3W 933     -12.074 -20.404  -7.988  0.00  0.00      WT1   
ATOM    723  H1  TIP3W 933     -12.519 -19.700  -8.459  0.00  0.00      WT1   
ATOM    724  H2  TIP3W 933     -12.165 -21.169  -8.556  0.00  0.00      WT1   
ATOM    725  OH2 TIP3W 936      14.068 -12.405  14.029  0.00  0.00      WT1   
ATOM    726  H1  TIP3W 936      14.599 -12.532  13.243  0.00  0.00      WT1   
ATOM    727  H2  TIP3W 936      14.440 -11.629  14.448  0.00  0.00      WT1   
ATOM    728  OH2 TIP3W 940     -12.194   8.429  18.166  0.00  0.00      WT1   
ATOM    729  H1  TIP3W 940     -12.019   7.812  18.878  0.00  0.00      WT1   
ATOM    730  H2  TIP3W 940     -11.677   9.203  18.388  0.00  0.00      WT1   
ATOM    731  OH2 TIP3W 941     -18.000  11.160  -7.965  0.00  0.00      WT1   
ATOM    732  H1  TIP3W 941     -17.221  11.150  -7.410  0.00  0.00      WT1   
ATOM    733  H2  TIP3W 941     -18.319  12.061  -7.915  0.00  0.00      WT1   
ATOM    734  OH2 TIP3W 942       0.102  -7.154  -9.984  0.00  0.00      WT1   
ATOM    735  H1  TIP3W 942       0.275  -6.363  -9.473  0.00  0.00      WT1   
ATOM    736  H2  TIP3W 942       0.551  -7.851  -9.506  0.00  0.00      WT1   
ATOM    737  OH2 TIP3W 947       4.611   9.517   8.207  0.00  0.00      WT1   
ATOM    738  H1  TIP3W 947       5.298   9.734   7.578  0.00  0.00      WT1   
ATOM    739  H2  TIP3W 947       5.083   9.264   9.001  0.00  0.00      WT1   
ATOM    740  OH2 TIP3W 948       1.624  -4.838  -5.766  0.00  0.00      WT1   
ATOM    741  H1  TIP3W 948       1.981  -4.200  -5.148  0.00  0.00      WT1   
ATOM    742  H2  TIP3W 948       1.282  -5.541  -5.214  0.00  0.00      WT1   
ATOM    743  OH2 TIP3W 949       2.649   0.578   5.068  0.00  0.00      WT1   
ATOM    744  H1  TIP3W 949       2.626   0.489   6.021  0.00  0.00      WT1   
ATOM    745  H2  TIP3W 949       2.787   1.513   4.918  0.00  0.00      WT1   
ATOM    746  OH2 TIP3W 951      18.969   7.594  12.344  0.00  0.00      WT1   
ATOM    747  H1  TIP3W 951      18.922   6.638  12.337  0.00  0.00      WT1   
ATOM    748  H2  TIP3W 951      18.153   7.872  12.760  0.00  0.00      WT1   
ATOM    749  OH2 TIP3W 952       8.756 -19.149  -3.899  0.00  0.00      WT1   
ATOM    750  H1  TIP3W 952       8.461 -18.265  -3.679  0.00  0.00      WT1   
ATOM    751  H2  TIP3W 952       9.035 -19.089  -4.812  0.00  0.00      WT1   
ATOM    752  OH2 TIP3W 953      -2.620  17.447  -6.244  0.00  0.00      WT1   
ATOM    753  H1  TIP3W 953      -2.523  16.796  -6.939  0.00  0.00      WT1   
ATOM    754  H2  TIP3W 953      -2.499  16.953  -5.433  0.00  0.00      WT1   
ATOM    755  OH2 TIP3W 964      16.841   8.944  -7.782  0.00  0.00      WT1   
ATOM    756  H1  TIP3W 964      16.707   7.997  -7.811  0.00  0.00      WT1   
ATOM    757  H2  TIP3W 964      16.730   9.231  -8.688  0.00  0.00      WT1   
ATOM    758  OH2 TIP3W 970      -4.864 -11.333  -7.107  0.00  0.00      WT1   
ATOM    759  H1  TIP3W 970      -4.644 -10.845  -7.900  0.00  0.00      WT1   
ATOM    760  H2  TIP3W 970      -5.769 -11.088  -6.917  0.00  0.00      WT1   
ATOM    761  OH2 TIP3W 972     -11.996  12.223  10.042  0.00  0.00      WT1   
ATOM    762  H1  TIP3W 972     -12.735  11.669  10.293  0.00  0.00      WT1   
ATOM    763  H2  TIP3W 972     -11.670  11.834   9.230  0.00  0.00      WT1   
ATOM    764  OH2 TIP3W 974      -8.930 -18.400  -3.679  0.00  0.00      WT1   
ATOM    765  H1  TIP3W 974      -8.956 -19.010  -2.942  0.00  0.00      WT1   
ATOM    766  H2  TIP3W 974      -9.346 -18.875  -4.398  0.00  0.00      WT1   
ATOM    767  OH2 TIP3W 975      15.524  18.769  -2.307  0.00  0.00      WT1   
ATOM    768  H1  TIP3W 975      16.382  18.526  -1.959  0.00  0.00      WT1   
ATOM    769  H2  TIP3W 975      15.208  19.451  -1.714  0.00  0.00      WT1   
ATOM    770  OH2 TIP3W 977       6.544  17.140  11.675  0.00  0.00      WT1   
ATOM    771  H1  TIP3W 977       5.732  16.645  11.566  0.00  0.00      WT1   
ATOM    772  H2  TIP3W 977       6.261  18.051  11.753  0.00  0.00      WT1   
ATOM    773  OH2 TIP3W 985      17.523   2.981 -16.810  0.00  0.00      WT1   
ATOM    774  H1  TIP3W 985      17.171   3.586 -17.463  0.00  0.00      WT1   
ATOM    775  H2  TIP3W 985      18.411   2.792 -17.112  0.00  0.00      WT1   
ATOM    776  OH2 TIP3W 988       1.078  -9.832  18.950  0.00  0.00      WT1   
ATOM    777  H1  TIP3W 988       1.291 -10.491  19.611  0.00  0.00      WT1   
ATOM    778  H2  TIP3W 988       1.780  -9.186  19.020  0.00  0.00      WT1   
ATOM    779  OH2 TIP3W 989      -8.280  -7.038 -14.143  0.00  0.00      WT1   
ATOM    780  H1  TIP3W 989      -9.050  -6.489 -13.996  0.00  0.00      WT1   
ATOM    781  H2  TIP3W 989      -7.657  -6.761 -13.471  0.00  0.00      WT1   
ATOM    782  OH2 TIP3W 990       7.674 -13.547   6.995  0.00  0.00      WT1   
ATOM    783  H1  TIP3W 990       7.292 -13.157   6.208  0.00  0.00      WT1   
ATOM    784  H2  TIP3W 990       8.538 -13.144   7.067  0.00  0.00      WT1   
ATOM    785  OH2 TIP3W 991     -12.814  -4.410   3.172  0.00  0.00      WT1   
ATOM    786  H1  TIP3W 991     -11.864  -4.501   3.240  0.00  0.00      WT1   
ATOM    787  H2  TIP3W 991     -13.106  -5.232   2.777  0.00  0.00      WT1   
ATOM    788  OH2 TIP3W 992     -17.368  13.906 -15.507  0.00  0.00      WT1   
ATOM    789  H1  TIP3W 992     -17.813  14.568 -14.979  0.00  0.00      WT1   
ATOM    790  H2  TIP3W 992     -16.885  13.377 -14.872  0.00  0.00      WT1   
ATOM    791  OH2 TIP3W 994       9.006 -19.000   1.940  0.00  0.00      WT1   
ATOM    792  H1  TIP3W 994       8.512 -19.557   2.542  0.00  0.00      WT1   
ATOM    793  H2  TIP3W 994       9.174 -19.558   1.180  0.00  0.00      WT1   
ATOM    794  OH2 TIP3W 995     -18.299  17.250  -1.010  0.00  0.00      WT1   
ATOM    795  H1  TIP3W 995     -18.807  17.569  -1.756  0.00  0.00      WT1   
ATOM    796  H2  TIP3W 995     -18.043  16.361  -1.257  0.00  0.00      WT1   
ATOM    797  OH2 TIP3W 996      -4.144   0.369  -8.430  0.00  0.00      WT1   
ATOM    798  H1  TIP3W 996      -4.784  -0.238  -8.057  0.00  0.00      WT1   
ATOM    799  H2  TIP3W 996      -4.238   1.166  -7.908  0.00  0.00      WT1   
ATOM    800  OH2 TIP3W 998     -20.249   2.495 -17.679  0.00  0.00      WT1   
ATOM    801  H1  TIP3W 998     -20.100   3.088 -18.416  0.00  0.00      WT1   
ATOM    802  H2  TIP3W 998     -19.522   2.669 -17.081  0.00  0.00      WT1   
ATOM    803  OH2 TIP3W1007     -14.331  13.799  -1.922  0.00  0.00      WT1   
ATOM    804  H1  TIP3W1007     -14.180  13.770  -2.866  0.00  0.00      WT1   
ATOM    805  H2  TIP3W1007     -14.317  14.732  -1.705  0.00  0.00      WT1   
ATOM    806  OH2 TIP3W1011     -18.996  10.182   5.988  0.00  0.00      WT1   
ATOM    807  H1  TIP3W1011     -18.575   9.327   6.084  0.00  0.00      WT1   
ATOM    808  H2  TIP3W1011     -18.509  10.611   5.284  0.00  0.00      WT1   
ATOM    809  OH2 TIP3W1012     -17.906   6.898  -9.411  0.00  0.00      WT1   
ATOM    810  H1  TIP3W1012     -18.337   7.656  -9.016  0.00  0.00      WT1   
ATOM    811  H2  TIP3W1012     -17.023   7.203  -9.616  0.00  0.00      WT1   
ATOM    812  OH2 TIP3W1013       4.163  13.388  -3.335  0.00  0.00      WT1   
ATOM    813  H1  TIP3W1013       3.234  13.233  -3.166  0.00  0.00      WT1   
ATOM    814  H2  TIP3W1013       4.412  12.704  -3.956  0.00  0.00      WT1   
ATOM    815  OH2 TIP3W1014      -6.965  -1.498  -1.924  0.00  0.00      WT1   
ATOM    816  H1  TIP3W1014      -7.290  -2.018  -1.189  0.00  0.00      WT1   
ATOM    817  H2  TIP3W1014      -7.474  -1.800  -2.675  0.00  0.00      WT1   
ATOM    818  OH2 TIP3W1017       8.550  13.345  -5.865  0.00  0.00      WT1   
ATOM    819  H1  TIP3W1017       8.593  13.073  -4.948  0.00  0.00      WT1   
ATOM    820  H2  TIP3W1017       7.646  13.637  -5.986  0.00  0.00      WT1   
ATOM    821  OH2 TIP3W1018      13.880 -17.927   2.727  0.00  0.00      WT1   
ATOM    822  H1  TIP3W1018      14.323 -17.492   1.999  0.00  0.00      WT1   
ATOM    823  H2  TIP3W1018      14.138 -18.846   2.650  0.00  0.00      WT1   
ATOM    824  OH2 TIP3W1020     -15.678  15.832  15.177  0.00  0.00      WT1   
ATOM    825  H1  TIP3W1020     -15.962  14.967  15.474  0.00  0.00      WT1   
ATOM    826  H2  TIP3W1020     -14.775  15.907  15.487  0.00  0.00      WT1   
ATOM    827  OH2 TIP3W1023       0.983 -13.886  -0.030  0.00  0.00      WT1   
ATOM    828  H1  TIP3W1023       1.846 -14.021   0.360  0.00  0.00      WT1   
ATOM    829  H2  TIP3W1023       0.619 -14.767  -0.119  0.00  0.00      WT1   
ATOM    830  OH2 TIP3W1027      19.881  13.653  -1.144  0.00  0.00      WT1   
ATOM    831  H1  TIP3W1027      19.435  14.034  -1.901  0.00  0.00      WT1   
ATOM    832  H2  TIP3W1027      19.322  13.877  -0.399  0.00  0.00      WT1   
ATOM    833  OH2 TIP3W1032      18.016  -9.340 -18.883  0.00  0.00      WT1   
ATOM    834  H1  TIP3W1032      18.630  -9.905 -18.414  0.00  0.00      WT1   
ATOM    835  H2  TIP3W1032      17.246  -9.889 -19.026  0.00  0.00      WT1   
ATOM    836  OH2 TIP3W1033      -0.824 -18.443   4.034  0.00  0.00      WT1   
ATOM    837  H1  TIP3W1033      -1.737 -18.551   4.303  0.00  0.00      WT1   
ATOM    838  H2  TIP3W1033      -0.836 -17.691   3.441  0.00  0.00      WT1   
ATOM    839  OH2 TIP3W1039      -9.816  17.319   2.151  0.00  0.00      WT1   
ATOM    840  H1  TIP3W1039     -10.431  17.090   2.847  0.00  0.00      WT1   
ATOM    841  H2  TIP3W1039      -9.006  17.541   2.609  0.00  0.00      WT1   
ATOM    842  OH2 TIP3W1040       6.812  -2.928  17.575  0.00  0.00      WT1   
ATOM    843  H1  TIP3W1040       7.415  -3.423  18.130  0.00  0.00      WT1   
ATOM    844  H2  TIP3W1040       6.370  -2.329  18.177  0.00  0.00      WT1   
ATOM    845  OH2 TIP3W1053       4.324  18.907  12.006  0.00  0.00      WT1   
ATOM    846  H1  TIP3W1053       3.551  18.646  12.507  0.00  0.00      WT1   
ATOM    847  H2  TIP3W1053       4.032  19.658  11.489  0.00  0.00      WT1   
ATOM    848  OH2 TIP3W1054     -16.225  14.780 -18.804  0.00  0.00      WT1   
ATOM    849  H1  TIP3W1054     -17.103  14.821 -19.183  0.00  0.00      WT1   
ATOM    850  H2  TIP3W1054     -16.197  13.936 -18.354  0.00  0.00      WT1   
ATOM    851  OH2 TIP3W1056       3.691  -7.113   5.929  0.00  0.00      WT1   
ATOM    852  H1  TIP3W1056       3.846  -6.981   4.993  0.00  0.00      WT1   
ATOM    853  H2  TIP3W1056       4.398  -6.632   6.359  0.00  0.00      WT1   
ATOM    854  OH2 TIP3W1057     -12.132 -13.835  11.360  0.00  0.00      WT1   
ATOM    855  H1  TIP3W1057     -11.859 -14.270  12.167  0.00  0.00      WT1   
ATOM    856  H2  TIP3W1057     -11.357 -13.353  11.072  0.00  0.00      WT1   
ATOM    857  OH2 TIP3W1058     -13.567  -6.109  11.337  0.00  0.00      WT1   
ATOM    858  H1  TIP3W1058     -14.110  -6.275  12.107  0.00  0.00      WT1   
ATOM    859  H2  TIP3W1058     -14.157  -6.235  10.595  0.00  0.00      WT1   
ATOM    860  OH2 TIP3W1059       0.941   9.598  -3.894  0.00  0.00      WT1   
ATOM    861  H1  TIP3W1059       1.770   9.197  -3.634  0.00  0.00      WT1   
ATOM    862  H2  TIP3W1059       1.080   9.872  -4.800  0.00  0.00      WT1   
ATOM    863  OH2 TIP3W1060     -10.819  18.694  -0.279  0.00  0.00      WT1   
ATOM    864  H1  TIP3W1060     -10.790  18.048   0.427  0.00  0.00      WT1   
ATOM    865  H2  TIP3W1060     -11.645  18.520  -0.730  0.00  0.00      WT1   
ATOM    866  OH2 TIP3W1061      19.059   6.527 -15.503  0.00  0.00      WT1   
ATOM    867  H1  TIP3W1061      18.562   7.027 -16.151  0.00  0.00      WT1   
ATOM    868  H2  TIP3W1061      19.895   6.344 -15.932  0.00  0.00      WT1   
ATOM    869  OH2 TIP3W1062      -1.571   8.800 -11.515  0.00  0.00      WT1   
ATOM    870  H1  TIP3W1062      -1.859   8.445 -12.356  0.00  0.00      WT1   
ATOM    871  H2  TIP3W1062      -0.742   8.354 -11.338  0.00  0.00      WT1   
ATOM    872  OH2 TIP3W1063       7.146  -6.367  15.091  0.00  0.00      WT1   
ATOM    873  H1  TIP3W1063       7.258  -6.905  14.307  0.00  0.00      WT1   
ATOM    874  H2  TIP3W1063       6.782  -6.966  15.743  0.00  0.00      WT1   
ATOM    875  OH2 TIP3W1065      -0.145   1.196   1.389  0.00  0.00      WT1   
ATOM    876  H1  TIP3W1065       0.668   1.690   1.493  0.00  0.00      WT1   
ATOM    877  H2  TIP3W1065       0.028   0.600   0.660  0.00  0.00      WT1   
ATOM    878  OH2 TIP3W1066      16.967  14.839   7.660  0.00  0.00      WT1   
ATOM    879  H1  TIP3W1066      16.285  15.107   8.276  0.00  0.00      WT1   
ATOM    880  H2  TIP3W1066      17.135  13.921   7.872  0.00  0.00      WT1   
ATOM    881  OH2 TIP3W1076      18.143  19.328 -13.255  0.00  0.00      WT1   
ATOM    882  H1  TIP3W1076      18.699  19.304 -14.033  0.00  0.00      WT1   
ATOM    883  H2  TIP3W1076      17.889  18.416 -13.113  0.00  0.00      WT1   
ATOM    884  OH2 TIP3W1079       8.549 -11.285  14.031  0.00  0.00      WT1   
ATOM    885  H1  TIP3W1079       9.503 -11.227  13.971  0.00  0.00      WT1   
ATOM    886  H2  TIP3W1079       8.365 -11.246  14.970  0.00  0.00      WT1   
ATOM    887  OH2 TIP3W1080       4.707 -19.984   6.009  0.00  0.00      WT1   
ATOM    888  H1  TIP3W1080       5.478 -19.574   5.618  0.00  0.00      WT1   
ATOM    889  H2  TIP3W1080       5.025 -20.361   6.829  0.00  0.00      WT1   
ATOM    890  OH2 TIP3W1082      -7.067  -7.101  18.050  0.00  0.00      WT1   
ATOM    891  H1  TIP3W1082      -7.928  -6.986  17.648  0.00  0.00      WT1   
ATOM    892  H2  TIP3W1082      -6.462  -6.666  17.450  0.00  0.00      WT1   
ATOM    893  OH2 TIP3W1085     -19.761  -3.236  11.472  0.00  0.00      WT1   
ATOM    894  H1  TIP3W1085     -18.841  -3.122  11.234  0.00  0.00      WT1   
ATOM    895  H2  TIP3W1085     -19.744  -3.441  12.407  0.00  0.00      WT1   
ATOM    896  OH2 TIP3W1090     -14.475  -6.561  -1.584  0.00  0.00      WT1   
ATOM    897  H1  TIP3W1090     -15.368  -6.858  -1.759  0.00  0.00      WT1   
ATOM    898  H2  TIP3W1090     -14.050  -6.562  -2.442  0.00  0.00      WT1   
ATOM    899  OH2 TIP3W1096     -18.991   4.506   1.691  0.00  0.00      WT1   
ATOM    900  H1  TIP3W1096     -18.621   5.355   1.934  0.00  0.00      WT1   
ATOM    901  H2  TIP3W1096     -19.462   4.675   0.875  0.00  0.00      WT1   
ATOM    902  OH2 TIP3W1097     -16.485   1.313  19.514  0.00  0.00      WT1   
ATOM    903  H1  TIP3W1097     -16.639   0.369  19.485  0.00  0.00      WT1   
ATOM    904  H2  TIP3W1097     -17.070   1.672  18.847  0.00  0.00      WT1   
ATOM    905  OH2 TIP3W1098       7.461   4.688 -18.430  0.00  0.00      WT1   
ATOM    906  H1  TIP3W1098       7.156   5.546 -18.134  0.00  0.00      WT1   
ATOM    907  H2  TIP3W1098       6.785   4.078 -18.133  0.00  0.00      WT1   
ATOM    908  OH2 TIP3W1099      -6.743  -9.426   4.319  0.00  0.00      WT1   
ATOM    909  H1  TIP3W1099      -7.630  -9.499   4.669  0.00  0.00      WT1   
ATOM    910  H2  TIP3W1099      -6.653 -10.180   3.735  0.00  0.00      WT1   
ATOM    911  OH2 TIP3W1100      11.954 -14.523  11.652  0.00  0.00      WT1   
ATOM    912  H1  TIP3W1100      12.698 -13.946  11.479  0.00  0.00      WT1   
ATOM    913  H2  TIP3W1100      11.185 -13.989  11.452  0.00  0.00      WT1   
ATOM    914  OH2 TIP3W1101       8.787  15.787   1.627  0.00  0.00      WT1   
ATOM    915  H1  TIP3W1101       8.067  15.853   1.000  0.00  0.00      WT1   
ATOM    916  H2  TIP3W1101       9.576  15.919   1.101  0.00  0.00      WT1   
ATOM    917  OH2 TIP3W1103       5.811   6.673  -9.609  0.00  0.00      WT1   
ATOM    918  H1  TIP3W1103       5.560   7.333  -8.963  0.00  0.00      WT1   
ATOM    919  H2  TIP3W1103       6.745   6.528  -9.455  0.00  0.00      WT1   
ATOM    920  OH2 TIP3W1104       5.453  -9.648   4.951  0.00  0.00      WT1   
ATOM    921  H1  TIP3W1104       5.936  -9.201   5.646  0.00  0.00      WT1   
ATOM    922  H2  TIP3W1104       5.180  -8.947   4.359  0.00  0.00      WT1   
ATOM    923  OH2 TIP3W1105      -4.084  -5.967 -12.985  0.00  0.00      WT1   
ATOM    924  H1  TIP3W1105      -4.514  -5.555 -12.236  0.00  0.00      WT1   
ATOM    925  H2  TIP3W1105      -4.686  -6.659 -13.257  0.00  0.00      WT1   
ATOM    926  OH2 TIP3W1107     -18.974  -7.619  -1.195  0.00  0.00      WT1   
ATOM    927  H1  TIP3W1107     -18.393  -8.275  -1.581  0.00  0.00      WT1   
ATOM    928  H2  TIP3W1107     -19.219  -7.986  -0.346  0.00  0.00      WT1   
ATOM    929  OH2 TIP3W1112     -12.976  11.422 -10.376  0.00  0.00      WT1   
ATOM    930  H1  TIP3W1112     -13.852  11.112 -10.144  0.00  0.00      WT1   
ATOM    931  H2  TIP3W1112     -12.419  10.648 -10.298  0.00  0.00      WT1   
ATOM    932  OH2 TIP3W1115       5.690  12.779 -16.079  0.00  0.00      WT1   
ATOM    933  H1  TIP3W1115       6.542  13.049 -16.422  0.00  0.00      WT1   
ATOM    934  H2  TIP3W1115       5.102  13.502 -16.301  0.00  0.00      WT1   
ATOM    935  OH2 TIP3W1116       4.576  16.437 -15.917  0.00  0.00      WT1   
ATOM    936  H1  TIP3W1116       3.987  16.335 -15.170  0.00  0.00      WT1   
ATOM    937  H2  TIP3W1116       4.263  15.799 -16.559  0.00  0.00      WT1   
ATOM    938  OH2 TIP3W1117      12.060   7.145  14.114  0.00  0.00      WT1   
ATOM    939  H1  TIP3W1117      12.903   6.905  13.728  0.00  0.00      WT1   
ATOM    940  H2  TIP3W1117      11.546   6.338  14.090  0.00  0.00      WT1   
ATOM    941  OH2 TIP3W1118      10.454 -11.015  -0.447  0.00  0.00      WT1   
ATOM    942  H1  TIP3W1118      10.332 -10.170  -0.880  0.00  0.00      WT1   
ATOM    943  H2  TIP3W1118      10.994 -10.816   0.318  0.00  0.00      WT1   
ATOM    944  OH2 TIP3W1120      18.848  14.340 -13.254  0.00  0.00      WT1   
ATOM    945  H1  TIP3W1120      17.967  14.027 -13.045  0.00  0.00      WT1   
ATOM    946  H2  TIP3W1120      19.054  13.931 -14.094  0.00  0.00      WT1   
ATOM    947  OH2 TIP3W1121      -9.302  -1.182 -12.646  0.00  0.00      WT1   
ATOM    948  H1  TIP3W1121      -9.710  -1.029 -11.794  0.00  0.00      WT1   
ATOM    949  H2  TIP3W1121      -9.705  -0.535 -13.225  0.00  0.00      WT1   
ATOM    950  OH2 TIP3W1122       8.967   9.190  -5.842  0.00  0.00      WT1   
ATOM    951  H1  TIP3W1122       9.808   8.733  -5.864  0.00  0.00      WT1   
ATOM    952  H2  TIP3W1122       8.332   8.513  -5.608  0.00  0.00      WT1   
ATOM    953  OH2 TIP3W1123     -14.184  -4.890   0.571  0.00  0.00      WT1   
ATOM    954  H1  TIP3W1123     -13.488  -4.275   0.339  0.00  0.00      WT1   
ATOM    955  H2  TIP3W1123     -14.270  -5.455  -0.197  0.00  0.00      WT1   
ATOM    956  OH2 TIP3W1128       7.633  16.332   9.180  0.00  0.00      WT1   
ATOM    957  H1  TIP3W1128       7.389  16.951   9.868  0.00  0.00      WT1   
ATOM    958  H2  TIP3W1128       6.819  16.173   8.702  0.00  0.00      WT1   
ATOM    959  OH2 TIP3W1143     -15.150  -9.688  17.105  0.00  0.00      WT1   
ATOM    960  H1  TIP3W1143     -15.678 -10.270  16.559  0.00  0.00      WT1   
ATOM    961  H2  TIP3W1143     -14.627 -10.277  17.649  0.00  0.00      WT1   
ATOM    962  OH2 TIP3W1145     -12.880 -20.543   6.304  0.00  0.00      WT1   
ATOM    963  H1  TIP3W1145     -13.372 -19.980   6.902  0.00  0.00      WT1   
ATOM    964  H2  TIP3W1145     -13.530 -20.843   5.668  0.00  0.00      WT1   
ATOM    965  OH2 TIP3W1147      17.700  15.417  18.663  0.00  0.00      WT1   
ATOM    966  H1  TIP3W1147      16.985  15.851  18.197  0.00  0.00      WT1   
ATOM    967  H2  TIP3W1147      17.530  14.482  18.546  0.00  0.00      WT1   
ATOM    968  OH2 TIP3W1148       0.537  -6.945  -4.081  0.00  0.00      WT1   
ATOM    969  H1  TIP3W1148      -0.341  -6.980  -4.461  0.00  0.00      WT1   
ATOM    970  H2  TIP3W1148       0.399  -7.085  -3.144  0.00  0.00      WT1   
ATOM    971  OH2 TIP3W1158      18.006  11.812   4.076  0.00  0.00      WT1   
ATOM    972  H1  TIP3W1158      17.903  12.557   4.668  0.00  0.00      WT1   
ATOM    973  H2  TIP3W1158      18.853  11.956   3.654  0.00  0.00      WT1   
ATOM    974  OH2 TIP3W1164     -12.281  -0.589  16.963  0.00  0.00      WT1   
ATOM    975  H1  TIP3W1164     -12.665  -0.724  17.830  0.00  0.00      WT1   
ATOM    976  H2  TIP3W1164     -12.930  -0.066  16.492  0.00  0.00      WT1   
ATOM    977  OH2 TIP3W1167     -16.873  -2.369 -17.883  0.00  0.00      WT1   
ATOM    978  H1  TIP3W1167     -16.218  -2.724 -18.485  0.00  0.00      WT1   
ATOM    979  H2  TIP3W1167     -16.898  -2.996 -17.160  0.00  0.00      WT1   
ATOM    980  OH2 TIP3W1178      -3.019  13.451 -12.852  0.00  0.00      WT1   
ATOM    981  H1  TIP3W1178      -2.994  13.206 -13.778  0.00  0.00      WT1   
ATOM    982  H2  TIP3W1178      -2.691  12.678 -12.392  0.00  0.00      WT1   
ATOM    983  OH2 TIP3W1182     -15.681 -15.274   4.884  0.00  0.00      WT1   
ATOM    984  H1  TIP3W1182     -16.316 -14.575   5.043  0.00  0.00      WT1   
ATOM    985  H2  TIP3W1182     -15.154 -15.306   5.683  0.00  0.00      WT1   
ATOM    986  OH2 TIP3W1183       5.754 -15.981   1.776  0.00  0.00      WT1   
ATOM    987  H1  TIP3W1183       6.093 -15.314   2.374  0.00  0.00      WT1   
ATOM    988  H2  TIP3W1183       5.745 -16.786   2.294  0.00  0.00      WT1   
ATOM    989  OH2 TIP3W1186      -7.755  16.288  -8.490  0.00  0.00      WT1   
ATOM    990  H1  TIP3W1186      -7.949  15.537  -7.930  0.00  0.00      WT1   
ATOM    991  H2  TIP3W1186      -8.609  16.566  -8.822  0.00  0.00      WT1   
ATOM    992  OH2 TIP3W1187       4.307  19.031 -16.406  0.00  0.00      WT1   
ATOM    993  H1  TIP3W1187       4.835  18.275 -16.664  0.00  0.00      WT1   
ATOM    994  H2  TIP3W1187       3.873  19.308 -17.213  0.00  0.00      WT1   
ATOM    995  OH2 TIP3W1188     -16.559  -8.410 -15.998  0.00  0.00      WT1   
ATOM    996  H1  TIP3W1188     -15.894  -8.573 -15.329  0.00  0.00      WT1   
ATOM    997  H2  TIP3W1188     -17.229  -7.894 -15.549  0.00  0.00      WT1   
ATOM    998  OH2 TIP3W1194     -20.307  -0.282   5.192  0.00  0.00      WT1   
ATOM    999  H1  TIP3W1194     -20.558   0.142   6.013  0.00  0.00      WT1   
ATOM   1000  H2  TIP3W1194     -19.465   0.114   4.965  0.00  0.00      WT1   
ATOM   1001  OH2 TIP3W1197     -19.960 -15.426  15.481  0.00  0.00      WT1   
ATOM   1002  H1  TIP3W1197     -19.573 -14.923  16.198  0.00  0.00      WT1   
ATOM   1003  H2  TIP3W1197     -20.871 -15.556  15.743  0.00  0.00      WT1   
ATOM   1004  OH2 TIP3W1200     -15.968  -1.353  17.913  0.00  0.00      WT1   
ATOM   1005  H1  TIP3W1200     -15.303  -2.023  18.067  0.00  0.00      WT1   
ATOM   1006  H2  TIP3W1200     -16.756  -1.845  17.684  0.00  0.00      WT1   
ATOM   1007  OH2 TIP3W1201     -20.331   4.690  -8.585  0.00  0.00      WT1   
ATOM   1008  H1  TIP3W1201     -19.997   4.045  -7.961  0.00  0.00      WT1   
ATOM   1009  H2  TIP3W1201     -19.560   5.195  -8.844  0.00  0.00      WT1   
ATOM   1010  OH2 TIP3W1202      18.172  -3.881  10.175  0.00  0.00      WT1   
ATOM   1011  H1  TIP3W1202      18.945  -3.722  10.718  0.00  0.00      WT1   
ATOM   1012  H2  TIP3W1202      17.775  -4.668  10.549  0.00  0.00      WT1   
ATOM   1013  OH2 TIP3W1204      18.435  14.632   5.133  0.00  0.00      WT1   
ATOM   1014  H1  TIP3W1204      18.497  15.526   4.796  0.00  0.00      WT1   
ATOM   1015  H2  TIP3W1204      18.068  14.730   6.011  0.00  0.00      WT1   
ATOM   1016  OH2 TIP3W1211     -20.446   4.347  14.400  0.00  0.00      WT1   
ATOM   1017  H1  TIP3W1211     -19.822   3.673  14.128  0.00  0.00      WT1   
ATOM   1018  H2  TIP3W1211     -21.206   3.857  14.712  0.00  0.00      WT1   
ATOM   1019  OH2 TIP3W1271     -20.052  10.160  11.911  0.00  0.00      WT1   
ATOM   1020  H1  TIP3W1271     -20.343   9.366  12.359  0.00  0.00      WT1   
ATOM   1021  H2  TIP3W1271     -20.238  10.867  12.529  0.00  0.00      WT1   
ATOM   1022  OH2 TIP3W1272      -2.747   8.792  -6.347  0.00  0.00      WT1   
ATOM   1023  H1  TIP3W1272      -2.391   7.931  -6.126  0.00  0.00      WT1   
ATOM   1024  H2  TIP3W1272      -2.296   9.036  -7.156  0.00  0.00      WT1   
ATOM   1025  OH2 TIP3W1274     -19.330 -18.914   3.569  0.00  0.00      WT1   
ATOM   1026  H1  TIP3W1274     -18.660 -19.597   3.562  0.00  0.00      WT1   
ATOM   1027  H2  TIP3W1274     -18.839 -18.095   3.513  0.00  0.00      WT1   
ATOM   1028  OH2 TIP3W1298      18.456  14.176   1.087  0.00  0.00      WT1   
ATOM   1029  H1  TIP3W1298      18.998  13.622   1.649  0.00  0.00      WT1   
ATOM   1030  H2  TIP3W1298      17.611  13.728   1.051  0.00  0.00      WT1   
ATOM   1031  OH2 TIP3W1301      -4.426  14.476   5.626  0.00  0.00      WT1   
ATOM   1032  H1  TIP3W1301      -3.844  14.794   4.936  0.00  0.00      WT1   
ATOM   1033  H2  TIP3W1301      -4.056  13.631   5.882  0.00  0.00      WT1   
ATOM   1034  OH2 TIP3W1307      12.886  -4.524   8.113  0.00  0.00      WT1   
ATOM   1035  H1  TIP3W1307      13.838  -4.541   8.209  0.00  0.00      WT1   
ATOM   1036  H2  TIP3W1307      12.571  -5.193   8.720  0.00  0.00      WT1   
ATOM   1037  OH2 TIP3W1308      11.067   2.487 -16.657  0.00  0.00      WT1   
ATOM   1038  H1  TIP3W1308      10.185   2.146 -16.510  0.00  0.00      WT1   
ATOM   1039  H2  TIP3W1308      10.955   3.436 -16.696  0.00  0.00      WT1   
ATOM   1040  OH2 TIP3W1309       6.340 -13.081  -8.681  0.00  0.00      WT1   
ATOM   1041  H1  TIP3W1309       6.796 -13.290  -7.865  0.00  0.00      WT1   
ATOM   1042  H2  TIP3W1309       6.256 -13.922  -9.131  0.00  0.00      WT1   
ATOM   1043  OH2 TIP3W1311      13.010   4.568 -12.983  0.00  0.00      WT1   
ATOM   1044  H1  TIP3W1311      12.265   4.977 -13.422  0.00  0.00      WT1   
ATOM   1045  H2  TIP3W1311      12.634   3.823 -12.515  0.00  0.00      WT1   
ATOM   1046  OH2 TIP3W1313      18.222 -11.291   2.443  0.00  0.00      WT1   
ATOM   1047  H1  TIP3W1313      19.124 -11.609   2.490  0.00  0.00      WT1   
ATOM   1048  H2  TIP3W1313      18.272 -10.510   1.891  0.00  0.00      WT1   
ATOM   1049  OH2 TIP3W1326       6.751  -1.264 -17.817  0.00  0.00      WT1   
ATOM   1050  H1  TIP3W1326       6.301  -2.027 -17.454  0.00  0.00      WT1   
ATOM   1051  H2  TIP3W1326       6.685  -0.599 -17.131  0.00  0.00      WT1   
ATOM   1052  OH2 TIP3W1327       7.322 -15.823  18.775  0.00  0.00      WT1   
ATOM   1053  H1  TIP3W1327       6.848 -16.651  18.701  0.00  0.00      WT1   
ATOM   1054  H2  TIP3W1327       7.712 -15.847  19.649  0.00  0.00      WT1   
ATOM   1055  OH2 TIP3W1328      11.447 -20.140  -1.397  0.00  0.00      WT1   
ATOM   1056  H1  TIP3W1328      10.571 -19.968  -1.053  0.00  0.00      WT1   
ATOM   1057  H2  TIP3W1328      11.676 -19.346  -1.881  0.00  0.00      WT1   
ATOM   1058  OH2 TIP3W1329      19.818   2.652  -4.113  0.00  0.00      WT1   
ATOM   1059  H1  TIP3W1329      18.918   2.551  -4.425  0.00  0.00      WT1   
ATOM   1060  H2  TIP3W1329      19.803   3.456  -3.594  0.00  0.00      WT1   
ATOM   1061  OH2 TIP3W1330     -14.599  10.909  14.897  0.00  0.00      WT1   
ATOM   1062  H1  TIP3W1330     -15.493  10.754  14.592  0.00  0.00      WT1   
ATOM   1063  H2  TIP3W1330     -14.349  10.094  15.333  0.00  0.00      WT1   
ATOM   1064  OH2 TIP3W1332      14.242   9.883  13.438  0.00  0.00      WT1   
ATOM   1065  H1  TIP3W1332      14.539  10.150  12.568  0.00  0.00      WT1   
ATOM   1066  H2  TIP3W1332      13.308   9.703  13.328  0.00  0.00      WT1   
ATOM   1067  OH2 TIP3W1333     -20.636  18.181  11.116  0.00  0.00      WT1   
ATOM   1068  H1  TIP3W1333     -19.874  18.376  11.662  0.00  0.00      WT1   
ATOM   1069  H2  TIP3W1333     -20.395  17.384  10.643  0.00  0.00      WT1   
ATOM   1070  OH2 TIP3W1344     -13.509 -12.238  -9.844  0.00  0.00      WT1   
ATOM   1071  H1  TIP3W1344     -13.785 -12.449  -8.952  0.00  0.00      WT1   
ATOM   1072  H2  TIP3W1344     -14.327 -12.123 -10.328  0.00  0.00      WT1   
ATOM   1073  OH2 TIP3W1346       2.957   7.439   8.417  0.00  0.00      WT1   
ATOM   1074  H1  TIP3W1346       3.533   8.149   8.134  0.00  0.00      WT1   
ATOM   1075  H2  TIP3W1346       2.099   7.851   8.515  0.00  0.00      WT1   
ATOM   1076  OH2 TIP3W1347      -3.405   0.764  16.062  0.00  0.00      WT1   
ATOM   1077  H1  TIP3W1347      -2.749   1.355  15.692  0.00  0.00      WT1   
ATOM   1078  H2  TIP3W1347      -2.896   0.098  16.522  0.00  0.00      WT1   
ATOM   1079  OH2 TIP3W1349       1.716   3.960 -10.927  0.00  0.00      WT1   
ATOM   1080  H1  TIP3W1349       1.357   3.311 -11.531  0.00  0.00      WT1   
ATOM   1081  H2  TIP3W1349       0.950   4.421 -10.586  0.00  0.00      WT1   
ATOM   1082  OH2 TIP3W1352       1.136  15.074 -12.152  0.00  0.00      WT1   
ATOM   1083  H1  TIP3W1352       1.508  15.654 -12.816  0.00  0.00      WT1   
ATOM   1084  H2  TIP3W1352       1.483  14.209 -12.368  0.00  0.00      WT1   
ATOM   1085  OH2 TIP3W1354      -4.262   7.421   5.719  0.00  0.00      WT1   
ATOM   1086  H1  TIP3W1354      -4.494   7.245   4.807  0.00  0.00      WT1   
ATOM   1087  H2  TIP3W1354      -4.238   8.376   5.780  0.00  0.00      WT1   
ATOM   1088  OH2 TIP3W1355     -13.734  -6.070  17.781  0.00  0.00      WT1   
ATOM   1089  H1  TIP3W1355     -13.041  -5.458  18.029  0.00  0.00      WT1   
ATOM   1090  H2  TIP3W1355     -14.116  -6.350  18.612  0.00  0.00      WT1   
ATOM   1091  OH2 TIP3W1356      -3.392   7.482 -17.881  0.00  0.00      WT1   
ATOM   1092  H1  TIP3W1356      -4.080   6.967 -17.461  0.00  0.00      WT1   
ATOM   1093  H2  TIP3W1356      -3.816   8.310 -18.108  0.00  0.00      WT1   
ATOM   1094  OH2 TIP3W1361      18.874 -10.927  -4.765  0.00  0.00      WT1   
ATOM   1095  H1  TIP3W1361      19.033 -11.604  -5.422  0.00  0.00      WT1   
ATOM   1096  H2  TIP3W1361      19.218 -11.296  -3.952  0.00  0.00      WT1   
ATOM   1097  OH2 TIP3W1367     -15.996  18.292  -0.401  0.00  0.00      WT1   
ATOM   1098  H1  TIP3W1367     -15.502  17.714  -0.983  0.00  0.00      WT1   
ATOM   1099  H2  TIP3W1367     -16.905  18.009  -0.497  0.00  0.00      WT1   
ATOM   1100  OH2 TIP3W1368     -12.931 -13.979 -12.124  0.00  0.00      WT1   
ATOM   1101  H1  TIP3W1368     -13.113 -13.278 -12.750  0.00  0.00      WT1   
ATOM   1102  H2  TIP3W1368     -12.948 -13.548 -11.270  0.00  0.00      WT1   
ATOM   1103  OH2 TIP3W1370      -5.266   6.851  10.518  0.00  0.00      WT1   
ATOM   1104  H1  TIP3W1370      -6.034   6.285  10.440  0.00  0.00      WT1   
ATOM   1105  H2  TIP3W1370      -5.403   7.328  11.337  0.00  0.00      WT1   
ATOM   1106  OH2 TIP3W1371       1.755 -11.840 -18.819  0.00  0.00      WT1   
ATOM   1107  H1  TIP3W1371       1.526 -12.721 -19.113  0.00  0.00      WT1   
ATOM   1108  H2  TIP3W1371       2.010 -11.950 -17.903  0.00  0.00      WT1   
ATOM   1109  OH2 TIP3W1372      11.812   9.343  11.644  0.00  0.00      WT1   
ATOM   1110  H1  TIP3W1372      11.046   8.795  11.819  0.00  0.00      WT1   
ATOM   1111  H2  TIP3W1372      12.209   8.958  10.863  0.00  0.00      WT1   
ATOM   1112  OH2 TIP3W1374       8.354 -14.650  15.462  0.00  0.00      WT1   
ATOM   1113  H1  TIP3W1374       9.002 -14.371  16.109  0.00  0.00      WT1   
ATOM   1114  H2  TIP3W1374       7.542 -14.224  15.737  0.00  0.00      WT1   
ATOM   1115  OH2 TIP3W1376      12.268   6.956   5.006  0.00  0.00      WT1   
ATOM   1116  H1  TIP3W1376      13.217   6.846   5.057  0.00  0.00      WT1   
ATOM   1117  H2  TIP3W1376      12.003   7.172   5.900  0.00  0.00      WT1   
ATOM   1118  OH2 TIP3W1387     -16.904  16.457  10.453  0.00  0.00      WT1   
ATOM   1119  H1  TIP3W1387     -17.190  15.753   9.871  0.00  0.00      WT1   
ATOM   1120  H2  TIP3W1387     -17.154  16.161  11.329  0.00  0.00      WT1   
ATOM   1121  OH2 TIP3W1388     -14.923  -7.678   4.874  0.00  0.00      WT1   
ATOM   1122  H1  TIP3W1388     -14.320  -7.581   4.137  0.00  0.00      WT1   
ATOM   1123  H2  TIP3W1388     -14.921  -8.617   5.063  0.00  0.00      WT1   
ATOM   1124  OH2 TIP3W1389       7.898   6.180   6.965  0.00  0.00      WT1   
ATOM   1125  H1  TIP3W1389       7.531   5.351   7.272  0.00  0.00      WT1   
ATOM   1126  H2  TIP3W1389       7.500   6.315   6.105  0.00  0.00      WT1   
ATOM   1127  OH2 TIP3W1394       2.408   1.553  -8.215  0.00  0.00      WT1   
ATOM   1128  H1  TIP3W1394       1.639   2.122  -8.218  0.00  0.00      WT1   
ATOM   1129  H2  TIP3W1394       3.144   2.144  -8.374  0.00  0.00      WT1   
ATOM   1130  OH2 TIP3W1396      18.959  12.801 -19.494  0.00  0.00      WT1   
ATOM   1131  H1  TIP3W1396      19.047  12.076 -20.113  0.00  0.00      WT1   
ATOM   1132  H2  TIP3W1396      19.317  13.558 -19.959  0.00  0.00      WT1   
ATOM   1133  OH2 TIP3W1398      16.822  13.402 -10.075  0.00  0.00      WT1   
ATOM   1134  H1  TIP3W1398      17.198  12.905  -9.348  0.00  0.00      WT1   
ATOM   1135  H2  TIP3W1398      16.082  13.871  -9.688  0.00  0.00      WT1   
ATOM   1136  OH2 TIP3W1401      16.531   7.821  16.330  0.00  0.00      WT1   
ATOM   1137  H1  TIP3W1401      17.001   7.082  16.716  0.00  0.00      WT1   
ATOM   1138  H2  TIP3W1401      16.425   7.584  15.409  0.00  0.00      WT1   
ATOM   1139  OH2 TIP3W1407      17.420  -4.786  16.783  0.00  0.00      WT1   
ATOM   1140  H1  TIP3W1407      16.624  -4.291  16.591  0.00  0.00      WT1   
ATOM   1141  H2  TIP3W1407      17.911  -4.227  17.385  0.00  0.00      WT1   
ATOM   1142  OH2 TIP3W1408      16.610   6.703  -1.756  0.00  0.00      WT1   
ATOM   1143  H1  TIP3W1408      16.738   5.777  -1.552  0.00  0.00      WT1   
ATOM   1144  H2  TIP3W1408      15.661   6.823  -1.741  0.00  0.00      WT1   
ATOM   1145  OH2 TIP3W1411     -18.829  18.964 -12.484  0.00  0.00      WT1   
ATOM   1146  H1  TIP3W1411     -18.736  18.012 -12.479  0.00  0.00      WT1   
ATOM   1147  H2  TIP3W1411     -18.079  19.277 -12.989  0.00  0.00      WT1   
ATOM   1148  OH2 TIP3W1412      -8.695  -9.977   6.502  0.00  0.00      WT1   
ATOM   1149  H1  TIP3W1412      -8.096  -9.631   7.165  0.00  0.00      WT1   
ATOM   1150  H2  TIP3W1412      -8.845 -10.885   6.765  0.00  0.00      WT1   
ATOM   1151  OH2 TIP3W1414      -4.736  10.736  -7.477  0.00  0.00      WT1   
ATOM   1152  H1  TIP3W1414      -4.247  10.379  -8.219  0.00  0.00      WT1   
ATOM   1153  H2  TIP3W1414      -5.651  10.536  -7.674  0.00  0.00      WT1   
ATOM   1154  OH2 TIP3W1415     -17.633   7.616 -18.815  0.00  0.00      WT1   
ATOM   1155  H1  TIP3W1415     -17.612   8.194 -19.577  0.00  0.00      WT1   
ATOM   1156  H2  TIP3W1415     -16.739   7.280 -18.745  0.00  0.00      WT1   
ATOM   1157  OH2 TIP3W1416     -17.908 -16.560   3.164  0.00  0.00      WT1   
ATOM   1158  H1  TIP3W1416     -18.161 -15.858   2.564  0.00  0.00      WT1   
ATOM   1159  H2  TIP3W1416     -17.256 -16.160   3.740  0.00  0.00      WT1   
ATOM   1160  OH2 TIP3W1417      -2.135 -12.084 -11.693  0.00  0.00      WT1   
ATOM   1161  H1  TIP3W1417      -1.978 -11.161 -11.892  0.00  0.00      WT1   
ATOM   1162  H2  TIP3W1417      -1.371 -12.354 -11.185  0.00  0.00      WT1   
ATOM   1163  OH2 TIP3W1418      -2.380  10.531  -1.011  0.00  0.00      WT1   
ATOM   1164  H1  TIP3W1418      -2.216  11.468  -0.904  0.00  0.00      WT1   
ATOM   1165  H2  TIP3W1418      -1.531  10.119  -0.850  0.00  0.00      WT1   
ATOM   1166  OH2 TIP3W1419       6.728 -20.502  14.015  0.00  0.00      WT1   
ATOM   1167  H1  TIP3W1419       7.154 -20.523  13.158  0.00  0.00      WT1   
ATOM   1168  H2  TIP3W1419       6.653 -19.571  14.222  0.00  0.00      WT1   
ATOM   1169  OH2 TIP3W1420       5.306 -12.368  -5.072  0.00  0.00      WT1   
ATOM   1170  H1  TIP3W1420       5.907 -13.079  -4.850  0.00  0.00      WT1   
ATOM   1171  H2  TIP3W1420       5.871 -11.669  -5.400  0.00  0.00      WT1   
ATOM   1172  OH2 TIP3W1421      16.623   4.768 -18.855  0.00  0.00      WT1   
ATOM   1173  H1  TIP3W1421      17.231   5.201 -19.454  0.00  0.00      WT1   
ATOM   1174  H2  TIP3W1421      15.782   5.197 -19.013  0.00  0.00      WT1   
ATOM   1175  OH2 TIP3W1428     -14.816 -17.020  -0.659  0.00  0.00      WT1   
ATOM   1176  H1  TIP3W1428     -14.416 -17.884  -0.763  0.00  0.00      WT1   
ATOM   1177  H2  TIP3W1428     -14.521 -16.721   0.200  0.00  0.00      WT1   
ATOM   1178  OH2 TIP3W1429      -3.035  -3.298  11.893  0.00  0.00      WT1   
ATOM   1179  H1  TIP3W1429      -3.881  -3.623  11.584  0.00  0.00      WT1   
ATOM   1180  H2  TIP3W1429      -2.633  -4.050  12.328  0.00  0.00      WT1   
ATOM   1181  OH2 TIP3W1430      -6.604   5.028   4.097  0.00  0.00      WT1   
ATOM   1182  H1  TIP3W1430      -6.205   5.799   3.694  0.00  0.00      WT1   
ATOM   1183  H2  TIP3W1430      -5.942   4.342   4.009  0.00  0.00      WT1   
ATOM   1184  OH2 TIP3W1431      -7.713  13.356  -2.946  0.00  0.00      WT1   
ATOM   1185  H1  TIP3W1431      -7.071  12.992  -3.555  0.00  0.00      WT1   
ATOM   1186  H2  TIP3W1431      -8.495  12.818  -3.073  0.00  0.00      WT1   
ATOM   1187  OH2 TIP3W1433       2.288   9.263  12.944  0.00  0.00      WT1   
ATOM   1188  H1  TIP3W1433       1.497   9.038  12.453  0.00  0.00      WT1   
ATOM   1189  H2  TIP3W1433       2.181   8.821  13.786  0.00  0.00      WT1   
ATOM   1190  OH2 TIP3W1435      15.327  16.036  17.586  0.00  0.00      WT1   
ATOM   1191  H1  TIP3W1435      15.033  16.496  16.800  0.00  0.00      WT1   
ATOM   1192  H2  TIP3W1435      14.587  16.094  18.190  0.00  0.00      WT1   
ATOM   1193  OH2 TIP3W1436     -11.431   5.354  -9.369  0.00  0.00      WT1   
ATOM   1194  H1  TIP3W1436     -11.215   5.294 -10.300  0.00  0.00      WT1   
ATOM   1195  H2  TIP3W1436     -11.500   4.444  -9.080  0.00  0.00      WT1   
ATOM   1196  OH2 TIP3W1437       2.537  -4.373 -14.648  0.00  0.00      WT1   
ATOM   1197  H1  TIP3W1437       2.336  -3.700 -13.998  0.00  0.00      WT1   
ATOM   1198  H2  TIP3W1437       1.718  -4.856 -14.756  0.00  0.00      WT1   
ATOM   1199  OH2 TIP3W1439      -8.986  19.921  -1.923  0.00  0.00      WT1   
ATOM   1200  H1  TIP3W1439      -9.671  19.562  -1.358  0.00  0.00      WT1   
ATOM   1201  H2  TIP3W1439      -8.277  20.151  -1.323  0.00  0.00      WT1   
ATOM   1202  OH2 TIP3W1440     -15.026   9.570  -0.001  0.00  0.00      WT1   
ATOM   1203  H1  TIP3W1440     -14.519   9.094  -0.659  0.00  0.00      WT1   
ATOM   1204  H2  TIP3W1440     -15.526  10.213  -0.502  0.00  0.00      WT1   
ATOM   1205  OH2 TIP3W1442       9.414  -3.032  15.329  0.00  0.00      WT1   
ATOM   1206  H1  TIP3W1442       9.474  -3.866  14.864  0.00  0.00      WT1   
ATOM   1207  H2  TIP3W1442       8.867  -3.220  16.092  0.00  0.00      WT1   
ATOM   1208  OH2 TIP3W1450     -10.078  -0.917  18.366  0.00  0.00      WT1   
ATOM   1209  H1  TIP3W1450      -9.653  -1.703  18.023  0.00  0.00      WT1   
ATOM   1210  H2  TIP3W1450     -10.778  -0.731  17.741  0.00  0.00      WT1   
ATOM   1211  OH2 TIP3W1451     -10.095  14.944  -4.614  0.00  0.00      WT1   
ATOM   1212  H1  TIP3W1451      -9.589  14.730  -5.397  0.00  0.00      WT1   
ATOM   1213  H2  TIP3W1451     -10.779  15.537  -4.925  0.00  0.00      WT1   
ATOM   1214  OH2 TIP3W1453       1.963  -3.782  11.017  0.00  0.00      WT1   
ATOM   1215  H1  TIP3W1453       1.097  -3.377  10.970  0.00  0.00      WT1   
ATOM   1216  H2  TIP3W1453       1.836  -4.559  11.561  0.00  0.00      WT1   
ATOM   1217  OH2 TIP3W1454      -3.500  13.839  -2.577  0.00  0.00      WT1   
ATOM   1218  H1  TIP3W1454      -3.067  13.499  -1.793  0.00  0.00      WT1   
ATOM   1219  H2  TIP3W1454      -4.415  13.946  -2.318  0.00  0.00      WT1   
ATOM   1220  OH2 TIP3W1455      16.604   2.361  18.951  0.00  0.00      WT1   
ATOM   1221  H1  TIP3W1455      16.064   2.525  18.178  0.00  0.00      WT1   
ATOM   1222  H2  TIP3W1455      16.334   3.032  19.579  0.00  0.00      WT1   
ATOM   1223  OH2 TIP3W1457       2.044   4.687 -14.846  0.00  0.00      WT1   
ATOM   1224  H1  TIP3W1457       2.769   4.171 -14.492  0.00  0.00      WT1   
ATOM   1225  H2  TIP3W1457       1.257   4.219 -14.566  0.00  0.00      WT1   
ATOM   1226  OH2 TIP3W1458      -0.187  14.607   2.865  0.00  0.00      WT1   
ATOM   1227  H1  TIP3W1458       0.299  14.069   2.240  0.00  0.00      WT1   
ATOM   1228  H2  TIP3W1458       0.309  15.424   2.914  0.00  0.00      WT1   
ATOM   1229  OH2 TIP3W1459       5.102 -11.224  19.306  0.00  0.00      WT1   
ATOM   1230  H1  TIP3W1459       4.152 -11.239  19.425  0.00  0.00      WT1   
ATOM   1231  H2  TIP3W1459       5.224 -11.196  18.358  0.00  0.00      WT1   
ATOM   1232  OH2 TIP3W1460      -8.496  -0.963   2.292  0.00  0.00      WT1   
ATOM   1233  H1  TIP3W1460      -7.741  -0.387   2.414  0.00  0.00      WT1   
ATOM   1234  H2  TIP3W1460      -9.252  -0.376   2.311  0.00  0.00      WT1   
ATOM   1235  OH2 TIP3W1461      -5.090 -14.348  -2.040  0.00  0.00      WT1   
ATOM   1236  H1  TIP3W1461      -4.811 -13.790  -2.766  0.00  0.00      WT1   
ATOM   1237  H2  TIP3W1461      -4.337 -14.914  -1.869  0.00  0.00      WT1   
ATOM   1238  OH2 TIP3W1466      10.386  18.075   9.648  0.00  0.00      WT1   
ATOM   1239  H1  TIP3W1466      10.373  17.771   8.741  0.00  0.00      WT1   
ATOM   1240  H2  TIP3W1466      10.551  17.286  10.164  0.00  0.00      WT1   
ATOM   1241  OH2 TIP3W1471      -3.250  -7.735 -15.617  0.00  0.00      WT1   
ATOM   1242  H1  TIP3W1471      -3.257  -8.549 -15.113  0.00  0.00      WT1   
ATOM   1243  H2  TIP3W1471      -4.011  -7.250 -15.300  0.00  0.00      WT1   
ATOM   1244  OH2 TIP3W1474     -10.698  17.817 -19.333  0.00  0.00      WT1   
ATOM   1245  H1  TIP3W1474     -10.365  17.154 -19.938  0.00  0.00      WT1   
ATOM   1246  H2  TIP3W1474     -10.214  18.611 -19.557  0.00  0.00      WT1   
ATOM   1247  OH2 TIP3W1475       6.487  17.846   2.131  0.00  0.00      WT1   
ATOM   1248  H1  TIP3W1475       6.790  17.739   3.033  0.00  0.00      WT1   
ATOM   1249  H2  TIP3W1475       6.156  16.982   1.885  0.00  0.00      WT1   
ATOM   1250  OH2 TIP3W1476       4.133  -2.628 -16.468  0.00  0.00      WT1   
ATOM   1251  H1  TIP3W1476       4.197  -3.506 -16.845  0.00  0.00      WT1   
ATOM   1252  H2  TIP3W1476       3.342  -2.655 -15.930  0.00  0.00      WT1   
ATOM   1253  OH2 TIP3W1477      -2.814  -1.736  -1.362  0.00  0.00      WT1   
ATOM   1254  H1  TIP3W1477      -3.304  -2.529  -1.146  0.00  0.00      WT1   
ATOM   1255  H2  TIP3W1477      -3.010  -1.131  -0.647  0.00  0.00      WT1   
ATOM   1256  OH2 TIP3W1479      -9.044   0.717  -4.776  0.00  0.00      WT1   
ATOM   1257  H1  TIP3W1479      -8.144   1.000  -4.610  0.00  0.00      WT1   
ATOM   1258  H2  TIP3W1479      -8.984  -0.234  -4.862  0.00  0.00      WT1   
ATOM   1259  OH2 TIP3W1480      -5.692 -13.823  11.977  0.00  0.00      WT1   
ATOM   1260  H1  TIP3W1480      -4.977 -14.367  12.308  0.00  0.00      WT1   
ATOM   1261  H2  TIP3W1480      -5.258 -13.142  11.464  0.00  0.00      WT1   
ATOM   1262  OH2 TIP3W1481      -2.632 -12.376  10.859  0.00  0.00      WT1   
ATOM   1263  H1  TIP3W1481      -3.371 -12.095  10.319  0.00  0.00      WT1   
ATOM   1264  H2  TIP3W1481      -2.047 -11.618  10.878  0.00  0.00      WT1   
ATOM   1265  OH2 TIP3W1492      -4.923   1.694 -14.204  0.00  0.00      WT1   
ATOM   1266  H1  TIP3W1492      -5.096   0.852 -13.784  0.00  0.00      WT1   
ATOM   1267  H2  TIP3W1492      -4.130   1.548 -14.720  0.00  0.00      WT1   
ATOM   1268  OH2 TIP3W1493      16.933  16.723 -13.331  0.00  0.00      WT1   
ATOM   1269  H1  TIP3W1493      16.069  16.645 -13.736  0.00  0.00      WT1   
ATOM   1270  H2  TIP3W1493      17.500  16.168 -13.867  0.00  0.00      WT1   
ATOM   1271  OH2 TIP3W1494      17.306  -9.516  -6.722  0.00  0.00      WT1   
ATOM   1272  H1  TIP3W1494      16.501  -9.251  -6.277  0.00  0.00      WT1   
ATOM   1273  H2  TIP3W1494      17.925  -9.693  -6.014  0.00  0.00      WT1   
ATOM   1274  OH2 TIP3W1497     -15.574 -10.360   0.843  0.00  0.00      WT1   
ATOM   1275  H1  TIP3W1497     -16.504 -10.144   0.912  0.00  0.00      WT1   
ATOM   1276  H2  TIP3W1497     -15.188  -9.618   0.377  0.00  0.00      WT1   
ATOM   1277  OH2 TIP3W1499      -1.416 -14.171   8.655  0.00  0.00      WT1   
ATOM   1278  H1  TIP3W1499      -1.649 -14.521   7.795  0.00  0.00      WT1   
ATOM   1279  H2  TIP3W1499      -1.641 -13.242   8.605  0.00  0.00      WT1   
ATOM   1280  OH2 TIP3W1500      -8.627  18.991 -13.291  0.00  0.00      WT1   
ATOM   1281  H1  TIP3W1500      -8.920  19.675 -12.689  0.00  0.00      WT1   
ATOM   1282  H2  TIP3W1500      -9.433  18.553 -13.566  0.00  0.00      WT1   
ATOM   1283  OH2 TIP3W1504       1.585  -5.206   6.828  0.00  0.00      WT1   
ATOM   1284  H1  TIP3W1504       2.141  -5.406   7.581  0.00  0.00      WT1   
ATOM   1285  H2  TIP3W1504       1.832  -5.855   6.169  0.00  0.00      WT1   
ATOM   1286  OH2 TIP3W1506      -5.936 -17.946 -18.219  0.00  0.00      WT1   
ATOM   1287  H1  TIP3W1506      -5.016 -17.967 -17.954  0.00  0.00      WT1   
ATOM   1288  H2  TIP3W1506      -6.204 -18.865 -18.227  0.00  0.00      WT1   
ATOM   1289  OH2 TIP3W1512      -8.834 -15.417 -19.616  0.00  0.00      WT1   
ATOM   1290  H1  TIP3W1512      -9.276 -15.049 -20.381  0.00  0.00      WT1   
ATOM   1291  H2  TIP3W1512      -8.007 -15.757 -19.957  0.00  0.00      WT1   
ATOM   1292  OH2 TIP3W1514       8.811  12.625 -11.772  0.00  0.00      WT1   
ATOM   1293  H1  TIP3W1514       9.382  13.393 -11.779  0.00  0.00      WT1   
ATOM   1294  H2  TIP3W1514       9.105  12.101 -12.517  0.00  0.00      WT1   
ATOM   1295  OH2 TIP3W1515       8.313   8.063   9.051  0.00  0.00      WT1   
ATOM   1296  H1  TIP3W1515       8.200   8.812   8.466  0.00  0.00      WT1   
ATOM   1297  H2  TIP3W1515       8.255   7.299   8.477  0.00  0.00      WT1   
ATOM   1298  OH2 TIP3W1518      14.891  -8.954   3.082  0.00  0.00      WT1   
ATOM   1299  H1  TIP3W1518      15.658  -8.832   3.642  0.00  0.00      WT1   
ATOM   1300  H2  TIP3W1518      14.217  -9.296   3.670  0.00  0.00      WT1   
ATOM   1301  OH2 TIP3W1519       1.455  16.632   3.470  0.00  0.00      WT1   
ATOM   1302  H1  TIP3W1519       1.155  17.317   4.068  0.00  0.00      WT1   
ATOM   1303  H2  TIP3W1519       1.874  17.107   2.752  0.00  0.00      WT1   
ATOM   1304  OH2 TIP3W1520       0.622  15.851  -4.984  0.00  0.00      WT1   
ATOM   1305  H1  TIP3W1520       1.558  15.910  -4.789  0.00  0.00      WT1   
ATOM   1306  H2  TIP3W1520       0.585  15.609  -5.909  0.00  0.00      WT1   
ATOM   1307  OH2 TIP3W1522       7.928  -7.092   9.969  0.00  0.00      WT1   
ATOM   1308  H1  TIP3W1522       8.455  -7.138  10.767  0.00  0.00      WT1   
ATOM   1309  H2  TIP3W1522       8.535  -6.778   9.299  0.00  0.00      WT1   
ATOM   1310  OH2 TIP3W1523       9.845  -6.539   2.682  0.00  0.00      WT1   
ATOM   1311  H1  TIP3W1523       9.356  -5.960   2.098  0.00  0.00      WT1   
ATOM   1312  H2  TIP3W1523       9.996  -7.330   2.165  0.00  0.00      WT1   
ATOM   1313  OH2 TIP3W1524       6.995   6.321  -2.519  0.00  0.00      WT1   
ATOM   1314  H1  TIP3W1524       7.511   5.602  -2.154  0.00  0.00      WT1   
ATOM   1315  H2  TIP3W1524       6.088   6.093  -2.318  0.00  0.00      WT1   
ATOM   1316  OH2 TIP3W1531      18.308  -8.324  12.448  0.00  0.00      WT1   
ATOM   1317  H1  TIP3W1531      19.039  -8.926  12.311  0.00  0.00      WT1   
ATOM   1318  H2  TIP3W1531      18.500  -7.899  13.284  0.00  0.00      WT1   
ATOM   1319  OH2 TIP3W1534      15.547  -5.887  -2.240  0.00  0.00      WT1   
ATOM   1320  H1  TIP3W1534      15.674  -4.940  -2.284  0.00  0.00      WT1   
ATOM   1321  H2  TIP3W1534      16.409  -6.235  -2.011  0.00  0.00      WT1   
ATOM   1322  OH2 TIP3W1537     -19.346   8.908   9.468  0.00  0.00      WT1   
ATOM   1323  H1  TIP3W1537     -19.850   9.294   8.752  0.00  0.00      WT1   
ATOM   1324  H2  TIP3W1537     -19.634   9.383  10.248  0.00  0.00      WT1   
ATOM   1325  OH2 TIP3W1538       5.506  17.876  14.950  0.00  0.00      WT1   
ATOM   1326  H1  TIP3W1538       5.059  17.354  14.283  0.00  0.00      WT1   
ATOM   1327  H2  TIP3W1538       5.908  18.595  14.462  0.00  0.00      WT1   
ATOM   1328  OH2 TIP3W1540     -10.732  12.790  -3.070  0.00  0.00      WT1   
ATOM   1329  H1  TIP3W1540     -10.363  13.617  -3.379  0.00  0.00      WT1   
ATOM   1330  H2  TIP3W1540     -10.660  12.837  -2.116  0.00  0.00      WT1   
ATOM   1331  OH2 TIP3W1542      -8.384  13.855 -11.657  0.00  0.00      WT1   
ATOM   1332  H1  TIP3W1542      -9.311  14.063 -11.776  0.00  0.00      WT1   
ATOM   1333  H2  TIP3W1542      -7.923  14.643 -11.946  0.00  0.00      WT1   
ATOM   1334  OH2 TIP3W1543      10.083  -6.736  12.015  0.00  0.00      WT1   
ATOM   1335  H1  TIP3W1543      10.253  -7.572  12.450  0.00  0.00      WT1   
ATOM   1336  H2  TIP3W1543       9.751  -6.167  12.710  0.00  0.00      WT1   
ATOM   1337  OH2 TIP3W1544     -11.453  14.832  -9.904  0.00  0.00      WT1   
ATOM   1338  H1  TIP3W1544     -10.864  14.132  -9.622  0.00  0.00      WT1   
ATOM   1339  H2  TIP3W1544     -10.882  15.469 -10.332  0.00  0.00      WT1   
ATOM   1340  OH2 TIP3W1545     -18.547   3.306 -15.769  0.00  0.00      WT1   
ATOM   1341  H1  TIP3W1545     -18.542   2.498 -15.256  0.00  0.00      WT1   
ATOM   1342  H2  TIP3W1545     -18.824   3.982 -15.150  0.00  0.00      WT1   
ATOM   1343  OH2 TIP3W1546       0.376 -10.091  -1.321  0.00  0.00      WT1   
ATOM   1344  H1  TIP3W1546       0.418  -9.135  -1.285  0.00  0.00      WT1   
ATOM   1345  H2  TIP3W1546       1.270 -10.362  -1.529  0.00  0.00      WT1   
ATOM   1346  OH2 TIP3W1547       1.420 -12.630  13.439  0.00  0.00      WT1   
ATOM   1347  H1  TIP3W1547       2.355 -12.500  13.598  0.00  0.00      WT1   
ATOM   1348  H2  TIP3W1547       1.007 -12.459  14.286  0.00  0.00      WT1   
ATOM   1349  OH2 TIP3W1552     -14.136   6.262  14.729  0.00  0.00      WT1   
ATOM   1350  H1  TIP3W1552     -14.986   6.292  14.291  0.00  0.00      WT1   
ATOM   1351  H2  TIP3W1552     -13.691   5.510  14.338  0.00  0.00      WT1   
ATOM   1352  OH2 TIP3W1555      18.894  18.460 -10.655  0.00  0.00      WT1   
ATOM   1353  H1  TIP3W1555      18.743  19.028 -11.411  0.00  0.00      WT1   
ATOM   1354  H2  TIP3W1555      18.070  17.987 -10.542  0.00  0.00      WT1   
ATOM   1355  OH2 TIP3W1557       8.333  -5.312  -9.641  0.00  0.00      WT1   
ATOM   1356  H1  TIP3W1557       9.058  -5.445 -10.251  0.00  0.00      WT1   
ATOM   1357  H2  TIP3W1557       7.645  -5.900  -9.954  0.00  0.00      WT1   
ATOM   1358  OH2 TIP3W1559      -9.287  -3.345  17.672  0.00  0.00      WT1   
ATOM   1359  H1  TIP3W1559      -9.420  -3.969  16.959  0.00  0.00      WT1   
ATOM   1360  H2  TIP3W1559      -8.690  -3.790  18.273  0.00  0.00      WT1   
ATOM   1361  OH2 TIP3W1560       1.919 -20.491  17.958  0.00  0.00      WT1   
ATOM   1362  H1  TIP3W1560       1.230 -20.718  17.333  0.00  0.00      WT1   
ATOM   1363  H2  TIP3W1560       1.471 -19.987  18.637  0.00  0.00      WT1   
ATOM   1364  OH2 TIP3W1565      -7.050 -10.766   2.099  0.00  0.00      WT1   
ATOM   1365  H1  TIP3W1565      -7.511 -11.469   1.641  0.00  0.00      WT1   
ATOM   1366  H2  TIP3W1565      -6.716 -10.203   1.400  0.00  0.00      WT1   
ATOM   1367  OH2 TIP3W1576      16.725   2.373  -7.420  0.00  0.00      WT1   
ATOM   1368  H1  TIP3W1576      15.797   2.608  -7.440  0.00  0.00      WT1   
ATOM   1369  H2  TIP3W1576      17.151   3.027  -7.974  0.00  0.00      WT1   
ATOM   1370  OH2 TIP3W1582      16.109 -17.554 -16.453  0.00  0.00      WT1   
ATOM   1371  H1  TIP3W1582      15.700 -16.828 -16.925  0.00  0.00      WT1   
ATOM   1372  H2  TIP3W1582      15.624 -17.610 -15.630  0.00  0.00      WT1   
ATOM   1373  OH2 TIP3W1583      16.244   0.060  15.867  0.00  0.00      WT1   
ATOM   1374  H1  TIP3W1583      15.352   0.219  16.175  0.00  0.00      WT1   
ATOM   1375  H2  TIP3W1583      16.186   0.138  14.914  0.00  0.00      WT1   
ATOM   1376  OH2 TIP3W1584      -2.536  -1.355  17.474  0.00  0.00      WT1   
ATOM   1377  H1  TIP3W1584      -2.530  -0.731  18.200  0.00  0.00      WT1   
ATOM   1378  H2  TIP3W1584      -2.899  -2.157  17.850  0.00  0.00      WT1   
ATOM   1379  OH2 TIP3W1586      -3.036  -8.015   7.774  0.00  0.00      WT1   
ATOM   1380  H1  TIP3W1586      -2.823  -8.212   6.861  0.00  0.00      WT1   
ATOM   1381  H2  TIP3W1586      -3.416  -7.137   7.747  0.00  0.00      WT1   
ATOM   1382  OH2 TIP3W1587      -2.683  16.144 -14.813  0.00  0.00      WT1   
ATOM   1383  H1  TIP3W1587      -2.588  15.701 -13.970  0.00  0.00      WT1   
ATOM   1384  H2  TIP3W1587      -2.334  15.522 -15.452  0.00  0.00      WT1   
ATOM   1385  OH2 TIP3W1589      17.307  18.709   9.850  0.00  0.00      WT1   
ATOM   1386  H1  TIP3W1589      16.746  18.908  10.600  0.00  0.00      WT1   
ATOM   1387  H2  TIP3W1589      18.181  18.605  10.225  0.00  0.00      WT1   
ATOM   1388  OH2 TIP3W1590      -4.917  15.439   2.191  0.00  0.00      WT1   
ATOM   1389  H1  TIP3W1590      -4.594  14.540   2.131  0.00  0.00      WT1   
ATOM   1390  H2  TIP3W1590      -5.868  15.350   2.246  0.00  0.00      WT1   
ATOM   1391  OH2 TIP3W1592     -13.209 -15.979  -9.520  0.00  0.00      WT1   
ATOM   1392  H1  TIP3W1592     -12.438 -15.996 -10.086  0.00  0.00      WT1   
ATOM   1393  H2  TIP3W1592     -12.951 -15.430  -8.780  0.00  0.00      WT1   
ATOM   1394  OH2 TIP3W1598      -2.103 -14.825  -9.530  0.00  0.00      WT1   
ATOM   1395  H1  TIP3W1598      -2.214 -14.188  -8.824  0.00  0.00      WT1   
ATOM   1396  H2  TIP3W1598      -1.161 -14.831  -9.702  0.00  0.00      WT1   
ATOM   1397  OH2 TIP3W1600      15.736 -16.148  12.115  0.00  0.00      WT1   
ATOM   1398  H1  TIP3W1600      15.789 -15.256  11.770  0.00  0.00      WT1   
ATOM   1399  H2  TIP3W1600      15.671 -16.702  11.337  0.00  0.00      WT1   
ATOM   1400  OH2 TIP3W1601       3.493  -6.719 -15.653  0.00  0.00      WT1   
ATOM   1401  H1  TIP3W1601       3.943  -6.546 -16.480  0.00  0.00      WT1   
ATOM   1402  H2  TIP3W1601       3.164  -5.864 -15.375  0.00  0.00      WT1   
ATOM   1403  OH2 TIP3W1603     -10.750  10.564  15.928  0.00  0.00      WT1   
ATOM   1404  H1  TIP3W1603     -11.401  11.257  16.038  0.00  0.00      WT1   
ATOM   1405  H2  TIP3W1603      -9.908  11.003  16.049  0.00  0.00      WT1   
ATOM   1406  OH2 TIP3W1608       7.418  -2.565  11.013  0.00  0.00      WT1   
ATOM   1407  H1  TIP3W1608       8.156  -1.991  10.811  0.00  0.00      WT1   
ATOM   1408  H2  TIP3W1608       6.884  -2.062  11.628  0.00  0.00      WT1   
ATOM   1409  OH2 TIP3W1611     -16.293  19.771 -19.226  0.00  0.00      WT1   
ATOM   1410  H1  TIP3W1611     -16.561  18.884 -18.985  0.00  0.00      WT1   
ATOM   1411  H2  TIP3W1611     -17.066  20.150 -19.644  0.00  0.00      WT1   
ATOM   1412  OH2 TIP3W1612      12.285  -6.243  10.080  0.00  0.00      WT1   
ATOM   1413  H1  TIP3W1612      12.060  -7.075   9.665  0.00  0.00      WT1   
ATOM   1414  H2  TIP3W1612      11.614  -6.120  10.752  0.00  0.00      WT1   
ATOM   1415  OH2 TIP3W1618     -16.696   2.757  -1.311  0.00  0.00      WT1   
ATOM   1416  H1  TIP3W1618     -16.764   3.712  -1.311  0.00  0.00      WT1   
ATOM   1417  H2  TIP3W1618     -15.766   2.583  -1.166  0.00  0.00      WT1   
ATOM   1418  OH2 TIP3W1624       0.663  19.856  -0.228  0.00  0.00      WT1   
ATOM   1419  H1  TIP3W1624      -0.190  19.450  -0.079  0.00  0.00      WT1   
ATOM   1420  H2  TIP3W1624       0.462  20.768  -0.439  0.00  0.00      WT1   
ATOM   1421  OH2 TIP3W1626     -16.968  -3.887  14.030  0.00  0.00      WT1   
ATOM   1422  H1  TIP3W1626     -17.876  -3.861  14.333  0.00  0.00      WT1   
ATOM   1423  H2  TIP3W1626     -16.525  -4.469  14.648  0.00  0.00      WT1   
ATOM   1424  OH2 TIP3W1629       3.540  -4.865   8.858  0.00  0.00      WT1   
ATOM   1425  H1  TIP3W1629       3.076  -4.372   9.535  0.00  0.00      WT1   
ATOM   1426  H2  TIP3W1629       4.454  -4.860   9.140  0.00  0.00      WT1   
ATOM   1427  OH2 TIP3W1638      15.188   0.388 -17.388  0.00  0.00      WT1   
ATOM   1428  H1  TIP3W1638      16.022   0.205 -16.954  0.00  0.00      WT1   
ATOM   1429  H2  TIP3W1638      15.377   0.292 -18.321  0.00  0.00      WT1   
ATOM   1430  OH2 TIP3W1642     -12.292  -6.171  15.144  0.00  0.00      WT1   
ATOM   1431  H1  TIP3W1642     -12.882  -6.871  14.866  0.00  0.00      WT1   
ATOM   1432  H2  TIP3W1642     -12.507  -6.027  16.066  0.00  0.00      WT1   
ATOM   1433  OH2 TIP3W1643      -1.784   2.112   3.478  0.00  0.00      WT1   
ATOM   1434  H1  TIP3W1643      -1.235   1.978   2.706  0.00  0.00      WT1   
ATOM   1435  H2  TIP3W1643      -1.172   2.092   4.214  0.00  0.00      WT1   
ATOM   1436  OH2 TIP3W1658      12.573   1.304  19.142  0.00  0.00      WT1   
ATOM   1437  H1  TIP3W1658      12.068   1.000  18.388  0.00  0.00      WT1   
ATOM   1438  H2  TIP3W1658      12.059   1.031  19.902  0.00  0.00      WT1   
ATOM   1439  OH2 TIP3W1666      -9.673  -4.513  -6.127  0.00  0.00      WT1   
ATOM   1440  H1  TIP3W1666      -9.235  -3.809  -5.647  0.00  0.00      WT1   
ATOM   1441  H2  TIP3W1666      -9.042  -5.233  -6.125  0.00  0.00      WT1   
ATOM   1442  OH2 TIP3W1670     -16.261 -14.684  -0.537  0.00  0.00      WT1   
ATOM   1443  H1  TIP3W1670     -16.589 -15.582  -0.582  0.00  0.00      WT1   
ATOM   1444  H2  TIP3W1670     -15.335 -14.756  -0.768  0.00  0.00      WT1   
ATOM   1445  OH2 TIP3W1692     -19.396  13.432  17.265  0.00  0.00      WT1   
ATOM   1446  H1  TIP3W1692     -19.279  12.483  17.214  0.00  0.00      WT1   
ATOM   1447  H2  TIP3W1692     -20.314  13.573  17.034  0.00  0.00      WT1   
ATOM   1448  OH2 TIP3W1707      15.169 -10.325 -12.500  0.00  0.00      WT1   
ATOM   1449  H1  TIP3W1707      16.003 -10.789 -12.566  0.00  0.00      WT1   
ATOM   1450  H2  TIP3W1707      15.190  -9.915 -11.635  0.00  0.00      WT1   
ATOM   1451  OH2 TIP3W1718     -19.498   5.166   7.121  0.00  0.00      WT1   
ATOM   1452  H1  TIP3W1718     -20.181   4.766   7.659  0.00  0.00      WT1   
ATOM   1453  H2  TIP3W1718     -18.933   5.618   7.747  0.00  0.00      WT1   
ATOM   1454  OH2 TIP3W1723       9.388 -16.643   0.690  0.00  0.00      WT1   
ATOM   1455  H1  TIP3W1723      10.327 -16.461   0.711  0.00  0.00      WT1   
ATOM   1456  H2  TIP3W1723       9.264 -17.339   1.335  0.00  0.00      WT1   
ATOM   1457  OH2 TIP3W1725      -7.975 -10.617  -8.114  0.00  0.00      WT1   
ATOM   1458  H1  TIP3W1725      -8.457 -11.324  -8.543  0.00  0.00      WT1   
ATOM   1459  H2  TIP3W1725      -8.474  -9.826  -8.320  0.00  0.00      WT1   
ATOM   1460  OH2 TIP3W1727      -7.179  10.861   2.608  0.00  0.00      WT1   
ATOM   1461  H1  TIP3W1727      -6.661  11.640   2.406  0.00  0.00      WT1   
ATOM   1462  H2  TIP3W1727      -6.987  10.677   3.528  0.00  0.00      WT1   
ATOM   1463  OH2 TIP3W1729     -20.187 -13.780  -0.321  0.00  0.00      WT1   
ATOM   1464  H1  TIP3W1729     -19.917 -13.019  -0.835  0.00  0.00      WT1   
ATOM   1465  H2  TIP3W1729     -20.963 -13.485   0.155  0.00  0.00      WT1   
ATOM   1466  OH2 TIP3W1730      -2.359  10.486   3.315  0.00  0.00      WT1   
ATOM   1467  H1  TIP3W1730      -1.840   9.831   3.783  0.00  0.00      WT1   
ATOM   1468  H2  TIP3W1730      -3.034   9.979   2.863  0.00  0.00      WT1   
ATOM   1469  OH2 TIP3W1733       0.533  16.273  -8.161  0.00  0.00      WT1   
ATOM   1470  H1  TIP3W1733       0.111  16.232  -9.019  0.00  0.00      WT1   
ATOM   1471  H2  TIP3W1733       1.159  16.994  -8.236  0.00  0.00      WT1   
ATOM   1472  OH2 TIP3W1735     -14.254 -19.999  10.884  0.00  0.00      WT1   
ATOM   1473  H1  TIP3W1735     -14.819 -20.512  11.461  0.00  0.00      WT1   
ATOM   1474  H2  TIP3W1735     -14.855 -19.424  10.410  0.00  0.00      WT1   
ATOM   1475  OH2 TIP3W1744     -10.411  15.854   7.333  0.00  0.00      WT1   
ATOM   1476  H1  TIP3W1744     -11.064  15.586   7.979  0.00  0.00      WT1   
ATOM   1477  H2  TIP3W1744      -9.576  15.559   7.697  0.00  0.00      WT1   
ATOM   1478  OH2 TIP3W1746       5.485 -17.331 -15.606  0.00  0.00      WT1   
ATOM   1479  H1  TIP3W1746       5.734 -18.108 -15.106  0.00  0.00      WT1   
ATOM   1480  H2  TIP3W1746       5.050 -17.677 -16.386  0.00  0.00      WT1   
ATOM   1481  OH2 TIP3W1750      -5.992 -14.470  -6.040  0.00  0.00      WT1   
ATOM   1482  H1  TIP3W1750      -6.520 -14.805  -5.315  0.00  0.00      WT1   
ATOM   1483  H2  TIP3W1750      -5.600 -15.249  -6.433  0.00  0.00      WT1   
ATOM   1484  OH2 TIP3W1752       2.834 -12.568  -6.347  0.00  0.00      WT1   
ATOM   1485  H1  TIP3W1752       3.490 -12.271  -5.717  0.00  0.00      WT1   
ATOM   1486  H2  TIP3W1752       2.078 -12.002  -6.190  0.00  0.00      WT1   
ATOM   1487  OH2 TIP3W1755     -17.483   6.773   9.321  0.00  0.00      WT1   
ATOM   1488  H1  TIP3W1755     -18.119   7.488   9.320  0.00  0.00      WT1   
ATOM   1489  H2  TIP3W1755     -16.631   7.209   9.292  0.00  0.00      WT1   
ATOM   1490  OH2 TIP3W1757      15.828  -5.761   9.747  0.00  0.00      WT1   
ATOM   1491  H1  TIP3W1757      16.300  -5.817   8.916  0.00  0.00      WT1   
ATOM   1492  H2  TIP3W1757      15.528  -6.655   9.913  0.00  0.00      WT1   
ATOM   1493  OH2 TIP3W1764      -1.114 -13.339  16.935  0.00  0.00      WT1   
ATOM   1494  H1  TIP3W1764      -1.176 -12.611  16.317  0.00  0.00      WT1   
ATOM   1495  H2  TIP3W1764      -1.586 -14.055  16.510  0.00  0.00      WT1   
ATOM   1496  OH2 TIP3W1766       7.373  11.729 -19.500  0.00  0.00      WT1   
ATOM   1497  H1  TIP3W1766       7.147  10.871 -19.143  0.00  0.00      WT1   
ATOM   1498  H2  TIP3W1766       6.851  11.802 -20.299  0.00  0.00      WT1   
ATOM   1499  OH2 TIP3W1771       9.062 -13.637 -10.992  0.00  0.00      WT1   
ATOM   1500  H1  TIP3W1771       9.311 -12.810 -10.578  0.00  0.00      WT1   
ATOM   1501  H2  TIP3W1771       8.107 -13.662 -10.921  0.00  0.00      WT1   
ATOM   1502  OH2 TIP3W1772     -12.803  17.555  17.644  0.00  0.00      WT1   
ATOM   1503  H1  TIP3W1772     -13.383  18.317  17.655  0.00  0.00      WT1   
ATOM   1504  H2  TIP3W1772     -12.129  17.757  18.293  0.00  0.00      WT1   
ATOM   1505  OH2 TIP3W1773      -8.850   7.136  12.721  0.00  0.00      WT1   
ATOM   1506  H1  TIP3W1773      -9.251   6.328  13.042  0.00  0.00      WT1   
ATOM   1507  H2  TIP3W1773      -8.424   6.883  11.902  0.00  0.00      WT1   
ATOM   1508  OH2 TIP3W1775       4.266 -15.293  18.490  0.00  0.00      WT1   
ATOM   1509  H1  TIP3W1775       3.902 -16.129  18.197  0.00  0.00      WT1   
ATOM   1510  H2  TIP3W1775       4.168 -15.309  19.442  0.00  0.00      WT1   
ATOM   1511  OH2 TIP3W1776      -2.107  -3.822  -6.886  0.00  0.00      WT1   
ATOM   1512  H1  TIP3W1776      -2.403  -3.064  -7.389  0.00  0.00      WT1   
ATOM   1513  H2  TIP3W1776      -2.813  -3.987  -6.261  0.00  0.00      WT1   
ATOM   1514  OH2 TIP3W1778      -8.394  14.045   8.035  0.00  0.00      WT1   
ATOM   1515  H1  TIP3W1778      -7.467  14.162   8.244  0.00  0.00      WT1   
ATOM   1516  H2  TIP3W1778      -8.758  13.599   8.800  0.00  0.00      WT1   
ATOM   1517  OH2 TIP3W1789      18.499  16.265  15.408  0.00  0.00      WT1   
ATOM   1518  H1  TIP3W1789      17.851  16.644  16.003  0.00  0.00      WT1   
ATOM   1519  H2  TIP3W1789      18.494  16.845  14.647  0.00  0.00      WT1   
ATOM   1520  OH2 TIP3W1790       4.255 -16.501   8.005  0.00  0.00      WT1   
ATOM   1521  H1  TIP3W1790       4.792 -15.859   7.541  0.00  0.00      WT1   
ATOM   1522  H2  TIP3W1790       3.729 -16.914   7.320  0.00  0.00      WT1   
ATOM   1523  OH2 TIP3W1794     -17.767  -7.120 -13.363  0.00  0.00      WT1   
ATOM   1524  H1  TIP3W1794     -17.075  -6.467 -13.253  0.00  0.00      WT1   
ATOM   1525  H2  TIP3W1794     -18.567  -6.607 -13.474  0.00  0.00      WT1   
ATOM   1526  OH2 TIP3W1795      12.162   8.385 -13.165  0.00  0.00      WT1   
ATOM   1527  H1  TIP3W1795      12.456   7.540 -12.824  0.00  0.00      WT1   
ATOM   1528  H2  TIP3W1795      11.638   8.760 -12.457  0.00  0.00      WT1   
ATOM   1529  OH2 TIP3W1796       6.799   3.740   7.932  0.00  0.00      WT1   
ATOM   1530  H1  TIP3W1796       7.062   2.896   8.299  0.00  0.00      WT1   
ATOM   1531  H2  TIP3W1796       5.881   3.620   7.688  0.00  0.00      WT1   
ATOM   1532  OH2 TIP3W1798       1.957   9.697  19.092  0.00  0.00      WT1   
ATOM   1533  H1  TIP3W1798       2.564   9.989  19.772  0.00  0.00      WT1   
ATOM   1534  H2  TIP3W1798       1.137  10.150  19.291  0.00  0.00      WT1   
ATOM   1535  OH2 TIP3W1808     -15.182 -11.752   6.687  0.00  0.00      WT1   
ATOM   1536  H1  TIP3W1808     -15.994 -11.817   7.190  0.00  0.00      WT1   
ATOM   1537  H2  TIP3W1808     -15.420 -12.046   5.808  0.00  0.00      WT1   
ATOM   1538  OH2 TIP3W1810      -8.297 -17.318  16.799  0.00  0.00      WT1   
ATOM   1539  H1  TIP3W1810      -7.848 -17.549  15.986  0.00  0.00      WT1   
ATOM   1540  H2  TIP3W1810      -7.614 -16.932  17.349  0.00  0.00      WT1   
ATOM   1541  OH2 TIP3W1811      -0.580  -5.087   1.699  0.00  0.00      WT1   
ATOM   1542  H1  TIP3W1811       0.232  -4.585   1.622  0.00  0.00      WT1   
ATOM   1543  H2  TIP3W1811      -0.890  -5.181   0.798  0.00  0.00      WT1   
ATOM   1544  OH2 TIP3W1812      15.479  -2.043 -15.926  0.00  0.00      WT1   
ATOM   1545  H1  TIP3W1812      16.089  -1.465 -15.467  0.00  0.00      WT1   
ATOM   1546  H2  TIP3W1812      14.980  -1.459 -16.498  0.00  0.00      WT1   
ATOM   1547  OH2 TIP3W1813      19.293  -2.145  -6.210  0.00  0.00      WT1   
ATOM   1548  H1  TIP3W1813      18.412  -2.095  -6.581  0.00  0.00      WT1   
ATOM   1549  H2  TIP3W1813      19.286  -1.514  -5.490  0.00  0.00      WT1   
ATOM   1550  OH2 TIP3W1814     -15.025   6.801 -18.526  0.00  0.00      WT1   
ATOM   1551  H1  TIP3W1814     -15.067   6.338 -19.362  0.00  0.00      WT1   
ATOM   1552  H2  TIP3W1814     -14.316   6.370 -18.048  0.00  0.00      WT1   
ATOM   1553  OH2 TIP3W1815     -15.117  10.148  18.418  0.00  0.00      WT1   
ATOM   1554  H1  TIP3W1815     -14.652   9.646  17.748  0.00  0.00      WT1   
ATOM   1555  H2  TIP3W1815     -14.490  10.226  19.137  0.00  0.00      WT1   
ATOM   1556  OH2 TIP3W1816      11.166 -18.286   3.471  0.00  0.00      WT1   
ATOM   1557  H1  TIP3W1816      10.496 -18.839   3.071  0.00  0.00      WT1   
ATOM   1558  H2  TIP3W1816      11.992 -18.724   3.267  0.00  0.00      WT1   
ATOM   1559  OH2 TIP3W1817     -14.750   1.348  -7.166  0.00  0.00      WT1   
ATOM   1560  H1  TIP3W1817     -15.082   0.672  -6.575  0.00  0.00      WT1   
ATOM   1561  H2  TIP3W1817     -15.535   1.747  -7.540  0.00  0.00      WT1   
ATOM   1562  OH2 TIP3W1820      -6.668 -18.108   1.677  0.00  0.00      WT1   
ATOM   1563  H1  TIP3W1820      -6.818 -18.255   2.611  0.00  0.00      WT1   
ATOM   1564  H2  TIP3W1820      -5.887 -17.556   1.644  0.00  0.00      WT1   
ATOM   1565  OH2 TIP3W1821      10.998 -13.383 -19.234  0.00  0.00      WT1   
ATOM   1566  H1  TIP3W1821      10.809 -14.000 -19.942  0.00  0.00      WT1   
ATOM   1567  H2  TIP3W1821      10.186 -13.343 -18.729  0.00  0.00      WT1   
ATOM   1568  OH2 TIP3W1824     -14.815  18.354   1.983  0.00  0.00      WT1   
ATOM   1569  H1  TIP3W1824     -14.277  19.136   1.859  0.00  0.00      WT1   
ATOM   1570  H2  TIP3W1824     -15.152  18.154   1.110  0.00  0.00      WT1   
ATOM   1571  OH2 TIP3W1829      -6.522  -5.971   1.653  0.00  0.00      WT1   
ATOM   1572  H1  TIP3W1829      -6.682  -5.158   2.133  0.00  0.00      WT1   
ATOM   1573  H2  TIP3W1829      -5.728  -5.799   1.147  0.00  0.00      WT1   
ATOM   1574  OH2 TIP3W1830      14.384 -17.038 -14.099  0.00  0.00      WT1   
ATOM   1575  H1  TIP3W1830      13.599 -17.561 -13.937  0.00  0.00      WT1   
ATOM   1576  H2  TIP3W1830      14.627 -16.698 -13.238  0.00  0.00      WT1   
ATOM   1577  OH2 TIP3W1831      -9.120 -18.397   6.660  0.00  0.00      WT1   
ATOM   1578  H1  TIP3W1831      -9.270 -19.308   6.910  0.00  0.00      WT1   
ATOM   1579  H2  TIP3W1831      -9.498 -17.886   7.375  0.00  0.00      WT1   
ATOM   1580  OH2 TIP3W1832      12.471  -7.778  -6.663  0.00  0.00      WT1   
ATOM   1581  H1  TIP3W1832      12.578  -8.456  -7.331  0.00  0.00      WT1   
ATOM   1582  H2  TIP3W1832      12.962  -7.029  -7.001  0.00  0.00      WT1   
ATOM   1583  OH2 TIP3W1833      -0.182   6.704  18.168  0.00  0.00      WT1   
ATOM   1584  H1  TIP3W1833      -0.890   6.263  17.699  0.00  0.00      WT1   
ATOM   1585  H2  TIP3W1833      -0.583   6.998  18.986  0.00  0.00      WT1   
ATOM   1586  OH2 TIP3W1835       7.017  17.279 -14.752  0.00  0.00      WT1   
ATOM   1587  H1  TIP3W1835       6.282  16.737 -15.039  0.00  0.00      WT1   
ATOM   1588  H2  TIP3W1835       7.328  16.858 -13.951  0.00  0.00      WT1   
ATOM   1589  OH2 TIP3W1836      -3.612 -19.159   4.886  0.00  0.00      WT1   
ATOM   1590  H1  TIP3W1836      -4.440 -18.886   4.493  0.00  0.00      WT1   
ATOM   1591  H2  TIP3W1836      -3.814 -19.275   5.815  0.00  0.00      WT1   
ATOM   1592  OH2 TIP3W1837      13.185 -13.718  17.939  0.00  0.00      WT1   
ATOM   1593  H1  TIP3W1837      12.854 -13.311  18.739  0.00  0.00      WT1   
ATOM   1594  H2  TIP3W1837      14.030 -13.296  17.787  0.00  0.00      WT1   
ATOM   1595  OH2 TIP3W1838      18.488  -7.490  15.362  0.00  0.00      WT1   
ATOM   1596  H1  TIP3W1838      18.119  -6.934  16.048  0.00  0.00      WT1   
ATOM   1597  H2  TIP3W1838      18.696  -8.313  15.805  0.00  0.00      WT1   
ATOM   1598  OH2 TIP3W1839     -20.352 -12.340  -6.829  0.00  0.00      WT1   
ATOM   1599  H1  TIP3W1839     -19.934 -12.104  -7.657  0.00  0.00      WT1   
ATOM   1600  H2  TIP3W1839     -19.654 -12.747  -6.316  0.00  0.00      WT1   
ATOM   1601  OH2 TIP3W1840      17.100 -18.090  -2.650  0.00  0.00      WT1   
ATOM   1602  H1  TIP3W1840      16.730 -18.644  -1.964  0.00  0.00      WT1   
ATOM   1603  H2  TIP3W1840      17.631 -17.448  -2.180  0.00  0.00      WT1   
ATOM   1604  OH2 TIP3W1841      -0.464  18.295  12.659  0.00  0.00      WT1   
ATOM   1605  H1  TIP3W1841       0.108  19.044  12.493  0.00  0.00      WT1   
ATOM   1606  H2  TIP3W1841       0.032  17.539  12.343  0.00  0.00      WT1   
ATOM   1607  OH2 TIP3W1844      -4.676 -10.028  -9.710  0.00  0.00      WT1   
ATOM   1608  H1  TIP3W1844      -3.834  -9.731 -10.054  0.00  0.00      WT1   
ATOM   1609  H2  TIP3W1844      -5.313  -9.411 -10.071  0.00  0.00      WT1   
ATOM   1610  OH2 TIP3W1847      13.239  -1.391   3.367  0.00  0.00      WT1   
ATOM   1611  H1  TIP3W1847      12.560  -2.047   3.209  0.00  0.00      WT1   
ATOM   1612  H2  TIP3W1847      12.783  -0.676   3.812  0.00  0.00      WT1   
ATOM   1613  OH2 TIP3W1851       0.342  17.085  15.606  0.00  0.00      WT1   
ATOM   1614  H1  TIP3W1851       0.369  16.750  16.502  0.00  0.00      WT1   
ATOM   1615  H2  TIP3W1851       0.117  16.324  15.071  0.00  0.00      WT1   
ATOM   1616  OH2 TIP3W1852     -10.598  -1.001  14.813  0.00  0.00      WT1   
ATOM   1617  H1  TIP3W1852     -11.215  -1.029  15.544  0.00  0.00      WT1   
ATOM   1618  H2  TIP3W1852      -9.737  -0.941  15.228  0.00  0.00      WT1   
ATOM   1619  OH2 TIP3W1853      12.392 -17.234  -0.442  0.00  0.00      WT1   
ATOM   1620  H1  TIP3W1853      12.248 -16.899   0.443  0.00  0.00      WT1   
ATOM   1621  H2  TIP3W1853      13.341 -17.190  -0.564  0.00  0.00      WT1   
ATOM   1622  OH2 TIP3W1854       9.799  12.732  -0.715  0.00  0.00      WT1   
ATOM   1623  H1  TIP3W1854      10.134  11.912  -0.352  0.00  0.00      WT1   
ATOM   1624  H2  TIP3W1854      10.508  13.361  -0.581  0.00  0.00      WT1   
ATOM   1625  OH2 TIP3W1856     -13.984 -12.739 -17.779  0.00  0.00      WT1   
ATOM   1626  H1  TIP3W1856     -14.253 -12.314 -16.964  0.00  0.00      WT1   
ATOM   1627  H2  TIP3W1856     -14.234 -13.656 -17.665  0.00  0.00      WT1   
ATOM   1628  OH2 TIP3W1858       7.559   9.088   0.058  0.00  0.00      WT1   
ATOM   1629  H1  TIP3W1858       7.299   9.139  -0.862  0.00  0.00      WT1   
ATOM   1630  H2  TIP3W1858       8.501   9.258   0.051  0.00  0.00      WT1   
ATOM   1631  OH2 TIP3W1859      18.689   9.254   2.951  0.00  0.00      WT1   
ATOM   1632  H1  TIP3W1859      18.399   9.679   2.144  0.00  0.00      WT1   
ATOM   1633  H2  TIP3W1859      18.668   9.950   3.609  0.00  0.00      WT1   
ATOM   1634  OH2 TIP3W1860      -1.294  11.571 -12.091  0.00  0.00      WT1   
ATOM   1635  H1  TIP3W1860      -0.793  11.311 -12.864  0.00  0.00      WT1   
ATOM   1636  H2  TIP3W1860      -1.363  10.771 -11.570  0.00  0.00      WT1   
ATOM   1637  OH2 TIP3W1861      -1.940   6.777 -13.803  0.00  0.00      WT1   
ATOM   1638  H1  TIP3W1861      -2.819   6.434 -13.964  0.00  0.00      WT1   
ATOM   1639  H2  TIP3W1861      -1.360   6.029 -13.947  0.00  0.00      WT1   
ATOM   1640  OH2 TIP3W1862      -9.060   2.846   2.796  0.00  0.00      WT1   
ATOM   1641  H1  TIP3W1862      -8.661   3.062   3.639  0.00  0.00      WT1   
ATOM   1642  H2  TIP3W1862      -9.146   3.688   2.348  0.00  0.00      WT1   
ATOM   1643  OH2 TIP3W1866      -9.681  10.927 -10.715  0.00  0.00      WT1   
ATOM   1644  H1  TIP3W1866      -9.862   9.990 -10.785  0.00  0.00      WT1   
ATOM   1645  H2  TIP3W1866     -10.171  11.321 -11.437  0.00  0.00      WT1   
ATOM   1646  OH2 TIP3W1870     -17.210 -11.269  15.550  0.00  0.00      WT1   
ATOM   1647  H1  TIP3W1870     -17.145 -11.719  16.393  0.00  0.00      WT1   
ATOM   1648  H2  TIP3W1870     -17.055 -11.954  14.900  0.00  0.00      WT1   
ATOM   1649  OH2 TIP3W1871      -4.869 -19.611 -11.193  0.00  0.00      WT1   
ATOM   1650  H1  TIP3W1871      -5.390 -20.390 -11.390  0.00  0.00      WT1   
ATOM   1651  H2  TIP3W1871      -4.139 -19.647 -11.811  0.00  0.00      WT1   
ATOM   1652  OH2 TIP3W1872     -11.602   9.243   9.655  0.00  0.00      WT1   
ATOM   1653  H1  TIP3W1872     -11.458   8.300   9.731  0.00  0.00      WT1   
ATOM   1654  H2  TIP3W1872     -12.533   9.360   9.846  0.00  0.00      WT1   
ATOM   1655  OH2 TIP3W1873     -18.601  10.597   2.693  0.00  0.00      WT1   
ATOM   1656  H1  TIP3W1873     -18.574  10.897   1.785  0.00  0.00      WT1   
ATOM   1657  H2  TIP3W1873     -19.410  10.088   2.753  0.00  0.00      WT1   
ATOM   1658  OH2 TIP3W1874       9.969  17.109   6.761  0.00  0.00      WT1   
ATOM   1659  H1  TIP3W1874       9.787  16.206   7.021  0.00  0.00      WT1   
ATOM   1660  H2  TIP3W1874      10.209  17.049   5.836  0.00  0.00      WT1   
ATOM   1661  OH2 TIP3W1875      12.920  14.970  10.329  0.00  0.00      WT1   
ATOM   1662  H1  TIP3W1875      12.051  15.326  10.517  0.00  0.00      WT1   
ATOM   1663  H2  TIP3W1875      12.810  14.022  10.390  0.00  0.00      WT1   
ATOM   1664  OH2 TIP3W1876     -20.638   1.172  10.682  0.00  0.00      WT1   
ATOM   1665  H1  TIP3W1876     -19.811   0.951  11.111  0.00  0.00      WT1   
ATOM   1666  H2  TIP3W1876     -21.272   0.559  11.054  0.00  0.00      WT1   
ATOM   1667  OH2 TIP3W1877     -11.391   3.820  16.080  0.00  0.00      WT1   
ATOM   1668  H1  TIP3W1877     -11.873   3.797  15.253  0.00  0.00      WT1   
ATOM   1669  H2  TIP3W1877     -12.010   3.485  16.728  0.00  0.00      WT1   
ATOM   1670  OH2 TIP3W1878      10.328   9.288  16.912  0.00  0.00      WT1   
ATOM   1671  H1  TIP3W1878      10.746   9.199  16.055  0.00  0.00      WT1   
ATOM   1672  H2  TIP3W1878      10.700   8.578  17.435  0.00  0.00      WT1   
ATOM   1673  OH2 TIP3W1880      16.321 -20.121  15.958  0.00  0.00      WT1   
ATOM   1674  H1  TIP3W1880      16.469 -19.501  15.243  0.00  0.00      WT1   
ATOM   1675  H2  TIP3W1880      15.573 -19.763  16.434  0.00  0.00      WT1   
ATOM   1676  OH2 TIP3W1883     -11.029  -8.566  -0.179  0.00  0.00      WT1   
ATOM   1677  H1  TIP3W1883     -10.526  -8.746   0.615  0.00  0.00      WT1   
ATOM   1678  H2  TIP3W1883     -11.040  -7.612  -0.246  0.00  0.00      WT1   
ATOM   1679  OH2 TIP3W1885       8.182  10.611 -14.274  0.00  0.00      WT1   
ATOM   1680  H1  TIP3W1885       7.415  11.154 -14.094  0.00  0.00      WT1   
ATOM   1681  H2  TIP3W1885       7.861   9.712 -14.208  0.00  0.00      WT1   
ATOM   1682  OH2 TIP3W1891      -0.783   4.230 -14.259  0.00  0.00      WT1   
ATOM   1683  H1  TIP3W1891      -1.519   4.079 -14.852  0.00  0.00      WT1   
ATOM   1684  H2  TIP3W1891      -0.882   3.563 -13.579  0.00  0.00      WT1   
ATOM   1685  OH2 TIP3W1892      11.830  12.583  13.745  0.00  0.00      WT1   
ATOM   1686  H1  TIP3W1892      12.596  13.049  14.081  0.00  0.00      WT1   
ATOM   1687  H2  TIP3W1892      11.711  11.850  14.349  0.00  0.00      WT1   
ATOM   1688  OH2 TIP3W1894     -15.176  -7.494   8.605  0.00  0.00      WT1   
ATOM   1689  H1  TIP3W1894     -15.823  -7.999   9.098  0.00  0.00      WT1   
ATOM   1690  H2  TIP3W1894     -14.590  -8.153   8.233  0.00  0.00      WT1   
ATOM   1691  OH2 TIP3W1895       9.431 -16.258 -15.293  0.00  0.00      WT1   
ATOM   1692  H1  TIP3W1895       9.120 -17.132 -15.060  0.00  0.00      WT1   
ATOM   1693  H2  TIP3W1895      10.232 -16.413 -15.793  0.00  0.00      WT1   
ATOM   1694  OH2 TIP3W1896       8.341  15.718  12.914  0.00  0.00      WT1   
ATOM   1695  H1  TIP3W1896       7.809  15.323  13.605  0.00  0.00      WT1   
ATOM   1696  H2  TIP3W1896       7.755  16.345  12.489  0.00  0.00      WT1   
ATOM   1697  OH2 TIP3W1897      18.291  18.747  16.787  0.00  0.00      WT1   
ATOM   1698  H1  TIP3W1897      17.632  18.436  17.408  0.00  0.00      WT1   
ATOM   1699  H2  TIP3W1897      17.831  19.397  16.256  0.00  0.00      WT1   
ATOM   1700  OH2 TIP3W1898     -20.331 -16.024   9.258  0.00  0.00      WT1   
ATOM   1701  H1  TIP3W1898     -20.340 -16.756   8.642  0.00  0.00      WT1   
ATOM   1702  H2  TIP3W1898     -19.721 -15.394   8.875  0.00  0.00      WT1   
ATOM   1703  OH2 TIP3W1899      -3.605 -15.183   6.365  0.00  0.00      WT1   
ATOM   1704  H1  TIP3W1899      -4.510 -15.467   6.231  0.00  0.00      WT1   
ATOM   1705  H2  TIP3W1899      -3.424 -14.603   5.625  0.00  0.00      WT1   
ATOM   1706  OH2 TIP3W1900      16.575  13.934  -5.871  0.00  0.00      WT1   
ATOM   1707  H1  TIP3W1900      16.055  14.165  -6.641  0.00  0.00      WT1   
ATOM   1708  H2  TIP3W1900      17.343  13.486  -6.225  0.00  0.00      WT1   
ATOM   1709  OH2 TIP3W1901      -5.599  20.094  -3.310  0.00  0.00      WT1   
ATOM   1710  H1  TIP3W1901      -6.059  20.428  -2.540  0.00  0.00      WT1   
ATOM   1711  H2  TIP3W1901      -6.045  19.273  -3.519  0.00  0.00      WT1   
ATOM   1712  OH2 TIP3W1902     -19.455  16.065 -12.866  0.00  0.00      WT1   
ATOM   1713  H1  TIP3W1902     -19.607  16.154 -11.926  0.00  0.00      WT1   
ATOM   1714  H2  TIP3W1902     -20.219  15.587 -13.189  0.00  0.00      WT1   
ATOM   1715  OH2 TIP3W1906       1.883  -3.903   1.357  0.00  0.00      WT1   
ATOM   1716  H1  TIP3W1906       2.639  -4.078   1.918  0.00  0.00      WT1   
ATOM   1717  H2  TIP3W1906       2.163  -4.177   0.484  0.00  0.00      WT1   
ATOM   1718  OH2 TIP3W1907      14.485 -14.815  15.808  0.00  0.00      WT1   
ATOM   1719  H1  TIP3W1907      13.790 -14.913  16.460  0.00  0.00      WT1   
ATOM   1720  H2  TIP3W1907      14.261 -14.011  15.340  0.00  0.00      WT1   
ATOM   1721  OH2 TIP3W1911       1.225 -20.220   3.856  0.00  0.00      WT1   
ATOM   1722  H1  TIP3W1911       1.700 -19.967   3.064  0.00  0.00      WT1   
ATOM   1723  H2  TIP3W1911       0.517 -19.579   3.926  0.00  0.00      WT1   
ATOM   1724  OH2 TIP3W1912      19.290  -0.267  -4.141  0.00  0.00      WT1   
ATOM   1725  H1  TIP3W1912      18.716   0.497  -4.203  0.00  0.00      WT1   
ATOM   1726  H2  TIP3W1912      19.781  -0.133  -3.330  0.00  0.00      WT1   
ATOM   1727  OH2 TIP3W1913     -20.432 -19.521 -11.987  0.00  0.00      WT1   
ATOM   1728  H1  TIP3W1913     -19.709 -20.124 -11.815  0.00  0.00      WT1   
ATOM   1729  H2  TIP3W1913     -21.069 -20.043 -12.476  0.00  0.00      WT1   
ATOM   1730  OH2 TIP3W1914      -4.444  17.996 -14.162  0.00  0.00      WT1   
ATOM   1731  H1  TIP3W1914      -3.993  17.305 -14.646  0.00  0.00      WT1   
ATOM   1732  H2  TIP3W1914      -4.440  18.747 -14.756  0.00  0.00      WT1   
ATOM   1733  OH2 TIP3W1915      -3.879  -9.415 -20.009  0.00  0.00      WT1   
ATOM   1734  H1  TIP3W1915      -4.585  -9.615 -20.623  0.00  0.00      WT1   
ATOM   1735  H2  TIP3W1915      -4.324  -9.255 -19.176  0.00  0.00      WT1   
ATOM   1736  OH2 TIP3W1916      -6.351  20.085 -18.059  0.00  0.00      WT1   
ATOM   1737  H1  TIP3W1916      -6.571  19.973 -18.984  0.00  0.00      WT1   
ATOM   1738  H2  TIP3W1916      -6.905  19.451 -17.602  0.00  0.00      WT1   
ATOM   1739  OH2 TIP3W1918     -16.000   5.051  -4.399  0.00  0.00      WT1   
ATOM   1740  H1  TIP3W1918     -15.148   5.485  -4.364  0.00  0.00      WT1   
ATOM   1741  H2  TIP3W1918     -16.609   5.741  -4.663  0.00  0.00      WT1   
ATOM   1742  OH2 TIP3W1919      18.683  14.483  -3.382  0.00  0.00      WT1   
ATOM   1743  H1  TIP3W1919      18.132  14.002  -3.999  0.00  0.00      WT1   
ATOM   1744  H2  TIP3W1919      18.577  15.401  -3.629  0.00  0.00      WT1   
ATOM   1745  OH2 TIP3W1920     -14.362 -18.802  15.062  0.00  0.00      WT1   
ATOM   1746  H1  TIP3W1920     -14.781 -19.033  14.233  0.00  0.00      WT1   
ATOM   1747  H2  TIP3W1920     -14.679 -19.458  15.682  0.00  0.00      WT1   
ATOM   1748  OH2 TIP3W1921      14.400  -2.523 -10.646  0.00  0.00      WT1   
ATOM   1749  H1  TIP3W1921      14.389  -1.686 -11.110  0.00  0.00      WT1   
ATOM   1750  H2  TIP3W1921      13.498  -2.840 -10.701  0.00  0.00      WT1   
ATOM   1751  OH2 TIP3W1922       9.248  -6.759 -11.655  0.00  0.00      WT1   
ATOM   1752  H1  TIP3W1922      10.174  -6.980 -11.755  0.00  0.00      WT1   
ATOM   1753  H2  TIP3W1922       8.795  -7.601 -11.684  0.00  0.00      WT1   
ATOM   1754  OH2 TIP3W1923     -17.418  11.334   9.770  0.00  0.00      WT1   
ATOM   1755  H1  TIP3W1923     -18.315  11.600   9.567  0.00  0.00      WT1   
ATOM   1756  H2  TIP3W1923     -17.068  11.013   8.939  0.00  0.00      WT1   
ATOM   1757  OH2 TIP3W1924     -19.048  17.900  13.418  0.00  0.00      WT1   
ATOM   1758  H1  TIP3W1924     -18.450  17.204  13.145  0.00  0.00      WT1   
ATOM   1759  H2  TIP3W1924     -19.367  17.619  14.276  0.00  0.00      WT1   
ATOM   1760  OH2 TIP3W1925     -15.961  -1.307  14.093  0.00  0.00      WT1   
ATOM   1761  H1  TIP3W1925     -16.307  -2.198  14.143  0.00  0.00      WT1   
ATOM   1762  H2  TIP3W1925     -15.324  -1.336  13.379  0.00  0.00      WT1   
ATOM   1763  OH2 TIP3W1934      -8.570   7.863   5.471  0.00  0.00      WT1   
ATOM   1764  H1  TIP3W1934      -8.706   7.118   4.886  0.00  0.00      WT1   
ATOM   1765  H2  TIP3W1934      -9.346   7.874   6.031  0.00  0.00      WT1   
ATOM   1766  OH2 TIP3W1935      17.052  13.170   9.985  0.00  0.00      WT1   
ATOM   1767  H1  TIP3W1935      17.048  14.125  10.055  0.00  0.00      WT1   
ATOM   1768  H2  TIP3W1935      16.453  12.876  10.672  0.00  0.00      WT1   
ATOM   1769  OH2 TIP3W1937       8.963  -3.114  -7.556  0.00  0.00      WT1   
ATOM   1770  H1  TIP3W1937       8.378  -3.033  -6.803  0.00  0.00      WT1   
ATOM   1771  H2  TIP3W1937       8.428  -3.531  -8.232  0.00  0.00      WT1   
ATOM   1772  OH2 TIP3W1938      11.773  -7.605  19.241  0.00  0.00      WT1   
ATOM   1773  H1  TIP3W1938      12.351  -8.355  19.386  0.00  0.00      WT1   
ATOM   1774  H2  TIP3W1938      12.249  -6.861  19.608  0.00  0.00      WT1   
ATOM   1775  OH2 TIP3W1939     -11.233 -17.213  16.300  0.00  0.00      WT1   
ATOM   1776  H1  TIP3W1939     -10.301 -17.368  16.448  0.00  0.00      WT1   
ATOM   1777  H2  TIP3W1939     -11.340 -17.279  15.351  0.00  0.00      WT1   
ATOM   1778  OH2 TIP3W1940       5.692  -7.420  11.508  0.00  0.00      WT1   
ATOM   1779  H1  TIP3W1940       6.338  -7.392  10.802  0.00  0.00      WT1   
ATOM   1780  H2  TIP3W1940       4.880  -7.693  11.080  0.00  0.00      WT1   
ATOM   1781  OH2 TIP3W1941      -1.297 -11.869 -15.868  0.00  0.00      WT1   
ATOM   1782  H1  TIP3W1941      -1.478 -11.320 -15.105  0.00  0.00      WT1   
ATOM   1783  H2  TIP3W1941      -1.616 -11.359 -16.613  0.00  0.00      WT1   
ATOM   1784  OH2 TIP3W1942       7.427 -18.971 -18.036  0.00  0.00      WT1   
ATOM   1785  H1  TIP3W1942       6.565 -18.720 -17.705  0.00  0.00      WT1   
ATOM   1786  H2  TIP3W1942       7.948 -18.170 -17.980  0.00  0.00      WT1   
ATOM   1787  OH2 TIP3W1943     -16.882 -17.191 -14.380  0.00  0.00      WT1   
ATOM   1788  H1  TIP3W1943     -16.143 -17.776 -14.210  0.00  0.00      WT1   
ATOM   1789  H2  TIP3W1943     -17.650 -17.762 -14.357  0.00  0.00      WT1   
ATOM   1790  OH2 TIP3W1946       0.575 -14.162 -16.916  0.00  0.00      WT1   
ATOM   1791  H1  TIP3W1946       0.258 -15.012 -17.223  0.00  0.00      WT1   
ATOM   1792  H2  TIP3W1946      -0.168 -13.571 -17.037  0.00  0.00      WT1   
ATOM   1793  OH2 TIP3W1948      -6.223 -15.787  -9.993  0.00  0.00      WT1   
ATOM   1794  H1  TIP3W1948      -6.291 -16.176  -9.121  0.00  0.00      WT1   
ATOM   1795  H2  TIP3W1948      -6.572 -14.901  -9.889  0.00  0.00      WT1   
ATOM   1796  OH2 TIP3W1949      19.736  11.392  -4.407  0.00  0.00      WT1   
ATOM   1797  H1  TIP3W1949      19.766  12.324  -4.192  0.00  0.00      WT1   
ATOM   1798  H2  TIP3W1949      18.939  11.073  -3.984  0.00  0.00      WT1   
ATOM   1799  OH2 TIP3W1950       0.197   6.590  11.417  0.00  0.00      WT1   
ATOM   1800  H1  TIP3W1950       0.474   7.505  11.452  0.00  0.00      WT1   
ATOM   1801  H2  TIP3W1950      -0.562   6.590  10.834  0.00  0.00      WT1   
ATOM   1802  OH2 TIP3W1953      12.866  16.132 -20.365  0.00  0.00      WT1   
ATOM   1803  H1  TIP3W1953      12.841  17.063 -20.144  0.00  0.00      WT1   
ATOM   1804  H2  TIP3W1953      13.039  15.692 -19.532  0.00  0.00      WT1   
ATOM   1805  OH2 TIP3W1954      -2.947  -6.082  -1.916  0.00  0.00      WT1   
ATOM   1806  H1  TIP3W1954      -3.356  -6.726  -2.493  0.00  0.00      WT1   
ATOM   1807  H2  TIP3W1954      -2.927  -5.275  -2.431  0.00  0.00      WT1   
ATOM   1808  OH2 TIP3W1955       2.553  -9.797   1.254  0.00  0.00      WT1   
ATOM   1809  H1  TIP3W1955       2.717  -9.978   0.328  0.00  0.00      WT1   
ATOM   1810  H2  TIP3W1955       2.895  -8.913   1.389  0.00  0.00      WT1   
ATOM   1811  OH2 TIP3W1960       8.214   3.831  11.992  0.00  0.00      WT1   
ATOM   1812  H1  TIP3W1960       8.355   3.307  12.780  0.00  0.00      WT1   
ATOM   1813  H2  TIP3W1960       7.287   3.710  11.785  0.00  0.00      WT1   
ATOM   1814  OH2 TIP3W1961      15.221  -5.011 -18.554  0.00  0.00      WT1   
ATOM   1815  H1  TIP3W1961      14.629  -5.173 -19.288  0.00  0.00      WT1   
ATOM   1816  H2  TIP3W1961      14.698  -4.504 -17.932  0.00  0.00      WT1   
ATOM   1817  OH2 TIP3W1962      12.621  -9.292 -15.235  0.00  0.00      WT1   
ATOM   1818  H1  TIP3W1962      12.514 -10.232 -15.383  0.00  0.00      WT1   
ATOM   1819  H2  TIP3W1962      13.518  -9.106 -15.511  0.00  0.00      WT1   
ATOM   1820  OH2 TIP3W1963       7.906 -13.925   0.308  0.00  0.00      WT1   
ATOM   1821  H1  TIP3W1963       8.749 -14.313   0.070  0.00  0.00      WT1   
ATOM   1822  H2  TIP3W1963       8.036 -13.595   1.197  0.00  0.00      WT1   
ATOM   1823  OH2 TIP3W1965       6.417 -11.461   0.549  0.00  0.00      WT1   
ATOM   1824  H1  TIP3W1965       5.796 -11.592   1.265  0.00  0.00      WT1   
ATOM   1825  H2  TIP3W1965       6.551 -12.336   0.185  0.00  0.00      WT1   
ATOM   1826  OH2 TIP3W1967      -6.149  -9.581  13.639  0.00  0.00      WT1   
ATOM   1827  H1  TIP3W1967      -5.963  -9.276  14.527  0.00  0.00      WT1   
ATOM   1828  H2  TIP3W1967      -6.702  -8.897  13.261  0.00  0.00      WT1   
ATOM   1829  OH2 TIP3W1976      12.802   0.678  -4.464  0.00  0.00      WT1   
ATOM   1830  H1  TIP3W1976      12.953   0.556  -3.527  0.00  0.00      WT1   
ATOM   1831  H2  TIP3W1976      12.603  -0.200  -4.791  0.00  0.00      WT1   
ATOM   1832  OH2 TIP3W1977       1.451  10.111   8.666  0.00  0.00      WT1   
ATOM   1833  H1  TIP3W1977       1.745  10.668   9.387  0.00  0.00      WT1   
ATOM   1834  H2  TIP3W1977       1.680  10.600   7.876  0.00  0.00      WT1   
ATOM   1835  OH2 TIP3W1978       2.109 -20.348  -3.321  0.00  0.00      WT1   
ATOM   1836  H1  TIP3W1978       2.017 -21.201  -2.896  0.00  0.00      WT1   
ATOM   1837  H2  TIP3W1978       2.334 -19.749  -2.610  0.00  0.00      WT1   
ATOM   1838  OH2 TIP3W1979     -15.301   1.001   7.004  0.00  0.00      WT1   
ATOM   1839  H1  TIP3W1979     -15.219   0.456   6.221  0.00  0.00      WT1   
ATOM   1840  H2  TIP3W1979     -15.825   1.750   6.721  0.00  0.00      WT1   
ATOM   1841  OH2 TIP3W1980      -1.237   7.028  -4.917  0.00  0.00      WT1   
ATOM   1842  H1  TIP3W1980      -0.761   7.856  -4.849  0.00  0.00      WT1   
ATOM   1843  H2  TIP3W1980      -0.598   6.363  -4.662  0.00  0.00      WT1   
ATOM   1844  OH2 TIP3W1982      -3.070  18.545  13.068  0.00  0.00      WT1   
ATOM   1845  H1  TIP3W1982      -2.532  18.076  13.705  0.00  0.00      WT1   
ATOM   1846  H2  TIP3W1982      -2.440  18.940  12.465  0.00  0.00      WT1   
ATOM   1847  OH2 TIP3W1984      15.415 -17.487  -6.275  0.00  0.00      WT1   
ATOM   1848  H1  TIP3W1984      14.820 -16.919  -5.785  0.00  0.00      WT1   
ATOM   1849  H2  TIP3W1984      15.185 -18.373  -5.995  0.00  0.00      WT1   
ATOM   1850  OH2 TIP3W1986      10.500   4.831   7.476  0.00  0.00      WT1   
ATOM   1851  H1  TIP3W1986       9.825   4.586   6.843  0.00  0.00      WT1   
ATOM   1852  H2  TIP3W1986      10.538   5.787   7.428  0.00  0.00      WT1   
ATOM   1853  OH2 TIP3W1987      19.408   0.966   7.685  0.00  0.00      WT1   
ATOM   1854  H1  TIP3W1987      20.358   1.053   7.611  0.00  0.00      WT1   
ATOM   1855  H2  TIP3W1987      19.280   0.215   8.264  0.00  0.00      WT1   
ATOM   1856  OH2 TIP3W1988      -6.725   7.691 -12.279  0.00  0.00      WT1   
ATOM   1857  H1  TIP3W1988      -6.322   7.063 -12.879  0.00  0.00      WT1   
ATOM   1858  H2  TIP3W1988      -6.805   7.216 -11.452  0.00  0.00      WT1   
ATOM   1859  OH2 TIP3W1989       9.050   4.200  18.892  0.00  0.00      WT1   
ATOM   1860  H1  TIP3W1989       8.419   4.321  19.601  0.00  0.00      WT1   
ATOM   1861  H2  TIP3W1989       8.728   4.760  18.186  0.00  0.00      WT1   
ATOM   1862  OH2 TIP3W1993      -9.627   9.613  18.689  0.00  0.00      WT1   
ATOM   1863  H1  TIP3W1993      -9.612   9.678  17.735  0.00  0.00      WT1   
ATOM   1864  H2  TIP3W1993      -9.180   8.789  18.882  0.00  0.00      WT1   
ATOM   1865  OH2 TIP3W1998     -18.610  16.821 -16.212  0.00  0.00      WT1   
ATOM   1866  H1  TIP3W1998     -19.251  16.392 -16.779  0.00  0.00      WT1   
ATOM   1867  H2  TIP3W1998     -19.130  17.197 -15.503  0.00  0.00      WT1   
ATOM   1868  OH2 TIP3W2000      -1.919  -9.763  10.009  0.00  0.00      WT1   
ATOM   1869  H1  TIP3W2000      -1.495  -9.368  10.771  0.00  0.00      WT1   
ATOM   1870  H2  TIP3W2000      -2.105  -9.025   9.428  0.00  0.00      WT1   
ATOM   1871  OH2 TIP3W2002      10.243  -9.653 -17.706  0.00  0.00      WT1   
ATOM   1872  H1  TIP3W2002       9.849  -9.160 -16.986  0.00  0.00      WT1   
ATOM   1873  H2  TIP3W2002      11.184  -9.512 -17.606  0.00  0.00      WT1   
ATOM   1874  OH2 TIP3W2003      17.595  11.185  13.130  0.00  0.00      WT1   
ATOM   1875  H1  TIP3W2003      17.829  10.472  13.724  0.00  0.00      WT1   
ATOM   1876  H2  TIP3W2003      18.226  11.877  13.326  0.00  0.00      WT1   
ATOM   1877  OH2 TIP3W2009     -10.461  -5.380 -14.668  0.00  0.00      WT1   
ATOM   1878  H1  TIP3W2009     -10.206  -5.006 -15.511  0.00  0.00      WT1   
ATOM   1879  H2  TIP3W2009     -11.191  -5.964 -14.875  0.00  0.00      WT1   
ATOM   1880  OH2 TIP3W2014     -17.851   4.074  -9.944  0.00  0.00      WT1   
ATOM   1881  H1  TIP3W2014     -18.613   3.709 -10.392  0.00  0.00      WT1   
ATOM   1882  H2  TIP3W2014     -17.945   5.022 -10.043  0.00  0.00      WT1   
ATOM   1883  OH2 TIP3W2016      -3.001  11.988  -5.517  0.00  0.00      WT1   
ATOM   1884  H1  TIP3W2016      -3.727  11.633  -6.031  0.00  0.00      WT1   
ATOM   1885  H2  TIP3W2016      -3.418  12.368  -4.744  0.00  0.00      WT1   
ATOM   1886  OH2 TIP3W2018      14.292  17.537   1.218  0.00  0.00      WT1   
ATOM   1887  H1  TIP3W2018      14.385  18.435   0.900  0.00  0.00      WT1   
ATOM   1888  H2  TIP3W2018      14.052  17.031   0.442  0.00  0.00      WT1   
ATOM   1889  OH2 TIP3W2021      18.126  19.074 -18.754  0.00  0.00      WT1   
ATOM   1890  H1  TIP3W2021      18.989  19.364 -19.047  0.00  0.00      WT1   
ATOM   1891  H2  TIP3W2021      17.967  19.569 -17.950  0.00  0.00      WT1   
ATOM   1892  OH2 TIP3W2022       6.311  -4.187   4.786  0.00  0.00      WT1   
ATOM   1893  H1  TIP3W2022       6.453  -5.122   4.930  0.00  0.00      WT1   
ATOM   1894  H2  TIP3W2022       5.652  -3.942   5.436  0.00  0.00      WT1   
ATOM   1895  OH2 TIP3W2025     -16.927  -3.056  11.439  0.00  0.00      WT1   
ATOM   1896  H1  TIP3W2025     -16.686  -3.394  12.301  0.00  0.00      WT1   
ATOM   1897  H2  TIP3W2025     -16.546  -3.680  10.821  0.00  0.00      WT1   
ATOM   1898  OH2 TIP3W2026      -9.077  12.184 -19.430  0.00  0.00      WT1   
ATOM   1899  H1  TIP3W2026      -9.209  11.897 -18.527  0.00  0.00      WT1   
ATOM   1900  H2  TIP3W2026      -9.280  11.412 -19.959  0.00  0.00      WT1   
ATOM   1901  OH2 TIP3W2029       9.408   1.374  18.978  0.00  0.00      WT1   
ATOM   1902  H1  TIP3W2029       9.432   2.290  18.703  0.00  0.00      WT1   
ATOM   1903  H2  TIP3W2029       9.256   1.410  19.922  0.00  0.00      WT1   
ATOM   1904  OH2 TIP3W2031     -13.709  -0.755  -9.397  0.00  0.00      WT1   
ATOM   1905  H1  TIP3W2031     -13.429  -0.648  -8.488  0.00  0.00      WT1   
ATOM   1906  H2  TIP3W2031     -13.351  -1.604  -9.659  0.00  0.00      WT1   
ATOM   1907  OH2 TIP3W2037      -1.511  -1.409 -17.591  0.00  0.00      WT1   
ATOM   1908  H1  TIP3W2037      -2.159  -0.902 -17.102  0.00  0.00      WT1   
ATOM   1909  H2  TIP3W2037      -1.879  -2.291 -17.633  0.00  0.00      WT1   
ATOM   1910  OH2 TIP3W2038      -5.351  -4.353  10.702  0.00  0.00      WT1   
ATOM   1911  H1  TIP3W2038      -6.280  -4.243  10.501  0.00  0.00      WT1   
ATOM   1912  H2  TIP3W2038      -5.134  -5.223  10.369  0.00  0.00      WT1   
ATOM   1913  OH2 TIP3W2039     -11.071   0.314 -13.960  0.00  0.00      WT1   
ATOM   1914  H1  TIP3W2039     -11.074   0.508 -14.897  0.00  0.00      WT1   
ATOM   1915  H2  TIP3W2039     -11.699   0.933 -13.585  0.00  0.00      WT1   
ATOM   1916  OH2 TIP3W2040      15.631 -14.301   5.926  0.00  0.00      WT1   
ATOM   1917  H1  TIP3W2040      16.113 -14.109   6.730  0.00  0.00      WT1   
ATOM   1918  H2  TIP3W2040      16.196 -14.906   5.446  0.00  0.00      WT1   
ATOM   1919  OH2 TIP3W2042      -8.961  15.043 -15.572  0.00  0.00      WT1   
ATOM   1920  H1  TIP3W2042      -9.526  14.914 -16.334  0.00  0.00      WT1   
ATOM   1921  H2  TIP3W2042      -9.049  14.233 -15.069  0.00  0.00      WT1   
ATOM   1922  OH2 TIP3W2043      14.074  -4.853  11.600  0.00  0.00      WT1   
ATOM   1923  H1  TIP3W2043      13.359  -5.289  11.136  0.00  0.00      WT1   
ATOM   1924  H2  TIP3W2043      14.853  -5.049  11.079  0.00  0.00      WT1   
ATOM   1925  OH2 TIP3W2044      17.059  -4.152   6.168  0.00  0.00      WT1   
ATOM   1926  H1  TIP3W2044      17.239  -4.915   6.717  0.00  0.00      WT1   
ATOM   1927  H2  TIP3W2044      17.362  -4.406   5.296  0.00  0.00      WT1   
ATOM   1928  OH2 TIP3W2045      -6.166  18.926 -12.150  0.00  0.00      WT1   
ATOM   1929  H1  TIP3W2045      -5.592  18.502 -12.788  0.00  0.00      WT1   
ATOM   1930  H2  TIP3W2045      -6.931  19.196 -12.657  0.00  0.00      WT1   
ATOM   1931  OH2 TIP3W2061       1.182   2.268  12.398  0.00  0.00      WT1   
ATOM   1932  H1  TIP3W2061       0.838   3.093  12.740  0.00  0.00      WT1   
ATOM   1933  H2  TIP3W2061       2.086   2.237  12.710  0.00  0.00      WT1   
ATOM   1934  OH2 TIP3W2070      -4.441  10.522  -2.994  0.00  0.00      WT1   
ATOM   1935  H1  TIP3W2070      -5.208  10.909  -2.572  0.00  0.00      WT1   
ATOM   1936  H2  TIP3W2070      -3.716  10.720  -2.401  0.00  0.00      WT1   
ATOM   1937  OH2 TIP3W2075       8.302 -10.735 -10.383  0.00  0.00      WT1   
ATOM   1938  H1  TIP3W2075       8.129  -9.816 -10.592  0.00  0.00      WT1   
ATOM   1939  H2  TIP3W2075       7.756 -10.913  -9.617  0.00  0.00      WT1   
ATOM   1940  OH2 TIP3W2079      11.889  -4.503 -11.406  0.00  0.00      WT1   
ATOM   1941  H1  TIP3W2079      11.401  -3.770 -11.782  0.00  0.00      WT1   
ATOM   1942  H2  TIP3W2079      12.413  -4.840 -12.133  0.00  0.00      WT1   
ATOM   1943  OH2 TIP3W2082      12.611 -15.088   6.699  0.00  0.00      WT1   
ATOM   1944  H1  TIP3W2082      11.882 -15.389   6.156  0.00  0.00      WT1   
ATOM   1945  H2  TIP3W2082      13.393 -15.303   6.190  0.00  0.00      WT1   
ATOM   1946  OH2 TIP3W2083      10.396 -13.500  16.688  0.00  0.00      WT1   
ATOM   1947  H1  TIP3W2083      11.166 -13.963  17.018  0.00  0.00      WT1   
ATOM   1948  H2  TIP3W2083      10.753 -12.827  16.107  0.00  0.00      WT1   
ATOM   1949  OH2 TIP3W2084      18.887   0.134 -13.529  0.00  0.00      WT1   
ATOM   1950  H1  TIP3W2084      19.625   0.741 -13.580  0.00  0.00      WT1   
ATOM   1951  H2  TIP3W2084      18.585   0.199 -12.623  0.00  0.00      WT1   
ATOM   1952  OH2 TIP3W2086      -9.756  12.617   5.840  0.00  0.00      WT1   
ATOM   1953  H1  TIP3W2086     -10.123  11.983   6.456  0.00  0.00      WT1   
ATOM   1954  H2  TIP3W2086      -9.474  13.349   6.388  0.00  0.00      WT1   
ATOM   1955  OH2 TIP3W2095       8.844  14.590  -8.531  0.00  0.00      WT1   
ATOM   1956  H1  TIP3W2095       9.097  14.104  -7.746  0.00  0.00      WT1   
ATOM   1957  H2  TIP3W2095       8.145  14.067  -8.923  0.00  0.00      WT1   
ATOM   1958  OH2 TIP3W2103      10.703   1.634  -7.595  0.00  0.00      WT1   
ATOM   1959  H1  TIP3W2103      10.066   1.202  -7.026  0.00  0.00      WT1   
ATOM   1960  H2  TIP3W2103      11.020   2.375  -7.080  0.00  0.00      WT1   
ATOM   1961  OH2 TIP3W2105      -5.292 -11.940   9.272  0.00  0.00      WT1   
ATOM   1962  H1  TIP3W2105      -5.334 -12.850   8.976  0.00  0.00      WT1   
ATOM   1963  H2  TIP3W2105      -5.166 -11.432   8.471  0.00  0.00      WT1   
ATOM   1964  OH2 TIP3W2106       7.839  11.639   3.413  0.00  0.00      WT1   
ATOM   1965  H1  TIP3W2106       7.323  11.736   2.613  0.00  0.00      WT1   
ATOM   1966  H2  TIP3W2106       7.604  10.773   3.747  0.00  0.00      WT1   
ATOM   1967  OH2 TIP3W2116     -13.058   5.018  -4.008  0.00  0.00      WT1   
ATOM   1968  H1  TIP3W2116     -12.744   5.921  -4.051  0.00  0.00      WT1   
ATOM   1969  H2  TIP3W2116     -13.292   4.802  -4.911  0.00  0.00      WT1   
ATOM   1970  OH2 TIP3W2123     -16.260  11.725  -1.471  0.00  0.00      WT1   
ATOM   1971  H1  TIP3W2123     -16.031  11.355  -2.323  0.00  0.00      WT1   
ATOM   1972  H2  TIP3W2123     -15.481  12.213  -1.204  0.00  0.00      WT1   
ATOM   1973  OH2 TIP3W2127      11.421  -3.000  18.911  0.00  0.00      WT1   
ATOM   1974  H1  TIP3W2127      10.466  -2.934  18.904  0.00  0.00      WT1   
ATOM   1975  H2  TIP3W2127      11.677  -2.677  19.774  0.00  0.00      WT1   
ATOM   1976  OH2 TIP3W2133      11.373 -13.111   8.365  0.00  0.00      WT1   
ATOM   1977  H1  TIP3W2133      10.763 -12.548   7.889  0.00  0.00      WT1   
ATOM   1978  H2  TIP3W2133      11.747 -13.682   7.694  0.00  0.00      WT1   
ATOM   1979  OH2 TIP3W2135       9.103  -7.411  -4.971  0.00  0.00      WT1   
ATOM   1980  H1  TIP3W2135       8.695  -7.163  -5.801  0.00  0.00      WT1   
ATOM   1981  H2  TIP3W2135       9.378  -8.319  -5.102  0.00  0.00      WT1   
ATOM   1982  OH2 TIP3W2147       6.990  14.127  14.487  0.00  0.00      WT1   
ATOM   1983  H1  TIP3W2147       6.613  13.913  13.634  0.00  0.00      WT1   
ATOM   1984  H2  TIP3W2147       6.459  13.637  15.115  0.00  0.00      WT1   
ATOM   1985  OH2 TIP3W2151      -8.686   8.505 -16.786  0.00  0.00      WT1   
ATOM   1986  H1  TIP3W2151      -8.853   8.732 -15.871  0.00  0.00      WT1   
ATOM   1987  H2  TIP3W2151      -7.751   8.302 -16.816  0.00  0.00      WT1   
ATOM   1988  OH2 TIP3W2155     -13.924  -3.189  -3.486  0.00  0.00      WT1   
ATOM   1989  H1  TIP3W2155     -14.804  -3.561  -3.431  0.00  0.00      WT1   
ATOM   1990  H2  TIP3W2155     -13.583  -3.246  -2.594  0.00  0.00      WT1   
ATOM   1991  OH2 TIP3W2163       6.400  15.263   4.878  0.00  0.00      WT1   
ATOM   1992  H1  TIP3W2163       6.767  16.144   4.944  0.00  0.00      WT1   
ATOM   1993  H2  TIP3W2163       5.459  15.401   4.772  0.00  0.00      WT1   
ATOM   1994  OH2 TIP3W2165      12.728   1.548  -1.627  0.00  0.00      WT1   
ATOM   1995  H1  TIP3W2165      11.803   1.456  -1.399  0.00  0.00      WT1   
ATOM   1996  H2  TIP3W2165      12.818   2.460  -1.901  0.00  0.00      WT1   
ATOM   1997  OH2 TIP3W2167     -10.482  -6.510  -8.825  0.00  0.00      WT1   
ATOM   1998  H1  TIP3W2167     -11.417  -6.582  -8.634  0.00  0.00      WT1   
ATOM   1999  H2  TIP3W2167     -10.053  -6.956  -8.095  0.00  0.00      WT1   
ATOM   2000  OH2 TIP3W2172      -9.393 -11.071  -2.281  0.00  0.00      WT1   
ATOM   2001  H1  TIP3W2172      -8.562 -11.543  -2.327  0.00  0.00      WT1   
ATOM   2002  H2  TIP3W2172      -9.158 -10.205  -1.947  0.00  0.00      WT1   
ATOM   2003  OH2 TIP3W2185     -11.363 -10.523 -10.064  0.00  0.00      WT1   
ATOM   2004  H1  TIP3W2185     -10.498 -10.933 -10.083  0.00  0.00      WT1   
ATOM   2005  H2  TIP3W2185     -11.956 -11.202 -10.386  0.00  0.00      WT1   
ATOM   2006  OH2 TIP3W2186      -3.633 -20.466  10.340  0.00  0.00      WT1   
ATOM   2007  H1  TIP3W2186      -3.554 -20.444   9.386  0.00  0.00      WT1   
ATOM   2008  H2  TIP3W2186      -2.848 -20.020  10.657  0.00  0.00      WT1   
ATOM   2009  OH2 TIP3W2187     -20.222 -14.383   5.475  0.00  0.00      WT1   
ATOM   2010  H1  TIP3W2187     -21.097 -14.146   5.166  0.00  0.00      WT1   
ATOM   2011  H2  TIP3W2187     -19.959 -15.112   4.913  0.00  0.00      WT1   
ATOM   2012  OH2 TIP3W2195      -5.688  -5.822  16.107  0.00  0.00      WT1   
ATOM   2013  H1  TIP3W2195      -5.272  -5.007  16.385  0.00  0.00      WT1   
ATOM   2014  H2  TIP3W2195      -5.965  -5.655  15.206  0.00  0.00      WT1   
ATOM   2015  OH2 TIP3W2197     -19.693  -2.766  14.254  0.00  0.00      WT1   
ATOM   2016  H1  TIP3W2197     -20.559  -3.131  14.073  0.00  0.00      WT1   
ATOM   2017  H2  TIP3W2197     -19.866  -1.992  14.790  0.00  0.00      WT1   
ATOM   2018  OH2 TIP3W2208     -19.671  16.218 -10.019  0.00  0.00      WT1   
ATOM   2019  H1  TIP3W2208     -20.028  15.385  -9.710  0.00  0.00      WT1   
ATOM   2020  H2  TIP3W2208     -20.424  16.679 -10.389  0.00  0.00      WT1   
ATOM   2021  OH2 TIP3W2211     -13.380 -19.976   1.809  0.00  0.00      WT1   
ATOM   2022  H1  TIP3W2211     -12.637 -19.605   2.286  0.00  0.00      WT1   
ATOM   2023  H2  TIP3W2211     -13.343 -19.561   0.947  0.00  0.00      WT1   
ATOM   2024  OH2 TIP3W2212      18.089 -16.877  -6.786  0.00  0.00      WT1   
ATOM   2025  H1  TIP3W2212      18.112 -15.928  -6.665  0.00  0.00      WT1   
ATOM   2026  H2  TIP3W2212      17.157 -17.094  -6.796  0.00  0.00      WT1   
ATOM   2027  OH2 TIP3W2213       8.784   3.991  -4.651  0.00  0.00      WT1   
ATOM   2028  H1  TIP3W2213       8.624   3.739  -3.742  0.00  0.00      WT1   
ATOM   2029  H2  TIP3W2213       8.054   3.609  -5.139  0.00  0.00      WT1   
ATOM   2030  OH2 TIP3W2217      -7.164   0.847  18.286  0.00  0.00      WT1   
ATOM   2031  H1  TIP3W2217      -6.340   1.285  18.498  0.00  0.00      WT1   
ATOM   2032  H2  TIP3W2217      -7.637   1.474  17.739  0.00  0.00      WT1   
ATOM   2033  OH2 TIP3W2219     -17.301  10.715  14.122  0.00  0.00      WT1   
ATOM   2034  H1  TIP3W2219     -17.821  11.395  13.694  0.00  0.00      WT1   
ATOM   2035  H2  TIP3W2219     -16.938  10.201  13.400  0.00  0.00      WT1   
ATOM   2036  OH2 TIP3W2227      -2.607   0.347 -19.789  0.00  0.00      WT1   
ATOM   2037  H1  TIP3W2227      -2.431   0.328 -18.848  0.00  0.00      WT1   
ATOM   2038  H2  TIP3W2227      -2.490   1.265 -20.036  0.00  0.00      WT1   
ATOM   2039  OH2 TIP3W2229      -1.824  12.120  -7.940  0.00  0.00      WT1   
ATOM   2040  H1  TIP3W2229      -2.175  11.941  -7.067  0.00  0.00      WT1   
ATOM   2041  H2  TIP3W2229      -2.315  11.538  -8.520  0.00  0.00      WT1   
ATOM   2042  OH2 TIP3W2231     -10.860  -6.467  11.951  0.00  0.00      WT1   
ATOM   2043  H1  TIP3W2231     -10.439  -5.617  12.073  0.00  0.00      WT1   
ATOM   2044  H2  TIP3W2231     -11.791  -6.263  11.862  0.00  0.00      WT1   
ATOM   2045  OH2 TIP3W2232      -5.466  -1.430  13.037  0.00  0.00      WT1   
ATOM   2046  H1  TIP3W2232      -4.682  -0.929  12.813  0.00  0.00      WT1   
ATOM   2047  H2  TIP3W2232      -5.147  -2.137  13.599  0.00  0.00      WT1   
ATOM   2048  OH2 TIP3W2234       3.787  -2.035   4.409  0.00  0.00      WT1   
ATOM   2049  H1  TIP3W2234       4.666  -1.663   4.485  0.00  0.00      WT1   
ATOM   2050  H2  TIP3W2234       3.217  -1.279   4.272  0.00  0.00      WT1   
ATOM   2051  OH2 TIP3W2235      17.400   0.049 -15.853  0.00  0.00      WT1   
ATOM   2052  H1  TIP3W2235      17.854   0.019 -15.011  0.00  0.00      WT1   
ATOM   2053  H2  TIP3W2235      17.479   0.960 -16.136  0.00  0.00      WT1   
ATOM   2054  OH2 TIP3W2236       4.850  19.024  -7.180  0.00  0.00      WT1   
ATOM   2055  H1  TIP3W2236       4.818  19.599  -6.416  0.00  0.00      WT1   
ATOM   2056  H2  TIP3W2236       5.407  19.487  -7.806  0.00  0.00      WT1   
ATOM   2057  OH2 TIP3W2237      -0.103  -1.829  -1.970  0.00  0.00      WT1   
ATOM   2058  H1  TIP3W2237      -1.047  -1.830  -1.813  0.00  0.00      WT1   
ATOM   2059  H2  TIP3W2237      -0.013  -1.571  -2.888  0.00  0.00      WT1   
ATOM   2060  OH2 TIP3W2240      -9.661 -20.420  18.868  0.00  0.00      WT1   
ATOM   2061  H1  TIP3W2240      -8.736 -20.187  18.939  0.00  0.00      WT1   
ATOM   2062  H2  TIP3W2240     -10.117 -19.753  19.382  0.00  0.00      WT1   
ATOM   2063  OH2 TIP3W2244      -8.470   2.263  -7.138  0.00  0.00      WT1   
ATOM   2064  H1  TIP3W2244      -8.785   1.416  -6.822  0.00  0.00      WT1   
ATOM   2065  H2  TIP3W2244      -8.797   2.895  -6.498  0.00  0.00      WT1   
ATOM   2066  OH2 TIP3W2250       3.589  17.637 -18.675  0.00  0.00      WT1   
ATOM   2067  H1  TIP3W2250       3.693  18.019 -19.546  0.00  0.00      WT1   
ATOM   2068  H2  TIP3W2250       4.124  16.843 -18.695  0.00  0.00      WT1   
ATOM   2069  OH2 TIP3W2251      -8.252  -7.494  -4.291  0.00  0.00      WT1   
ATOM   2070  H1  TIP3W2251      -8.059  -6.694  -3.802  0.00  0.00      WT1   
ATOM   2071  H2  TIP3W2251      -9.014  -7.869  -3.848  0.00  0.00      WT1   
ATOM   2072  OH2 TIP3W2253     -14.508   5.469  10.260  0.00  0.00      WT1   
ATOM   2073  H1  TIP3W2253     -14.903   6.215   9.809  0.00  0.00      WT1   
ATOM   2074  H2  TIP3W2253     -14.864   5.509  11.148  0.00  0.00      WT1   
ATOM   2075  OH2 TIP3W2254      13.746   1.223   9.426  0.00  0.00      WT1   
ATOM   2076  H1  TIP3W2254      13.475   2.124   9.601  0.00  0.00      WT1   
ATOM   2077  H2  TIP3W2254      14.458   1.306   8.791  0.00  0.00      WT1   
ATOM   2078  OH2 TIP3W2256       0.055 -18.344  -7.264  0.00  0.00      WT1   
ATOM   2079  H1  TIP3W2256       0.227 -17.752  -7.996  0.00  0.00      WT1   
ATOM   2080  H2  TIP3W2256      -0.811 -18.708  -7.448  0.00  0.00      WT1   
ATOM   2081  OH2 TIP3W2257      17.282  11.703  -8.071  0.00  0.00      WT1   
ATOM   2082  H1  TIP3W2257      17.505  10.773  -8.072  0.00  0.00      WT1   
ATOM   2083  H2  TIP3W2257      16.348  11.726  -7.867  0.00  0.00      WT1   
ATOM   2084  OH2 TIP3W2258     -19.461  -7.991  10.335  0.00  0.00      WT1   
ATOM   2085  H1  TIP3W2258     -20.055  -7.305  10.638  0.00  0.00      WT1   
ATOM   2086  H2  TIP3W2258     -19.954  -8.452   9.656  0.00  0.00      WT1   
ATOM   2087  OH2 TIP3W2261       5.948  -8.083  17.299  0.00  0.00      WT1   
ATOM   2088  H1  TIP3W2261       5.636  -8.948  17.032  0.00  0.00      WT1   
ATOM   2089  H2  TIP3W2261       6.885  -8.203  17.452  0.00  0.00      WT1   
ATOM   2090  OH2 TIP3W2269      -2.165   2.992   7.667  0.00  0.00      WT1   
ATOM   2091  H1  TIP3W2269      -2.987   3.030   7.178  0.00  0.00      WT1   
ATOM   2092  H2  TIP3W2269      -2.399   3.273   8.551  0.00  0.00      WT1   
ATOM   2093  OH2 TIP3W2270      10.089   5.041 -17.531  0.00  0.00      WT1   
ATOM   2094  H1  TIP3W2270      10.044   5.996 -17.495  0.00  0.00      WT1   
ATOM   2095  H2  TIP3W2270       9.259   4.775 -17.926  0.00  0.00      WT1   
ATOM   2096  OH2 TIP3W2271      16.151  -8.631  16.631  0.00  0.00      WT1   
ATOM   2097  H1  TIP3W2271      16.183  -9.123  15.811  0.00  0.00      WT1   
ATOM   2098  H2  TIP3W2271      16.858  -8.999  17.160  0.00  0.00      WT1   
ATOM   2099  OH2 TIP3W2272      12.550   9.687   7.925  0.00  0.00      WT1   
ATOM   2100  H1  TIP3W2272      11.973   9.019   7.556  0.00  0.00      WT1   
ATOM   2101  H2  TIP3W2272      11.981  10.210   8.490  0.00  0.00      WT1   
ATOM   2102  OH2 TIP3W2273      -6.987   4.657 -13.873  0.00  0.00      WT1   
ATOM   2103  H1  TIP3W2273      -7.000   4.060 -13.125  0.00  0.00      WT1   
ATOM   2104  H2  TIP3W2273      -7.193   4.103 -14.626  0.00  0.00      WT1   
ATOM   2105  OH2 TIP3W2274      -7.445 -11.733 -12.112  0.00  0.00      WT1   
ATOM   2106  H1  TIP3W2274      -8.000 -10.991 -12.351  0.00  0.00      WT1   
ATOM   2107  H2  TIP3W2274      -7.913 -12.161 -11.394  0.00  0.00      WT1   
ATOM   2108  OH2 TIP3W2275       9.044 -14.821  12.702  0.00  0.00      WT1   
ATOM   2109  H1  TIP3W2275       9.813 -15.386  12.777  0.00  0.00      WT1   
ATOM   2110  H2  TIP3W2275       8.700 -14.765  13.594  0.00  0.00      WT1   
ATOM   2111  OH2 TIP3W2276       3.353  10.025   0.017  0.00  0.00      WT1   
ATOM   2112  H1  TIP3W2276       3.515   9.648   0.882  0.00  0.00      WT1   
ATOM   2113  H2  TIP3W2276       4.197  10.391  -0.247  0.00  0.00      WT1   
ATOM   2114  OH2 TIP3W2277     -20.370  16.871  18.562  0.00  0.00      WT1   
ATOM   2115  H1  TIP3W2277     -21.191  16.400  18.422  0.00  0.00      WT1   
ATOM   2116  H2  TIP3W2277     -20.413  17.613  17.958  0.00  0.00      WT1   
ATOM   2117  OH2 TIP3W2278      13.247  -2.350 -18.527  0.00  0.00      WT1   
ATOM   2118  H1  TIP3W2278      13.225  -1.489 -18.110  0.00  0.00      WT1   
ATOM   2119  H2  TIP3W2278      13.820  -2.235 -19.285  0.00  0.00      WT1   
ATOM   2120  OH2 TIP3W2280       7.529  17.730   5.691  0.00  0.00      WT1   
ATOM   2121  H1  TIP3W2280       6.980  18.258   6.271  0.00  0.00      WT1   
ATOM   2122  H2  TIP3W2280       8.376  17.688   6.134  0.00  0.00      WT1   
ATOM   2123  OH2 TIP3W2281       6.283   2.411 -12.396  0.00  0.00      WT1   
ATOM   2124  H1  TIP3W2281       6.323   3.279 -11.995  0.00  0.00      WT1   
ATOM   2125  H2  TIP3W2281       6.590   1.816 -11.711  0.00  0.00      WT1   
ATOM   2126  OH2 TIP3W2283      18.374  -8.913 -13.567  0.00  0.00      WT1   
ATOM   2127  H1  TIP3W2283      17.898  -9.726 -13.395  0.00  0.00      WT1   
ATOM   2128  H2  TIP3W2283      18.358  -8.444 -12.732  0.00  0.00      WT1   
ATOM   2129  OH2 TIP3W2284     -18.384  11.787   0.139  0.00  0.00      WT1   
ATOM   2130  H1  TIP3W2284     -19.106  11.762  -0.490  0.00  0.00      WT1   
ATOM   2131  H2  TIP3W2284     -17.595  11.805  -0.403  0.00  0.00      WT1   
ATOM   2132  OH2 TIP3W2286     -20.207   2.996 -10.936  0.00  0.00      WT1   
ATOM   2133  H1  TIP3W2286     -20.437   2.929 -10.009  0.00  0.00      WT1   
ATOM   2134  H2  TIP3W2286     -20.936   3.476 -11.329  0.00  0.00      WT1   
ATOM   2135  OH2 TIP3W2288       0.410 -10.791  -5.472  0.00  0.00      WT1   
ATOM   2136  H1  TIP3W2288      -0.249 -10.330  -5.991  0.00  0.00      WT1   
ATOM   2137  H2  TIP3W2288      -0.083 -11.185  -4.752  0.00  0.00      WT1   
ATOM   2138  OH2 TIP3W2290       1.985   6.336   3.627  0.00  0.00      WT1   
ATOM   2139  H1  TIP3W2290       1.774   6.999   2.970  0.00  0.00      WT1   
ATOM   2140  H2  TIP3W2290       1.151   5.899   3.802  0.00  0.00      WT1   
ATOM   2141  OH2 TIP3W2292      13.874  17.748  -4.094  0.00  0.00      WT1   
ATOM   2142  H1  TIP3W2292      14.632  17.970  -3.552  0.00  0.00      WT1   
ATOM   2143  H2  TIP3W2292      14.038  16.849  -4.379  0.00  0.00      WT1   
ATOM   2144  OH2 TIP3W2293      -7.735   2.942 -15.910  0.00  0.00      WT1   
ATOM   2145  H1  TIP3W2293      -8.538   3.243 -16.333  0.00  0.00      WT1   
ATOM   2146  H2  TIP3W2293      -7.068   2.993 -16.595  0.00  0.00      WT1   
ATOM   2147  OH2 TIP3W2294       2.447 -13.692  16.902  0.00  0.00      WT1   
ATOM   2148  H1  TIP3W2294       3.278 -14.027  17.241  0.00  0.00      WT1   
ATOM   2149  H2  TIP3W2294       1.811 -14.378  17.104  0.00  0.00      WT1   
ATOM   2150  OH2 TIP3W2295      -3.194  17.399 -17.328  0.00  0.00      WT1   
ATOM   2151  H1  TIP3W2295      -3.848  16.857 -17.769  0.00  0.00      WT1   
ATOM   2152  H2  TIP3W2295      -2.561  16.773 -16.977  0.00  0.00      WT1   
ATOM   2153  OH2 TIP3W2296       3.537 -14.327   1.043  0.00  0.00      WT1   
ATOM   2154  H1  TIP3W2296       3.824 -13.492   1.413  0.00  0.00      WT1   
ATOM   2155  H2  TIP3W2296       4.256 -14.931   1.227  0.00  0.00      WT1   
ATOM   2156  OH2 TIP3W2297     -11.385  11.754 -16.926  0.00  0.00      WT1   
ATOM   2157  H1  TIP3W2297     -12.280  11.717 -16.588  0.00  0.00      WT1   
ATOM   2158  H2  TIP3W2297     -10.876  11.222 -16.314  0.00  0.00      WT1   
ATOM   2159  OH2 TIP3W2298      -5.293  -2.366   0.441  0.00  0.00      WT1   
ATOM   2160  H1  TIP3W2298      -5.523  -2.206   1.356  0.00  0.00      WT1   
ATOM   2161  H2  TIP3W2298      -4.336  -2.384   0.434  0.00  0.00      WT1   
ATOM   2162  OH2 TIP3W2299     -20.623 -15.338  11.790  0.00  0.00      WT1   
ATOM   2163  H1  TIP3W2299     -20.026 -16.083  11.857  0.00  0.00      WT1   
ATOM   2164  H2  TIP3W2299     -20.724 -15.194  10.849  0.00  0.00      WT1   
ATOM   2165  OH2 TIP3W2301      18.236  19.179   2.143  0.00  0.00      WT1   
ATOM   2166  H1  TIP3W2301      18.994  18.905   1.626  0.00  0.00      WT1   
ATOM   2167  H2  TIP3W2301      17.792  18.362   2.369  0.00  0.00      WT1   
ATOM   2168  OH2 TIP3W2302      -0.645   8.247  -1.794  0.00  0.00      WT1   
ATOM   2169  H1  TIP3W2302      -0.052   7.992  -1.087  0.00  0.00      WT1   
ATOM   2170  H2  TIP3W2302      -0.102   8.764  -2.388  0.00  0.00      WT1   
ATOM   2171  OH2 TIP3W2309      -5.968 -18.357  11.440  0.00  0.00      WT1   
ATOM   2172  H1  TIP3W2309      -5.134 -18.143  11.022  0.00  0.00      WT1   
ATOM   2173  H2  TIP3W2309      -6.241 -17.542  11.862  0.00  0.00      WT1   
ATOM   2174  OH2 TIP3W2311      14.642   1.386   2.639  0.00  0.00      WT1   
ATOM   2175  H1  TIP3W2311      14.907   1.205   1.738  0.00  0.00      WT1   
ATOM   2176  H2  TIP3W2311      14.008   0.700   2.846  0.00  0.00      WT1   
ATOM   2177  OH2 TIP3W2313     -19.303  -2.477 -19.199  0.00  0.00      WT1   
ATOM   2178  H1  TIP3W2313     -19.752  -1.652 -19.016  0.00  0.00      WT1   
ATOM   2179  H2  TIP3W2313     -18.416  -2.348 -18.864  0.00  0.00      WT1   
ATOM   2180  OH2 TIP3W2316       4.600   6.093   1.230  0.00  0.00      WT1   
ATOM   2181  H1  TIP3W2316       4.410   6.995   1.488  0.00  0.00      WT1   
ATOM   2182  H2  TIP3W2316       3.944   5.890   0.563  0.00  0.00      WT1   
ATOM   2183  OH2 TIP3W2317      17.863 -11.500   7.427  0.00  0.00      WT1   
ATOM   2184  H1  TIP3W2317      17.559 -11.488   6.519  0.00  0.00      WT1   
ATOM   2185  H2  TIP3W2317      17.948 -12.429   7.640  0.00  0.00      WT1   
ATOM   2186  OH2 TIP3W2318      -6.871  15.803  -3.035  0.00  0.00      WT1   
ATOM   2187  H1  TIP3W2318      -7.395  16.140  -2.309  0.00  0.00      WT1   
ATOM   2188  H2  TIP3W2318      -7.175  14.902  -3.152  0.00  0.00      WT1   
ATOM   2189  OH2 TIP3W2321       9.539  13.324  12.072  0.00  0.00      WT1   
ATOM   2190  H1  TIP3W2321       9.120  14.137  12.356  0.00  0.00      WT1   
ATOM   2191  H2  TIP3W2321      10.251  13.191  12.697  0.00  0.00      WT1   
ATOM   2192  OH2 TIP3W2322      14.527  -3.646   1.915  0.00  0.00      WT1   
ATOM   2193  H1  TIP3W2322      13.795  -4.225   1.703  0.00  0.00      WT1   
ATOM   2194  H2  TIP3W2322      14.137  -2.954   2.450  0.00  0.00      WT1   
ATOM   2195  OH2 TIP3W2324       2.861  18.685   7.382  0.00  0.00      WT1   
ATOM   2196  H1  TIP3W2324       3.095  17.943   7.939  0.00  0.00      WT1   
ATOM   2197  H2  TIP3W2324       3.692  18.973   7.004  0.00  0.00      WT1   
ATOM   2198  OH2 TIP3W2325      -7.288  10.196  -8.605  0.00  0.00      WT1   
ATOM   2199  H1  TIP3W2325      -7.113  11.035  -9.031  0.00  0.00      WT1   
ATOM   2200  H2  TIP3W2325      -7.925   9.765  -9.175  0.00  0.00      WT1   
ATOM   2201  OH2 TIP3W2326     -14.421   9.041 -16.916  0.00  0.00      WT1   
ATOM   2202  H1  TIP3W2326     -14.639   8.467 -17.650  0.00  0.00      WT1   
ATOM   2203  H2  TIP3W2326     -13.949   9.772 -17.316  0.00  0.00      WT1   
ATOM   2204  OH2 TIP3W2327       3.207   4.981   9.640  0.00  0.00      WT1   
ATOM   2205  H1  TIP3W2327       3.015   5.891   9.417  0.00  0.00      WT1   
ATOM   2206  H2  TIP3W2327       2.376   4.522   9.517  0.00  0.00      WT1   
ATOM   2207  OH2 TIP3W2329     -19.699  10.647 -17.298  0.00  0.00      WT1   
ATOM   2208  H1  TIP3W2329     -19.673  11.533 -17.657  0.00  0.00      WT1   
ATOM   2209  H2  TIP3W2329     -18.779  10.411 -17.176  0.00  0.00      WT1   
ATOM   2210  OH2 TIP3W2331       4.294 -18.370  -7.313  0.00  0.00      WT1   
ATOM   2211  H1  TIP3W2331       4.989 -18.767  -6.788  0.00  0.00      WT1   
ATOM   2212  H2  TIP3W2331       3.500 -18.839  -7.055  0.00  0.00      WT1   
ATOM   2213  OH2 TIP3W2332     -11.502 -10.168 -19.067  0.00  0.00      WT1   
ATOM   2214  H1  TIP3W2332     -11.882  -9.827 -19.876  0.00  0.00      WT1   
ATOM   2215  H2  TIP3W2332     -11.015 -10.946 -19.339  0.00  0.00      WT1   
ATOM   2216  OH2 TIP3W2333     -16.996 -12.024  18.245  0.00  0.00      WT1   
ATOM   2217  H1  TIP3W2333     -16.138 -11.936  18.660  0.00  0.00      WT1   
ATOM   2218  H2  TIP3W2333     -17.596 -11.566  18.833  0.00  0.00      WT1   
ATOM   2219  OH2 TIP3W2335       1.093   3.251   4.534  0.00  0.00      WT1   
ATOM   2220  H1  TIP3W2335       0.617   2.424   4.614  0.00  0.00      WT1   
ATOM   2221  H2  TIP3W2335       0.812   3.764   5.292  0.00  0.00      WT1   
ATOM   2222  OH2 TIP3W2336       1.623  -8.672  -8.492  0.00  0.00      WT1   
ATOM   2223  H1  TIP3W2336       2.379  -8.276  -8.059  0.00  0.00      WT1   
ATOM   2224  H2  TIP3W2336       1.982  -9.073  -9.283  0.00  0.00      WT1   
ATOM   2225  OH2 TIP3W2337      16.543  -6.612   7.177  0.00  0.00      WT1   
ATOM   2226  H1  TIP3W2337      15.717  -7.096   7.200  0.00  0.00      WT1   
ATOM   2227  H2  TIP3W2337      16.965  -6.896   6.366  0.00  0.00      WT1   
ATOM   2228  OH2 TIP3W2338      -6.802 -10.130  18.607  0.00  0.00      WT1   
ATOM   2229  H1  TIP3W2338      -6.844  -9.554  17.844  0.00  0.00      WT1   
ATOM   2230  H2  TIP3W2338      -7.554  -9.875  19.141  0.00  0.00      WT1   
ATOM   2231  OH2 TIP3W2340     -15.596  12.307 -17.784  0.00  0.00      WT1   
ATOM   2232  H1  TIP3W2340     -15.290  11.609 -18.362  0.00  0.00      WT1   
ATOM   2233  H2  TIP3W2340     -16.386  11.952 -17.376  0.00  0.00      WT1   
ATOM   2234  OH2 TIP3W2342      -0.609  -8.682  -6.870  0.00  0.00      WT1   
ATOM   2235  H1  TIP3W2342      -0.806  -7.765  -6.677  0.00  0.00      WT1   
ATOM   2236  H2  TIP3W2342       0.292  -8.670  -7.193  0.00  0.00      WT1   
ATOM   2237  OH2 TIP3W2343       6.750   8.127 -13.637  0.00  0.00      WT1   
ATOM   2238  H1  TIP3W2343       5.883   8.108 -13.231  0.00  0.00      WT1   
ATOM   2239  H2  TIP3W2343       7.349   7.871 -12.936  0.00  0.00      WT1   
ATOM   2240  OH2 TIP3W2345       2.784  10.646   6.147  0.00  0.00      WT1   
ATOM   2241  H1  TIP3W2345       3.375  11.316   5.803  0.00  0.00      WT1   
ATOM   2242  H2  TIP3W2345       3.358   9.918   6.386  0.00  0.00      WT1   
ATOM   2243  OH2 TIP3W2346      17.250 -14.420  -9.569  0.00  0.00      WT1   
ATOM   2244  H1  TIP3W2346      16.950 -13.515  -9.482  0.00  0.00      WT1   
ATOM   2245  H2  TIP3W2346      16.813 -14.887  -8.857  0.00  0.00      WT1   
ATOM   2246  OH2 TIP3W2351      12.280 -11.832 -15.571  0.00  0.00      WT1   
ATOM   2247  H1  TIP3W2351      11.394 -12.091 -15.319  0.00  0.00      WT1   
ATOM   2248  H2  TIP3W2351      12.847 -12.254 -14.925  0.00  0.00      WT1   
ATOM   2249  OH2 TIP3W2352      -6.144   0.797  -4.115  0.00  0.00      WT1   
ATOM   2250  H1  TIP3W2352      -5.870   0.290  -4.879  0.00  0.00      WT1   
ATOM   2251  H2  TIP3W2352      -5.847   0.280  -3.366  0.00  0.00      WT1   
ATOM   2252  OH2 TIP3W2354      13.096  14.724   4.193  0.00  0.00      WT1   
ATOM   2253  H1  TIP3W2354      13.642  13.943   4.282  0.00  0.00      WT1   
ATOM   2254  H2  TIP3W2354      12.619  14.592   3.373  0.00  0.00      WT1   
ATOM   2255  OH2 TIP3W2355      18.000 -16.339 -12.407  0.00  0.00      WT1   
ATOM   2256  H1  TIP3W2355      17.204 -15.839 -12.227  0.00  0.00      WT1   
ATOM   2257  H2  TIP3W2355      17.685 -17.168 -12.768  0.00  0.00      WT1   
ATOM   2258  OH2 TIP3W2357     -17.463  20.240   5.681  0.00  0.00      WT1   
ATOM   2259  H1  TIP3W2357     -18.099  19.770   6.221  0.00  0.00      WT1   
ATOM   2260  H2  TIP3W2357     -17.141  19.584   5.063  0.00  0.00      WT1   
ATOM   2261  OH2 TIP3W2358     -11.974  -2.497 -15.781  0.00  0.00      WT1   
ATOM   2262  H1  TIP3W2358     -11.045  -2.615 -15.581  0.00  0.00      WT1   
ATOM   2263  H2  TIP3W2358     -12.381  -2.326 -14.932  0.00  0.00      WT1   
ATOM   2264  OH2 TIP3W2359      15.958 -14.458 -12.011  0.00  0.00      WT1   
ATOM   2265  H1  TIP3W2359      16.424 -14.311 -11.188  0.00  0.00      WT1   
ATOM   2266  H2  TIP3W2359      15.034 -14.348 -11.787  0.00  0.00      WT1   
ATOM   2267  OH2 TIP3W2360     -17.107   9.909 -16.741  0.00  0.00      WT1   
ATOM   2268  H1  TIP3W2360     -16.194   9.675 -16.908  0.00  0.00      WT1   
ATOM   2269  H2  TIP3W2360     -17.327   9.454 -15.928  0.00  0.00      WT1   
ATOM   2270  OH2 TIP3W2361      -2.018  18.955  -0.484  0.00  0.00      WT1   
ATOM   2271  H1  TIP3W2361      -1.914  18.547  -1.344  0.00  0.00      WT1   
ATOM   2272  H2  TIP3W2361      -2.920  18.757  -0.232  0.00  0.00      WT1   
ATOM   2273  OH2 TIP3W2362     -16.817  18.436  -5.058  0.00  0.00      WT1   
ATOM   2274  H1  TIP3W2362     -17.192  18.289  -4.190  0.00  0.00      WT1   
ATOM   2275  H2  TIP3W2362     -16.233  17.690  -5.196  0.00  0.00      WT1   
ATOM   2276  OH2 TIP3W2363      11.037 -16.018  -2.449  0.00  0.00      WT1   
ATOM   2277  H1  TIP3W2363      10.556 -15.313  -2.017  0.00  0.00      WT1   
ATOM   2278  H2  TIP3W2363      11.580 -16.397  -1.758  0.00  0.00      WT1   
ATOM   2279  OH2 TIP3W2364     -15.388   4.874 -10.976  0.00  0.00      WT1   
ATOM   2280  H1  TIP3W2364     -16.090   4.553 -10.410  0.00  0.00      WT1   
ATOM   2281  H2  TIP3W2364     -15.828   5.446 -11.604  0.00  0.00      WT1   
ATOM   2282  OH2 TIP3W2365       0.610   1.345  -1.480  0.00  0.00      WT1   
ATOM   2283  H1  TIP3W2365       1.016   1.021  -2.284  0.00  0.00      WT1   
ATOM   2284  H2  TIP3W2365       0.026   2.045  -1.771  0.00  0.00      WT1   
ATOM   2285  OH2 TIP3W2367       4.218  19.152 -13.626  0.00  0.00      WT1   
ATOM   2286  H1  TIP3W2367       4.581  18.269 -13.558  0.00  0.00      WT1   
ATOM   2287  H2  TIP3W2367       4.243  19.351 -14.562  0.00  0.00      WT1   
ATOM   2288  OH2 TIP3W2376     -17.522   7.772   6.104  0.00  0.00      WT1   
ATOM   2289  H1  TIP3W2376     -16.669   7.409   6.341  0.00  0.00      WT1   
ATOM   2290  H2  TIP3W2376     -17.936   7.087   5.579  0.00  0.00      WT1   
ATOM   2291  OH2 TIP3W2377      12.291  18.609  16.388  0.00  0.00      WT1   
ATOM   2292  H1  TIP3W2377      11.959  19.368  16.867  0.00  0.00      WT1   
ATOM   2293  H2  TIP3W2377      11.597  17.954  16.465  0.00  0.00      WT1   
ATOM   2294  OH2 TIP3W2379     -15.324  -0.103  -2.099  0.00  0.00      WT1   
ATOM   2295  H1  TIP3W2379     -14.555  -0.349  -1.585  0.00  0.00      WT1   
ATOM   2296  H2  TIP3W2379     -16.064  -0.248  -1.509  0.00  0.00      WT1   
ATOM   2297  OH2 TIP3W2380       3.179  -4.668  -1.073  0.00  0.00      WT1   
ATOM   2298  H1  TIP3W2380       3.640  -4.818  -1.899  0.00  0.00      WT1   
ATOM   2299  H2  TIP3W2380       3.876  -4.591  -0.421  0.00  0.00      WT1   
ATOM   2300  OH2 TIP3W2381     -14.951   0.871 -16.227  0.00  0.00      WT1   
ATOM   2301  H1  TIP3W2381     -15.551   1.340 -16.807  0.00  0.00      WT1   
ATOM   2302  H2  TIP3W2381     -15.503   0.233 -15.775  0.00  0.00      WT1   
ATOM   2303  OH2 TIP3W2382       6.783  12.939  -9.942  0.00  0.00      WT1   
ATOM   2304  H1  TIP3W2382       7.225  12.684 -10.752  0.00  0.00      WT1   
ATOM   2305  H2  TIP3W2382       5.850  12.884 -10.150  0.00  0.00      WT1   
ATOM   2306  OH2 TIP3W2383      14.555 -19.930  13.351  0.00  0.00      WT1   
ATOM   2307  H1  TIP3W2383      14.296 -20.241  12.483  0.00  0.00      WT1   
ATOM   2308  H2  TIP3W2383      15.489 -19.736  13.267  0.00  0.00      WT1   
ATOM   2309  OH2 TIP3W2385      10.969  -5.676  -4.136  0.00  0.00      WT1   
ATOM   2310  H1  TIP3W2385      11.103  -5.061  -4.857  0.00  0.00      WT1   
ATOM   2311  H2  TIP3W2385      10.353  -6.322  -4.483  0.00  0.00      WT1   
ATOM   2312  OH2 TIP3W2388       9.001  -5.720 -14.212  0.00  0.00      WT1   
ATOM   2313  H1  TIP3W2388       9.145  -6.155 -13.372  0.00  0.00      WT1   
ATOM   2314  H2  TIP3W2388       8.679  -4.849 -13.979  0.00  0.00      WT1   
ATOM   2315  OH2 TIP3W2397      16.279  18.250  18.918  0.00  0.00      WT1   
ATOM   2316  H1  TIP3W2397      17.100  18.497  19.344  0.00  0.00      WT1   
ATOM   2317  H2  TIP3W2397      16.168  17.323  19.132  0.00  0.00      WT1   
ATOM   2318  OH2 TIP3W2398      -6.618   1.129   7.014  0.00  0.00      WT1   
ATOM   2319  H1  TIP3W2398      -6.467   0.184   7.034  0.00  0.00      WT1   
ATOM   2320  H2  TIP3W2398      -7.303   1.249   6.357  0.00  0.00      WT1   
ATOM   2321  OH2 TIP3W2399      14.873   9.208   6.539  0.00  0.00      WT1   
ATOM   2322  H1  TIP3W2399      14.039   9.445   6.945  0.00  0.00      WT1   
ATOM   2323  H2  TIP3W2399      15.420   8.915   7.268  0.00  0.00      WT1   
ATOM   2324  OH2 TIP3W2400     -13.115  18.341  10.055  0.00  0.00      WT1   
ATOM   2325  H1  TIP3W2400     -13.789  18.104   9.418  0.00  0.00      WT1   
ATOM   2326  H2  TIP3W2400     -13.378  19.204  10.374  0.00  0.00      WT1   
ATOM   2327  OH2 TIP3W2402      -3.323   4.064 -15.099  0.00  0.00      WT1   
ATOM   2328  H1  TIP3W2402      -4.121   3.615 -14.819  0.00  0.00      WT1   
ATOM   2329  H2  TIP3W2402      -3.576   4.524 -15.900  0.00  0.00      WT1   
ATOM   2330  OH2 TIP3W2404       0.750  -4.151 -18.733  0.00  0.00      WT1   
ATOM   2331  H1  TIP3W2404       0.285  -3.422 -19.144  0.00  0.00      WT1   
ATOM   2332  H2  TIP3W2404       1.606  -4.161 -19.161  0.00  0.00      WT1   
ATOM   2333  OH2 TIP3W2405      -3.395  -4.042  17.822  0.00  0.00      WT1   
ATOM   2334  H1  TIP3W2405      -2.446  -4.100  17.713  0.00  0.00      WT1   
ATOM   2335  H2  TIP3W2405      -3.614  -4.765  18.409  0.00  0.00      WT1   
ATOM   2336  OH2 TIP3W2406     -14.964   7.198   6.115  0.00  0.00      WT1   
ATOM   2337  H1  TIP3W2406     -14.210   7.746   5.898  0.00  0.00      WT1   
ATOM   2338  H2  TIP3W2406     -14.881   6.438   5.539  0.00  0.00      WT1   
ATOM   2339  OH2 TIP3W2407      -9.937 -14.588  17.458  0.00  0.00      WT1   
ATOM   2340  H1  TIP3W2407     -10.681 -15.072  17.102  0.00  0.00      WT1   
ATOM   2341  H2  TIP3W2407      -9.457 -14.284  16.687  0.00  0.00      WT1   
ATOM   2342  OH2 TIP3W2416      19.467  -5.492 -11.002  0.00  0.00      WT1   
ATOM   2343  H1  TIP3W2416      18.852  -4.829 -10.688  0.00  0.00      WT1   
ATOM   2344  H2  TIP3W2416      20.317  -5.052 -10.998  0.00  0.00      WT1   
ATOM   2345  OH2 TIP3W2419     -11.459   4.637 -12.224  0.00  0.00      WT1   
ATOM   2346  H1  TIP3W2419     -10.880   4.991 -12.899  0.00  0.00      WT1   
ATOM   2347  H2  TIP3W2419     -11.041   3.820 -11.954  0.00  0.00      WT1   
ATOM   2348  OH2 TIP3W2420      13.966   9.570   1.309  0.00  0.00      WT1   
ATOM   2349  H1  TIP3W2420      14.795  10.032   1.183  0.00  0.00      WT1   
ATOM   2350  H2  TIP3W2420      14.069   9.115   2.145  0.00  0.00      WT1   
ATOM   2351  OH2 TIP3W2421     -11.284  -9.067   6.363  0.00  0.00      WT1   
ATOM   2352  H1  TIP3W2421     -11.199  -8.664   5.499  0.00  0.00      WT1   
ATOM   2353  H2  TIP3W2421     -10.434  -9.475   6.523  0.00  0.00      WT1   
ATOM   2354  OH2 TIP3W2422      19.647 -11.023  -0.256  0.00  0.00      WT1   
ATOM   2355  H1  TIP3W2422      19.136 -10.215  -0.212  0.00  0.00      WT1   
ATOM   2356  H2  TIP3W2422      20.450 -10.826   0.224  0.00  0.00      WT1   
ATOM   2357  OH2 TIP3W2424       4.394   5.144  -2.514  0.00  0.00      WT1   
ATOM   2358  H1  TIP3W2424       3.907   5.595  -1.825  0.00  0.00      WT1   
ATOM   2359  H2  TIP3W2424       3.781   4.492  -2.855  0.00  0.00      WT1   
ATOM   2360  OH2 TIP3W2427      -4.745  10.587   0.903  0.00  0.00      WT1   
ATOM   2361  H1  TIP3W2427      -4.004  10.276   0.384  0.00  0.00      WT1   
ATOM   2362  H2  TIP3W2427      -5.517  10.268   0.435  0.00  0.00      WT1   
ATOM   2363  OH2 TIP3W2436      13.213  14.970  -5.174  0.00  0.00      WT1   
ATOM   2364  H1  TIP3W2436      13.574  14.689  -6.016  0.00  0.00      WT1   
ATOM   2365  H2  TIP3W2436      12.515  14.341  -4.991  0.00  0.00      WT1   
ATOM   2366  OH2 TIP3W2439     -18.937  -9.384  -5.142  0.00  0.00      WT1   
ATOM   2367  H1  TIP3W2439     -19.393 -10.224  -5.086  0.00  0.00      WT1   
ATOM   2368  H2  TIP3W2439     -18.013  -9.604  -5.027  0.00  0.00      WT1   
ATOM   2369  OH2 TIP3W2442     -19.222  13.520  -7.108  0.00  0.00      WT1   
ATOM   2370  H1  TIP3W2442     -18.550  14.129  -7.415  0.00  0.00      WT1   
ATOM   2371  H2  TIP3W2442     -19.856  14.072  -6.651  0.00  0.00      WT1   
ATOM   2372  OH2 TIP3W2443      11.617 -17.731  10.922  0.00  0.00      WT1   
ATOM   2373  H1  TIP3W2443      11.456 -18.662  11.073  0.00  0.00      WT1   
ATOM   2374  H2  TIP3W2443      11.041 -17.502  10.193  0.00  0.00      WT1   
ATOM   2375  OH2 TIP3W2444     -10.789   7.496   6.859  0.00  0.00      WT1   
ATOM   2376  H1  TIP3W2444     -11.133   6.985   7.591  0.00  0.00      WT1   
ATOM   2377  H2  TIP3W2444     -11.564   7.747   6.357  0.00  0.00      WT1   
ATOM   2378  OH2 TIP3W2445     -20.311 -16.937 -10.785  0.00  0.00      WT1   
ATOM   2379  H1  TIP3W2445     -20.279 -17.894 -10.790  0.00  0.00      WT1   
ATOM   2380  H2  TIP3W2445     -21.083 -16.720 -11.307  0.00  0.00      WT1   
ATOM   2381  OH2 TIP3W2449      -0.197  -2.154  -4.767  0.00  0.00      WT1   
ATOM   2382  H1  TIP3W2449       0.165  -2.491  -5.587  0.00  0.00      WT1   
ATOM   2383  H2  TIP3W2449      -0.592  -2.919  -4.347  0.00  0.00      WT1   
ATOM   2384  OH2 TIP3W2450      16.771  12.057   7.256  0.00  0.00      WT1   
ATOM   2385  H1  TIP3W2450      17.067  12.028   8.166  0.00  0.00      WT1   
ATOM   2386  H2  TIP3W2450      15.820  12.151   7.317  0.00  0.00      WT1   
ATOM   2387  OH2 TIP3W2458     -11.795   7.628 -18.688  0.00  0.00      WT1   
ATOM   2388  H1  TIP3W2458     -12.042   6.736 -18.445  0.00  0.00      WT1   
ATOM   2389  H2  TIP3W2458     -11.182   7.901 -18.005  0.00  0.00      WT1   
ATOM   2390  OH2 TIP3W2460      17.580  15.963 -10.668  0.00  0.00      WT1   
ATOM   2391  H1  TIP3W2460      17.544  15.988 -11.625  0.00  0.00      WT1   
ATOM   2392  H2  TIP3W2460      16.774  15.515 -10.409  0.00  0.00      WT1   
ATOM   2393  OH2 TIP3W2463     -12.908  -4.704 -17.320  0.00  0.00      WT1   
ATOM   2394  H1  TIP3W2463     -12.752  -3.893 -16.835  0.00  0.00      WT1   
ATOM   2395  H2  TIP3W2463     -12.044  -4.961 -17.642  0.00  0.00      WT1   
ATOM   2396  OH2 TIP3W2464      16.887  -1.087   1.842  0.00  0.00      WT1   
ATOM   2397  H1  TIP3W2464      16.580  -1.595   2.593  0.00  0.00      WT1   
ATOM   2398  H2  TIP3W2464      16.112  -0.614   1.539  0.00  0.00      WT1   
ATOM   2399  OH2 TIP3W2465     -15.204 -15.674  17.067  0.00  0.00      WT1   
ATOM   2400  H1  TIP3W2465     -14.517 -16.311  17.263  0.00  0.00      WT1   
ATOM   2401  H2  TIP3W2465     -15.743 -16.099  16.401  0.00  0.00      WT1   
ATOM   2402  OH2 TIP3W2466       6.390 -18.859  18.398  0.00  0.00      WT1   
ATOM   2403  H1  TIP3W2466       6.067 -19.708  18.096  0.00  0.00      WT1   
ATOM   2404  H2  TIP3W2466       7.337 -18.903  18.268  0.00  0.00      WT1   
ATOM   2405  OH2 TIP3W2467       8.226  16.410 -18.773  0.00  0.00      WT1   
ATOM   2406  H1  TIP3W2467       7.925  16.958 -19.498  0.00  0.00      WT1   
ATOM   2407  H2  TIP3W2467       8.061  16.936 -17.991  0.00  0.00      WT1   
ATOM   2408  OH2 TIP3W2469      -8.397 -14.656   2.706  0.00  0.00      WT1   
ATOM   2409  H1  TIP3W2469      -9.286 -14.998   2.612  0.00  0.00      WT1   
ATOM   2410  H2  TIP3W2469      -8.361 -13.912   2.105  0.00  0.00      WT1   
ATOM   2411  OH2 TIP3W2479       4.167  16.997   8.787  0.00  0.00      WT1   
ATOM   2412  H1  TIP3W2479       3.851  16.229   8.310  0.00  0.00      WT1   
ATOM   2413  H2  TIP3W2479       4.290  16.688   9.684  0.00  0.00      WT1   
ATOM   2414  OH2 TIP3W2482      19.254   0.481   2.399  0.00  0.00      WT1   
ATOM   2415  H1  TIP3W2482      18.503  -0.099   2.275  0.00  0.00      WT1   
ATOM   2416  H2  TIP3W2482      19.733   0.099   3.135  0.00  0.00      WT1   
ATOM   2417  OH2 TIP3W2484       4.132   3.291   7.427  0.00  0.00      WT1   
ATOM   2418  H1  TIP3W2484       3.510   3.108   8.131  0.00  0.00      WT1   
ATOM   2419  H2  TIP3W2484       3.861   4.142   7.083  0.00  0.00      WT1   
ATOM   2420  OH2 TIP3W2488       1.024   2.151 -12.999  0.00  0.00      WT1   
ATOM   2421  H1  TIP3W2488       0.494   1.459 -13.394  0.00  0.00      WT1   
ATOM   2422  H2  TIP3W2488       1.810   1.703 -12.687  0.00  0.00      WT1   
ATOM   2423  OH2 TIP3W2492     -20.299  13.255 -10.984  0.00  0.00      WT1   
ATOM   2424  H1  TIP3W2492     -21.034  12.672 -10.790  0.00  0.00      WT1   
ATOM   2425  H2  TIP3W2492     -20.468  13.566 -11.873  0.00  0.00      WT1   
ATOM   2426  OH2 TIP3W2500     -14.951  -3.960 -19.047  0.00  0.00      WT1   
ATOM   2427  H1  TIP3W2500     -14.379  -4.550 -18.557  0.00  0.00      WT1   
ATOM   2428  H2  TIP3W2500     -15.665  -4.518 -19.355  0.00  0.00      WT1   
ATOM   2429  OH2 TIP3W2501     -11.240 -11.185 -16.323  0.00  0.00      WT1   
ATOM   2430  H1  TIP3W2501     -11.436 -11.327 -17.249  0.00  0.00      WT1   
ATOM   2431  H2  TIP3W2501     -10.877 -10.299 -16.288  0.00  0.00      WT1   
ATOM   2432  OH2 TIP3W2504       9.952  13.946 -13.803  0.00  0.00      WT1   
ATOM   2433  H1  TIP3W2504      10.334  14.814 -13.933  0.00  0.00      WT1   
ATOM   2434  H2  TIP3W2504      10.212  13.451 -14.580  0.00  0.00      WT1   
ATOM   2435  OH2 TIP3W2507     -13.494 -13.887  15.768  0.00  0.00      WT1   
ATOM   2436  H1  TIP3W2507     -14.017 -14.467  16.322  0.00  0.00      WT1   
ATOM   2437  H2  TIP3W2507     -14.121 -13.523  15.143  0.00  0.00      WT1   
ATOM   2438  OH2 TIP3W2508     -13.937  -6.431 -15.043  0.00  0.00      WT1   
ATOM   2439  H1  TIP3W2508     -13.844  -6.075 -15.926  0.00  0.00      WT1   
ATOM   2440  H2  TIP3W2508     -13.299  -7.144 -15.004  0.00  0.00      WT1   
ATOM   2441  OH2 TIP3W2519      -6.669 -13.582  -8.578  0.00  0.00      WT1   
ATOM   2442  H1  TIP3W2519      -5.967 -12.953  -8.749  0.00  0.00      WT1   
ATOM   2443  H2  TIP3W2519      -6.453 -13.956  -7.724  0.00  0.00      WT1   
ATOM   2444  OH2 TIP3W2528     -14.002  -8.339  15.002  0.00  0.00      WT1   
ATOM   2445  H1  TIP3W2528     -14.288  -8.679  15.850  0.00  0.00      WT1   
ATOM   2446  H2  TIP3W2528     -13.751  -9.117  14.503  0.00  0.00      WT1   
ATOM   2447  OH2 TIP3W2541      -9.340  -7.041   9.616  0.00  0.00      WT1   
ATOM   2448  H1  TIP3W2541      -9.888  -7.010  10.401  0.00  0.00      WT1   
ATOM   2449  H2  TIP3W2541      -9.948  -6.887   8.893  0.00  0.00      WT1   
ATOM   2450  OH2 TIP3W2582      16.009 -12.482  11.866  0.00  0.00      WT1   
ATOM   2451  H1  TIP3W2582      16.389 -12.714  11.018  0.00  0.00      WT1   
ATOM   2452  H2  TIP3W2582      16.648 -12.793  12.508  0.00  0.00      WT1   
ATOM   2453  OH2 TIP3W2587     -14.047   3.531   0.044  0.00  0.00      WT1   
ATOM   2454  H1  TIP3W2587     -13.799   4.336   0.499  0.00  0.00      WT1   
ATOM   2455  H2  TIP3W2587     -13.482   3.508  -0.729  0.00  0.00      WT1   
ATOM   2456  OH2 TIP3W2591       4.972  13.098  12.412  0.00  0.00      WT1   
ATOM   2457  H1  TIP3W2591       4.690  12.198  12.573  0.00  0.00      WT1   
ATOM   2458  H2  TIP3W2591       5.749  13.011  11.860  0.00  0.00      WT1   
ATOM   2459  OH2 TIP3W2606      10.993 -13.430   4.085  0.00  0.00      WT1   
ATOM   2460  H1  TIP3W2606      10.562 -12.955   4.796  0.00  0.00      WT1   
ATOM   2461  H2  TIP3W2606      10.275 -13.839   3.601  0.00  0.00      WT1   
ATOM   2462  OH2 TIP3W2607      -0.140  -1.943 -20.144  0.00  0.00      WT1   
ATOM   2463  H1  TIP3W2607      -0.346  -1.434 -19.360  0.00  0.00      WT1   
ATOM   2464  H2  TIP3W2607      -0.970  -1.999 -20.618  0.00  0.00      WT1   
ATOM   2465  OH2 TIP3W2608       3.926  -8.008 -13.341  0.00  0.00      WT1   
ATOM   2466  H1  TIP3W2608       3.617  -8.903 -13.479  0.00  0.00      WT1   
ATOM   2467  H2  TIP3W2608       3.589  -7.519 -14.092  0.00  0.00      WT1   
ATOM   2468  OH2 TIP3W2610     -16.462   2.953 -17.392  0.00  0.00      WT1   
ATOM   2469  H1  TIP3W2610     -17.354   3.132 -17.097  0.00  0.00      WT1   
ATOM   2470  H2  TIP3W2610     -16.564   2.650 -18.295  0.00  0.00      WT1   
ATOM   2471  OH2 TIP3W2616     -11.550  12.936  -0.215  0.00  0.00      WT1   
ATOM   2472  H1  TIP3W2616     -11.112  13.503   0.420  0.00  0.00      WT1   
ATOM   2473  H2  TIP3W2616     -11.587  12.080   0.212  0.00  0.00      WT1   
ATOM   2474  OH2 TIP3W2617      -0.910 -20.420  -3.904  0.00  0.00      WT1   
ATOM   2475  H1  TIP3W2617      -0.611 -20.754  -4.750  0.00  0.00      WT1   
ATOM   2476  H2  TIP3W2617      -0.115 -20.105  -3.476  0.00  0.00      WT1   
ATOM   2477  OH2 TIP3W2628      -8.864  -3.907   7.249  0.00  0.00      WT1   
ATOM   2478  H1  TIP3W2628      -9.426  -4.523   6.780  0.00  0.00      WT1   
ATOM   2479  H2  TIP3W2628      -9.073  -3.054   6.869  0.00  0.00      WT1   
ATOM   2480  OH2 TIP3W2633      18.798   7.052   7.268  0.00  0.00      WT1   
ATOM   2481  H1  TIP3W2633      19.577   6.557   7.014  0.00  0.00      WT1   
ATOM   2482  H2  TIP3W2633      18.541   7.519   6.472  0.00  0.00      WT1   
ATOM   2483  OH2 TIP3W2634      11.607  11.347  18.003  0.00  0.00      WT1   
ATOM   2484  H1  TIP3W2634      10.909  11.673  18.570  0.00  0.00      WT1   
ATOM   2485  H2  TIP3W2634      11.281  10.508  17.678  0.00  0.00      WT1   
ATOM   2486  OH2 TIP3W2635      16.829  10.078  18.035  0.00  0.00      WT1   
ATOM   2487  H1  TIP3W2635      17.784  10.122  18.067  0.00  0.00      WT1   
ATOM   2488  H2  TIP3W2635      16.630   9.840  17.129  0.00  0.00      WT1   
ATOM   2489  OH2 TIP3W2644       0.009  -6.710   8.950  0.00  0.00      WT1   
ATOM   2490  H1  TIP3W2644       0.107  -5.773   8.782  0.00  0.00      WT1   
ATOM   2491  H2  TIP3W2644      -0.489  -7.038   8.201  0.00  0.00      WT1   
ATOM   2492  OH2 TIP3W2649     -11.793  13.642  13.135  0.00  0.00      WT1   
ATOM   2493  H1  TIP3W2649     -11.243  12.877  12.968  0.00  0.00      WT1   
ATOM   2494  H2  TIP3W2649     -11.200  14.283  13.526  0.00  0.00      WT1   
ATOM   2495  OH2 TIP3W2650      17.957   2.597  15.091  0.00  0.00      WT1   
ATOM   2496  H1  TIP3W2650      18.441   1.824  14.799  0.00  0.00      WT1   
ATOM   2497  H2  TIP3W2650      17.038   2.334  15.051  0.00  0.00      WT1   
ATOM   2498  OH2 TIP3W2654      -3.468  -8.086  -6.978  0.00  0.00      WT1   
ATOM   2499  H1  TIP3W2654      -4.364  -8.030  -6.646  0.00  0.00      WT1   
ATOM   2500  H2  TIP3W2654      -3.073  -8.804  -6.484  0.00  0.00      WT1   
ATOM   2501  OH2 TIP3W2656      -1.730  -3.388 -11.462  0.00  0.00      WT1   
ATOM   2502  H1  TIP3W2656      -2.049  -3.661 -10.602  0.00  0.00      WT1   
ATOM   2503  H2  TIP3W2656      -2.442  -3.606 -12.063  0.00  0.00      WT1   
ATOM   2504  OH2 TIP3W2657      13.382 -18.178  15.196  0.00  0.00      WT1   
ATOM   2505  H1  TIP3W2657      13.560 -18.997  14.733  0.00  0.00      WT1   
ATOM   2506  H2  TIP3W2657      14.114 -17.607  14.964  0.00  0.00      WT1   
ATOM   2507  OH2 TIP3W2659     -12.198  -8.188 -11.381  0.00  0.00      WT1   
ATOM   2508  H1  TIP3W2659     -11.712  -8.926 -11.014  0.00  0.00      WT1   
ATOM   2509  H2  TIP3W2659     -11.522  -7.597 -11.714  0.00  0.00      WT1   
ATOM   2510  OH2 TIP3W2662       9.054  -2.075 -11.155  0.00  0.00      WT1   
ATOM   2511  H1  TIP3W2662       8.411  -2.616 -10.696  0.00  0.00      WT1   
ATOM   2512  H2  TIP3W2662       9.491  -1.581 -10.461  0.00  0.00      WT1   
ATOM   2513  OH2 TIP3W2667      -7.847  -3.854  -0.503  0.00  0.00      WT1   
ATOM   2514  H1  TIP3W2667      -8.606  -3.728   0.068  0.00  0.00      WT1   
ATOM   2515  H2  TIP3W2667      -7.095  -3.627   0.044  0.00  0.00      WT1   
ATOM   2516  OH2 TIP3W2669     -13.140   3.600  13.861  0.00  0.00      WT1   
ATOM   2517  H1  TIP3W2669     -12.557   3.329  13.152  0.00  0.00      WT1   
ATOM   2518  H2  TIP3W2669     -13.757   2.875  13.956  0.00  0.00      WT1   
ATOM   2519  OH2 TIP3W2670      -7.963  18.581 -16.599  0.00  0.00      WT1   
ATOM   2520  H1  TIP3W2670      -8.873  18.416 -16.352  0.00  0.00      WT1   
ATOM   2521  H2  TIP3W2670      -7.464  17.901 -16.145  0.00  0.00      WT1   
ATOM   2522  OH2 TIP3W2672      15.052  -3.306  16.145  0.00  0.00      WT1   
ATOM   2523  H1  TIP3W2672      14.303  -3.828  15.856  0.00  0.00      WT1   
ATOM   2524  H2  TIP3W2672      14.792  -2.400  15.978  0.00  0.00      WT1   
ATOM   2525  OH2 TIP3W2673      12.278 -19.308  17.431  0.00  0.00      WT1   
ATOM   2526  H1  TIP3W2673      12.609 -18.907  16.627  0.00  0.00      WT1   
ATOM   2527  H2  TIP3W2673      13.063 -19.596  17.896  0.00  0.00      WT1   
ATOM   2528  OH2 TIP3W2674     -17.448   0.012 -12.838  0.00  0.00      WT1   
ATOM   2529  H1  TIP3W2674     -16.914  -0.444 -13.488  0.00  0.00      WT1   
ATOM   2530  H2  TIP3W2674     -16.840   0.613 -12.407  0.00  0.00      WT1   
ATOM   2531  OH2 TIP3W2675      -1.572   4.967 -18.261  0.00  0.00      WT1   
ATOM   2532  H1  TIP3W2675      -2.339   5.527 -18.146  0.00  0.00      WT1   
ATOM   2533  H2  TIP3W2675      -0.868   5.427 -17.802  0.00  0.00      WT1   
ATOM   2534  OH2 TIP3W2676     -14.432 -19.208 -15.538  0.00  0.00      WT1   
ATOM   2535  H1  TIP3W2676     -14.559 -18.439 -16.094  0.00  0.00      WT1   
ATOM   2536  H2  TIP3W2676     -14.620 -19.952 -16.110  0.00  0.00      WT1   
ATOM   2537  OH2 TIP3W2677     -14.175 -10.267   3.889  0.00  0.00      WT1   
ATOM   2538  H1  TIP3W2677     -13.845 -11.163   3.829  0.00  0.00      WT1   
ATOM   2539  H2  TIP3W2677     -13.990  -9.885   3.031  0.00  0.00      WT1   
ATOM   2540  OH2 TIP3W2678      16.113   1.369   4.831  0.00  0.00      WT1   
ATOM   2541  H1  TIP3W2678      16.470   0.508   4.612  0.00  0.00      WT1   
ATOM   2542  H2  TIP3W2678      15.503   1.564   4.120  0.00  0.00      WT1   
ATOM   2543  OH2 TIP3W2680       1.162  12.620  -7.730  0.00  0.00      WT1   
ATOM   2544  H1  TIP3W2680       0.220  12.687  -7.572  0.00  0.00      WT1   
ATOM   2545  H2  TIP3W2680       1.338  13.272  -8.409  0.00  0.00      WT1   
ATOM   2546  OH2 TIP3W2682     -20.167   6.115  -0.081  0.00  0.00      WT1   
ATOM   2547  H1  TIP3W2682     -19.843   7.006   0.048  0.00  0.00      WT1   
ATOM   2548  H2  TIP3W2682     -21.119   6.192  -0.006  0.00  0.00      WT1   
ATOM   2549  OH2 TIP3W2683     -11.305   4.472 -19.634  0.00  0.00      WT1   
ATOM   2550  H1  TIP3W2683     -11.283   5.065 -20.385  0.00  0.00      WT1   
ATOM   2551  H2  TIP3W2683     -10.466   4.014 -19.665  0.00  0.00      WT1   
ATOM   2552  OH2 TIP3W2689      -0.615  19.696   9.071  0.00  0.00      WT1   
ATOM   2553  H1  TIP3W2689      -1.022  20.175   9.793  0.00  0.00      WT1   
ATOM   2554  H2  TIP3W2689       0.283  19.539   9.363  0.00  0.00      WT1   
ATOM   2555  OH2 TIP3W2690      -4.519 -12.781 -10.260  0.00  0.00      WT1   
ATOM   2556  H1  TIP3W2690      -4.836 -11.889 -10.115  0.00  0.00      WT1   
ATOM   2557  H2  TIP3W2690      -3.675 -12.668 -10.697  0.00  0.00      WT1   
ATOM   2558  OH2 TIP3W2691      14.055   5.555  19.551  0.00  0.00      WT1   
ATOM   2559  H1  TIP3W2691      13.215   5.202  19.260  0.00  0.00      WT1   
ATOM   2560  H2  TIP3W2691      13.991   6.496  19.386  0.00  0.00      WT1   
ATOM   2561  OH2 TIP3W2692      15.967  -0.302  -6.769  0.00  0.00      WT1   
ATOM   2562  H1  TIP3W2692      15.596  -0.225  -7.647  0.00  0.00      WT1   
ATOM   2563  H2  TIP3W2692      16.259   0.583  -6.553  0.00  0.00      WT1   
ATOM   2564  OH2 TIP3W2693      -2.811   5.457  13.376  0.00  0.00      WT1   
ATOM   2565  H1  TIP3W2693      -1.991   4.978  13.257  0.00  0.00      WT1   
ATOM   2566  H2  TIP3W2693      -2.592   6.364  13.165  0.00  0.00      WT1   
ATOM   2567  OH2 TIP3W2694      14.430  -1.505  18.742  0.00  0.00      WT1   
ATOM   2568  H1  TIP3W2694      14.108  -0.744  18.258  0.00  0.00      WT1   
ATOM   2569  H2  TIP3W2694      14.841  -2.056  18.076  0.00  0.00      WT1   
ATOM   2570  OH2 TIP3W2695     -12.295  17.093  13.324  0.00  0.00      WT1   
ATOM   2571  H1  TIP3W2695     -12.991  17.698  13.069  0.00  0.00      WT1   
ATOM   2572  H2  TIP3W2695     -12.670  16.583  14.042  0.00  0.00      WT1   
ATOM   2573  OH2 TIP3W2696      -2.682   6.102  17.540  0.00  0.00      WT1   
ATOM   2574  H1  TIP3W2696      -3.059   6.848  18.006  0.00  0.00      WT1   
ATOM   2575  H2  TIP3W2696      -3.416   5.724  17.057  0.00  0.00      WT1   
ATOM   2576  OH2 TIP3W2699       1.929  19.134  10.224  0.00  0.00      WT1   
ATOM   2577  H1  TIP3W2699       1.896  19.850  10.859  0.00  0.00      WT1   
ATOM   2578  H2  TIP3W2699       2.852  18.881  10.194  0.00  0.00      WT1   
ATOM   2579  OH2 TIP3W2701     -16.754   2.987   3.190  0.00  0.00      WT1   
ATOM   2580  H1  TIP3W2701     -17.395   3.340   2.573  0.00  0.00      WT1   
ATOM   2581  H2  TIP3W2701     -16.024   2.701   2.640  0.00  0.00      WT1   
ATOM   2582  OH2 TIP3W2703       4.372 -17.923   3.515  0.00  0.00      WT1   
ATOM   2583  H1  TIP3W2703       4.087 -17.331   4.212  0.00  0.00      WT1   
ATOM   2584  H2  TIP3W2703       3.619 -17.981   2.927  0.00  0.00      WT1   
ATOM   2585  OH2 TIP3W2709      -6.147  13.856  -6.871  0.00  0.00      WT1   
ATOM   2586  H1  TIP3W2709      -5.463  13.908  -7.539  0.00  0.00      WT1   
ATOM   2587  H2  TIP3W2709      -6.133  14.713  -6.446  0.00  0.00      WT1   
ATOM   2588  OH2 TIP3W2710      -4.987  -2.672 -13.344  0.00  0.00      WT1   
ATOM   2589  H1  TIP3W2710      -5.149  -3.298 -12.639  0.00  0.00      WT1   
ATOM   2590  H2  TIP3W2710      -5.579  -1.943 -13.158  0.00  0.00      WT1   
ATOM   2591  OH2 TIP3W2713     -12.890  15.728  15.894  0.00  0.00      WT1   
ATOM   2592  H1  TIP3W2713     -12.581  14.890  16.237  0.00  0.00      WT1   
ATOM   2593  H2  TIP3W2713     -12.920  16.304  16.659  0.00  0.00      WT1   
ATOM   2594  OH2 TIP3W2714       0.988   6.853  -7.543  0.00  0.00      WT1   
ATOM   2595  H1  TIP3W2714       1.778   7.017  -8.057  0.00  0.00      WT1   
ATOM   2596  H2  TIP3W2714       0.512   7.683  -7.562  0.00  0.00      WT1   
ATOM   2597  OH2 TIP3W2715     -16.665  -5.282  10.038  0.00  0.00      WT1   
ATOM   2598  H1  TIP3W2715     -16.917  -5.760  10.828  0.00  0.00      WT1   
ATOM   2599  H2  TIP3W2715     -16.933  -5.852   9.317  0.00  0.00      WT1   
ATOM   2600  OH2 TIP3W2717       0.509 -14.057  19.262  0.00  0.00      WT1   
ATOM   2601  H1  TIP3W2717       0.955 -14.771  18.808  0.00  0.00      WT1   
ATOM   2602  H2  TIP3W2717       0.182 -13.494  18.560  0.00  0.00      WT1   
ATOM   2603  OH2 TIP3W2718     -11.589   1.289  -3.621  0.00  0.00      WT1   
ATOM   2604  H1  TIP3W2718     -12.084   0.531  -3.933  0.00  0.00      WT1   
ATOM   2605  H2  TIP3W2718     -10.721   1.185  -4.011  0.00  0.00      WT1   
ATOM   2606  OH2 TIP3W2719      11.110 -20.154 -15.946  0.00  0.00      WT1   
ATOM   2607  H1  TIP3W2719      10.200 -19.863 -15.999  0.00  0.00      WT1   
ATOM   2608  H2  TIP3W2719      11.559 -19.663 -16.634  0.00  0.00      WT1   
ATOM   2609  OH2 TIP3W2720      18.292  13.069  15.943  0.00  0.00      WT1   
ATOM   2610  H1  TIP3W2720      18.197  13.950  15.580  0.00  0.00      WT1   
ATOM   2611  H2  TIP3W2720      17.542  12.969  16.530  0.00  0.00      WT1   
ATOM   2612  OH2 TIP3W2721     -20.081 -10.343  12.913  0.00  0.00      WT1   
ATOM   2613  H1  TIP3W2721     -19.278  -9.887  12.663  0.00  0.00      WT1   
ATOM   2614  H2  TIP3W2721     -19.791 -11.221  13.162  0.00  0.00      WT1   
ATOM   2615  OH2 TIP3W2732      -4.888   5.008 -17.226  0.00  0.00      WT1   
ATOM   2616  H1  TIP3W2732      -5.295   5.581 -17.875  0.00  0.00      WT1   
ATOM   2617  H2  TIP3W2732      -4.975   4.128 -17.594  0.00  0.00      WT1   
ATOM   2618  OH2 TIP3W2734       8.782  18.401  15.698  0.00  0.00      WT1   
ATOM   2619  H1  TIP3W2734       7.968  18.868  15.508  0.00  0.00      WT1   
ATOM   2620  H2  TIP3W2734       9.474  19.020  15.467  0.00  0.00      WT1   
ATOM   2621  OH2 TIP3W2735       4.617  12.516  15.477  0.00  0.00      WT1   
ATOM   2622  H1  TIP3W2735       4.645  12.851  16.373  0.00  0.00      WT1   
ATOM   2623  H2  TIP3W2735       4.511  11.570  15.578  0.00  0.00      WT1   
ATOM   2624  OH2 TIP3W2736       0.168  -0.831   4.091  0.00  0.00      WT1   
ATOM   2625  H1  TIP3W2736       0.218  -1.731   4.414  0.00  0.00      WT1   
ATOM   2626  H2  TIP3W2736       0.984  -0.425   4.384  0.00  0.00      WT1   
ATOM   2627  OH2 TIP3W2738       1.783 -19.574  -9.487  0.00  0.00      WT1   
ATOM   2628  H1  TIP3W2738       2.028 -19.759 -10.394  0.00  0.00      WT1   
ATOM   2629  H2  TIP3W2738       1.671 -18.624  -9.458  0.00  0.00      WT1   
ATOM   2630  OH2 TIP3W2739     -14.133  19.088  13.849  0.00  0.00      WT1   
ATOM   2631  H1  TIP3W2739     -14.966  19.309  13.433  0.00  0.00      WT1   
ATOM   2632  H2  TIP3W2739     -14.378  18.702  14.690  0.00  0.00      WT1   
ATOM   2633  OH2 TIP3W2741      11.827  14.591  -2.410  0.00  0.00      WT1   
ATOM   2634  H1  TIP3W2741      11.791  13.991  -3.155  0.00  0.00      WT1   
ATOM   2635  H2  TIP3W2741      11.116  15.212  -2.567  0.00  0.00      WT1   
ATOM   2636  OH2 TIP3W2743      15.750 -10.903 -18.396  0.00  0.00      WT1   
ATOM   2637  H1  TIP3W2743      15.691 -11.362 -17.557  0.00  0.00      WT1   
ATOM   2638  H2  TIP3W2743      15.014 -11.241 -18.906  0.00  0.00      WT1   
ATOM   2639  OH2 TIP3W2753      -0.761  -6.778   4.257  0.00  0.00      WT1   
ATOM   2640  H1  TIP3W2753      -0.684  -6.389   3.385  0.00  0.00      WT1   
ATOM   2641  H2  TIP3W2753      -1.453  -7.433   4.167  0.00  0.00      WT1   
ATOM   2642  OH2 TIP3W2754       3.323  17.848  18.214  0.00  0.00      WT1   
ATOM   2643  H1  TIP3W2754       2.707  17.139  18.399  0.00  0.00      WT1   
ATOM   2644  H2  TIP3W2754       2.785  18.540  17.829  0.00  0.00      WT1   
ATOM   2645  OH2 TIP3W2755      17.459  -5.949  19.197  0.00  0.00      WT1   
ATOM   2646  H1  TIP3W2755      18.402  -6.014  19.041  0.00  0.00      WT1   
ATOM   2647  H2  TIP3W2755      17.069  -5.988  18.324  0.00  0.00      WT1   
ATOM   2648  OH2 TIP3W2756     -19.049  15.544   3.251  0.00  0.00      WT1   
ATOM   2649  H1  TIP3W2756     -19.863  16.023   3.404  0.00  0.00      WT1   
ATOM   2650  H2  TIP3W2756     -18.443  15.885   3.909  0.00  0.00      WT1   
ATOM   2651  OH2 TIP3W2758       9.929  19.178   0.777  0.00  0.00      WT1   
ATOM   2652  H1  TIP3W2758       9.933  18.249   0.545  0.00  0.00      WT1   
ATOM   2653  H2  TIP3W2758      10.767  19.318   1.219  0.00  0.00      WT1   
ATOM   2654  OH2 TIP3W2760      11.296   6.874  17.440  0.00  0.00      WT1   
ATOM   2655  H1  TIP3W2760      12.142   7.231  17.171  0.00  0.00      WT1   
ATOM   2656  H2  TIP3W2760      11.499   6.310  18.186  0.00  0.00      WT1   
ATOM   2657  OH2 TIP3W2761     -12.300  14.169   4.934  0.00  0.00      WT1   
ATOM   2658  H1  TIP3W2761     -12.876  14.652   4.342  0.00  0.00      WT1   
ATOM   2659  H2  TIP3W2761     -12.693  14.286   5.799  0.00  0.00      WT1   
ATOM   2660  OH2 TIP3W2767      11.430   5.280   2.979  0.00  0.00      WT1   
ATOM   2661  H1  TIP3W2767      12.282   4.900   2.765  0.00  0.00      WT1   
ATOM   2662  H2  TIP3W2767      11.617   5.913   3.672  0.00  0.00      WT1   
ATOM   2663  OH2 TIP3W2771     -19.818   7.150  15.132  0.00  0.00      WT1   
ATOM   2664  H1  TIP3W2771     -19.379   7.061  15.978  0.00  0.00      WT1   
ATOM   2665  H2  TIP3W2771     -20.034   6.253  14.878  0.00  0.00      WT1   
ATOM   2666  OH2 TIP3W2774     -12.697   8.625   5.361  0.00  0.00      WT1   
ATOM   2667  H1  TIP3W2774     -12.932   9.533   5.172  0.00  0.00      WT1   
ATOM   2668  H2  TIP3W2774     -12.306   8.304   4.548  0.00  0.00      WT1   
ATOM   2669  OH2 TIP3W2775      -6.463 -10.616 -17.119  0.00  0.00      WT1   
ATOM   2670  H1  TIP3W2775      -5.885  -9.862 -17.236  0.00  0.00      WT1   
ATOM   2671  H2  TIP3W2775      -6.039 -11.139 -16.438  0.00  0.00      WT1   
ATOM   2672  OH2 TIP3W2776       2.499   6.568  -5.242  0.00  0.00      WT1   
ATOM   2673  H1  TIP3W2776       2.182   5.812  -4.748  0.00  0.00      WT1   
ATOM   2674  H2  TIP3W2776       1.958   6.584  -6.031  0.00  0.00      WT1   
ATOM   2675  OH2 TIP3W2777       3.674  -3.498  -9.415  0.00  0.00      WT1   
ATOM   2676  H1  TIP3W2777       3.403  -4.121 -10.090  0.00  0.00      WT1   
ATOM   2677  H2  TIP3W2777       2.866  -3.053  -9.160  0.00  0.00      WT1   
ATOM   2678  OH2 TIP3W2778     -17.483   7.546  -5.862  0.00  0.00      WT1   
ATOM   2679  H1  TIP3W2778     -18.338   7.746  -6.243  0.00  0.00      WT1   
ATOM   2680  H2  TIP3W2778     -17.299   8.287  -5.285  0.00  0.00      WT1   
ATOM   2681  OH2 TIP3W2779       9.859  16.339  -6.579  0.00  0.00      WT1   
ATOM   2682  H1  TIP3W2779       9.423  15.918  -5.837  0.00  0.00      WT1   
ATOM   2683  H2  TIP3W2779       9.653  15.779  -7.327  0.00  0.00      WT1   
ATOM   2684  OH2 TIP3W2780       1.110  -0.621  12.689  0.00  0.00      WT1   
ATOM   2685  H1  TIP3W2780       1.791  -1.048  13.208  0.00  0.00      WT1   
ATOM   2686  H2  TIP3W2780       1.157   0.301  12.944  0.00  0.00      WT1   
ATOM   2687  OH2 TIP3W2781      -3.353   0.002   1.218  0.00  0.00      WT1   
ATOM   2688  H1  TIP3W2781      -2.794   0.027   1.995  0.00  0.00      WT1   
ATOM   2689  H2  TIP3W2781      -4.239  -0.104   1.564  0.00  0.00      WT1   
ATOM   2690  OH2 TIP3W2782      10.586   8.852   3.240  0.00  0.00      WT1   
ATOM   2691  H1  TIP3W2782      11.213   8.190   3.531  0.00  0.00      WT1   
ATOM   2692  H2  TIP3W2782      10.849   9.650   3.698  0.00  0.00      WT1   
ATOM   2693  OH2 TIP3W2783      -4.200   4.492  15.960  0.00  0.00      WT1   
ATOM   2694  H1  TIP3W2783      -4.412   3.617  15.636  0.00  0.00      WT1   
ATOM   2695  H2  TIP3W2783      -3.867   4.958  15.192  0.00  0.00      WT1   
ATOM   2696  OH2 TIP3W2784      19.360 -18.219   1.418  0.00  0.00      WT1   
ATOM   2697  H1  TIP3W2784      19.799 -18.428   2.242  0.00  0.00      WT1   
ATOM   2698  H2  TIP3W2784      19.720 -18.843   0.788  0.00  0.00      WT1   
ATOM   2699  OH2 TIP3W2794     -17.185 -10.667   4.209  0.00  0.00      WT1   
ATOM   2700  H1  TIP3W2794     -16.238 -10.745   4.101  0.00  0.00      WT1   
ATOM   2701  H2  TIP3W2794     -17.496 -10.331   3.368  0.00  0.00      WT1   
ATOM   2702  OH2 TIP3W2796      -2.503   5.405   4.823  0.00  0.00      WT1   
ATOM   2703  H1  TIP3W2796      -2.104   4.910   5.538  0.00  0.00      WT1   
ATOM   2704  H2  TIP3W2796      -3.155   5.961   5.251  0.00  0.00      WT1   
ATOM   2705  OH2 TIP3W2797     -12.148 -12.311  17.491  0.00  0.00      WT1   
ATOM   2706  H1  TIP3W2797     -11.381 -12.007  17.007  0.00  0.00      WT1   
ATOM   2707  H2  TIP3W2797     -12.650 -12.817  16.852  0.00  0.00      WT1   
ATOM   2708  OH2 TIP3W2799      -3.773   0.741 -17.044  0.00  0.00      WT1   
ATOM   2709  H1  TIP3W2799      -4.476   1.234 -17.467  0.00  0.00      WT1   
ATOM   2710  H2  TIP3W2799      -3.057   1.371 -16.958  0.00  0.00      WT1   
ATOM   2711  OH2 TIP3W2800      15.947 -11.927 -15.893  0.00  0.00      WT1   
ATOM   2712  H1  TIP3W2800      16.590 -12.552 -15.557  0.00  0.00      WT1   
ATOM   2713  H2  TIP3W2800      15.203 -12.004 -15.297  0.00  0.00      WT1   
ATOM   2714  OH2 TIP3W2801     -19.329  -3.552  -7.950  0.00  0.00      WT1   
ATOM   2715  H1  TIP3W2801     -20.063  -3.127  -7.507  0.00  0.00      WT1   
ATOM   2716  H2  TIP3W2801     -18.656  -3.634  -7.274  0.00  0.00      WT1   
ATOM   2717  OH2 TIP3W2802     -16.763 -16.887  15.005  0.00  0.00      WT1   
ATOM   2718  H1  TIP3W2802     -16.937 -16.116  14.465  0.00  0.00      WT1   
ATOM   2719  H2  TIP3W2802     -16.641 -17.598  14.377  0.00  0.00      WT1   
ATOM   2720  OH2 TIP3W2803       0.875  10.901  -9.955  0.00  0.00      WT1   
ATOM   2721  H1  TIP3W2803       0.796  11.444 -10.739  0.00  0.00      WT1   
ATOM   2722  H2  TIP3W2803       0.846  11.523  -9.228  0.00  0.00      WT1   
ATOM   2723  OH2 TIP3W2806     -12.558  12.726  15.917  0.00  0.00      WT1   
ATOM   2724  H1  TIP3W2806     -12.453  13.213  15.100  0.00  0.00      WT1   
ATOM   2725  H2  TIP3W2806     -13.377  12.244  15.806  0.00  0.00      WT1   
ATOM   2726  OH2 TIP3W2815       9.568  -6.502   7.910  0.00  0.00      WT1   
ATOM   2727  H1  TIP3W2815       9.946  -6.375   7.039  0.00  0.00      WT1   
ATOM   2728  H2  TIP3W2815       9.752  -5.685   8.373  0.00  0.00      WT1   
ATOM   2729  OH2 TIP3W2818       8.185  -4.881  12.698  0.00  0.00      WT1   
ATOM   2730  H1  TIP3W2818       7.688  -4.344  13.315  0.00  0.00      WT1   
ATOM   2731  H2  TIP3W2818       7.977  -4.514  11.839  0.00  0.00      WT1   
ATOM   2732  OH2 TIP3W2819      -6.743 -13.451 -18.209  0.00  0.00      WT1   
ATOM   2733  H1  TIP3W2819      -7.512 -13.930 -17.898  0.00  0.00      WT1   
ATOM   2734  H2  TIP3W2819      -6.973 -12.529 -18.094  0.00  0.00      WT1   
ATOM   2735  OH2 TIP3W2822       5.604  19.443  17.283  0.00  0.00      WT1   
ATOM   2736  H1  TIP3W2822       5.414  19.302  16.356  0.00  0.00      WT1   
ATOM   2737  H2  TIP3W2822       4.956  18.909  17.744  0.00  0.00      WT1   
ATOM   2738  OH2 TIP3W2823     -16.511  -8.353  19.224  0.00  0.00      WT1   
ATOM   2739  H1  TIP3W2823     -16.026  -8.726  19.961  0.00  0.00      WT1   
ATOM   2740  H2  TIP3W2823     -16.054  -8.677  18.448  0.00  0.00      WT1   
ATOM   2741  OH2 TIP3W2824       7.992   0.162  16.422  0.00  0.00      WT1   
ATOM   2742  H1  TIP3W2824       7.371  -0.402  16.882  0.00  0.00      WT1   
ATOM   2743  H2  TIP3W2824       8.266   0.804  17.077  0.00  0.00      WT1   
ATOM   2744  OH2 TIP3W2825      17.841 -16.832   5.812  0.00  0.00      WT1   
ATOM   2745  H1  TIP3W2825      17.461 -17.042   4.959  0.00  0.00      WT1   
ATOM   2746  H2  TIP3W2825      18.301 -17.629   6.073  0.00  0.00      WT1   
ATOM   2747  OH2 TIP3W2827       8.793  -4.753  -2.494  0.00  0.00      WT1   
ATOM   2748  H1  TIP3W2827       9.624  -5.072  -2.846  0.00  0.00      WT1   
ATOM   2749  H2  TIP3W2827       8.616  -5.321  -1.745  0.00  0.00      WT1   
ATOM   2750  OH2 TIP3W2832       1.600   0.042  -3.540  0.00  0.00      WT1   
ATOM   2751  H1  TIP3W2832       0.878  -0.169  -4.132  0.00  0.00      WT1   
ATOM   2752  H2  TIP3W2832       2.270   0.425  -4.106  0.00  0.00      WT1   
ATOM   2753  OH2 TIP3W2839     -16.557 -13.187  -4.988  0.00  0.00      WT1   
ATOM   2754  H1  TIP3W2839     -17.450 -13.497  -4.837  0.00  0.00      WT1   
ATOM   2755  H2  TIP3W2839     -16.046 -13.569  -4.275  0.00  0.00      WT1   
ATOM   2756  OH2 TIP3W2840       2.019  -6.186  12.547  0.00  0.00      WT1   
ATOM   2757  H1  TIP3W2840       2.061  -5.922  13.466  0.00  0.00      WT1   
ATOM   2758  H2  TIP3W2840       2.780  -6.754  12.425  0.00  0.00      WT1   
ATOM   2759  OH2 TIP3W2841     -17.092  15.485  -6.835  0.00  0.00      WT1   
ATOM   2760  H1  TIP3W2841     -16.990  16.104  -7.559  0.00  0.00      WT1   
ATOM   2761  H2  TIP3W2841     -16.418  14.823  -6.989  0.00  0.00      WT1   
ATOM   2762  OH2 TIP3W2842     -18.134  -5.589  -6.645  0.00  0.00      WT1   
ATOM   2763  H1  TIP3W2842     -18.726  -5.254  -5.971  0.00  0.00      WT1   
ATOM   2764  H2  TIP3W2842     -18.698  -6.098  -7.227  0.00  0.00      WT1   
ATOM   2765  OH2 TIP3W2843      13.208  -8.923 -18.317  0.00  0.00      WT1   
ATOM   2766  H1  TIP3W2843      14.129  -8.700 -18.448  0.00  0.00      WT1   
ATOM   2767  H2  TIP3W2843      13.176  -9.876 -18.409  0.00  0.00      WT1   
ATOM   2768  OH2 TIP3W2844      -2.533  14.388 -17.078  0.00  0.00      WT1   
ATOM   2769  H1  TIP3W2844      -3.468  14.242 -16.933  0.00  0.00      WT1   
ATOM   2770  H2  TIP3W2844      -2.100  13.724 -16.542  0.00  0.00      WT1   
ATOM   2771  OH2 TIP3W2845     -17.537 -13.155   5.271  0.00  0.00      WT1   
ATOM   2772  H1  TIP3W2845     -18.455 -13.331   5.064  0.00  0.00      WT1   
ATOM   2773  H2  TIP3W2845     -17.357 -12.309   4.861  0.00  0.00      WT1   
ATOM   2774  OH2 TIP3W2848      -9.135 -13.775  15.085  0.00  0.00      WT1   
ATOM   2775  H1  TIP3W2848      -9.732 -14.247  14.504  0.00  0.00      WT1   
ATOM   2776  H2  TIP3W2848      -8.785 -13.066  14.545  0.00  0.00      WT1   
ATOM   2777  OH2 TIP3W2857      -3.839 -17.487   1.951  0.00  0.00      WT1   
ATOM   2778  H1  TIP3W2857      -3.052 -17.479   2.495  0.00  0.00      WT1   
ATOM   2779  H2  TIP3W2857      -4.122 -16.572   1.924  0.00  0.00      WT1   
ATOM   2780  OH2 TIP3W2858      13.219 -14.947 -17.548  0.00  0.00      WT1   
ATOM   2781  H1  TIP3W2858      14.049 -15.221 -17.939  0.00  0.00      WT1   
ATOM   2782  H2  TIP3W2858      12.870 -14.296 -18.157  0.00  0.00      WT1   
ATOM   2783  OH2 TIP3W2859      -7.805  -7.992  -9.888  0.00  0.00      WT1   
ATOM   2784  H1  TIP3W2859      -8.115  -7.623  -9.061  0.00  0.00      WT1   
ATOM   2785  H2  TIP3W2859      -6.988  -7.525 -10.067  0.00  0.00      WT1   
ATOM   2786  OH2 TIP3W2860     -12.644   3.851   6.468  0.00  0.00      WT1   
ATOM   2787  H1  TIP3W2860     -13.565   3.704   6.684  0.00  0.00      WT1   
ATOM   2788  H2  TIP3W2860     -12.655   4.581   5.849  0.00  0.00      WT1   
ATOM   2789  OH2 TIP3W2862      -6.115  12.227  -4.627  0.00  0.00      WT1   
ATOM   2790  H1  TIP3W2862      -5.949  11.315  -4.865  0.00  0.00      WT1   
ATOM   2791  H2  TIP3W2862      -5.744  12.735  -5.348  0.00  0.00      WT1   
ATOM   2792  OH2 TIP3W2863     -19.248  18.466  -8.891  0.00  0.00      WT1   
ATOM   2793  H1  TIP3W2863     -19.994  18.702  -9.442  0.00  0.00      WT1   
ATOM   2794  H2  TIP3W2863     -19.206  17.511  -8.939  0.00  0.00      WT1   
ATOM   2795  OH2 TIP3W2865     -15.919  -6.333  15.395  0.00  0.00      WT1   
ATOM   2796  H1  TIP3W2865     -15.291  -7.045  15.273  0.00  0.00      WT1   
ATOM   2797  H2  TIP3W2865     -15.725  -5.990  16.267  0.00  0.00      WT1   
ATOM   2798  OH2 TIP3W2867      -4.800   3.254   1.170  0.00  0.00      WT1   
ATOM   2799  H1  TIP3W2867      -5.196   2.944   0.355  0.00  0.00      WT1   
ATOM   2800  H2  TIP3W2867      -5.088   4.164   1.245  0.00  0.00      WT1   
ATOM   2801  OH2 TIP3W2877      -1.542   5.480  -7.884  0.00  0.00      WT1   
ATOM   2802  H1  TIP3W2877      -1.419   5.518  -8.833  0.00  0.00      WT1   
ATOM   2803  H2  TIP3W2877      -0.734   5.843  -7.522  0.00  0.00      WT1   
ATOM   2804  OH2 TIP3W2878     -19.175  -7.141  16.406  0.00  0.00      WT1   
ATOM   2805  H1  TIP3W2878     -20.008  -7.409  16.018  0.00  0.00      WT1   
ATOM   2806  H2  TIP3W2878     -18.524  -7.327  15.730  0.00  0.00      WT1   
ATOM   2807  OH2 TIP3W2882     -19.883 -17.668  -7.734  0.00  0.00      WT1   
ATOM   2808  H1  TIP3W2882     -19.523 -17.022  -8.342  0.00  0.00      WT1   
ATOM   2809  H2  TIP3W2882     -20.804 -17.424  -7.643  0.00  0.00      WT1   
ATOM   2810  OH2 TIP3W2884      18.742   6.495 -20.031  0.00  0.00      WT1   
ATOM   2811  H1  TIP3W2884      18.987   7.420 -20.011  0.00  0.00      WT1   
ATOM   2812  H2  TIP3W2884      19.457   6.047 -19.578  0.00  0.00      WT1   
ATOM   2813  OH2 TIP3W2885      -2.306  -5.997  14.263  0.00  0.00      WT1   
ATOM   2814  H1  TIP3W2885      -2.844  -6.223  13.505  0.00  0.00      WT1   
ATOM   2815  H2  TIP3W2885      -2.335  -6.775  14.819  0.00  0.00      WT1   
ATOM   2816  OH2 TIP3W2886      -8.648   6.812  18.778  0.00  0.00      WT1   
ATOM   2817  H1  TIP3W2886      -9.469   6.525  18.377  0.00  0.00      WT1   
ATOM   2818  H2  TIP3W2886      -7.995   6.188  18.460  0.00  0.00      WT1   
ATOM   2819  OH2 TIP3W2888     -18.170   3.999  10.999  0.00  0.00      WT1   
ATOM   2820  H1  TIP3W2888     -17.990   4.579  10.258  0.00  0.00      WT1   
ATOM   2821  H2  TIP3W2888     -17.334   3.930  11.459  0.00  0.00      WT1   
ATOM   2822  OH2 TIP3W2891      -3.013 -19.102  -2.725  0.00  0.00      WT1   
ATOM   2823  H1  TIP3W2891      -2.194 -19.537  -2.963  0.00  0.00      WT1   
ATOM   2824  H2  TIP3W2891      -3.693 -19.743  -2.931  0.00  0.00      WT1   
ATOM   2825  OH2 TIP3W2893      -8.239   9.201 -14.175  0.00  0.00      WT1   
ATOM   2826  H1  TIP3W2893      -7.765   8.546 -13.663  0.00  0.00      WT1   
ATOM   2827  H2  TIP3W2893      -8.413   9.909 -13.554  0.00  0.00      WT1   
ATOM   2828  OH2 TIP3W2903      12.229  15.203 -15.750  0.00  0.00      WT1   
ATOM   2829  H1  TIP3W2903      12.309  14.604 -16.492  0.00  0.00      WT1   
ATOM   2830  H2  TIP3W2903      11.755  15.957 -16.100  0.00  0.00      WT1   
ATOM   2831  OH2 TIP3W2904     -17.445 -16.094  -2.885  0.00  0.00      WT1   
ATOM   2832  H1  TIP3W2904     -17.884 -15.814  -3.689  0.00  0.00      WT1   
ATOM   2833  H2  TIP3W2904     -18.143 -16.476  -2.352  0.00  0.00      WT1   
ATOM   2834  OH2 TIP3W2906       7.278   0.246 -10.822  0.00  0.00      WT1   
ATOM   2835  H1  TIP3W2906       7.741  -0.521 -11.158  0.00  0.00      WT1   
ATOM   2836  H2  TIP3W2906       6.854  -0.062 -10.021  0.00  0.00      WT1   
ATOM   2837  OH2 TIP3W2907      -2.179   9.571  16.833  0.00  0.00      WT1   
ATOM   2838  H1  TIP3W2907      -2.043   8.968  17.563  0.00  0.00      WT1   
ATOM   2839  H2  TIP3W2907      -1.746  10.380  17.107  0.00  0.00      WT1   
ATOM   2840  OH2 TIP3W2909      12.354  -5.842  -8.856  0.00  0.00      WT1   
ATOM   2841  H1  TIP3W2909      13.221  -6.133  -9.137  0.00  0.00      WT1   
ATOM   2842  H2  TIP3W2909      12.081  -5.217  -9.527  0.00  0.00      WT1   
ATOM   2843  OH2 TIP3W2913     -12.281  -8.733  18.126  0.00  0.00      WT1   
ATOM   2844  H1  TIP3W2913     -11.728  -8.049  18.504  0.00  0.00      WT1   
ATOM   2845  H2  TIP3W2913     -13.135  -8.316  18.012  0.00  0.00      WT1   
ATOM   2846  OH2 TIP3W2918      -8.548   1.091   5.023  0.00  0.00      WT1   
ATOM   2847  H1  TIP3W2918      -9.116   1.005   5.789  0.00  0.00      WT1   
ATOM   2848  H2  TIP3W2918      -9.145   1.304   4.305  0.00  0.00      WT1   
ATOM   2849  OH2 TIP3W2919      -5.924  16.263 -17.807  0.00  0.00      WT1   
ATOM   2850  H1  TIP3W2919      -6.006  16.047 -16.878  0.00  0.00      WT1   
ATOM   2851  H2  TIP3W2919      -6.634  15.780 -18.229  0.00  0.00      WT1   
ATOM   2852  OH2 TIP3W2922       4.871  19.632   1.196  0.00  0.00      WT1   
ATOM   2853  H1  TIP3W2922       4.968  19.814   0.262  0.00  0.00      WT1   
ATOM   2854  H2  TIP3W2922       5.499  18.931   1.371  0.00  0.00      WT1   
ATOM   2855  OH2 TIP3W2923       4.062 -14.041   5.531  0.00  0.00      WT1   
ATOM   2856  H1  TIP3W2923       3.756 -13.236   5.948  0.00  0.00      WT1   
ATOM   2857  H2  TIP3W2923       3.347 -14.664   5.657  0.00  0.00      WT1   
ATOM   2858  OH2 TIP3W2925      -5.756   6.590 -19.401  0.00  0.00      WT1   
ATOM   2859  H1  TIP3W2925      -5.832   7.542 -19.342  0.00  0.00      WT1   
ATOM   2860  H2  TIP3W2925      -6.016   6.384 -20.299  0.00  0.00      WT1   
ATOM   2861  OH2 TIP3W2926       5.961  -6.212 -10.930  0.00  0.00      WT1   
ATOM   2862  H1  TIP3W2926       5.414  -5.526 -11.312  0.00  0.00      WT1   
ATOM   2863  H2  TIP3W2926       5.517  -6.446 -10.115  0.00  0.00      WT1   
ATOM   2864  OH2 TIP3W2927      18.310  10.432   0.544  0.00  0.00      WT1   
ATOM   2865  H1  TIP3W2927      18.187   9.958  -0.278  0.00  0.00      WT1   
ATOM   2866  H2  TIP3W2927      17.557  11.021   0.597  0.00  0.00      WT1   
ATOM   2867  OH2 TIP3W2928      15.885  16.418  -6.928  0.00  0.00      WT1   
ATOM   2868  H1  TIP3W2928      16.273  17.071  -7.510  0.00  0.00      WT1   
ATOM   2869  H2  TIP3W2928      16.459  16.409  -6.162  0.00  0.00      WT1   
ATOM   2870  OH2 TIP3W2930       5.402   4.749  13.527  0.00  0.00      WT1   
ATOM   2871  H1  TIP3W2930       4.844   3.976  13.615  0.00  0.00      WT1   
ATOM   2872  H2  TIP3W2930       5.341   4.985  12.601  0.00  0.00      WT1   
ATOM   2873  OH2 TIP3W2941      14.325 -19.292  -8.516  0.00  0.00      WT1   
ATOM   2874  H1  TIP3W2941      14.237 -20.082  -9.050  0.00  0.00      WT1   
ATOM   2875  H2  TIP3W2941      15.255 -19.070  -8.568  0.00  0.00      WT1   
ATOM   2876  OH2 TIP3W2943       2.375   1.601   9.487  0.00  0.00      WT1   
ATOM   2877  H1  TIP3W2943       3.063   1.584  10.152  0.00  0.00      WT1   
ATOM   2878  H2  TIP3W2943       2.224   0.680   9.275  0.00  0.00      WT1   
ATOM   2879  OH2 TIP3W2944     -16.276 -19.053  13.059  0.00  0.00      WT1   
ATOM   2880  H1  TIP3W2944     -16.996 -19.631  13.312  0.00  0.00      WT1   
ATOM   2881  H2  TIP3W2944     -16.341 -18.991  12.106  0.00  0.00      WT1   
ATOM   2882  OH2 TIP3W2963      -0.107   9.399  15.027  0.00  0.00      WT1   
ATOM   2883  H1  TIP3W2963      -0.994   9.666  15.268  0.00  0.00      WT1   
ATOM   2884  H2  TIP3W2963       0.413  10.199  15.100  0.00  0.00      WT1   
ATOM   2885  OH2 TIP3W2968     -13.716 -19.651 -13.059  0.00  0.00      WT1   
ATOM   2886  H1  TIP3W2968     -14.493 -19.669 -12.501  0.00  0.00      WT1   
ATOM   2887  H2  TIP3W2968     -14.060 -19.548 -13.946  0.00  0.00      WT1   
ATOM   2888  OH2 TIP3W2972     -14.127  17.215  -7.227  0.00  0.00      WT1   
ATOM   2889  H1  TIP3W2972     -14.219  17.696  -8.050  0.00  0.00      WT1   
ATOM   2890  H2  TIP3W2972     -13.773  17.858  -6.612  0.00  0.00      WT1   
ATOM   2891  OH2 TIP3W2975     -17.126  -9.170   6.681  0.00  0.00      WT1   
ATOM   2892  H1  TIP3W2975     -16.698  -9.731   7.327  0.00  0.00      WT1   
ATOM   2893  H2  TIP3W2975     -17.407  -9.770   5.990  0.00  0.00      WT1   
ATOM   2894  OH2 TIP3W2979      -4.490   3.609 -12.104  0.00  0.00      WT1   
ATOM   2895  H1  TIP3W2979      -4.991   3.007 -12.654  0.00  0.00      WT1   
ATOM   2896  H2  TIP3W2979      -3.617   3.218 -12.055  0.00  0.00      WT1   
ATOM   2897  OH2 TIP3W3010      10.348  16.246  14.796  0.00  0.00      WT1   
ATOM   2898  H1  TIP3W3010       9.676  15.957  14.179  0.00  0.00      WT1   
ATOM   2899  H2  TIP3W3010       9.930  16.950  15.293  0.00  0.00      WT1   
ATOM   2900  OH2 TIP3W3012      17.410 -13.587 -14.215  0.00  0.00      WT1   
ATOM   2901  H1  TIP3W3012      18.256 -14.034 -14.184  0.00  0.00      WT1   
ATOM   2902  H2  TIP3W3012      16.861 -14.070 -13.597  0.00  0.00      WT1   
ATOM   2903  OH2 TIP3W3016      14.589 -14.746  -2.322  0.00  0.00      WT1   
ATOM   2904  H1  TIP3W3016      15.331 -14.157  -2.184  0.00  0.00      WT1   
ATOM   2905  H2  TIP3W3016      13.994 -14.556  -1.597  0.00  0.00      WT1   
ATOM   2906  OH2 TIP3W3027      19.280 -19.227   5.871  0.00  0.00      WT1   
ATOM   2907  H1  TIP3W3027      18.956 -20.124   5.783  0.00  0.00      WT1   
ATOM   2908  H2  TIP3W3027      19.750 -19.060   5.054  0.00  0.00      WT1   
ATOM   2909  OH2 TIP3W3030     -16.044   5.746 -15.928  0.00  0.00      WT1   
ATOM   2910  H1  TIP3W3030     -15.608   4.902 -16.044  0.00  0.00      WT1   
ATOM   2911  H2  TIP3W3030     -15.392   6.392 -16.197  0.00  0.00      WT1   
ATOM   2912  OH2 TIP3W3033      -1.071   8.942   5.120  0.00  0.00      WT1   
ATOM   2913  H1  TIP3W3033      -1.097   8.787   6.064  0.00  0.00      WT1   
ATOM   2914  H2  TIP3W3033      -1.074   8.066   4.732  0.00  0.00      WT1   
ATOM   2915  OH2 TIP3W3037      -5.446  18.322  11.595  0.00  0.00      WT1   
ATOM   2916  H1  TIP3W3037      -4.681  18.347  12.168  0.00  0.00      WT1   
ATOM   2917  H2  TIP3W3037      -5.286  19.012  10.951  0.00  0.00      WT1   
ATOM   2918  OH2 TIP3W3046     -18.477  -4.227 -10.370  0.00  0.00      WT1   
ATOM   2919  H1  TIP3W3046     -18.046  -3.397 -10.577  0.00  0.00      WT1   
ATOM   2920  H2  TIP3W3046     -18.762  -4.129  -9.461  0.00  0.00      WT1   
ATOM   2921  OH2 TIP3W3049      15.028  15.920   9.256  0.00  0.00      WT1   
ATOM   2922  H1  TIP3W3049      14.693  16.801   9.094  0.00  0.00      WT1   
ATOM   2923  H2  TIP3W3049      14.259  15.415   9.521  0.00  0.00      WT1   
ATOM   2924  OH2 TIP3W3050      -0.042   2.890  -4.343  0.00  0.00      WT1   
ATOM   2925  H1  TIP3W3050      -0.063   2.109  -4.896  0.00  0.00      WT1   
ATOM   2926  H2  TIP3W3050      -0.814   2.808  -3.783  0.00  0.00      WT1   
ATOM   2927  OH2 TIP3W3053     -18.285   0.872   7.498  0.00  0.00      WT1   
ATOM   2928  H1  TIP3W3053     -17.766   0.930   8.301  0.00  0.00      WT1   
ATOM   2929  H2  TIP3W3053     -18.173   1.725   7.079  0.00  0.00      WT1   
ATOM   2930  OH2 TIP3W3070      -9.830  16.252  17.897  0.00  0.00      WT1   
ATOM   2931  H1  TIP3W3070      -9.650  16.994  17.319  0.00  0.00      WT1   
ATOM   2932  H2  TIP3W3070      -9.723  15.482  17.339  0.00  0.00      WT1   
ATOM   2933  OH2 TIP3W3071      -7.131 -16.017  12.259  0.00  0.00      WT1   
ATOM   2934  H1  TIP3W3071      -6.600 -15.277  11.965  0.00  0.00      WT1   
ATOM   2935  H2  TIP3W3071      -8.021 -15.668  12.312  0.00  0.00      WT1   
ATOM   2936  OH2 TIP3W3072       0.042   4.855  13.511  0.00  0.00      WT1   
ATOM   2937  H1  TIP3W3072       0.578   5.318  14.154  0.00  0.00      WT1   
ATOM   2938  H2  TIP3W3072       0.296   5.233  12.669  0.00  0.00      WT1   
ATOM   2939  OH2 TIP3W3073       4.193  -7.438   0.357  0.00  0.00      WT1   
ATOM   2940  H1  TIP3W3073       4.636  -7.868  -0.374  0.00  0.00      WT1   
ATOM   2941  H2  TIP3W3073       3.513  -6.904  -0.054  0.00  0.00      WT1   
ATOM   2942  OH2 TIP3W3075     -12.175 -11.609 -13.860  0.00  0.00      WT1   
ATOM   2943  H1  TIP3W3075     -12.780 -10.894 -13.665  0.00  0.00      WT1   
ATOM   2944  H2  TIP3W3075     -11.841 -11.410 -14.734  0.00  0.00      WT1   
ATOM   2945  OH2 TIP3W3080     -16.111  13.152  15.631  0.00  0.00      WT1   
ATOM   2946  H1  TIP3W3080     -16.485  12.507  16.232  0.00  0.00      WT1   
ATOM   2947  H2  TIP3W3080     -15.524  12.645  15.070  0.00  0.00      WT1   
ATOM   2948  OH2 TIP3W3085      13.129  -4.983  14.223  0.00  0.00      WT1   
ATOM   2949  H1  TIP3W3085      13.518  -4.800  13.368  0.00  0.00      WT1   
ATOM   2950  H2  TIP3W3085      12.185  -4.936  14.072  0.00  0.00      WT1   
ATOM   2951  OH2 TIP3W3086      -6.367  19.563   5.559  0.00  0.00      WT1   
ATOM   2952  H1  TIP3W3086      -6.549  18.967   6.286  0.00  0.00      WT1   
ATOM   2953  H2  TIP3W3086      -5.539  19.251   5.195  0.00  0.00      WT1   
ATOM   2954  OH2 TIP3W3091      11.807   4.802   0.209  0.00  0.00      WT1   
ATOM   2955  H1  TIP3W3091      11.633   5.567   0.757  0.00  0.00      WT1   
ATOM   2956  H2  TIP3W3091      11.142   4.165   0.468  0.00  0.00      WT1   
ATOM   2957  OH2 TIP3W3092      -5.239 -18.713  -5.300  0.00  0.00      WT1   
ATOM   2958  H1  TIP3W3092      -5.386 -19.316  -4.571  0.00  0.00      WT1   
ATOM   2959  H2  TIP3W3092      -4.883 -19.262  -5.998  0.00  0.00      WT1   
ATOM   2960  OH2 TIP3W3095       6.020   5.046  10.449  0.00  0.00      WT1   
ATOM   2961  H1  TIP3W3095       5.089   4.823  10.426  0.00  0.00      WT1   
ATOM   2962  H2  TIP3W3095       6.437   4.398   9.881  0.00  0.00      WT1   
ATOM   2963  OH2 TIP3W3096      17.729 -17.234  10.294  0.00  0.00      WT1   
ATOM   2964  H1  TIP3W3096      17.353 -17.565   9.478  0.00  0.00      WT1   
ATOM   2965  H2  TIP3W3096      17.590 -16.288  10.256  0.00  0.00      WT1   
ATOM   2966  OH2 TIP3W3097       3.630 -14.897  10.224  0.00  0.00      WT1   
ATOM   2967  H1  TIP3W3097       2.684 -14.998  10.327  0.00  0.00      WT1   
ATOM   2968  H2  TIP3W3097       3.858 -15.493   9.510  0.00  0.00      WT1   
ATOM   2969  OH2 TIP3W3104     -11.036  14.468 -17.126  0.00  0.00      WT1   
ATOM   2970  H1  TIP3W3104     -11.306  13.558 -17.006  0.00  0.00      WT1   
ATOM   2971  H2  TIP3W3104     -11.210  14.651 -18.049  0.00  0.00      WT1   
ATOM   2972  OH2 TIP3W3108      19.437 -12.825 -10.899  0.00  0.00      WT1   
ATOM   2973  H1  TIP3W3108      18.978 -13.435 -10.322  0.00  0.00      WT1   
ATOM   2974  H2  TIP3W3108      19.940 -12.267 -10.307  0.00  0.00      WT1   
ATOM   2975  OH2 TIP3W3109      -4.160  17.719   4.924  0.00  0.00      WT1   
ATOM   2976  H1  TIP3W3109      -3.324  18.105   5.186  0.00  0.00      WT1   
ATOM   2977  H2  TIP3W3109      -3.919  17.002   4.337  0.00  0.00      WT1   
ATOM   2978  OH2 TIP3W3111      11.475 -16.091  13.603  0.00  0.00      WT1   
ATOM   2979  H1  TIP3W3111      11.851 -16.954  13.427  0.00  0.00      WT1   
ATOM   2980  H2  TIP3W3111      11.902 -15.510  12.973  0.00  0.00      WT1   
ATOM   2981  OH2 TIP3W3113       5.588  11.445  -1.792  0.00  0.00      WT1   
ATOM   2982  H1  TIP3W3113       5.515  10.741  -2.436  0.00  0.00      WT1   
ATOM   2983  H2  TIP3W3113       5.680  12.241  -2.316  0.00  0.00      WT1   
ATOM   2984  OH2 TIP3W3114     -16.314 -19.238 -12.062  0.00  0.00      WT1   
ATOM   2985  H1  TIP3W3114     -16.730 -18.536 -11.561  0.00  0.00      WT1   
ATOM   2986  H2  TIP3W3114     -16.986 -19.523 -12.681  0.00  0.00      WT1   
ATOM   2987  OH2 TIP3W3115      14.848 -18.114  10.317  0.00  0.00      WT1   
ATOM   2988  H1  TIP3W3115      15.178 -17.473   9.688  0.00  0.00      WT1   
ATOM   2989  H2  TIP3W3115      13.897 -18.077  10.221  0.00  0.00      WT1   
ATOM   2990  OH2 TIP3W3116       6.472  -2.998  -9.984  0.00  0.00      WT1   
ATOM   2991  H1  TIP3W3116       5.552  -3.025  -9.721  0.00  0.00      WT1   
ATOM   2992  H2  TIP3W3116       6.721  -3.917 -10.080  0.00  0.00      WT1   
ATOM   2993  OH2 TIP3W3119     -11.074  -7.890  -3.198  0.00  0.00      WT1   
ATOM   2994  H1  TIP3W3119     -11.134  -6.940  -3.107  0.00  0.00      WT1   
ATOM   2995  H2  TIP3W3119     -10.667  -8.184  -2.383  0.00  0.00      WT1   
ATOM   2996  OH2 TIP3W3121      -6.926 -19.578   8.874  0.00  0.00      WT1   
ATOM   2997  H1  TIP3W3121      -7.178 -20.475   8.658  0.00  0.00      WT1   
ATOM   2998  H2  TIP3W3121      -6.430 -19.658   9.689  0.00  0.00      WT1   
ATOM   2999  OH2 TIP3W3129     -18.616  15.136  19.617  0.00  0.00      WT1   
ATOM   3000  H1  TIP3W3129     -19.055  15.968  19.438  0.00  0.00      WT1   
ATOM   3001  H2  TIP3W3129     -18.744  14.621  18.820  0.00  0.00      WT1   
ATOM   3002  OH2 TIP3W3131      15.632  13.172 -15.199  0.00  0.00      WT1   
ATOM   3003  H1  TIP3W3131      15.932  13.347 -16.091  0.00  0.00      WT1   
ATOM   3004  H2  TIP3W3131      16.418  12.890 -14.732  0.00  0.00      WT1   
ATOM   3005  OH2 TIP3W3134     -17.068 -13.020  -9.561  0.00  0.00      WT1   
ATOM   3006  H1  TIP3W3134     -16.375 -13.031  -8.901  0.00  0.00      WT1   
ATOM   3007  H2  TIP3W3134     -16.704 -12.507 -10.282  0.00  0.00      WT1   
ATOM   3008  OH2 TIP3W3136      11.615  -8.890   6.426  0.00  0.00      WT1   
ATOM   3009  H1  TIP3W3136      10.857  -9.472   6.377  0.00  0.00      WT1   
ATOM   3010  H2  TIP3W3136      11.694  -8.676   7.355  0.00  0.00      WT1   
ATOM   3011  OH2 TIP3W3138      -9.840   3.095  -0.737  0.00  0.00      WT1   
ATOM   3012  H1  TIP3W3138     -10.684   3.426  -1.044  0.00  0.00      WT1   
ATOM   3013  H2  TIP3W3138      -9.504   2.579  -1.470  0.00  0.00      WT1   
ATOM   3014  OH2 TIP3W3139      -0.753 -16.934 -15.336  0.00  0.00      WT1   
ATOM   3015  H1  TIP3W3139      -1.047 -17.250 -16.191  0.00  0.00      WT1   
ATOM   3016  H2  TIP3W3139      -0.456 -16.039 -15.500  0.00  0.00      WT1   
ATOM   3017  OH2 TIP3W3140       9.110   9.504  -9.477  0.00  0.00      WT1   
ATOM   3018  H1  TIP3W3140       8.922   8.689  -9.010  0.00  0.00      WT1   
ATOM   3019  H2  TIP3W3140       8.263   9.782  -9.824  0.00  0.00      WT1   
ATOM   3020  OH2 TIP3W3142       5.052   5.266 -13.456  0.00  0.00      WT1   
ATOM   3021  H1  TIP3W3142       5.029   4.312 -13.387  0.00  0.00      WT1   
ATOM   3022  H2  TIP3W3142       4.537   5.574 -12.710  0.00  0.00      WT1   
ATOM   3023  OH2 TIP3W3143       4.309  -6.163  14.468  0.00  0.00      WT1   
ATOM   3024  H1  TIP3W3143       4.672  -5.441  14.980  0.00  0.00      WT1   
ATOM   3025  H2  TIP3W3143       4.901  -6.249  13.721  0.00  0.00      WT1   
ATOM   3026  OH2 TIP3W3150      12.267   4.009  10.005  0.00  0.00      WT1   
ATOM   3027  H1  TIP3W3150      11.695   4.034   9.238  0.00  0.00      WT1   
ATOM   3028  H2  TIP3W3150      11.735   4.374  10.713  0.00  0.00      WT1   
ATOM   3029  OH2 TIP3W3152       6.699  -7.266  -3.915  0.00  0.00      WT1   
ATOM   3030  H1  TIP3W3152       6.531  -6.345  -3.713  0.00  0.00      WT1   
ATOM   3031  H2  TIP3W3152       7.594  -7.277  -4.255  0.00  0.00      WT1   
ATOM   3032  OH2 TIP3W3154     -16.972  -5.414  19.309  0.00  0.00      WT1   
ATOM   3033  H1  TIP3W3154     -17.380  -4.905  18.608  0.00  0.00      WT1   
ATOM   3034  H2  TIP3W3154     -16.971  -6.314  18.983  0.00  0.00      WT1   
ATOM   3035  OH2 TIP3W3156      16.428   7.838  -4.306  0.00  0.00      WT1   
ATOM   3036  H1  TIP3W3156      16.528   7.564  -3.394  0.00  0.00      WT1   
ATOM   3037  H2  TIP3W3156      17.028   7.273  -4.793  0.00  0.00      WT1   
ATOM   3038  OH2 TIP3W3157     -14.336 -16.378  -6.363  0.00  0.00      WT1   
ATOM   3039  H1  TIP3W3157     -15.263 -16.418  -6.600  0.00  0.00      WT1   
ATOM   3040  H2  TIP3W3157     -14.333 -16.400  -5.406  0.00  0.00      WT1   
ATOM   3041  OH2 TIP3W3158      -8.421  14.805  13.377  0.00  0.00      WT1   
ATOM   3042  H1  TIP3W3158      -7.978  14.294  12.700  0.00  0.00      WT1   
ATOM   3043  H2  TIP3W3158      -8.086  15.694  13.265  0.00  0.00      WT1   
ATOM   3044  OH2 TIP3W3160       8.649 -18.909 -14.666  0.00  0.00      WT1   
ATOM   3045  H1  TIP3W3160       9.034 -19.377 -13.925  0.00  0.00      WT1   
ATOM   3046  H2  TIP3W3160       7.805 -19.337 -14.808  0.00  0.00      WT1   
ATOM   3047  OH2 TIP3W3161      -1.274  -4.355  -3.604  0.00  0.00      WT1   
ATOM   3048  H1  TIP3W3161      -0.809  -4.765  -2.874  0.00  0.00      WT1   
ATOM   3049  H2  TIP3W3161      -1.567  -5.089  -4.144  0.00  0.00      WT1   
ATOM   3050  OH2 TIP3W3173      15.717  -2.666  12.563  0.00  0.00      WT1   
ATOM   3051  H1  TIP3W3173      15.167  -2.056  12.071  0.00  0.00      WT1   
ATOM   3052  H2  TIP3W3173      15.174  -3.448  12.667  0.00  0.00      WT1   
ATOM   3053  OH2 TIP3W3174     -10.014   2.399 -11.688  0.00  0.00      WT1   
ATOM   3054  H1  TIP3W3174     -10.486   1.608 -11.951  0.00  0.00      WT1   
ATOM   3055  H2  TIP3W3174      -9.307   2.081 -11.127  0.00  0.00      WT1   
ATOM   3056  OH2 TIP3W3175       9.467  14.100   3.582  0.00  0.00      WT1   
ATOM   3057  H1  TIP3W3175       9.055  13.265   3.363  0.00  0.00      WT1   
ATOM   3058  H2  TIP3W3175       9.304  14.656   2.820  0.00  0.00      WT1   
ATOM   3059  OH2 TIP3W3176     -11.203  11.471  -6.528  0.00  0.00      WT1   
ATOM   3060  H1  TIP3W3176     -10.324  11.343  -6.171  0.00  0.00      WT1   
ATOM   3061  H2  TIP3W3176     -11.585  10.593  -6.545  0.00  0.00      WT1   
ATOM   3062  OH2 TIP3W3177       2.807   6.663  -9.475  0.00  0.00      WT1   
ATOM   3063  H1  TIP3W3177       3.455   7.081 -10.042  0.00  0.00      WT1   
ATOM   3064  H2  TIP3W3177       2.077   6.453 -10.058  0.00  0.00      WT1   
ATOM   3065  OH2 TIP3W3178     -16.396  -6.537 -10.474  0.00  0.00      WT1   
ATOM   3066  H1  TIP3W3178     -16.927  -6.302  -9.713  0.00  0.00      WT1   
ATOM   3067  H2  TIP3W3178     -16.703  -5.957 -11.170  0.00  0.00      WT1   
ATOM   3068  OH2 TIP3W3181       6.687  10.340 -11.079  0.00  0.00      WT1   
ATOM   3069  H1  TIP3W3181       6.590  10.535 -12.011  0.00  0.00      WT1   
ATOM   3070  H2  TIP3W3181       6.360  11.122 -10.634  0.00  0.00      WT1   
ATOM   3071  OH2 TIP3W3182      -3.990   7.071 -10.306  0.00  0.00      WT1   
ATOM   3072  H1  TIP3W3182      -4.163   6.177 -10.013  0.00  0.00      WT1   
ATOM   3073  H2  TIP3W3182      -4.855   7.431 -10.501  0.00  0.00      WT1   
ATOM   3074  OH2 TIP3W3183      -4.579  14.124  -9.181  0.00  0.00      WT1   
ATOM   3075  H1  TIP3W3183      -4.396  14.580 -10.003  0.00  0.00      WT1   
ATOM   3076  H2  TIP3W3183      -3.893  14.422  -8.583  0.00  0.00      WT1   
ATOM   3077  OH2 TIP3W3184      17.075  18.477  -8.589  0.00  0.00      WT1   
ATOM   3078  H1  TIP3W3184      16.961  19.311  -8.133  0.00  0.00      WT1   
ATOM   3079  H2  TIP3W3184      18.019  18.319  -8.568  0.00  0.00      WT1   
ATOM   3080  OH2 TIP3W3187      -4.137  19.844  -6.568  0.00  0.00      WT1   
ATOM   3081  H1  TIP3W3187      -3.621  19.166  -6.132  0.00  0.00      WT1   
ATOM   3082  H2  TIP3W3187      -4.936  19.395  -6.846  0.00  0.00      WT1   
ATOM   3083  OH2 TIP3W3189      -4.058   9.081  14.968  0.00  0.00      WT1   
ATOM   3084  H1  TIP3W3189      -4.676   9.812  14.973  0.00  0.00      WT1   
ATOM   3085  H2  TIP3W3189      -3.484   9.247  15.716  0.00  0.00      WT1   
ATOM   3086  OH2 TIP3W3192     -13.888 -16.511 -12.889  0.00  0.00      WT1   
ATOM   3087  H1  TIP3W3192     -14.773 -16.547 -12.526  0.00  0.00      WT1   
ATOM   3088  H2  TIP3W3192     -13.487 -15.749 -12.470  0.00  0.00      WT1   
ATOM   3089  OH2 TIP3W3193       3.997  -2.566  13.818  0.00  0.00      WT1   
ATOM   3090  H1  TIP3W3193       4.047  -2.462  12.867  0.00  0.00      WT1   
ATOM   3091  H2  TIP3W3193       4.904  -2.700  14.092  0.00  0.00      WT1   
ATOM   3092  OH2 TIP3W3195      16.037  -7.725  -4.530  0.00  0.00      WT1   
ATOM   3093  H1  TIP3W3195      16.662  -7.664  -3.808  0.00  0.00      WT1   
ATOM   3094  H2  TIP3W3195      15.915  -6.821  -4.820  0.00  0.00      WT1   
ATOM   3095  OH2 TIP3W3196     -16.216   8.475 -12.345  0.00  0.00      WT1   
ATOM   3096  H1  TIP3W3196     -16.131   8.925 -13.186  0.00  0.00      WT1   
ATOM   3097  H2  TIP3W3196     -16.410   7.567 -12.577  0.00  0.00      WT1   
ATOM   3098  OH2 TIP3W3197       6.458   8.765  17.954  0.00  0.00      WT1   
ATOM   3099  H1  TIP3W3197       6.034   9.487  17.490  0.00  0.00      WT1   
ATOM   3100  H2  TIP3W3197       5.746   8.334  18.428  0.00  0.00      WT1   
ATOM   3101  OH2 TIP3W3198       4.197  15.645  11.092  0.00  0.00      WT1   
ATOM   3102  H1  TIP3W3198       4.670  14.820  11.199  0.00  0.00      WT1   
ATOM   3103  H2  TIP3W3198       3.624  15.694  11.857  0.00  0.00      WT1   
ATOM   3104  OH2 TIP3W3199     -17.913  14.946   8.141  0.00  0.00      WT1   
ATOM   3105  H1  TIP3W3199     -17.848  14.021   7.905  0.00  0.00      WT1   
ATOM   3106  H2  TIP3W3199     -17.819  15.412   7.310  0.00  0.00      WT1   
ATOM   3107  OH2 TIP3W3200      16.363  12.205   0.910  0.00  0.00      WT1   
ATOM   3108  H1  TIP3W3200      15.766  12.456   0.204  0.00  0.00      WT1   
ATOM   3109  H2  TIP3W3200      16.046  12.687   1.674  0.00  0.00      WT1   
ATOM   3110  OH2 TIP3W3201      17.440   4.112  -9.203  0.00  0.00      WT1   
ATOM   3111  H1  TIP3W3201      17.453   4.029 -10.156  0.00  0.00      WT1   
ATOM   3112  H2  TIP3W3201      18.310   4.442  -8.979  0.00  0.00      WT1   
ATOM   3113  OH2 TIP3W3203       6.814 -14.677  -6.036  0.00  0.00      WT1   
ATOM   3114  H1  TIP3W3203       7.113 -15.037  -6.871  0.00  0.00      WT1   
ATOM   3115  H2  TIP3W3203       5.890 -14.924  -5.986  0.00  0.00      WT1   
ATOM   3116  OH2 TIP3W3204      -9.019  -9.205 -12.151  0.00  0.00      WT1   
ATOM   3117  H1  TIP3W3204      -8.714  -8.887 -11.302  0.00  0.00      WT1   
ATOM   3118  H2  TIP3W3204      -9.401  -8.435 -12.573  0.00  0.00      WT1   
ATOM   3119  OH2 TIP3W3205       9.937  -9.749   9.414  0.00  0.00      WT1   
ATOM   3120  H1  TIP3W3205       9.807 -10.643   9.098  0.00  0.00      WT1   
ATOM   3121  H2  TIP3W3205       9.214  -9.603  10.024  0.00  0.00      WT1   
ATOM   3122  OH2 TIP3W3210     -13.359   2.780  17.780  0.00  0.00      WT1   
ATOM   3123  H1  TIP3W3210     -13.333   2.411  18.663  0.00  0.00      WT1   
ATOM   3124  H2  TIP3W3210     -13.813   2.118  17.257  0.00  0.00      WT1   
ATOM   3125  OH2 TIP3W3214      -9.442  -4.242  11.905  0.00  0.00      WT1   
ATOM   3126  H1  TIP3W3214      -9.282  -3.408  12.347  0.00  0.00      WT1   
ATOM   3127  H2  TIP3W3214      -8.897  -4.205  11.119  0.00  0.00      WT1   
ATOM   3128  OH2 TIP3W3218       5.314   5.105  18.468  0.00  0.00      WT1   
ATOM   3129  H1  TIP3W3218       4.720   5.819  18.699  0.00  0.00      WT1   
ATOM   3130  H2  TIP3W3218       6.074   5.540  18.082  0.00  0.00      WT1   
ATOM   3131  OH2 TIP3W3219      14.334   2.744  17.583  0.00  0.00      WT1   
ATOM   3132  H1  TIP3W3219      13.862   2.152  18.170  0.00  0.00      WT1   
ATOM   3133  H2  TIP3W3219      13.685   2.998  16.927  0.00  0.00      WT1   
ATOM   3134  OH2 TIP3W3220     -18.988 -13.727  -4.209  0.00  0.00      WT1   
ATOM   3135  H1  TIP3W3220     -19.781 -14.201  -3.956  0.00  0.00      WT1   
ATOM   3136  H2  TIP3W3220     -19.003 -12.932  -3.676  0.00  0.00      WT1   
ATOM   3137  OH2 TIP3W3221      12.061  -7.876 -12.791  0.00  0.00      WT1   
ATOM   3138  H1  TIP3W3221      12.345  -8.392 -13.546  0.00  0.00      WT1   
ATOM   3139  H2  TIP3W3221      12.375  -6.991 -12.974  0.00  0.00      WT1   
ATOM   3140  OH2 TIP3W3222      17.786 -19.843 -16.543  0.00  0.00      WT1   
ATOM   3141  H1  TIP3W3222      17.928 -19.922 -15.600  0.00  0.00      WT1   
ATOM   3142  H2  TIP3W3222      17.136 -19.147 -16.631  0.00  0.00      WT1   
ATOM   3143  OH2 TIP3W3223      -0.350  -7.426  11.485  0.00  0.00      WT1   
ATOM   3144  H1  TIP3W3223       0.406  -7.002  11.892  0.00  0.00      WT1   
ATOM   3145  H2  TIP3W3223      -0.213  -7.310  10.545  0.00  0.00      WT1   
ATOM   3146  OH2 TIP3W3224      16.785  13.531 -17.712  0.00  0.00      WT1   
ATOM   3147  H1  TIP3W3224      16.821  13.678 -18.657  0.00  0.00      WT1   
ATOM   3148  H2  TIP3W3224      17.416  12.829 -17.554  0.00  0.00      WT1   
ATOM   3149  OH2 TIP3W3225       5.546  -6.173  19.227  0.00  0.00      WT1   
ATOM   3150  H1  TIP3W3225       5.656  -6.847  18.555  0.00  0.00      WT1   
ATOM   3151  H2  TIP3W3225       6.245  -5.544  19.052  0.00  0.00      WT1   
ATOM   3152  OH2 TIP3W3226      18.117  -7.753 -11.319  0.00  0.00      WT1   
ATOM   3153  H1  TIP3W3226      18.097  -8.111 -10.431  0.00  0.00      WT1   
ATOM   3154  H2  TIP3W3226      18.635  -6.951 -11.242  0.00  0.00      WT1   
ATOM   3155  OH2 TIP3W3227       1.627 -13.194   7.424  0.00  0.00      WT1   
ATOM   3156  H1  TIP3W3227       1.237 -12.343   7.625  0.00  0.00      WT1   
ATOM   3157  H2  TIP3W3227       1.834 -13.571   8.279  0.00  0.00      WT1   
ATOM   3158  OH2 TIP3W3229      17.476  19.218   6.188  0.00  0.00      WT1   
ATOM   3159  H1  TIP3W3229      16.522  19.153   6.229  0.00  0.00      WT1   
ATOM   3160  H2  TIP3W3229      17.790  18.496   6.732  0.00  0.00      WT1   
ATOM   3161  OH2 TIP3W3233       6.520 -18.867 -10.689  0.00  0.00      WT1   
ATOM   3162  H1  TIP3W3233       6.703 -19.366  -9.893  0.00  0.00      WT1   
ATOM   3163  H2  TIP3W3233       6.704 -19.477 -11.403  0.00  0.00      WT1   
ATOM   3164  OH2 TIP3W3234     -11.353   1.811   4.850  0.00  0.00      WT1   
ATOM   3165  H1  TIP3W3234     -11.706   2.208   5.646  0.00  0.00      WT1   
ATOM   3166  H2  TIP3W3234     -11.667   0.907   4.873  0.00  0.00      WT1   
ATOM   3167  OH2 TIP3W3236     -19.745 -11.075   6.942  0.00  0.00      WT1   
ATOM   3168  H1  TIP3W3236     -20.649 -11.374   7.034  0.00  0.00      WT1   
ATOM   3169  H2  TIP3W3236     -19.749 -10.535   6.151  0.00  0.00      WT1   
ATOM   3170  OH2 TIP3W3239       8.612   7.722 -11.834  0.00  0.00      WT1   
ATOM   3171  H1  TIP3W3239       8.950   7.005 -11.297  0.00  0.00      WT1   
ATOM   3172  H2  TIP3W3239       8.854   8.515 -11.355  0.00  0.00      WT1   
ATOM   3173  OH2 TIP3W3240      20.097 -16.616  -4.783  0.00  0.00      WT1   
ATOM   3174  H1  TIP3W3240      19.503 -15.920  -4.500  0.00  0.00      WT1   
ATOM   3175  H2  TIP3W3240      19.583 -17.133  -5.403  0.00  0.00      WT1   
ATOM   3176  OH2 TIP3W3241      -0.149  -7.204  -1.320  0.00  0.00      WT1   
ATOM   3177  H1  TIP3W3241       0.275  -6.400  -1.019  0.00  0.00      WT1   
ATOM   3178  H2  TIP3W3241      -1.075  -6.975  -1.389  0.00  0.00      WT1   
ATOM   3179  OH2 TIP3W3243       3.860   5.271  -7.250  0.00  0.00      WT1   
ATOM   3180  H1  TIP3W3243       3.937   5.782  -6.445  0.00  0.00      WT1   
ATOM   3181  H2  TIP3W3243       3.316   5.809  -7.825  0.00  0.00      WT1   
ATOM   3182  OH2 TIP3W3244     -12.992 -13.752  -1.246  0.00  0.00      WT1   
ATOM   3183  H1  TIP3W3244     -12.207 -14.278  -1.089  0.00  0.00      WT1   
ATOM   3184  H2  TIP3W3244     -13.052 -13.178  -0.482  0.00  0.00      WT1   
ATOM   3185  OH2 TIP3W3245      -2.003   2.843  -6.812  0.00  0.00      WT1   
ATOM   3186  H1  TIP3W3245      -2.534   2.501  -6.093  0.00  0.00      WT1   
ATOM   3187  H2  TIP3W3245      -2.328   3.733  -6.948  0.00  0.00      WT1   
ATOM   3188  OH2 TIP3W3246      -0.222   9.481  -7.841  0.00  0.00      WT1   
ATOM   3189  H1  TIP3W3246       0.046   9.877  -8.670  0.00  0.00      WT1   
ATOM   3190  H2  TIP3W3246       0.491   9.684  -7.236  0.00  0.00      WT1   
ATOM   3191  OH2 TIP3W3247      11.303 -13.878  -4.592  0.00  0.00      WT1   
ATOM   3192  H1  TIP3W3247      11.232 -14.723  -4.149  0.00  0.00      WT1   
ATOM   3193  H2  TIP3W3247      11.716 -13.303  -3.948  0.00  0.00      WT1   
ATOM   3194  OH2 TIP3W3257      15.714  -8.315  10.756  0.00  0.00      WT1   
ATOM   3195  H1  TIP3W3257      16.465  -8.056  11.290  0.00  0.00      WT1   
ATOM   3196  H2  TIP3W3257      16.073  -8.937  10.123  0.00  0.00      WT1   
ATOM   3197  OH2 TIP3W3258       0.975 -16.812  -9.241  0.00  0.00      WT1   
ATOM   3198  H1  TIP3W3258       0.382 -16.166  -9.625  0.00  0.00      WT1   
ATOM   3199  H2  TIP3W3258       1.595 -16.293  -8.728  0.00  0.00      WT1   
ATOM   3200  OH2 TIP3W3261      -3.252 -14.496  12.871  0.00  0.00      WT1   
ATOM   3201  H1  TIP3W3261      -2.890 -14.268  13.728  0.00  0.00      WT1   
ATOM   3202  H2  TIP3W3261      -2.737 -13.982  12.249  0.00  0.00      WT1   
ATOM   3203  OH2 TIP3W3262      17.445  -0.912  -1.413  0.00  0.00      WT1   
ATOM   3204  H1  TIP3W3262      18.151  -0.294  -1.222  0.00  0.00      WT1   
ATOM   3205  H2  TIP3W3262      16.946  -0.965  -0.598  0.00  0.00      WT1   
ATOM   3206  OH2 TIP3W3263       9.950  -4.001   9.128  0.00  0.00      WT1   
ATOM   3207  H1  TIP3W3263       9.860  -3.278   9.749  0.00  0.00      WT1   
ATOM   3208  H2  TIP3W3263      10.845  -3.923   8.796  0.00  0.00      WT1   
ATOM   3209  OH2 TIP3W3264     -18.018  -6.940   8.042  0.00  0.00      WT1   
ATOM   3210  H1  TIP3W3264     -18.612  -7.404   8.632  0.00  0.00      WT1   
ATOM   3211  H2  TIP3W3264     -17.519  -7.634   7.610  0.00  0.00      WT1   
ATOM   3212  OH2 TIP3W3265      14.157   8.516 -17.609  0.00  0.00      WT1   
ATOM   3213  H1  TIP3W3265      13.913   8.939 -16.785  0.00  0.00      WT1   
ATOM   3214  H2  TIP3W3265      14.525   9.222 -18.141  0.00  0.00      WT1   
ATOM   3215  OH2 TIP3W3266      14.007  -4.674   4.874  0.00  0.00      WT1   
ATOM   3216  H1  TIP3W3266      14.346  -4.919   4.013  0.00  0.00      WT1   
ATOM   3217  H2  TIP3W3266      14.741  -4.815   5.471  0.00  0.00      WT1   
ATOM   3218  OH2 TIP3W3267      18.099 -14.086  -6.408  0.00  0.00      WT1   
ATOM   3219  H1  TIP3W3267      18.714 -13.360  -6.510  0.00  0.00      WT1   
ATOM   3220  H2  TIP3W3267      17.235 -13.682  -6.487  0.00  0.00      WT1   
ATOM   3221  OH2 TIP3W3269       2.344   9.539  -6.274  0.00  0.00      WT1   
ATOM   3222  H1  TIP3W3269       3.075   9.024  -6.615  0.00  0.00      WT1   
ATOM   3223  H2  TIP3W3269       2.579  10.446  -6.466  0.00  0.00      WT1   
ATOM   3224  OH2 TIP3W3274      14.936  11.516  -5.427  0.00  0.00      WT1   
ATOM   3225  H1  TIP3W3274      14.248  11.019  -5.870  0.00  0.00      WT1   
ATOM   3226  H2  TIP3W3274      14.722  12.432  -5.605  0.00  0.00      WT1   
ATOM   3227  OH2 TIP3W3277     -14.462   5.237  18.597  0.00  0.00      WT1   
ATOM   3228  H1  TIP3W3277     -13.883   4.514  18.356  0.00  0.00      WT1   
ATOM   3229  H2  TIP3W3277     -14.503   5.783  17.811  0.00  0.00      WT1   
ATOM   3230  OH2 TIP3W3278     -19.687  -8.181 -17.941  0.00  0.00      WT1   
ATOM   3231  H1  TIP3W3278     -20.500  -8.228 -18.444  0.00  0.00      WT1   
ATOM   3232  H2  TIP3W3278     -19.972  -8.022 -17.040  0.00  0.00      WT1   
ATOM   3233  OH2 TIP3W3280       5.970   2.510 -17.270  0.00  0.00      WT1   
ATOM   3234  H1  TIP3W3280       5.444   3.067 -16.696  0.00  0.00      WT1   
ATOM   3235  H2  TIP3W3280       5.464   1.701 -17.348  0.00  0.00      WT1   
ATOM   3236  OH2 TIP3W3282      -3.082   9.832  -9.509  0.00  0.00      WT1   
ATOM   3237  H1  TIP3W3282      -2.335   9.830 -10.108  0.00  0.00      WT1   
ATOM   3238  H2  TIP3W3282      -3.310   8.908  -9.407  0.00  0.00      WT1   
ATOM   3239  OH2 TIP3W3283      14.933   2.409  -4.688  0.00  0.00      WT1   
ATOM   3240  H1  TIP3W3283      14.135   1.902  -4.541  0.00  0.00      WT1   
ATOM   3241  H2  TIP3W3283      14.713   2.998  -5.410  0.00  0.00      WT1   
ATOM   3242  OH2 TIP3W3284      18.324  18.580  -1.402  0.00  0.00      WT1   
ATOM   3243  H1  TIP3W3284      18.554  18.184  -0.561  0.00  0.00      WT1   
ATOM   3244  H2  TIP3W3284      19.083  18.413  -1.961  0.00  0.00      WT1   
ATOM   3245  OH2 TIP3W3285      17.891   5.554  17.169  0.00  0.00      WT1   
ATOM   3246  H1  TIP3W3285      18.342   5.846  17.961  0.00  0.00      WT1   
ATOM   3247  H2  TIP3W3285      18.289   4.708  16.964  0.00  0.00      WT1   
ATOM   3248  OH2 TIP3W3286       7.179   6.973 -17.059  0.00  0.00      WT1   
ATOM   3249  H1  TIP3W3286       6.425   6.556 -16.642  0.00  0.00      WT1   
ATOM   3250  H2  TIP3W3286       7.680   7.345 -16.333  0.00  0.00      WT1   
ATOM   3251  OH2 TIP3W3287       0.080  -1.513 -11.651  0.00  0.00      WT1   
ATOM   3252  H1  TIP3W3287       0.003  -1.549 -10.698  0.00  0.00      WT1   
ATOM   3253  H2  TIP3W3287      -0.529  -2.180 -11.967  0.00  0.00      WT1   
ATOM   3254  OH2 TIP3W3288      -6.587  -4.154 -18.200  0.00  0.00      WT1   
ATOM   3255  H1  TIP3W3288      -5.850  -4.687 -17.900  0.00  0.00      WT1   
ATOM   3256  H2  TIP3W3288      -6.485  -3.322 -17.738  0.00  0.00      WT1   
ATOM   3257  OH2 TIP3W3291     -17.373  -1.459   2.097  0.00  0.00      WT1   
ATOM   3258  H1  TIP3W3291     -17.302  -0.956   1.285  0.00  0.00      WT1   
ATOM   3259  H2  TIP3W3291     -16.517  -1.875   2.197  0.00  0.00      WT1   
ATOM   3260  OH2 TIP3W3296       7.528 -18.001  -1.075  0.00  0.00      WT1   
ATOM   3261  H1  TIP3W3296       7.653 -17.557  -1.913  0.00  0.00      WT1   
ATOM   3262  H2  TIP3W3296       8.097 -17.529  -0.466  0.00  0.00      WT1   
ATOM   3263  OH2 TIP3W3298     -12.061 -10.455  -1.986  0.00  0.00      WT1   
ATOM   3264  H1  TIP3W3298     -11.602 -10.031  -1.261  0.00  0.00      WT1   
ATOM   3265  H2  TIP3W3298     -11.373 -10.656  -2.620  0.00  0.00      WT1   
ATOM   3266  OH2 TIP3W3301     -10.682  -9.122  13.122  0.00  0.00      WT1   
ATOM   3267  H1  TIP3W3301     -10.683  -8.173  12.996  0.00  0.00      WT1   
ATOM   3268  H2  TIP3W3301     -10.531  -9.239  14.060  0.00  0.00      WT1   
ATOM   3269  OH2 TIP3W3302      -0.072   9.235  11.483  0.00  0.00      WT1   
ATOM   3270  H1  TIP3W3302      -0.934   9.004  11.829  0.00  0.00      WT1   
ATOM   3271  H2  TIP3W3302      -0.101  10.186  11.383  0.00  0.00      WT1   
ATOM   3272  OH2 TIP3W3303     -13.729   5.840  -8.181  0.00  0.00      WT1   
ATOM   3273  H1  TIP3W3303     -13.744   5.253  -7.425  0.00  0.00      WT1   
ATOM   3274  H2  TIP3W3303     -12.954   5.576  -8.676  0.00  0.00      WT1   
ATOM   3275  OH2 TIP3W3304      -2.218  -4.416 -17.837  0.00  0.00      WT1   
ATOM   3276  H1  TIP3W3304      -1.288  -4.595 -17.699  0.00  0.00      WT1   
ATOM   3277  H2  TIP3W3304      -2.506  -5.096 -18.446  0.00  0.00      WT1   
ATOM   3278  OH2 TIP3W3306     -16.822  -4.142  -3.199  0.00  0.00      WT1   
ATOM   3279  H1  TIP3W3306     -16.839  -4.540  -2.328  0.00  0.00      WT1   
ATOM   3280  H2  TIP3W3306     -17.667  -4.374  -3.585  0.00  0.00      WT1   
ATOM   3281  OH2 TIP3W3307       0.792 -14.687  10.189  0.00  0.00      WT1   
ATOM   3282  H1  TIP3W3307       0.568 -14.933  11.086  0.00  0.00      WT1   
ATOM   3283  H2  TIP3W3307      -0.050 -14.501   9.774  0.00  0.00      WT1   
ATOM   3284  OH2 TIP3W3308      -6.101  17.950  -7.050  0.00  0.00      WT1   
ATOM   3285  H1  TIP3W3308      -6.525  17.471  -7.762  0.00  0.00      WT1   
ATOM   3286  H2  TIP3W3308      -5.824  17.270  -6.435  0.00  0.00      WT1   
ATOM   3287  OH2 TIP3W3310     -13.048  14.256 -13.913  0.00  0.00      WT1   
ATOM   3288  H1  TIP3W3310     -13.602  14.372 -14.684  0.00  0.00      WT1   
ATOM   3289  H2  TIP3W3310     -13.028  13.310 -13.771  0.00  0.00      WT1   
ATOM   3290  OH2 TIP3W3317      19.412   4.704  -2.175  0.00  0.00      WT1   
ATOM   3291  H1  TIP3W3317      19.685   5.151  -1.374  0.00  0.00      WT1   
ATOM   3292  H2  TIP3W3317      18.490   4.493  -2.030  0.00  0.00      WT1   
ATOM   3293  OH2 TIP3W3319     -16.586 -15.135 -20.025  0.00  0.00      WT1   
ATOM   3294  H1  TIP3W3319     -16.048 -14.953 -19.255  0.00  0.00      WT1   
ATOM   3295  H2  TIP3W3319     -15.968 -15.464 -20.677  0.00  0.00      WT1   
ATOM   3296  OH2 TIP3W3321      13.623  13.511  18.199  0.00  0.00      WT1   
ATOM   3297  H1  TIP3W3321      12.741  13.165  18.334  0.00  0.00      WT1   
ATOM   3298  H2  TIP3W3321      13.510  14.461  18.196  0.00  0.00      WT1   
ATOM   3299  OH2 TIP3W3322       0.012 -14.196  -2.675  0.00  0.00      WT1   
ATOM   3300  H1  TIP3W3322       0.343 -13.928  -1.818  0.00  0.00      WT1   
ATOM   3301  H2  TIP3W3322      -0.793 -14.678  -2.482  0.00  0.00      WT1   
ATOM   3302  OH2 TIP3W3323     -14.056   5.195   4.009  0.00  0.00      WT1   
ATOM   3303  H1  TIP3W3323     -13.674   4.395   3.649  0.00  0.00      WT1   
ATOM   3304  H2  TIP3W3323     -14.567   5.562   3.288  0.00  0.00      WT1   
ATOM   3305  OH2 TIP3W3325     -20.143 -11.926  10.438  0.00  0.00      WT1   
ATOM   3306  H1  TIP3W3325     -20.578 -11.103  10.663  0.00  0.00      WT1   
ATOM   3307  H2  TIP3W3325     -20.760 -12.373   9.859  0.00  0.00      WT1   
ATOM   3308  OH2 TIP3W3326     -14.293  18.262   4.708  0.00  0.00      WT1   
ATOM   3309  H1  TIP3W3326     -14.600  18.398   3.812  0.00  0.00      WT1   
ATOM   3310  H2  TIP3W3326     -14.958  17.700   5.107  0.00  0.00      WT1   
ATOM   3311  OH2 TIP3W3327      -1.270  -8.254  18.718  0.00  0.00      WT1   
ATOM   3312  H1  TIP3W3327      -0.538  -8.829  18.945  0.00  0.00      WT1   
ATOM   3313  H2  TIP3W3327      -2.051  -8.758  18.946  0.00  0.00      WT1   
ATOM   3314  OH2 TIP3W3329      -2.883   9.533 -14.639  0.00  0.00      WT1   
ATOM   3315  H1  TIP3W3329      -3.446   9.679 -13.879  0.00  0.00      WT1   
ATOM   3316  H2  TIP3W3329      -2.573   8.633 -14.539  0.00  0.00      WT1   
ATOM   3317  OH2 TIP3W3331       4.211   2.690 -14.650  0.00  0.00      WT1   
ATOM   3318  H1  TIP3W3331       3.711   1.880 -14.551  0.00  0.00      WT1   
ATOM   3319  H2  TIP3W3331       5.021   2.533 -14.164  0.00  0.00      WT1   
ATOM   3320  OH2 TIP3W3341       0.341 -15.155  12.937  0.00  0.00      WT1   
ATOM   3321  H1  TIP3W3341       0.410 -15.338  13.874  0.00  0.00      WT1   
ATOM   3322  H2  TIP3W3341       0.635 -14.248  12.848  0.00  0.00      WT1   
ATOM   3323  OH2 TIP3W3342      12.825   3.666   5.627  0.00  0.00      WT1   
ATOM   3324  H1  TIP3W3342      11.981   4.014   5.913  0.00  0.00      WT1   
ATOM   3325  H2  TIP3W3342      13.469   4.123   6.168  0.00  0.00      WT1   
ATOM   3326  OH2 TIP3W3344     -18.210 -16.745  17.882  0.00  0.00      WT1   
ATOM   3327  H1  TIP3W3344     -17.640 -16.081  18.270  0.00  0.00      WT1   
ATOM   3328  H2  TIP3W3344     -18.019 -16.708  16.945  0.00  0.00      WT1   
ATOM   3329  OH2 TIP3W3345       0.200   2.069  17.680  0.00  0.00      WT1   
ATOM   3330  H1  TIP3W3345       0.711   1.786  16.921  0.00  0.00      WT1   
ATOM   3331  H2  TIP3W3345      -0.655   2.304  17.320  0.00  0.00      WT1   
ATOM   3332  OH2 TIP3W3346       6.004  18.795   7.719  0.00  0.00      WT1   
ATOM   3333  H1  TIP3W3346       5.399  18.117   8.018  0.00  0.00      WT1   
ATOM   3334  H2  TIP3W3346       6.720  18.774   8.354  0.00  0.00      WT1   
ATOM   3335  OH2 TIP3W3348     -19.851   5.122 -13.660  0.00  0.00      WT1   
ATOM   3336  H1  TIP3W3348     -20.457   4.394 -13.524  0.00  0.00      WT1   
ATOM   3337  H2  TIP3W3348     -20.409   5.849 -13.938  0.00  0.00      WT1   
ATOM   3338  OH2 TIP3W3349      10.675   7.596   7.358  0.00  0.00      WT1   
ATOM   3339  H1  TIP3W3349       9.880   8.129   7.388  0.00  0.00      WT1   
ATOM   3340  H2  TIP3W3349      10.942   7.512   8.273  0.00  0.00      WT1   
ATOM   3341  OH2 TIP3W3354      -4.843 -14.784 -12.884  0.00  0.00      WT1   
ATOM   3342  H1  TIP3W3354      -5.198 -15.388 -13.536  0.00  0.00      WT1   
ATOM   3343  H2  TIP3W3354      -4.185 -14.276 -13.361  0.00  0.00      WT1   
ATOM   3344  OH2 TIP3W3355      14.447  19.924  10.799  0.00  0.00      WT1   
ATOM   3345  H1  TIP3W3355      14.705  20.802  10.519  0.00  0.00      WT1   
ATOM   3346  H2  TIP3W3355      13.883  19.604  10.095  0.00  0.00      WT1   
ATOM   3347  OH2 TIP3W3360       1.414  -0.186 -14.723  0.00  0.00      WT1   
ATOM   3348  H1  TIP3W3360       1.213  -0.969 -15.236  0.00  0.00      WT1   
ATOM   3349  H2  TIP3W3360       2.074  -0.475 -14.093  0.00  0.00      WT1   
ATOM   3350  OH2 TIP3W3361      14.904  -9.099   0.421  0.00  0.00      WT1   
ATOM   3351  H1  TIP3W3361      15.172  -8.256   0.055  0.00  0.00      WT1   
ATOM   3352  H2  TIP3W3361      14.982  -8.985   1.369  0.00  0.00      WT1   
ATOM   3353  OH2 TIP3W3362      -1.727  13.100  -0.254  0.00  0.00      WT1   
ATOM   3354  H1  TIP3W3362      -1.085  13.608  -0.751  0.00  0.00      WT1   
ATOM   3355  H2  TIP3W3362      -1.258  12.826   0.534  0.00  0.00      WT1   
ATOM   3356  OH2 TIP3W3364     -18.735  -1.069  16.432  0.00  0.00      WT1   
ATOM   3357  H1  TIP3W3364     -19.553  -0.661  16.716  0.00  0.00      WT1   
ATOM   3358  H2  TIP3W3364     -18.270  -0.374  15.966  0.00  0.00      WT1   
ATOM   3359  OH2 TIP3W3365      11.991  19.151  13.592  0.00  0.00      WT1   
ATOM   3360  H1  TIP3W3365      12.753  19.178  14.170  0.00  0.00      WT1   
ATOM   3361  H2  TIP3W3365      11.357  19.739  14.002  0.00  0.00      WT1   
ATOM   3362  OH2 TIP3W3367     -17.915   7.233  17.169  0.00  0.00      WT1   
ATOM   3363  H1  TIP3W3367     -17.656   6.443  17.643  0.00  0.00      WT1   
ATOM   3364  H2  TIP3W3367     -17.129   7.495  16.690  0.00  0.00      WT1   
ATOM   3365  OH2 TIP3W3369      -8.191   5.504  10.588  0.00  0.00      WT1   
ATOM   3366  H1  TIP3W3369      -8.539   6.037   9.874  0.00  0.00      WT1   
ATOM   3367  H2  TIP3W3369      -7.755   4.772  10.150  0.00  0.00      WT1   
ATOM   3368  OH2 TIP3W3381      11.886 -10.393  -7.791  0.00  0.00      WT1   
ATOM   3369  H1  TIP3W3381      11.577 -11.294  -7.885  0.00  0.00      WT1   
ATOM   3370  H2  TIP3W3381      11.942 -10.064  -8.688  0.00  0.00      WT1   
ATOM   3371  OH2 TIP3W3382       9.434 -15.260   9.858  0.00  0.00      WT1   
ATOM   3372  H1  TIP3W3382       9.726 -14.390   9.586  0.00  0.00      WT1   
ATOM   3373  H2  TIP3W3382       9.380 -15.207  10.812  0.00  0.00      WT1   
ATOM   3374  OH2 TIP3W3386     -18.043  -3.938  17.340  0.00  0.00      WT1   
ATOM   3375  H1  TIP3W3386     -18.733  -4.597  17.269  0.00  0.00      WT1   
ATOM   3376  H2  TIP3W3386     -18.201  -3.346  16.605  0.00  0.00      WT1   
ATOM   3377  OH2 TIP3W3390      -7.603  -5.025  -2.907  0.00  0.00      WT1   
ATOM   3378  H1  TIP3W3390      -7.770  -4.723  -2.014  0.00  0.00      WT1   
ATOM   3379  H2  TIP3W3390      -7.807  -4.270  -3.458  0.00  0.00      WT1   
ATOM   3380  OH2 TIP3W3402      -7.114 -19.621  18.765  0.00  0.00      WT1   
ATOM   3381  H1  TIP3W3402      -6.244 -20.006  18.654  0.00  0.00      WT1   
ATOM   3382  H2  TIP3W3402      -7.068 -18.787  18.299  0.00  0.00      WT1   
ATOM   3383  OH2 TIP3W3406     -14.529   1.556   1.950  0.00  0.00      WT1   
ATOM   3384  H1  TIP3W3406     -13.852   1.867   2.550  0.00  0.00      WT1   
ATOM   3385  H2  TIP3W3406     -14.442   2.116   1.179  0.00  0.00      WT1   
ATOM   3386  OH2 TIP3W3407     -20.302 -16.401 -16.687  0.00  0.00      WT1   
ATOM   3387  H1  TIP3W3407     -21.173 -16.670 -16.980  0.00  0.00      WT1   
ATOM   3388  H2  TIP3W3407     -20.396 -16.270 -15.743  0.00  0.00      WT1   
ATOM   3389  OH2 TIP3W3408      -4.382 -14.240 -19.942  0.00  0.00      WT1   
ATOM   3390  H1  TIP3W3408      -5.097 -13.872 -19.422  0.00  0.00      WT1   
ATOM   3391  H2  TIP3W3408      -4.800 -14.909 -20.484  0.00  0.00      WT1   
ATOM   3392  OH2 TIP3W3426      -4.409  10.304   6.529  0.00  0.00      WT1   
ATOM   3393  H1  TIP3W3426      -4.166  11.195   6.278  0.00  0.00      WT1   
ATOM   3394  H2  TIP3W3426      -3.810  10.084   7.243  0.00  0.00      WT1   
ATOM   3395  OH2 TIP3W3427       4.902   0.462  10.286  0.00  0.00      WT1   
ATOM   3396  H1  TIP3W3427       5.259   0.421   9.399  0.00  0.00      WT1   
ATOM   3397  H2  TIP3W3427       5.673   0.491  10.854  0.00  0.00      WT1   
ATOM   3398  OH2 TIP3W3429       7.950  -8.812   1.486  0.00  0.00      WT1   
ATOM   3399  H1  TIP3W3429       7.505  -9.541   1.056  0.00  0.00      WT1   
ATOM   3400  H2  TIP3W3429       8.741  -9.200   1.861  0.00  0.00      WT1   
ATOM   3401  OH2 TIP3W3434     -15.057  -2.898   2.258  0.00  0.00      WT1   
ATOM   3402  H1  TIP3W3434     -14.382  -2.900   2.937  0.00  0.00      WT1   
ATOM   3403  H2  TIP3W3434     -14.877  -3.683   1.739  0.00  0.00      WT1   
ATOM   3404  OH2 TIP3W3442       7.551   6.193  17.282  0.00  0.00      WT1   
ATOM   3405  H1  TIP3W3442       7.893   6.085  16.395  0.00  0.00      WT1   
ATOM   3406  H2  TIP3W3442       7.322   7.121  17.340  0.00  0.00      WT1   
ATOM   3407  OH2 TIP3W3447     -18.437   8.672 -13.952  0.00  0.00      WT1   
ATOM   3408  H1  TIP3W3447     -18.885   7.826 -13.935  0.00  0.00      WT1   
ATOM   3409  H2  TIP3W3447     -18.063   8.763 -13.076  0.00  0.00      WT1   
ATOM   3410  OH2 TIP3W3474       4.336  -1.437   0.049  0.00  0.00      WT1   
ATOM   3411  H1  TIP3W3474       3.626  -0.840  -0.187  0.00  0.00      WT1   
ATOM   3412  H2  TIP3W3474       3.893  -2.232   0.345  0.00  0.00      WT1   
ATOM   3413  OH2 TIP3W3476      15.704  -1.496   4.463  0.00  0.00      WT1   
ATOM   3414  H1  TIP3W3476      14.780  -1.738   4.393  0.00  0.00      WT1   
ATOM   3415  H2  TIP3W3476      15.873  -1.466   5.404  0.00  0.00      WT1   
ATOM   3416  OH2 TIP3W3484       1.303  -0.891   9.924  0.00  0.00      WT1   
ATOM   3417  H1  TIP3W3484       1.471  -0.902  10.867  0.00  0.00      WT1   
ATOM   3418  H2  TIP3W3484       0.623  -1.552   9.794  0.00  0.00      WT1   
ATOM   3419  OH2 TIP3W3496       6.862  10.360  -7.210  0.00  0.00      WT1   
ATOM   3420  H1  TIP3W3496       7.711  10.014  -6.938  0.00  0.00      WT1   
ATOM   3421  H2  TIP3W3496       7.057  11.231  -7.556  0.00  0.00      WT1   
ATOM   3422  OH2 TIP3W3511       1.729  -6.777 -18.912  0.00  0.00      WT1   
ATOM   3423  H1  TIP3W3511       1.822  -5.857 -18.661  0.00  0.00      WT1   
ATOM   3424  H2  TIP3W3511       0.991  -7.094 -18.392  0.00  0.00      WT1   
ATOM   3425  OH2 TIP3W3513      16.762  12.429 -12.599  0.00  0.00      WT1   
ATOM   3426  H1  TIP3W3513      15.952  11.919 -12.599  0.00  0.00      WT1   
ATOM   3427  H2  TIP3W3513      16.843  12.750 -11.701  0.00  0.00      WT1   
ATOM   3428  OH2 TIP3W3526       5.192  -9.989   8.886  0.00  0.00      WT1   
ATOM   3429  H1  TIP3W3526       4.823 -10.537   9.579  0.00  0.00      WT1   
ATOM   3430  H2  TIP3W3526       4.433  -9.568   8.483  0.00  0.00      WT1   
ATOM   3431  OH2 TIP3W3527       1.362 -10.716   8.334  0.00  0.00      WT1   
ATOM   3432  H1  TIP3W3527       0.752 -10.649   9.068  0.00  0.00      WT1   
ATOM   3433  H2  TIP3W3527       1.945  -9.965   8.436  0.00  0.00      WT1   
ATOM   3434  OH2 TIP3W3533      14.592   3.892 -10.469  0.00  0.00      WT1   
ATOM   3435  H1  TIP3W3533      15.313   3.291 -10.655  0.00  0.00      WT1   
ATOM   3436  H2  TIP3W3533      14.439   4.347 -11.297  0.00  0.00      WT1   
ATOM   3437  OH2 TIP3W3534       2.557 -13.864 -10.898  0.00  0.00      WT1   
ATOM   3438  H1  TIP3W3534       2.278 -13.963  -9.988  0.00  0.00      WT1   
ATOM   3439  H2  TIP3W3534       2.394 -14.721 -11.293  0.00  0.00      WT1   
ATOM   3440  OH2 TIP3W3537       2.220  18.781  -8.408  0.00  0.00      WT1   
ATOM   3441  H1  TIP3W3537       1.909  19.598  -8.798  0.00  0.00      WT1   
ATOM   3442  H2  TIP3W3537       2.822  19.059  -7.717  0.00  0.00      WT1   
ATOM   3443  OH2 TIP3W3545       9.690 -13.226 -15.072  0.00  0.00      WT1   
ATOM   3444  H1  TIP3W3545       9.266 -12.924 -14.269  0.00  0.00      WT1   
ATOM   3445  H2  TIP3W3545       9.452 -14.151 -15.137  0.00  0.00      WT1   
ATOM   3446  OH2 TIP3W3548      15.906  -9.672  13.769  0.00  0.00      WT1   
ATOM   3447  H1  TIP3W3548      16.485  -8.911  13.816  0.00  0.00      WT1   
ATOM   3448  H2  TIP3W3548      16.498 -10.419  13.682  0.00  0.00      WT1   
ATOM   3449  OH2 TIP3W3554       1.648  -4.168  14.624  0.00  0.00      WT1   
ATOM   3450  H1  TIP3W3554       2.506  -3.834  14.365  0.00  0.00      WT1   
ATOM   3451  H2  TIP3W3554       1.556  -3.908  15.541  0.00  0.00      WT1   
ATOM   3452  OH2 TIP3W3555      -7.372  11.299 -12.745  0.00  0.00      WT1   
ATOM   3453  H1  TIP3W3555      -6.576  11.141 -12.238  0.00  0.00      WT1   
ATOM   3454  H2  TIP3W3555      -7.858  11.946 -12.233  0.00  0.00      WT1   
ATOM   3455  OH2 TIP3W3556     -10.618 -17.791  19.266  0.00  0.00      WT1   
ATOM   3456  H1  TIP3W3556     -11.437 -17.660  18.788  0.00  0.00      WT1   
ATOM   3457  H2  TIP3W3556      -9.989 -17.218  18.828  0.00  0.00      WT1   
ATOM   3458  OH2 TIP3W3557     -16.308  14.776 -11.124  0.00  0.00      WT1   
ATOM   3459  H1  TIP3W3557     -16.847  14.000 -10.972  0.00  0.00      WT1   
ATOM   3460  H2  TIP3W3557     -16.937  15.475 -11.300  0.00  0.00      WT1   
ATOM   3461  OH2 TIP3W3558     -14.807 -12.451  -2.576  0.00  0.00      WT1   
ATOM   3462  H1  TIP3W3558     -14.086 -12.735  -2.013  0.00  0.00      WT1   
ATOM   3463  H2  TIP3W3558     -14.682 -11.507  -2.668  0.00  0.00      WT1   
ATOM   3464  OH2 TIP3W3561      -0.950  -2.644  10.334  0.00  0.00      WT1   
ATOM   3465  H1  TIP3W3561      -1.687  -3.035  10.803  0.00  0.00      WT1   
ATOM   3466  H2  TIP3W3561      -1.217  -2.655   9.415  0.00  0.00      WT1   
ATOM   3467  OH2 TIP3W3563       9.569   5.693 -10.027  0.00  0.00      WT1   
ATOM   3468  H1  TIP3W3563       9.129   4.882 -10.282  0.00  0.00      WT1   
ATOM   3469  H2  TIP3W3563      10.502   5.483 -10.062  0.00  0.00      WT1   
ATOM   3470  OH2 TIP3W3569      -9.124  -1.598   5.261  0.00  0.00      WT1   
ATOM   3471  H1  TIP3W3569      -9.969  -1.148   5.242  0.00  0.00      WT1   
ATOM   3472  H2  TIP3W3569      -8.495  -0.940   4.966  0.00  0.00      WT1   
ATOM   3473  OH2 TIP3W3573       0.083  18.977  -5.935  0.00  0.00      WT1   
ATOM   3474  H1  TIP3W3573       0.808  18.398  -6.169  0.00  0.00      WT1   
ATOM   3475  H2  TIP3W3573      -0.634  18.708  -6.510  0.00  0.00      WT1   
ATOM   3476  OH2 TIP3W3575     -19.848 -13.145  13.811  0.00  0.00      WT1   
ATOM   3477  H1  TIP3W3575     -19.619 -13.160  14.740  0.00  0.00      WT1   
ATOM   3478  H2  TIP3W3575     -20.228 -14.007  13.643  0.00  0.00      WT1   
ATOM   3479  OH2 TIP3W3576      -0.422  15.688   9.568  0.00  0.00      WT1   
ATOM   3480  H1  TIP3W3576      -0.856  14.982   9.089  0.00  0.00      WT1   
ATOM   3481  H2  TIP3W3576      -1.122  16.312   9.761  0.00  0.00      WT1   
ATOM   3482  OH2 TIP3W3579     -17.677  -5.151  -0.581  0.00  0.00      WT1   
ATOM   3483  H1  TIP3W3579     -17.194  -5.434   0.195  0.00  0.00      WT1   
ATOM   3484  H2  TIP3W3579     -18.296  -5.860  -0.750  0.00  0.00      WT1   
ATOM   3485  OH2 TIP3W3580     -17.316  17.930  15.998  0.00  0.00      WT1   
ATOM   3486  H1  TIP3W3580     -17.974  17.324  16.338  0.00  0.00      WT1   
ATOM   3487  H2  TIP3W3580     -16.768  17.392  15.426  0.00  0.00      WT1   
ATOM   3488  OH2 TIP3W3582       8.431  11.423  10.464  0.00  0.00      WT1   
ATOM   3489  H1  TIP3W3582       8.717  12.125  11.048  0.00  0.00      WT1   
ATOM   3490  H2  TIP3W3582       7.870  11.858   9.822  0.00  0.00      WT1   
ATOM   3491  OH2 TIP3W3586      -8.419  12.400  -0.105  0.00  0.00      WT1   
ATOM   3492  H1  TIP3W3586      -9.167  12.700  -0.622  0.00  0.00      WT1   
ATOM   3493  H2  TIP3W3586      -8.518  12.840   0.739  0.00  0.00      WT1   
ATOM   3494  OH2 TIP3W3592       6.866  -0.192  -0.824  0.00  0.00      WT1   
ATOM   3495  H1  TIP3W3592       7.432   0.130  -0.123  0.00  0.00      WT1   
ATOM   3496  H2  TIP3W3592       6.030  -0.371  -0.394  0.00  0.00      WT1   
ATOM   3497  OH2 TIP3W3593      13.944  13.785  14.984  0.00  0.00      WT1   
ATOM   3498  H1  TIP3W3593      13.316  14.424  15.320  0.00  0.00      WT1   
ATOM   3499  H2  TIP3W3593      14.717  14.304  14.759  0.00  0.00      WT1   
ATOM   3500  OH2 TIP3W3595       0.859   3.609  -7.414  0.00  0.00      WT1   
ATOM   3501  H1  TIP3W3595       0.882   4.561  -7.518  0.00  0.00      WT1   
ATOM   3502  H2  TIP3W3595      -0.005   3.429  -7.045  0.00  0.00      WT1   
ATOM   3503  OH2 TIP3W3596      12.685   4.285  -2.319  0.00  0.00      WT1   
ATOM   3504  H1  TIP3W3596      12.280   4.625  -1.521  0.00  0.00      WT1   
ATOM   3505  H2  TIP3W3596      12.730   5.039  -2.906  0.00  0.00      WT1   
ATOM   3506  OH2 TIP3W3597      -9.259 -12.984 -10.014  0.00  0.00      WT1   
ATOM   3507  H1  TIP3W3597      -8.448 -13.332  -9.643  0.00  0.00      WT1   
ATOM   3508  H2  TIP3W3597      -9.905 -13.082  -9.314  0.00  0.00      WT1   
ATOM   3509  OH2 TIP3W3598     -20.190 -15.790 -13.884  0.00  0.00      WT1   
ATOM   3510  H1  TIP3W3598     -19.681 -15.014 -13.652  0.00  0.00      WT1   
ATOM   3511  H2  TIP3W3598     -20.907 -15.806 -13.250  0.00  0.00      WT1   
ATOM   3512  OH2 TIP3W3599      14.045   4.303   2.975  0.00  0.00      WT1   
ATOM   3513  H1  TIP3W3599      13.622   3.934   3.751  0.00  0.00      WT1   
ATOM   3514  H2  TIP3W3599      14.632   3.612   2.670  0.00  0.00      WT1   
ATOM   3515  OH2 TIP3W3601      13.981   5.355  12.942  0.00  0.00      WT1   
ATOM   3516  H1  TIP3W3601      14.204   6.050  12.323  0.00  0.00      WT1   
ATOM   3517  H2  TIP3W3601      14.674   5.391  13.602  0.00  0.00      WT1   
ATOM   3518  OH2 TIP3W3603     -19.737  16.018  10.056  0.00  0.00      WT1   
ATOM   3519  H1  TIP3W3603     -18.865  16.253  10.373  0.00  0.00      WT1   
ATOM   3520  H2  TIP3W3603     -19.578  15.346   9.394  0.00  0.00      WT1   
ATOM   3521  OH2 TIP3W3604      19.499  15.203 -17.372  0.00  0.00      WT1   
ATOM   3522  H1  TIP3W3604      19.696  14.314 -17.668  0.00  0.00      WT1   
ATOM   3523  H2  TIP3W3604      18.781  15.490 -17.936  0.00  0.00      WT1   
ATOM   3524  OH2 TIP3W3612       5.140  -8.509  -1.866  0.00  0.00      WT1   
ATOM   3525  H1  TIP3W3612       5.737  -9.253  -1.784  0.00  0.00      WT1   
ATOM   3526  H2  TIP3W3612       5.467  -8.021  -2.622  0.00  0.00      WT1   
ATOM   3527  OH2 TIP3W3614     -11.130 -15.672   1.339  0.00  0.00      WT1   
ATOM   3528  H1  TIP3W3614     -10.613 -16.397   0.988  0.00  0.00      WT1   
ATOM   3529  H2  TIP3W3614     -10.859 -14.913   0.823  0.00  0.00      WT1   
ATOM   3530  OH2 TIP3W3615      16.916 -17.027   3.200  0.00  0.00      WT1   
ATOM   3531  H1  TIP3W3615      17.472 -17.014   2.420  0.00  0.00      WT1   
ATOM   3532  H2  TIP3W3615      16.433 -17.851   3.137  0.00  0.00      WT1   
ATOM   3533  OH2 TIP3W3616      10.957  -3.542 -17.414  0.00  0.00      WT1   
ATOM   3534  H1  TIP3W3616      11.882  -3.331 -17.537  0.00  0.00      WT1   
ATOM   3535  H2  TIP3W3616      10.836  -4.370 -17.880  0.00  0.00      WT1   
ATOM   3536  OH2 TIP3W3617     -13.950   1.730 -19.380  0.00  0.00      WT1   
ATOM   3537  H1  TIP3W3617     -13.445   1.138 -18.823  0.00  0.00      WT1   
ATOM   3538  H2  TIP3W3617     -14.652   1.185 -19.736  0.00  0.00      WT1   
ATOM   3539  OH2 TIP3W3618      -9.592  -0.058  -0.547  0.00  0.00      WT1   
ATOM   3540  H1  TIP3W3618      -9.154   0.729  -0.873  0.00  0.00      WT1   
ATOM   3541  H2  TIP3W3618     -10.081   0.241   0.221  0.00  0.00      WT1   
ATOM   3542  OH2 TIP3W3619     -19.361 -11.301  -9.267  0.00  0.00      WT1   
ATOM   3543  H1  TIP3W3619     -18.598 -11.875  -9.203  0.00  0.00      WT1   
ATOM   3544  H2  TIP3W3619     -19.002 -10.416  -9.197  0.00  0.00      WT1   
ATOM   3545  OH2 TIP3W3620      11.073  17.460 -16.760  0.00  0.00      WT1   
ATOM   3546  H1  TIP3W3620      11.449  18.275 -17.092  0.00  0.00      WT1   
ATOM   3547  H2  TIP3W3620      10.160  17.482 -17.048  0.00  0.00      WT1   
ATOM   3548  OH2 TIP3W3621       6.446  18.418 -19.718  0.00  0.00      WT1   
ATOM   3549  H1  TIP3W3621       7.073  19.067 -19.400  0.00  0.00      WT1   
ATOM   3550  H2  TIP3W3621       6.529  18.450 -20.671  0.00  0.00      WT1   
ATOM   3551  OH2 TIP3W3622     -12.325   3.183   2.606  0.00  0.00      WT1   
ATOM   3552  H1  TIP3W3622     -11.726   3.796   2.180  0.00  0.00      WT1   
ATOM   3553  H2  TIP3W3622     -11.934   3.024   3.465  0.00  0.00      WT1   
ATOM   3554  OH2 TIP3W3623       7.825  -3.007 -14.659  0.00  0.00      WT1   
ATOM   3555  H1  TIP3W3623       6.995  -3.403 -14.393  0.00  0.00      WT1   
ATOM   3556  H2  TIP3W3623       7.708  -2.071 -14.496  0.00  0.00      WT1   
ATOM   3557  OH2 TIP3W3625       0.852  -0.538   7.308  0.00  0.00      WT1   
ATOM   3558  H1  TIP3W3625       1.049  -0.398   8.234  0.00  0.00      WT1   
ATOM   3559  H2  TIP3W3625       0.384  -1.373   7.285  0.00  0.00      WT1   
ATOM   3560  OH2 TIP3W3626     -12.431  -3.035 -10.542  0.00  0.00      WT1   
ATOM   3561  H1  TIP3W3626     -11.894  -3.450 -11.217  0.00  0.00      WT1   
ATOM   3562  H2  TIP3W3626     -12.174  -3.471  -9.729  0.00  0.00      WT1   
ATOM   3563  OH2 TIP3W3627      -5.498 -15.451   2.097  0.00  0.00      WT1   
ATOM   3564  H1  TIP3W3627      -6.421 -15.225   2.209  0.00  0.00      WT1   
ATOM   3565  H2  TIP3W3627      -5.168 -14.808   1.469  0.00  0.00      WT1   
ATOM   3566  OH2 TIP3W3628       4.761  -3.048   6.794  0.00  0.00      WT1   
ATOM   3567  H1  TIP3W3628       4.354  -3.420   7.577  0.00  0.00      WT1   
ATOM   3568  H2  TIP3W3628       4.055  -2.567   6.362  0.00  0.00      WT1   
ATOM   3569  OH2 TIP3W3633     -12.496  -4.928  -5.494  0.00  0.00      WT1   
ATOM   3570  H1  TIP3W3633     -13.127  -4.395  -5.978  0.00  0.00      WT1   
ATOM   3571  H2  TIP3W3633     -11.700  -4.898  -6.025  0.00  0.00      WT1   
ATOM   3572  OH2 TIP3W3634      10.055  -9.439   3.420  0.00  0.00      WT1   
ATOM   3573  H1  TIP3W3634      10.402  -9.832   4.221  0.00  0.00      WT1   
ATOM   3574  H2  TIP3W3634      10.830  -9.252   2.890  0.00  0.00      WT1   
ATOM   3575  OH2 TIP3W3636      -3.589   2.679  10.361  0.00  0.00      WT1   
ATOM   3576  H1  TIP3W3636      -4.051   2.893  11.172  0.00  0.00      WT1   
ATOM   3577  H2  TIP3W3636      -2.957   2.007  10.615  0.00  0.00      WT1   
ATOM   3578  OH2 TIP3W3638     -16.684 -19.963  -1.671  0.00  0.00      WT1   
ATOM   3579  H1  TIP3W3638     -16.698 -19.384  -0.909  0.00  0.00      WT1   
ATOM   3580  H2  TIP3W3638     -16.198 -20.734  -1.378  0.00  0.00      WT1   
ATOM   3581  OH2 TIP3W3639      16.221 -19.695   2.847  0.00  0.00      WT1   
ATOM   3582  H1  TIP3W3639      17.057 -20.134   2.691  0.00  0.00      WT1   
ATOM   3583  H2  TIP3W3639      15.834 -20.170   3.583  0.00  0.00      WT1   
ATOM   3584  OH2 TIP3W3640      -9.469  -5.291 -17.414  0.00  0.00      WT1   
ATOM   3585  H1  TIP3W3640     -10.064  -6.040 -17.454  0.00  0.00      WT1   
ATOM   3586  H2  TIP3W3640      -8.603  -5.662 -17.584  0.00  0.00      WT1   
ATOM   3587  OH2 TIP3W3641      17.485   9.845 -12.895  0.00  0.00      WT1   
ATOM   3588  H1  TIP3W3641      17.530  10.785 -12.719  0.00  0.00      WT1   
ATOM   3589  H2  TIP3W3641      18.022   9.721 -13.678  0.00  0.00      WT1   
ATOM   3590  OH2 TIP3W3642       2.364  17.938  13.578  0.00  0.00      WT1   
ATOM   3591  H1  TIP3W3642       2.273  17.217  12.955  0.00  0.00      WT1   
ATOM   3592  H2  TIP3W3642       2.084  17.567  14.415  0.00  0.00      WT1   
ATOM   3593  OH2 TIP3W3643     -15.369  -5.606 -13.051  0.00  0.00      WT1   
ATOM   3594  H1  TIP3W3643     -14.759  -5.804 -13.762  0.00  0.00      WT1   
ATOM   3595  H2  TIP3W3643     -14.986  -4.847 -12.610  0.00  0.00      WT1   
ATOM   3596  OH2 TIP3W3650      -4.393  12.616   2.801  0.00  0.00      WT1   
ATOM   3597  H1  TIP3W3650      -4.035  12.314   3.636  0.00  0.00      WT1   
ATOM   3598  H2  TIP3W3650      -4.496  11.818   2.282  0.00  0.00      WT1   
ATOM   3599  OH2 TIP3W3651      16.246  15.100  13.084  0.00  0.00      WT1   
ATOM   3600  H1  TIP3W3651      16.748  14.992  12.277  0.00  0.00      WT1   
ATOM   3601  H2  TIP3W3651      16.422  16.000  13.358  0.00  0.00      WT1   
ATOM   3602  OH2 TIP3W3653       2.622  18.031   1.395  0.00  0.00      WT1   
ATOM   3603  H1  TIP3W3653       3.444  18.508   1.515  0.00  0.00      WT1   
ATOM   3604  H2  TIP3W3653       1.980  18.710   1.184  0.00  0.00      WT1   
ATOM   3605  OH2 TIP3W3657      -2.256 -11.629   7.765  0.00  0.00      WT1   
ATOM   3606  H1  TIP3W3657      -2.204 -10.880   8.359  0.00  0.00      WT1   
ATOM   3607  H2  TIP3W3657      -3.083 -11.508   7.298  0.00  0.00      WT1   
ATOM   3608  OH2 TIP3W3658       3.044  14.769  13.687  0.00  0.00      WT1   
ATOM   3609  H1  TIP3W3658       3.665  14.079  13.454  0.00  0.00      WT1   
ATOM   3610  H2  TIP3W3658       3.281  15.012  14.583  0.00  0.00      WT1   
ATOM   3611  OH2 TIP3W3659      -7.257  -6.630   6.743  0.00  0.00      WT1   
ATOM   3612  H1  TIP3W3659      -8.168  -6.418   6.538  0.00  0.00      WT1   
ATOM   3613  H2  TIP3W3659      -7.314  -7.382   7.333  0.00  0.00      WT1   
ATOM   3614  OH2 TIP3W3660       7.358 -11.803   4.699  0.00  0.00      WT1   
ATOM   3615  H1  TIP3W3660       6.730 -11.096   4.844  0.00  0.00      WT1   
ATOM   3616  H2  TIP3W3660       8.130 -11.546   5.204  0.00  0.00      WT1   
ATOM   3617  OH2 TIP3W3661      -4.909  -8.682  16.101  0.00  0.00      WT1   
ATOM   3618  H1  TIP3W3661      -5.127  -7.758  16.228  0.00  0.00      WT1   
ATOM   3619  H2  TIP3W3661      -3.980  -8.680  15.870  0.00  0.00      WT1   
ATOM   3620  OH2 TIP3W3662     -17.085  -6.490  12.438  0.00  0.00      WT1   
ATOM   3621  H1  TIP3W3662     -16.760  -6.033  13.214  0.00  0.00      WT1   
ATOM   3622  H2  TIP3W3662     -17.202  -7.396  12.724  0.00  0.00      WT1   
ATOM   3623  OH2 TIP3W3663      -8.088  20.219  -6.829  0.00  0.00      WT1   
ATOM   3624  H1  TIP3W3663      -7.324  20.323  -7.396  0.00  0.00      WT1   
ATOM   3625  H2  TIP3W3663      -7.783  19.657  -6.117  0.00  0.00      WT1   
ATOM   3626  OH2 TIP3W3664       8.092 -13.129  18.768  0.00  0.00      WT1   
ATOM   3627  H1  TIP3W3664       7.805 -14.037  18.668  0.00  0.00      WT1   
ATOM   3628  H2  TIP3W3664       8.981 -13.118  18.414  0.00  0.00      WT1   
ATOM   3629  OH2 TIP3W3665       4.035   7.433  18.618  0.00  0.00      WT1   
ATOM   3630  H1  TIP3W3665       3.700   7.393  17.723  0.00  0.00      WT1   
ATOM   3631  H2  TIP3W3665       3.435   8.026  19.072  0.00  0.00      WT1   
ATOM   3632  OH2 TIP3W3674      -9.920  10.960   3.606  0.00  0.00      WT1   
ATOM   3633  H1  TIP3W3674      -9.868  11.401   4.454  0.00  0.00      WT1   
ATOM   3634  H2  TIP3W3674      -9.019  10.702   3.414  0.00  0.00      WT1   
ATOM   3635  OH2 TIP3W3675      17.069 -13.274  16.369  0.00  0.00      WT1   
ATOM   3636  H1  TIP3W3675      17.474 -13.414  15.514  0.00  0.00      WT1   
ATOM   3637  H2  TIP3W3675      16.902 -14.155  16.704  0.00  0.00      WT1   
ATOM   3638  OH2 TIP3W3677      15.236  12.759  12.114  0.00  0.00      WT1   
ATOM   3639  H1  TIP3W3677      15.963  12.186  12.356  0.00  0.00      WT1   
ATOM   3640  H2  TIP3W3677      15.174  13.386  12.834  0.00  0.00      WT1   
ATOM   3641  OH2 TIP3W3678     -13.048  16.703 -12.961  0.00  0.00      WT1   
ATOM   3642  H1  TIP3W3678     -13.197  16.460 -12.048  0.00  0.00      WT1   
ATOM   3643  H2  TIP3W3678     -13.077  15.874 -13.439  0.00  0.00      WT1   
ATOM   3644  OH2 TIP3W3680       8.532   1.673   9.167  0.00  0.00      WT1   
ATOM   3645  H1  TIP3W3680       9.113   1.152   8.613  0.00  0.00      WT1   
ATOM   3646  H2  TIP3W3680       8.910   2.553   9.150  0.00  0.00      WT1   
ATOM   3647  OH2 TIP3W3681      -5.523  11.133  13.028  0.00  0.00      WT1   
ATOM   3648  H1  TIP3W3681      -5.666  11.614  13.843  0.00  0.00      WT1   
ATOM   3649  H2  TIP3W3681      -5.804  11.737  12.341  0.00  0.00      WT1   
ATOM   3650  OH2 TIP3W3682      -7.905   1.489  -9.766  0.00  0.00      WT1   
ATOM   3651  H1  TIP3W3682      -8.169   0.570  -9.709  0.00  0.00      WT1   
ATOM   3652  H2  TIP3W3682      -8.122   1.854  -8.909  0.00  0.00      WT1   
ATOM   3653  OH2 TIP3W3683      13.409  17.143  -8.190  0.00  0.00      WT1   
ATOM   3654  H1  TIP3W3683      13.900  16.730  -7.480  0.00  0.00      WT1   
ATOM   3655  H2  TIP3W3683      12.651  17.538  -7.760  0.00  0.00      WT1   
ATOM   3656  OH2 TIP3W3685      17.468  -2.410 -18.244  0.00  0.00      WT1   
ATOM   3657  H1  TIP3W3685      17.345  -1.771 -18.946  0.00  0.00      WT1   
ATOM   3658  H2  TIP3W3685      17.189  -1.952 -17.451  0.00  0.00      WT1   
ATOM   3659  OH2 TIP3W3686      14.947   9.749   9.883  0.00  0.00      WT1   
ATOM   3660  H1  TIP3W3686      15.571   9.648   9.165  0.00  0.00      WT1   
ATOM   3661  H2  TIP3W3686      14.219  10.240   9.502  0.00  0.00      WT1   
ATOM   3662  OH2 TIP3W3687     -15.064  -3.609   8.649  0.00  0.00      WT1   
ATOM   3663  H1  TIP3W3687     -15.751  -4.083   9.117  0.00  0.00      WT1   
ATOM   3664  H2  TIP3W3687     -14.975  -4.075   7.818  0.00  0.00      WT1   
ATOM   3665  OH2 TIP3W3693      -3.398 -17.313 -10.135  0.00  0.00      WT1   
ATOM   3666  H1  TIP3W3693      -3.790 -18.097 -10.521  0.00  0.00      WT1   
ATOM   3667  H2  TIP3W3693      -3.385 -17.490  -9.195  0.00  0.00      WT1   
ATOM   3668  OH2 TIP3W3697       4.110 -17.250  -9.921  0.00  0.00      WT1   
ATOM   3669  H1  TIP3W3697       4.145 -17.860  -9.183  0.00  0.00      WT1   
ATOM   3670  H2  TIP3W3697       4.848 -16.658  -9.778  0.00  0.00      WT1   
ATOM   3671  OH2 TIP3W3698      -0.736  -7.814 -16.996  0.00  0.00      WT1   
ATOM   3672  H1  TIP3W3698      -1.559  -7.658 -16.533  0.00  0.00      WT1   
ATOM   3673  H2  TIP3W3698      -0.953  -8.474 -17.655  0.00  0.00      WT1   
ATOM   3674  OH2 TIP3W3700      10.833  11.771   8.951  0.00  0.00      WT1   
ATOM   3675  H1  TIP3W3700      10.058  11.868   9.505  0.00  0.00      WT1   
ATOM   3676  H2  TIP3W3700      11.537  12.184   9.450  0.00  0.00      WT1   
ATOM   3677  OH2 TIP3W3701       0.450  -9.582  14.667  0.00  0.00      WT1   
ATOM   3678  H1  TIP3W3701       0.813 -10.284  15.206  0.00  0.00      WT1   
ATOM   3679  H2  TIP3W3701       1.064  -8.855  14.774  0.00  0.00      WT1   
ATOM   3680  OH2 TIP3W3702       9.034  12.148  -3.470  0.00  0.00      WT1   
ATOM   3681  H1  TIP3W3702       9.166  12.314  -2.536  0.00  0.00      WT1   
ATOM   3682  H2  TIP3W3702       8.295  11.541  -3.504  0.00  0.00      WT1   
ATOM   3683  OH2 TIP3W3703      15.500 -13.006  -6.887  0.00  0.00      WT1   
ATOM   3684  H1  TIP3W3703      14.722 -13.511  -7.125  0.00  0.00      WT1   
ATOM   3685  H2  TIP3W3703      15.154 -12.201  -6.501  0.00  0.00      WT1   
ATOM   3686  OH2 TIP3W3704       7.317 -11.900 -14.306  0.00  0.00      WT1   
ATOM   3687  H1  TIP3W3704       7.988 -11.766 -13.636  0.00  0.00      WT1   
ATOM   3688  H2  TIP3W3704       6.516 -12.074 -13.811  0.00  0.00      WT1   
ATOM   3689  OH2 TIP3W3705     -17.587   5.296  -1.310  0.00  0.00      WT1   
ATOM   3690  H1  TIP3W3705     -18.531   5.362  -1.170  0.00  0.00      WT1   
ATOM   3691  H2  TIP3W3705     -17.297   6.201  -1.425  0.00  0.00      WT1   
ATOM   3692  OH2 TIP3W3706      -2.547  -7.942  -9.520  0.00  0.00      WT1   
ATOM   3693  H1  TIP3W3706      -2.670  -7.900  -8.571  0.00  0.00      WT1   
ATOM   3694  H2  TIP3W3706      -1.664  -7.603  -9.663  0.00  0.00      WT1   
ATOM   3695  OH2 TIP3W3708       1.104   0.748 -19.344  0.00  0.00      WT1   
ATOM   3696  H1  TIP3W3708       1.162   1.565 -19.839  0.00  0.00      WT1   
ATOM   3697  H2  TIP3W3708       1.219   0.061 -20.001  0.00  0.00      WT1   
ATOM   3698  OH2 TIP3W3709     -18.725 -19.872  13.724  0.00  0.00      WT1   
ATOM   3699  H1  TIP3W3709     -18.836 -20.806  13.900  0.00  0.00      WT1   
ATOM   3700  H2  TIP3W3709     -19.537 -19.471  14.037  0.00  0.00      WT1   
ATOM   3701  OH2 TIP3W3710     -13.915 -12.293   9.972  0.00  0.00      WT1   
ATOM   3702  H1  TIP3W3710     -13.352 -11.912   9.298  0.00  0.00      WT1   
ATOM   3703  H2  TIP3W3710     -13.309 -12.724  10.575  0.00  0.00      WT1   
ATOM   3704  OH2 TIP3W3718     -18.328  -0.119 -16.439  0.00  0.00      WT1   
ATOM   3705  H1  TIP3W3718     -17.625  -0.691 -16.745  0.00  0.00      WT1   
ATOM   3706  H2  TIP3W3718     -18.999  -0.178 -17.120  0.00  0.00      WT1   
ATOM   3707  OH2 TIP3W3719      12.592  -8.904   9.072  0.00  0.00      WT1   
ATOM   3708  H1  TIP3W3719      13.187  -8.883   9.821  0.00  0.00      WT1   
ATOM   3709  H2  TIP3W3719      11.749  -9.165   9.443  0.00  0.00      WT1   
ATOM   3710  OH2 TIP3W3720     -17.970  12.438   7.226  0.00  0.00      WT1   
ATOM   3711  H1  TIP3W3720     -17.816  12.627   6.300  0.00  0.00      WT1   
ATOM   3712  H2  TIP3W3720     -18.683  11.799   7.225  0.00  0.00      WT1   
ATOM   3713  OH2 TIP3W3721       4.240  11.335  18.569  0.00  0.00      WT1   
ATOM   3714  H1  TIP3W3721       3.838  12.100  18.979  0.00  0.00      WT1   
ATOM   3715  H2  TIP3W3721       3.501  10.810  18.262  0.00  0.00      WT1   
ATOM   3716  OH2 TIP3W3722      -0.490  -4.105  12.928  0.00  0.00      WT1   
ATOM   3717  H1  TIP3W3722      -0.898  -4.898  13.278  0.00  0.00      WT1   
ATOM   3718  H2  TIP3W3722       0.263  -3.951  13.498  0.00  0.00      WT1   
ATOM   3719  OH2 TIP3W3723     -14.281  19.641  18.546  0.00  0.00      WT1   
ATOM   3720  H1  TIP3W3723     -14.764  19.818  19.353  0.00  0.00      WT1   
ATOM   3721  H2  TIP3W3723     -14.872  19.919  17.846  0.00  0.00      WT1   
ATOM   3722  OH2 TIP3W3724     -12.296 -14.490  -3.970  0.00  0.00      WT1   
ATOM   3723  H1  TIP3W3724     -13.140 -14.866  -4.223  0.00  0.00      WT1   
ATOM   3724  H2  TIP3W3724     -12.457 -14.093  -3.114  0.00  0.00      WT1   
ATOM   3725  OH2 TIP3W3725      16.934   8.666   8.403  0.00  0.00      WT1   
ATOM   3726  H1  TIP3W3725      17.243   7.828   8.749  0.00  0.00      WT1   
ATOM   3727  H2  TIP3W3725      17.666   8.993   7.879  0.00  0.00      WT1   
ATOM   3728  OH2 TIP3W3727     -11.267   2.436  11.829  0.00  0.00      WT1   
ATOM   3729  H1  TIP3W3727     -11.423   1.521  12.062  0.00  0.00      WT1   
ATOM   3730  H2  TIP3W3727     -11.498   2.491  10.901  0.00  0.00      WT1   
ATOM   3731  OH2 TIP3W3728       2.433 -16.759  14.962  0.00  0.00      WT1   
ATOM   3732  H1  TIP3W3728       2.316 -17.689  14.770  0.00  0.00      WT1   
ATOM   3733  H2  TIP3W3728       3.094 -16.465  14.335  0.00  0.00      WT1   
ATOM   3734  OH2 TIP3W3729     -13.730  -6.926  -4.172  0.00  0.00      WT1   
ATOM   3735  H1  TIP3W3729     -14.532  -7.003  -4.690  0.00  0.00      WT1   
ATOM   3736  H2  TIP3W3729     -13.250  -6.205  -4.579  0.00  0.00      WT1   
ATOM   3737  OH2 TIP3W3730      17.699 -13.914   0.797  0.00  0.00      WT1   
ATOM   3738  H1  TIP3W3730      16.992 -14.511   1.038  0.00  0.00      WT1   
ATOM   3739  H2  TIP3W3730      17.273 -13.062   0.703  0.00  0.00      WT1   
ATOM   3740  OH2 TIP3W3731      -9.516   4.345  -5.469  0.00  0.00      WT1   
ATOM   3741  H1  TIP3W3731      -9.487   5.222  -5.850  0.00  0.00      WT1   
ATOM   3742  H2  TIP3W3731     -10.017   4.451  -4.660  0.00  0.00      WT1   
ATOM   3743  OH2 TIP3W3736       8.340 -10.744  16.680  0.00  0.00      WT1   
ATOM   3744  H1  TIP3W3736       8.693 -10.405  17.502  0.00  0.00      WT1   
ATOM   3745  H2  TIP3W3736       7.781 -11.476  16.943  0.00  0.00      WT1   
ATOM   3746  OH2 TIP3W3737       6.651 -10.010 -17.386  0.00  0.00      WT1   
ATOM   3747  H1  TIP3W3737       6.998 -10.002 -16.494  0.00  0.00      WT1   
ATOM   3748  H2  TIP3W3737       5.700 -10.018 -17.273  0.00  0.00      WT1   
ATOM   3749  OH2 TIP3W3740       6.596  -2.613   2.354  0.00  0.00      WT1   
ATOM   3750  H1  TIP3W3740       6.666  -3.049   3.204  0.00  0.00      WT1   
ATOM   3751  H2  TIP3W3740       7.240  -1.907   2.392  0.00  0.00      WT1   
ATOM   3752  OH2 TIP3W3743      -6.554  18.327  16.272  0.00  0.00      WT1   
ATOM   3753  H1  TIP3W3743      -7.427  18.675  16.453  0.00  0.00      WT1   
ATOM   3754  H2  TIP3W3743      -6.126  18.298  17.128  0.00  0.00      WT1   
ATOM   3755  OH2 TIP3W3744       5.340   0.440   7.610  0.00  0.00      WT1   
ATOM   3756  H1  TIP3W3744       5.760  -0.091   6.933  0.00  0.00      WT1   
ATOM   3757  H2  TIP3W3744       5.125   1.263   7.171  0.00  0.00      WT1   
ATOM   3758  OH2 TIP3W3746       7.626 -11.961   9.697  0.00  0.00      WT1   
ATOM   3759  H1  TIP3W3746       7.476 -12.523   8.937  0.00  0.00      WT1   
ATOM   3760  H2  TIP3W3746       6.941 -11.295   9.642  0.00  0.00      WT1   
ATOM   3761  OH2 TIP3W3747      19.632 -11.722  18.795  0.00  0.00      WT1   
ATOM   3762  H1  TIP3W3747      19.124 -11.874  19.592  0.00  0.00      WT1   
ATOM   3763  H2  TIP3W3747      20.165 -10.952  18.994  0.00  0.00      WT1   
ATOM   3764  OH2 TIP3W3749      14.848   5.979   6.123  0.00  0.00      WT1   
ATOM   3765  H1  TIP3W3749      15.633   6.508   5.981  0.00  0.00      WT1   
ATOM   3766  H2  TIP3W3749      15.000   5.546   6.963  0.00  0.00      WT1   
ATOM   3767  OH2 TIP3W3751       3.254  -8.231  19.055  0.00  0.00      WT1   
ATOM   3768  H1  TIP3W3751       2.789  -7.773  19.756  0.00  0.00      WT1   
ATOM   3769  H2  TIP3W3751       4.177  -8.171  19.301  0.00  0.00      WT1   
ATOM   3770  OH2 TIP3W3752      14.926  -2.242  -5.353  0.00  0.00      WT1   
ATOM   3771  H1  TIP3W3752      15.303  -1.553  -5.901  0.00  0.00      WT1   
ATOM   3772  H2  TIP3W3752      15.316  -3.051  -5.683  0.00  0.00      WT1   
ATOM   3773  OH2 TIP3W3753      -5.451 -15.745  14.926  0.00  0.00      WT1   
ATOM   3774  H1  TIP3W3753      -5.248 -14.810  14.968  0.00  0.00      WT1   
ATOM   3775  H2  TIP3W3753      -6.094 -15.819  14.221  0.00  0.00      WT1   
ATOM   3776  OH2 TIP3W3757     -17.295   4.846  18.550  0.00  0.00      WT1   
ATOM   3777  H1  TIP3W3757     -17.534   3.970  18.246  0.00  0.00      WT1   
ATOM   3778  H2  TIP3W3757     -16.371   4.774  18.788  0.00  0.00      WT1   
ATOM   3779  OH2 TIP3W3758       7.111  -8.619   6.975  0.00  0.00      WT1   
ATOM   3780  H1  TIP3W3758       7.713  -9.260   7.355  0.00  0.00      WT1   
ATOM   3781  H2  TIP3W3758       6.545  -8.361   7.702  0.00  0.00      WT1   
ATOM   3782  OH2 TIP3W3761     -10.008   5.945   3.753  0.00  0.00      WT1   
ATOM   3783  H1  TIP3W3761     -10.291   6.847   3.598  0.00  0.00      WT1   
ATOM   3784  H2  TIP3W3761     -10.156   5.501   2.918  0.00  0.00      WT1   
ATOM   3785  OH2 TIP3W3762       4.846 -17.638  -0.336  0.00  0.00      WT1   
ATOM   3786  H1  TIP3W3762       4.910 -16.892   0.260  0.00  0.00      WT1   
ATOM   3787  H2  TIP3W3762       5.745 -17.957  -0.420  0.00  0.00      WT1   
ATOM   3788  OH2 TIP3W3764      -0.017  19.770  15.999  0.00  0.00      WT1   
ATOM   3789  H1  TIP3W3764      -0.849  20.078  15.640  0.00  0.00      WT1   
ATOM   3790  H2  TIP3W3764      -0.067  18.816  15.936  0.00  0.00      WT1   
ATOM   3791  OH2 TIP3W3766     -14.647   3.291 -14.869  0.00  0.00      WT1   
ATOM   3792  H1  TIP3W3766     -14.986   2.610 -15.449  0.00  0.00      WT1   
ATOM   3793  H2  TIP3W3766     -13.818   3.557 -15.269  0.00  0.00      WT1   
ATOM   3794  OH2 TIP3W3767     -14.201  12.879   0.989  0.00  0.00      WT1   
ATOM   3795  H1  TIP3W3767     -14.374  13.771   1.290  0.00  0.00      WT1   
ATOM   3796  H2  TIP3W3767     -13.460  12.967   0.390  0.00  0.00      WT1   
ATOM   3797  OH2 TIP3W3771      -5.024  -0.965  -5.974  0.00  0.00      WT1   
ATOM   3798  H1  TIP3W3771      -4.285  -1.357  -5.510  0.00  0.00      WT1   
ATOM   3799  H2  TIP3W3771      -5.643  -1.686  -6.094  0.00  0.00      WT1   
ATOM   3800  OH2 TIP3W3776       5.940  14.193   7.740  0.00  0.00      WT1   
ATOM   3801  H1  TIP3W3776       5.292  13.499   7.859  0.00  0.00      WT1   
ATOM   3802  H2  TIP3W3776       6.086  14.225   6.794  0.00  0.00      WT1   
ATOM   3803  OH2 TIP3W3779      12.212 -18.091  -4.391  0.00  0.00      WT1   
ATOM   3804  H1  TIP3W3779      13.004 -17.770  -3.959  0.00  0.00      WT1   
ATOM   3805  H2  TIP3W3779      11.544 -17.439  -4.183  0.00  0.00      WT1   
ATOM   3806  OH2 TIP3W3782      18.521  -6.930  -6.264  0.00  0.00      WT1   
ATOM   3807  H1  TIP3W3782      19.478  -6.956  -6.268  0.00  0.00      WT1   
ATOM   3808  H2  TIP3W3782      18.255  -7.843  -6.372  0.00  0.00      WT1   
ATOM   3809  OH2 TIP3W3785     -11.490 -15.074   7.056  0.00  0.00      WT1   
ATOM   3810  H1  TIP3W3785     -11.414 -14.957   6.108  0.00  0.00      WT1   
ATOM   3811  H2  TIP3W3785     -10.956 -15.845   7.246  0.00  0.00      WT1   
ATOM   3812  OH2 TIP3W3786      -6.842  -0.392 -12.506  0.00  0.00      WT1   
ATOM   3813  H1  TIP3W3786      -6.833  -0.112 -11.591  0.00  0.00      WT1   
ATOM   3814  H2  TIP3W3786      -7.692  -0.817 -12.618  0.00  0.00      WT1   
ATOM   3815  OH2 TIP3W3788      -3.776 -16.542  11.046  0.00  0.00      WT1   
ATOM   3816  H1  TIP3W3788      -3.619 -15.665  11.396  0.00  0.00      WT1   
ATOM   3817  H2  TIP3W3788      -3.474 -16.497  10.139  0.00  0.00      WT1   
ATOM   3818  OH2 TIP3W3789      19.059   1.563  -8.373  0.00  0.00      WT1   
ATOM   3819  H1  TIP3W3789      18.234   1.751  -7.926  0.00  0.00      WT1   
ATOM   3820  H2  TIP3W3789      19.732   1.717  -7.710  0.00  0.00      WT1   
ATOM   3821  OH2 TIP3W3790      14.077  -1.328  10.488  0.00  0.00      WT1   
ATOM   3822  H1  TIP3W3790      13.991  -1.914   9.735  0.00  0.00      WT1   
ATOM   3823  H2  TIP3W3790      14.305  -0.480  10.107  0.00  0.00      WT1   
ATOM   3824  OH2 TIP3W3793     -10.503   1.194 -16.356  0.00  0.00      WT1   
ATOM   3825  H1  TIP3W3793     -10.655   0.723 -17.175  0.00  0.00      WT1   
ATOM   3826  H2  TIP3W3793      -9.649   0.883 -16.056  0.00  0.00      WT1   
ATOM   3827  OH2 TIP3W3796     -19.760  -2.828   4.188  0.00  0.00      WT1   
ATOM   3828  H1  TIP3W3796     -19.885  -2.735   3.244  0.00  0.00      WT1   
ATOM   3829  H2  TIP3W3796     -20.024  -1.983   4.551  0.00  0.00      WT1   
ATOM   3830  OH2 TIP3W3800      -3.542  -6.406  19.131  0.00  0.00      WT1   
ATOM   3831  H1  TIP3W3800      -4.206  -7.083  19.265  0.00  0.00      WT1   
ATOM   3832  H2  TIP3W3800      -2.798  -6.872  18.749  0.00  0.00      WT1   
ATOM   3833  OH2 TIP3W3801      -6.482  -4.820  13.383  0.00  0.00      WT1   
ATOM   3834  H1  TIP3W3801      -5.741  -4.458  12.896  0.00  0.00      WT1   
ATOM   3835  H2  TIP3W3801      -7.134  -4.119  13.384  0.00  0.00      WT1   
ATOM   3836  OH2 TIP3W3808       1.033   0.913  15.256  0.00  0.00      WT1   
ATOM   3837  H1  TIP3W3808       1.891   0.489  15.272  0.00  0.00      WT1   
ATOM   3838  H2  TIP3W3808       0.409   0.189  15.202  0.00  0.00      WT1   
ATOM   3839  OH2 TIP3W3810       0.156 -13.092  -8.121  0.00  0.00      WT1   
ATOM   3840  H1  TIP3W3810      -0.634 -13.276  -7.612  0.00  0.00      WT1   
ATOM   3841  H2  TIP3W3810       0.828 -13.650  -7.729  0.00  0.00      WT1   
ATOM   3842  OH2 TIP3W3814      -7.258  10.898   9.428  0.00  0.00      WT1   
ATOM   3843  H1  TIP3W3814      -7.123   9.991   9.155  0.00  0.00      WT1   
ATOM   3844  H2  TIP3W3814      -6.937  11.421   8.693  0.00  0.00      WT1   
ATOM   3845  OH2 TIP3W3821      20.054 -19.435  -3.939  0.00  0.00      WT1   
ATOM   3846  H1  TIP3W3821      20.058 -18.540  -3.601  0.00  0.00      WT1   
ATOM   3847  H2  TIP3W3821      19.130 -19.630  -4.093  0.00  0.00      WT1   
ATOM   3848  OH2 TIP3W3829      10.281  -0.701  -8.963  0.00  0.00      WT1   
ATOM   3849  H1  TIP3W3829      10.348  -1.248  -8.180  0.00  0.00      WT1   
ATOM   3850  H2  TIP3W3829      10.712   0.118  -8.721  0.00  0.00      WT1   
ATOM   3851  OH2 TIP3W3833       4.942 -18.908  10.681  0.00  0.00      WT1   
ATOM   3852  H1  TIP3W3833       4.306 -18.962   9.967  0.00  0.00      WT1   
ATOM   3853  H2  TIP3W3833       5.761 -18.656  10.255  0.00  0.00      WT1   
ATOM   3854  OH2 TIP3W3834      11.165   2.367 -12.315  0.00  0.00      WT1   
ATOM   3855  H1  TIP3W3834      11.048   2.481 -13.258  0.00  0.00      WT1   
ATOM   3856  H2  TIP3W3834      10.275   2.366 -11.962  0.00  0.00      WT1   
ATOM   3857  OH2 TIP3W3850     -20.711   0.686  14.199  0.00  0.00      WT1   
ATOM   3858  H1  TIP3W3850     -21.137   0.025  13.654  0.00  0.00      WT1   
ATOM   3859  H2  TIP3W3850     -20.031   1.058  13.638  0.00  0.00      WT1   
ATOM   3860  OH2 TIP3W3851       9.765  -3.600   5.771  0.00  0.00      WT1   
ATOM   3861  H1  TIP3W3851       9.285  -3.339   6.557  0.00  0.00      WT1   
ATOM   3862  H2  TIP3W3851       9.489  -2.973   5.102  0.00  0.00      WT1   
ATOM   3863  OH2 TIP3W3852      17.662 -19.831  -7.474  0.00  0.00      WT1   
ATOM   3864  H1  TIP3W3852      17.997 -19.091  -7.980  0.00  0.00      WT1   
ATOM   3865  H2  TIP3W3852      17.773 -19.568  -6.560  0.00  0.00      WT1   
ATOM   3866  OH2 TIP3W3872      18.000  -8.822   0.550  0.00  0.00      WT1   
ATOM   3867  H1  TIP3W3872      17.101  -8.565   0.346  0.00  0.00      WT1   
ATOM   3868  H2  TIP3W3872      18.462  -7.994   0.682  0.00  0.00      WT1   
ATOM   3869  OH2 TIP3W3892     -11.860 -14.719   4.080  0.00  0.00      WT1   
ATOM   3870  H1  TIP3W3892     -11.885 -14.747   3.123  0.00  0.00      WT1   
ATOM   3871  H2  TIP3W3892     -11.789 -15.636   4.345  0.00  0.00      WT1   
ATOM   3872  OH2 TIP3W3919      17.414  -3.969 -15.011  0.00  0.00      WT1   
ATOM   3873  H1  TIP3W3919      16.971  -4.807 -15.141  0.00  0.00      WT1   
ATOM   3874  H2  TIP3W3919      16.708  -3.322 -15.005  0.00  0.00      WT1   
ATOM   3875  OH2 TIP3W3924       4.596  -0.644 -14.232  0.00  0.00      WT1   
ATOM   3876  H1  TIP3W3924       4.200  -1.389 -13.780  0.00  0.00      WT1   
ATOM   3877  H2  TIP3W3924       4.666  -0.926 -15.144  0.00  0.00      WT1   
ATOM   3878  OH2 TIP3W3925     -10.181  -3.782 -12.498  0.00  0.00      WT1   
ATOM   3879  H1  TIP3W3925     -10.219  -4.255 -13.329  0.00  0.00      WT1   
ATOM   3880  H2  TIP3W3925      -9.795  -2.935 -12.721  0.00  0.00      WT1   
ATOM   3881  OH2 TIP3W3931      -2.941 -13.632   3.973  0.00  0.00      WT1   
ATOM   3882  H1  TIP3W3931      -2.471 -13.539   3.144  0.00  0.00      WT1   
ATOM   3883  H2  TIP3W3931      -3.678 -13.025   3.900  0.00  0.00      WT1   
ATOM   3884  OH2 TIP3W3933     -15.163  -9.665 -18.146  0.00  0.00      WT1   
ATOM   3885  H1  TIP3W3933     -14.711 -10.489 -17.961  0.00  0.00      WT1   
ATOM   3886  H2  TIP3W3933     -15.672  -9.488 -17.354  0.00  0.00      WT1   
ATOM   3887  OH2 TIP3W3935       1.894 -19.474  11.812  0.00  0.00      WT1   
ATOM   3888  H1  TIP3W3935       2.073 -18.631  11.395  0.00  0.00      WT1   
ATOM   3889  H2  TIP3W3935       2.109 -19.335  12.735  0.00  0.00      WT1   
ATOM   3890  OH2 TIP3W3938       7.013  -8.639 -11.882  0.00  0.00      WT1   
ATOM   3891  H1  TIP3W3938       6.353  -7.984 -11.652  0.00  0.00      WT1   
ATOM   3892  H2  TIP3W3938       6.994  -8.672 -12.838  0.00  0.00      WT1   
ATOM   3893  OH2 TIP3W3951      11.353   0.282   8.789  0.00  0.00      WT1   
ATOM   3894  H1  TIP3W3951      12.206   0.704   8.885  0.00  0.00      WT1   
ATOM   3895  H2  TIP3W3951      11.118   0.421   7.872  0.00  0.00      WT1   
ATOM   3896  OH2 TIP3W3957     -14.998  -5.415   6.551  0.00  0.00      WT1   
ATOM   3897  H1  TIP3W3957     -14.715  -5.989   5.839  0.00  0.00      WT1   
ATOM   3898  H2  TIP3W3957     -15.277  -6.013   7.245  0.00  0.00      WT1   
ATOM   3899  OH2 TIP3W3974      16.251  -6.203   3.428  0.00  0.00      WT1   
ATOM   3900  H1  TIP3W3974      17.134  -5.834   3.431  0.00  0.00      WT1   
ATOM   3901  H2  TIP3W3974      16.295  -6.936   4.041  0.00  0.00      WT1   
ATOM   3902  OH2 TIP3W3975       5.747  -4.435  -0.008  0.00  0.00      WT1   
ATOM   3903  H1  TIP3W3975       6.358  -5.091  -0.344  0.00  0.00      WT1   
ATOM   3904  H2  TIP3W3975       6.251  -3.952   0.647  0.00  0.00      WT1   
ATOM   3905  OH2 TIP3W3976      -4.529   2.531   3.960  0.00  0.00      WT1   
ATOM   3906  H1  TIP3W3976      -4.649   2.757   3.038  0.00  0.00      WT1   
ATOM   3907  H2  TIP3W3976      -3.592   2.354   4.044  0.00  0.00      WT1   
ATOM   3908  OH2 TIP3W3977      10.734  12.210 -15.705  0.00  0.00      WT1   
ATOM   3909  H1  TIP3W3977       9.858  11.852 -15.846  0.00  0.00      WT1   
ATOM   3910  H2  TIP3W3977      11.068  12.380 -16.586  0.00  0.00      WT1   
ATOM   3911  OH2 TIP3W3982      -3.637  -5.726   0.917  0.00  0.00      WT1   
ATOM   3912  H1  TIP3W3982      -3.074  -4.952   0.925  0.00  0.00      WT1   
ATOM   3913  H2  TIP3W3982      -3.609  -6.034   0.011  0.00  0.00      WT1   
ATOM   3914  OH2 TIP3W3986     -19.350  -4.472  -4.451  0.00  0.00      WT1   
ATOM   3915  H1  TIP3W3986     -20.010  -3.852  -4.142  0.00  0.00      WT1   
ATOM   3916  H2  TIP3W3986     -19.649  -5.322  -4.129  0.00  0.00      WT1   
ATOM   3917  OH2 TIP3W3991     -11.893  -3.796  18.561  0.00  0.00      WT1   
ATOM   3918  H1  TIP3W3991     -10.960  -3.631  18.426  0.00  0.00      WT1   
ATOM   3919  H2  TIP3W3991     -12.285  -2.925  18.625  0.00  0.00      WT1   
ATOM   3920  OH2 TIP3W3992       7.838  15.131 -12.459  0.00  0.00      WT1   
ATOM   3921  H1  TIP3W3992       7.456  14.468 -11.884  0.00  0.00      WT1   
ATOM   3922  H2  TIP3W3992       8.449  14.646 -13.013  0.00  0.00      WT1   
ATOM   3923  OH2 TIP3W3993     -11.370  16.077  -2.240  0.00  0.00      WT1   
ATOM   3924  H1  TIP3W3993     -10.998  15.850  -1.388  0.00  0.00      WT1   
ATOM   3925  H2  TIP3W3993     -10.823  15.611  -2.873  0.00  0.00      WT1   
ATOM   3926  OH2 TIP3W3996       0.827   9.008   2.668  0.00  0.00      WT1   
ATOM   3927  H1  TIP3W3996       0.693   9.954   2.716  0.00  0.00      WT1   
ATOM   3928  H2  TIP3W3996       0.313   8.655   3.394  0.00  0.00      WT1   
ATOM   3929  OH2 TIP3W3997     -17.070  -5.117   2.368  0.00  0.00      WT1   
ATOM   3930  H1  TIP3W3997     -16.735  -4.230   2.237  0.00  0.00      WT1   
ATOM   3931  H2  TIP3W3997     -17.172  -5.197   3.316  0.00  0.00      WT1   
ATOM   3932  OH2 TIP3W3998     -10.024  -6.403 -11.564  0.00  0.00      WT1   
ATOM   3933  H1  TIP3W3998     -10.451  -5.683 -12.027  0.00  0.00      WT1   
ATOM   3934  H2  TIP3W3998     -10.371  -6.356 -10.673  0.00  0.00      WT1   
ATOM   3935  OH2 TIP3W3999      16.769  -4.338   0.129  0.00  0.00      WT1   
ATOM   3936  H1  TIP3W3999      16.591  -3.636  -0.497  0.00  0.00      WT1   
ATOM   3937  H2  TIP3W3999      16.125  -4.206   0.826  0.00  0.00      WT1   
ATOM   3938  OH2 TIP3W4000      -7.050  18.230   8.170  0.00  0.00      WT1   
ATOM   3939  H1  TIP3W4000      -6.406  17.553   7.964  0.00  0.00      WT1   
ATOM   3940  H2  TIP3W4000      -7.646  17.812   8.791  0.00  0.00      WT1   
ATOM   3941  OH2 TIP3W4002      13.945  15.609  -0.979  0.00  0.00      WT1   
ATOM   3942  H1  TIP3W4002      13.273  15.228  -1.543  0.00  0.00      WT1   
ATOM   3943  H2  TIP3W4002      14.751  15.548  -1.491  0.00  0.00      WT1   
ATOM   3944  OH2 TIP3W4005      10.641  16.039  11.563  0.00  0.00      WT1   
ATOM   3945  H1  TIP3W4005      11.027  16.239  12.415  0.00  0.00      WT1   
ATOM   3946  H2  TIP3W4005       9.784  15.665  11.769  0.00  0.00      WT1   
ATOM   3947  OH2 TIP3W4008      11.179  -6.366   5.355  0.00  0.00      WT1   
ATOM   3948  H1  TIP3W4008      10.934  -6.298   4.433  0.00  0.00      WT1   
ATOM   3949  H2  TIP3W4008      11.405  -7.288   5.477  0.00  0.00      WT1   
ATOM   3950  OH2 TIP3W4009     -10.044 -12.497  10.596  0.00  0.00      WT1   
ATOM   3951  H1  TIP3W4009      -9.577 -11.683  10.785  0.00  0.00      WT1   
ATOM   3952  H2  TIP3W4009      -9.358 -13.162  10.549  0.00  0.00      WT1   
ATOM   3953  OH2 TIP3W4010       8.862   5.116   2.904  0.00  0.00      WT1   
ATOM   3954  H1  TIP3W4010       9.816   5.081   2.842  0.00  0.00      WT1   
ATOM   3955  H2  TIP3W4010       8.575   5.397   2.035  0.00  0.00      WT1   
ATOM   3956  OH2 TIP3W4012      13.369 -15.840   9.479  0.00  0.00      WT1   
ATOM   3957  H1  TIP3W4012      12.663 -15.428   8.981  0.00  0.00      WT1   
ATOM   3958  H2  TIP3W4012      13.065 -15.821  10.386  0.00  0.00      WT1   
ATOM   3959  OH2 TIP3W4014     -17.299 -12.407  -1.769  0.00  0.00      WT1   
ATOM   3960  H1  TIP3W4014     -16.371 -12.332  -1.990  0.00  0.00      WT1   
ATOM   3961  H2  TIP3W4014     -17.354 -13.193  -1.226  0.00  0.00      WT1   
ATOM   3962  OH2 TIP3W4015       6.629 -16.023   6.360  0.00  0.00      WT1   
ATOM   3963  H1  TIP3W4015       6.800 -15.114   6.609  0.00  0.00      WT1   
ATOM   3964  H2  TIP3W4015       7.178 -16.168   5.589  0.00  0.00      WT1   
ATOM   3965  OH2 TIP3W4016      -2.220 -19.391  15.402  0.00  0.00      WT1   
ATOM   3966  H1  TIP3W4016      -2.951 -19.930  15.100  0.00  0.00      WT1   
ATOM   3967  H2  TIP3W4016      -2.209 -18.644  14.804  0.00  0.00      WT1   
ATOM   3968  OH2 TIP3W4017     -18.471   9.663  -2.340  0.00  0.00      WT1   
ATOM   3969  H1  TIP3W4017     -18.869  10.365  -2.855  0.00  0.00      WT1   
ATOM   3970  H2  TIP3W4017     -19.011   8.894  -2.526  0.00  0.00      WT1   
ATOM   3971  OH2 TIP3W4018       4.146  12.568 -10.416  0.00  0.00      WT1   
ATOM   3972  H1  TIP3W4018       3.375  12.924  -9.974  0.00  0.00      WT1   
ATOM   3973  H2  TIP3W4018       4.070  12.877 -11.318  0.00  0.00      WT1   
ATOM   3974  OH2 TIP3W4019       5.858 -13.471  17.116  0.00  0.00      WT1   
ATOM   3975  H1  TIP3W4019       6.443 -13.202  17.825  0.00  0.00      WT1   
ATOM   3976  H2  TIP3W4019       5.316 -14.159  17.501  0.00  0.00      WT1   
ATOM   3977  OH2 TIP3W4020      17.186   7.105   3.600  0.00  0.00      WT1   
ATOM   3978  H1  TIP3W4020      17.649   7.940   3.659  0.00  0.00      WT1   
ATOM   3979  H2  TIP3W4020      17.656   6.526   4.199  0.00  0.00      WT1   
ATOM   3980  OH2 TIP3W4022      -1.274 -16.077   3.088  0.00  0.00      WT1   
ATOM   3981  H1  TIP3W4022      -1.567 -15.356   3.645  0.00  0.00      WT1   
ATOM   3982  H2  TIP3W4022      -0.592 -15.693   2.537  0.00  0.00      WT1   
ATOM   3983  OH2 TIP3W4033      16.083 -18.734 -19.141  0.00  0.00      WT1   
ATOM   3984  H1  TIP3W4033      15.971 -19.267 -18.354  0.00  0.00      WT1   
ATOM   3985  H2  TIP3W4033      17.031 -18.633 -19.230  0.00  0.00      WT1   
ATOM   3986  OH2 TIP3W4035     -17.433 -11.513   8.219  0.00  0.00      WT1   
ATOM   3987  H1  TIP3W4035     -17.426 -11.169   9.112  0.00  0.00      WT1   
ATOM   3988  H2  TIP3W4035     -18.281 -11.243   7.865  0.00  0.00      WT1   
ATOM   3989  OH2 TIP3W4036       3.552   8.667  -3.601  0.00  0.00      WT1   
ATOM   3990  H1  TIP3W4036       3.646   8.171  -2.788  0.00  0.00      WT1   
ATOM   3991  H2  TIP3W4036       3.202   8.035  -4.229  0.00  0.00      WT1   
ATOM   3992  OH2 TIP3W4037      17.472   8.264 -17.386  0.00  0.00      WT1   
ATOM   3993  H1  TIP3W4037      16.596   7.888 -17.296  0.00  0.00      WT1   
ATOM   3994  H2  TIP3W4037      17.451   8.723 -18.226  0.00  0.00      WT1   
ATOM   3995  OH2 TIP3W4038     -16.944  -8.915  10.195  0.00  0.00      WT1   
ATOM   3996  H1  TIP3W4038     -17.718  -8.472  10.542  0.00  0.00      WT1   
ATOM   3997  H2  TIP3W4038     -16.340  -8.959  10.936  0.00  0.00      WT1   
ATOM   3998  OH2 TIP3W4039      14.750 -20.001  -5.036  0.00  0.00      WT1   
ATOM   3999  H1  TIP3W4039      14.080 -19.476  -4.597  0.00  0.00      WT1   
ATOM   4000  H2  TIP3W4039      14.365 -20.875  -5.102  0.00  0.00      WT1   
ATOM   4001  OH2 TIP3W4041      10.806  -1.315 -13.211  0.00  0.00      WT1   
ATOM   4002  H1  TIP3W4041      11.384  -0.945 -12.545  0.00  0.00      WT1   
ATOM   4003  H2  TIP3W4041       9.993  -1.508 -12.744  0.00  0.00      WT1   
ATOM   4004  OH2 TIP3W4046       0.718  -4.723  -8.279  0.00  0.00      WT1   
ATOM   4005  H1  TIP3W4046      -0.148  -4.355  -8.104  0.00  0.00      WT1   
ATOM   4006  H2  TIP3W4046       1.163  -4.702  -7.433  0.00  0.00      WT1   
ATOM   4007  OH2 TIP3W4047       8.371  14.125  17.047  0.00  0.00      WT1   
ATOM   4008  H1  TIP3W4047       8.615  14.573  16.237  0.00  0.00      WT1   
ATOM   4009  H2  TIP3W4047       8.202  13.222  16.780  0.00  0.00      WT1   
ATOM   4010  OH2 TIP3W4053       0.525  11.520   4.119  0.00  0.00      WT1   
ATOM   4011  H1  TIP3W4053       0.649  12.413   4.441  0.00  0.00      WT1   
ATOM   4012  H2  TIP3W4053       1.167  10.999   4.602  0.00  0.00      WT1   
ATOM   4013  OH2 TIP3W4054      16.089 -10.522  -3.440  0.00  0.00      WT1   
ATOM   4014  H1  TIP3W4054      16.834 -10.063  -3.827  0.00  0.00      WT1   
ATOM   4015  H2  TIP3W4054      15.408  -9.853  -3.364  0.00  0.00      WT1   
ATOM   4016  OH2 TIP3W4055      -3.886 -10.820  -0.597  0.00  0.00      WT1   
ATOM   4017  H1  TIP3W4055      -3.221 -10.714   0.083  0.00  0.00      WT1   
ATOM   4018  H2  TIP3W4055      -3.985  -9.946  -0.974  0.00  0.00      WT1   
ATOM   4019  OH2 TIP3W4056      -1.551 -11.037  -3.169  0.00  0.00      WT1   
ATOM   4020  H1  TIP3W4056      -0.930 -10.556  -2.623  0.00  0.00      WT1   
ATOM   4021  H2  TIP3W4056      -2.064 -11.557  -2.550  0.00  0.00      WT1   
ATOM   4022  OH2 TIP3W4057       7.333 -10.464  -6.266  0.00  0.00      WT1   
ATOM   4023  H1  TIP3W4057       7.844  -9.969  -6.906  0.00  0.00      WT1   
ATOM   4024  H2  TIP3W4057       6.558  -9.925  -6.108  0.00  0.00      WT1   
ATOM   4025  OH2 TIP3W4059       0.051  -8.135   6.564  0.00  0.00      WT1   
ATOM   4026  H1  TIP3W4059       0.001  -9.052   6.294  0.00  0.00      WT1   
ATOM   4027  H2  TIP3W4059      -0.201  -7.641   5.784  0.00  0.00      WT1   
ATOM   4028  OH2 TIP3W4060       1.470  17.930 -16.797  0.00  0.00      WT1   
ATOM   4029  H1  TIP3W4060       2.311  18.017 -17.247  0.00  0.00      WT1   
ATOM   4030  H2  TIP3W4060       0.998  17.265 -17.299  0.00  0.00      WT1   
ATOM   4031  OH2 TIP3W4062     -19.410  -8.122  -7.462  0.00  0.00      WT1   
ATOM   4032  H1  TIP3W4062     -18.658  -8.496  -7.922  0.00  0.00      WT1   
ATOM   4033  H2  TIP3W4062     -19.389  -8.530  -6.597  0.00  0.00      WT1   
ATOM   4034  OH2 TIP3W4064      -3.508   7.652  -2.199  0.00  0.00      WT1   
ATOM   4035  H1  TIP3W4064      -4.026   8.432  -2.395  0.00  0.00      WT1   
ATOM   4036  H2  TIP3W4064      -2.612   7.893  -2.434  0.00  0.00      WT1   
ATOM   4037  OH2 TIP3W4065       1.792 -17.906 -14.255  0.00  0.00      WT1   
ATOM   4038  H1  TIP3W4065       2.165 -18.170 -15.096  0.00  0.00      WT1   
ATOM   4039  H2  TIP3W4065       0.900 -17.629 -14.465  0.00  0.00      WT1   
ATOM   4040  OH2 TIP3W4066       6.973 -15.965  -9.151  0.00  0.00      WT1   
ATOM   4041  H1  TIP3W4066       6.940 -16.524  -9.928  0.00  0.00      WT1   
ATOM   4042  H2  TIP3W4066       7.902 -15.922  -8.925  0.00  0.00      WT1   
ATOM   4043  OH2 TIP3W4072       7.426   6.407   0.817  0.00  0.00      WT1   
ATOM   4044  H1  TIP3W4072       7.260   7.350   0.814  0.00  0.00      WT1   
ATOM   4045  H2  TIP3W4072       6.559   6.010   0.891  0.00  0.00      WT1   
ATOM   4046  OH2 TIP3W4074      -9.766  -9.012 -15.898  0.00  0.00      WT1   
ATOM   4047  H1  TIP3W4074      -9.234  -8.890 -16.684  0.00  0.00      WT1   
ATOM   4048  H2  TIP3W4074      -9.129  -9.158 -15.198  0.00  0.00      WT1   
ATOM   4049  OH2 TIP3W4076      15.187  -9.257 -15.425  0.00  0.00      WT1   
ATOM   4050  H1  TIP3W4076      15.631  -9.976 -15.875  0.00  0.00      WT1   
ATOM   4051  H2  TIP3W4076      15.219  -9.498 -14.499  0.00  0.00      WT1   
ATOM   4052  OH2 TIP3W4077     -11.444  -3.684  -8.143  0.00  0.00      WT1   
ATOM   4053  H1  TIP3W4077     -12.223  -3.460  -7.634  0.00  0.00      WT1   
ATOM   4054  H2  TIP3W4077     -10.819  -4.008  -7.495  0.00  0.00      WT1   
ATOM   4055  OH2 TIP3W4080      15.803 -17.101  14.949  0.00  0.00      WT1   
ATOM   4056  H1  TIP3W4080      15.387 -16.264  15.156  0.00  0.00      WT1   
ATOM   4057  H2  TIP3W4080      16.134 -16.990  14.058  0.00  0.00      WT1   
ATOM   4058  OH2 TIP3W4082      10.420 -16.648   5.731  0.00  0.00      WT1   
ATOM   4059  H1  TIP3W4082      10.680 -17.423   5.233  0.00  0.00      WT1   
ATOM   4060  H2  TIP3W4082       9.669 -16.297   5.254  0.00  0.00      WT1   
ATOM   4061  OH2 TIP3W4083      12.291  20.317 -10.956  0.00  0.00      WT1   
ATOM   4062  H1  TIP3W4083      13.152  19.916 -10.835  0.00  0.00      WT1   
ATOM   4063  H2  TIP3W4083      11.801  19.679 -11.474  0.00  0.00      WT1   
ATOM   4064  OH2 TIP3W4084      -9.800   0.634   7.567  0.00  0.00      WT1   
ATOM   4065  H1  TIP3W4084     -10.217  -0.021   8.126  0.00  0.00      WT1   
ATOM   4066  H2  TIP3W4084      -9.327   1.202   8.176  0.00  0.00      WT1   
ATOM   4067  OH2 TIP3W4085      -8.003   0.218 -15.139  0.00  0.00      WT1   
ATOM   4068  H1  TIP3W4085      -7.262  -0.045 -14.593  0.00  0.00      WT1   
ATOM   4069  H2  TIP3W4085      -7.763   1.084 -15.468  0.00  0.00      WT1   
ATOM   4070  OH2 TIP3W4093      -4.418  19.636 -16.231  0.00  0.00      WT1   
ATOM   4071  H1  TIP3W4093      -3.935  18.931 -16.661  0.00  0.00      WT1   
ATOM   4072  H2  TIP3W4093      -5.185  19.775 -16.787  0.00  0.00      WT1   
ATOM   4073  OH2 TIP3W4096       5.516 -12.710 -17.804  0.00  0.00      WT1   
ATOM   4074  H1  TIP3W4096       5.985 -13.400 -17.334  0.00  0.00      WT1   
ATOM   4075  H2  TIP3W4096       4.614 -13.025 -17.854  0.00  0.00      WT1   
ATOM   4076  OH2 TIP3W4097      -8.850 -18.053  -7.890  0.00  0.00      WT1   
ATOM   4077  H1  TIP3W4097      -8.804 -18.880  -7.411  0.00  0.00      WT1   
ATOM   4078  H2  TIP3W4097      -9.455 -18.226  -8.611  0.00  0.00      WT1   
ATOM   4079  OH2 TIP3W4098     -10.190 -19.063 -10.428  0.00  0.00      WT1   
ATOM   4080  H1  TIP3W4098      -9.755 -19.835 -10.066  0.00  0.00      WT1   
ATOM   4081  H2  TIP3W4098     -10.634 -19.384 -11.213  0.00  0.00      WT1   
ATOM   4082  OH2 TIP3W4099       4.897 -16.422  -3.084  0.00  0.00      WT1   
ATOM   4083  H1  TIP3W4099       5.308 -15.638  -2.721  0.00  0.00      WT1   
ATOM   4084  H2  TIP3W4099       4.027 -16.444  -2.684  0.00  0.00      WT1   
ATOM   4085  OH2 TIP3W4101      10.021  -5.833  15.196  0.00  0.00      WT1   
ATOM   4086  H1  TIP3W4101      10.447  -6.540  15.680  0.00  0.00      WT1   
ATOM   4087  H2  TIP3W4101       9.203  -6.217  14.880  0.00  0.00      WT1   
ATOM   4088  OH2 TIP3W4102      14.224   9.147  -6.924  0.00  0.00      WT1   
ATOM   4089  H1  TIP3W4102      14.122   8.518  -6.209  0.00  0.00      WT1   
ATOM   4090  H2  TIP3W4102      15.170   9.204  -7.060  0.00  0.00      WT1   
ATOM   4091  OH2 TIP3W4103       3.432   2.838  13.734  0.00  0.00      WT1   
ATOM   4092  H1  TIP3W4103       3.739   1.995  14.067  0.00  0.00      WT1   
ATOM   4093  H2  TIP3W4103       3.315   3.377  14.517  0.00  0.00      WT1   
ATOM   4094  OH2 TIP3W4104     -14.016  16.528  -1.831  0.00  0.00      WT1   
ATOM   4095  H1  TIP3W4104     -13.113  16.220  -1.897  0.00  0.00      WT1   
ATOM   4096  H2  TIP3W4104     -14.235  16.821  -2.716  0.00  0.00      WT1   
ATOM   4097  OH2 TIP3W4105     -17.129  -1.778 -10.114  0.00  0.00      WT1   
ATOM   4098  H1  TIP3W4105     -16.722  -0.961 -10.403  0.00  0.00      WT1   
ATOM   4099  H2  TIP3W4105     -17.920  -1.501  -9.651  0.00  0.00      WT1   
ATOM   4100  OH2 TIP3W4106     -14.273   8.380  16.219  0.00  0.00      WT1   
ATOM   4101  H1  TIP3W4106     -13.580   8.269  16.870  0.00  0.00      WT1   
ATOM   4102  H2  TIP3W4106     -14.230   7.586  15.685  0.00  0.00      WT1   
ATOM   4103  OH2 TIP3W4110       2.560 -16.180 -12.308  0.00  0.00      WT1   
ATOM   4104  H1  TIP3W4110       2.942 -16.725 -11.620  0.00  0.00      WT1   
ATOM   4105  H2  TIP3W4110       2.457 -16.771 -13.054  0.00  0.00      WT1   
ATOM   4106  OH2 TIP3W4111      -4.787  16.442   7.954  0.00  0.00      WT1   
ATOM   4107  H1  TIP3W4111      -4.781  16.246   7.017  0.00  0.00      WT1   
ATOM   4108  H2  TIP3W4111      -3.982  16.938   8.100  0.00  0.00      WT1   
ATOM   4109  OH2 TIP3W4116     -16.224  11.784 -13.384  0.00  0.00      WT1   
ATOM   4110  H1  TIP3W4116     -16.677  12.080 -12.594  0.00  0.00      WT1   
ATOM   4111  H2  TIP3W4116     -15.508  11.239 -13.059  0.00  0.00      WT1   
ATOM   4112  OH2 TIP3W4120      -3.135   9.716   8.739  0.00  0.00      WT1   
ATOM   4113  H1  TIP3W4120      -3.706   9.528   9.484  0.00  0.00      WT1   
ATOM   4114  H2  TIP3W4120      -2.653  10.502   8.999  0.00  0.00      WT1   
ATOM   4115  OH2 TIP3W4121       3.326  -0.450  15.321  0.00  0.00      WT1   
ATOM   4116  H1  TIP3W4121       3.325  -1.300  14.882  0.00  0.00      WT1   
ATOM   4117  H2  TIP3W4121       4.173  -0.065  15.098  0.00  0.00      WT1   
ATOM   4118  OH2 TIP3W4122      10.868   4.628  -6.379  0.00  0.00      WT1   
ATOM   4119  H1  TIP3W4122      10.443   4.300  -5.586  0.00  0.00      WT1   
ATOM   4120  H2  TIP3W4122      10.163   4.686  -7.023  0.00  0.00      WT1   
ATOM   4121  OH2 TIP3W4123      -8.656 -15.526   5.152  0.00  0.00      WT1   
ATOM   4122  H1  TIP3W4123      -8.430 -15.212   4.277  0.00  0.00      WT1   
ATOM   4123  H2  TIP3W4123      -9.479 -16.001   5.031  0.00  0.00      WT1   
ATOM   4124  OH2 TIP3W4126     -17.716  11.895  -5.019  0.00  0.00      WT1   
ATOM   4125  H1  TIP3W4126     -18.021  12.288  -5.837  0.00  0.00      WT1   
ATOM   4126  H2  TIP3W4126     -18.496  11.483  -4.646  0.00  0.00      WT1   
ATOM   4127  OH2 TIP3W4127      15.458  -2.807  -2.114  0.00  0.00      WT1   
ATOM   4128  H1  TIP3W4127      15.282  -2.862  -3.053  0.00  0.00      WT1   
ATOM   4129  H2  TIP3W4127      16.095  -2.097  -2.030  0.00  0.00      WT1   
ATOM   4130  OH2 TIP3W4138       3.684   3.824  16.248  0.00  0.00      WT1   
ATOM   4131  H1  TIP3W4138       4.220   4.109  16.988  0.00  0.00      WT1   
ATOM   4132  H2  TIP3W4138       2.795   3.780  16.600  0.00  0.00      WT1   
ATOM   4133  OH2 TIP3W4139     -17.093 -14.574  12.961  0.00  0.00      WT1   
ATOM   4134  H1  TIP3W4139     -17.138 -15.331  12.375  0.00  0.00      WT1   
ATOM   4135  H2  TIP3W4139     -17.992 -14.457  13.270  0.00  0.00      WT1   
ATOM   4136  OH2 TIP3W4140      11.655  18.414  -5.499  0.00  0.00      WT1   
ATOM   4137  H1  TIP3W4140      11.378  17.551  -5.805  0.00  0.00      WT1   
ATOM   4138  H2  TIP3W4140      12.361  18.234  -4.879  0.00  0.00      WT1   
ATOM   4139  OH2 TIP3W4141     -11.512 -14.695  13.962  0.00  0.00      WT1   
ATOM   4140  H1  TIP3W4141     -12.159 -14.243  14.504  0.00  0.00      WT1   
ATOM   4141  H2  TIP3W4141     -11.911 -15.544  13.771  0.00  0.00      WT1   
ATOM   4142  OH2 TIP3W4142     -16.444 -16.356  11.212  0.00  0.00      WT1   
ATOM   4143  H1  TIP3W4142     -16.548 -15.844  10.409  0.00  0.00      WT1   
ATOM   4144  H2  TIP3W4142     -15.497 -16.455  11.312  0.00  0.00      WT1   
ATOM   4145  OH2 TIP3W4143      -5.081  -7.188 -10.126  0.00  0.00      WT1   
ATOM   4146  H1  TIP3W4143      -4.928  -6.278 -10.380  0.00  0.00      WT1   
ATOM   4147  H2  TIP3W4143      -4.209  -7.532  -9.930  0.00  0.00      WT1   
ATOM   4148  OH2 TIP3W4144      -5.423  -0.763  16.477  0.00  0.00      WT1   
ATOM   4149  H1  TIP3W4144      -5.791  -0.269  17.209  0.00  0.00      WT1   
ATOM   4150  H2  TIP3W4144      -4.842  -0.143  16.037  0.00  0.00      WT1   
ATOM   4151  OH2 TIP3W4145     -17.669  12.545   4.561  0.00  0.00      WT1   
ATOM   4152  H1  TIP3W4145     -18.149  12.277   3.777  0.00  0.00      WT1   
ATOM   4153  H2  TIP3W4145     -16.762  12.633   4.269  0.00  0.00      WT1   
ATOM   4154  OH2 TIP3W4146      -0.996   1.276  11.249  0.00  0.00      WT1   
ATOM   4155  H1  TIP3W4146      -0.112   1.256  11.616  0.00  0.00      WT1   
ATOM   4156  H2  TIP3W4146      -0.920   0.813  10.415  0.00  0.00      WT1   
ATOM   4157  OH2 TIP3W4147      -1.111 -19.378  11.359  0.00  0.00      WT1   
ATOM   4158  H1  TIP3W4147      -1.446 -18.602  11.810  0.00  0.00      WT1   
ATOM   4159  H2  TIP3W4147      -0.213 -19.471  11.677  0.00  0.00      WT1   
ATOM   4160  OH2 TIP3W4148      -2.092   3.260   0.597  0.00  0.00      WT1   
ATOM   4161  H1  TIP3W4148      -2.975   3.291   0.965  0.00  0.00      WT1   
ATOM   4162  H2  TIP3W4148      -1.794   2.365   0.762  0.00  0.00      WT1   
ATOM   4163  OH2 TIP3W4150       1.684  -1.050  -0.113  0.00  0.00      WT1   
ATOM   4164  H1  TIP3W4150       1.175  -1.446   0.595  0.00  0.00      WT1   
ATOM   4165  H2  TIP3W4150       1.061  -0.959  -0.834  0.00  0.00      WT1   
ATOM   4166  OH2 TIP3W4151     -11.322   6.242 -15.958  0.00  0.00      WT1   
ATOM   4167  H1  TIP3W4151     -11.476   5.412 -15.506  0.00  0.00      WT1   
ATOM   4168  H2  TIP3W4151     -10.664   6.035 -16.622  0.00  0.00      WT1   
ATOM   4169  OH2 TIP3W4157     -12.126   6.326   9.098  0.00  0.00      WT1   
ATOM   4170  H1  TIP3W4157     -12.883   6.116   9.645  0.00  0.00      WT1   
ATOM   4171  H2  TIP3W4157     -11.731   5.477   8.899  0.00  0.00      WT1   
ATOM   4172  OH2 TIP3W4158      -5.070   7.909  17.230  0.00  0.00      WT1   
ATOM   4173  H1  TIP3W4158      -4.771   8.075  16.336  0.00  0.00      WT1   
ATOM   4174  H2  TIP3W4158      -5.894   8.390  17.301  0.00  0.00      WT1   
ATOM   4175  OH2 TIP3W4159       3.940 -10.837 -13.847  0.00  0.00      WT1   
ATOM   4176  H1  TIP3W4159       3.347 -11.382 -14.366  0.00  0.00      WT1   
ATOM   4177  H2  TIP3W4159       4.443 -11.461 -13.324  0.00  0.00      WT1   
ATOM   4178  OH2 TIP3W4161      17.082  -8.695   4.857  0.00  0.00      WT1   
ATOM   4179  H1  TIP3W4161      17.965  -8.400   4.635  0.00  0.00      WT1   
ATOM   4180  H2  TIP3W4161      17.174  -9.636   5.006  0.00  0.00      WT1   
ATOM   4181  OH2 TIP3W4162     -19.468   8.341  -7.659  0.00  0.00      WT1   
ATOM   4182  H1  TIP3W4162     -20.384   8.382  -7.382  0.00  0.00      WT1   
ATOM   4183  H2  TIP3W4162     -19.283   9.212  -8.009  0.00  0.00      WT1   
ATOM   4184  OH2 TIP3W4164      -9.346   7.029  -6.013  0.00  0.00      WT1   
ATOM   4185  H1  TIP3W4164      -8.391   7.037  -5.954  0.00  0.00      WT1   
ATOM   4186  H2  TIP3W4164      -9.536   7.377  -6.883  0.00  0.00      WT1   
ATOM   4187  OH2 TIP3W4165      -6.924  16.030 -12.400  0.00  0.00      WT1   
ATOM   4188  H1  TIP3W4165      -6.994  16.959 -12.180  0.00  0.00      WT1   
ATOM   4189  H2  TIP3W4165      -6.029  15.793 -12.158  0.00  0.00      WT1   
ATOM   4190  OH2 TIP3W4166      -1.831  -5.223 -14.667  0.00  0.00      WT1   
ATOM   4191  H1  TIP3W4166      -2.472  -5.538 -14.030  0.00  0.00      WT1   
ATOM   4192  H2  TIP3W4166      -1.805  -5.904 -15.339  0.00  0.00      WT1   
ATOM   4193  OH2 TIP3W4167      -2.671  12.327   5.304  0.00  0.00      WT1   
ATOM   4194  H1  TIP3W4167      -2.405  11.695   4.636  0.00  0.00      WT1   
ATOM   4195  H2  TIP3W4167      -1.866  12.519   5.786  0.00  0.00      WT1   
ATOM   4196  OH2 TIP3W4168      15.856  -6.691   0.643  0.00  0.00      WT1   
ATOM   4197  H1  TIP3W4168      16.452  -5.993   0.374  0.00  0.00      WT1   
ATOM   4198  H2  TIP3W4168      15.775  -6.586   1.591  0.00  0.00      WT1   
ATOM   4199  OH2 TIP3W4170     -19.242   5.028 -18.926  0.00  0.00      WT1   
ATOM   4200  H1  TIP3W4170     -18.565   5.138 -19.593  0.00  0.00      WT1   
ATOM   4201  H2  TIP3W4170     -19.007   5.653 -18.240  0.00  0.00      WT1   
ATOM   4202  OH2 TIP3W4179      14.155 -17.061   5.427  0.00  0.00      WT1   
ATOM   4203  H1  TIP3W4179      15.067 -16.794   5.314  0.00  0.00      WT1   
ATOM   4204  H2  TIP3W4179      13.863 -17.300   4.547  0.00  0.00      WT1   
ATOM   4205  OH2 TIP3W4181     -10.752   0.619   2.069  0.00  0.00      WT1   
ATOM   4206  H1  TIP3W4181     -11.704   0.517   2.036  0.00  0.00      WT1   
ATOM   4207  H2  TIP3W4181     -10.616   1.459   2.507  0.00  0.00      WT1   
ATOM   4208  OH2 TIP3W4182       7.062  -8.709  13.455  0.00  0.00      WT1   
ATOM   4209  H1  TIP3W4182       6.358  -8.704  12.807  0.00  0.00      WT1   
ATOM   4210  H2  TIP3W4182       7.383  -9.611  13.454  0.00  0.00      WT1   
ATOM   4211  OH2 TIP3W4184       3.558   1.450 -11.898  0.00  0.00      WT1   
ATOM   4212  H1  TIP3W4184       4.396   1.783 -11.579  0.00  0.00      WT1   
ATOM   4213  H2  TIP3W4184       3.614   0.502 -11.776  0.00  0.00      WT1   
ATOM   4214  OH2 TIP3W4185     -11.232   2.690  -8.806  0.00  0.00      WT1   
ATOM   4215  H1  TIP3W4185     -11.449   2.108  -8.078  0.00  0.00      WT1   
ATOM   4216  H2  TIP3W4185     -10.780   2.129  -9.435  0.00  0.00      WT1   
ATOM   4217  OH2 TIP3W4186     -10.083  17.002  10.530  0.00  0.00      WT1   
ATOM   4218  H1  TIP3W4186     -10.032  17.906  10.221  0.00  0.00      WT1   
ATOM   4219  H2  TIP3W4186      -9.224  16.832  10.918  0.00  0.00      WT1   
ATOM   4220  OH2 TIP3W4187      -2.971  -2.092 -14.725  0.00  0.00      WT1   
ATOM   4221  H1  TIP3W4187      -3.624  -2.290 -14.054  0.00  0.00      WT1   
ATOM   4222  H2  TIP3W4187      -2.630  -2.946 -14.989  0.00  0.00      WT1   
ATOM   4223  OH2 TIP3W4188      -4.432   3.245  12.800  0.00  0.00      WT1   
ATOM   4224  H1  TIP3W4188      -4.110   4.144  12.868  0.00  0.00      WT1   
ATOM   4225  H2  TIP3W4188      -5.101   3.177  13.481  0.00  0.00      WT1   
ATOM   4226  OH2 TIP3W4191       1.270  14.209   5.960  0.00  0.00      WT1   
ATOM   4227  H1  TIP3W4191       1.771  14.711   6.603  0.00  0.00      WT1   
ATOM   4228  H2  TIP3W4191       1.355  14.707   5.147  0.00  0.00      WT1   
ATOM   4229  OH2 TIP3W4198     -15.235  10.702  -3.814  0.00  0.00      WT1   
ATOM   4230  H1  TIP3W4198     -14.374  11.070  -4.010  0.00  0.00      WT1   
ATOM   4231  H2  TIP3W4198     -15.753  10.869  -4.601  0.00  0.00      WT1   
ATOM   4232  OH2 TIP3W4201     -13.613  19.185  -5.429  0.00  0.00      WT1   
ATOM   4233  H1  TIP3W4201     -13.584  19.840  -6.127  0.00  0.00      WT1   
ATOM   4234  H2  TIP3W4201     -14.066  19.622  -4.708  0.00  0.00      WT1   
ATOM   4235  OH2 TIP3W4202     -16.278   5.970  12.935  0.00  0.00      WT1   
ATOM   4236  H1  TIP3W4202     -16.673   5.270  13.453  0.00  0.00      WT1   
ATOM   4237  H2  TIP3W4202     -17.021   6.499  12.642  0.00  0.00      WT1   
ATOM   4238  OH2 TIP3W4205       7.641  -9.008 -14.906  0.00  0.00      WT1   
ATOM   4239  H1  TIP3W4205       7.612  -9.834 -14.422  0.00  0.00      WT1   
ATOM   4240  H2  TIP3W4205       8.573  -8.800 -14.970  0.00  0.00      WT1   
ATOM   4241  OH2 TIP3W4207      13.400   6.030 -17.195  0.00  0.00      WT1   
ATOM   4242  H1  TIP3W4207      13.501   6.954 -16.966  0.00  0.00      WT1   
ATOM   4243  H2  TIP3W4207      13.222   6.035 -18.136  0.00  0.00      WT1   
ATOM   4244  OH2 TIP3W4208     -17.663  12.331 -10.956  0.00  0.00      WT1   
ATOM   4245  H1  TIP3W4208     -18.438  12.536 -10.433  0.00  0.00      WT1   
ATOM   4246  H2  TIP3W4208     -16.973  12.173 -10.311  0.00  0.00      WT1   
ATOM   4247  OH2 TIP3W4209      -6.587  16.202  10.214  0.00  0.00      WT1   
ATOM   4248  H1  TIP3W4209      -6.206  16.853  10.804  0.00  0.00      WT1   
ATOM   4249  H2  TIP3W4209      -5.858  15.928   9.657  0.00  0.00      WT1   
ATOM   4250  OH2 TIP3W4211     -15.432   0.504 -10.694  0.00  0.00      WT1   
ATOM   4251  H1  TIP3W4211     -14.754   0.067 -10.177  0.00  0.00      WT1   
ATOM   4252  H2  TIP3W4211     -15.064   1.364 -10.894  0.00  0.00      WT1   
ATOM   4253  OH2 TIP3W4215      11.409  -8.338  16.328  0.00  0.00      WT1   
ATOM   4254  H1  TIP3W4215      12.225  -7.923  16.607  0.00  0.00      WT1   
ATOM   4255  H2  TIP3W4215      11.628  -8.766  15.501  0.00  0.00      WT1   
ATOM   4256  OH2 TIP3W4219      -1.936   2.423 -11.631  0.00  0.00      WT1   
ATOM   4257  H1  TIP3W4219      -1.992   1.784 -12.341  0.00  0.00      WT1   
ATOM   4258  H2  TIP3W4219      -1.728   1.902 -10.855  0.00  0.00      WT1   
ATOM   4259  OH2 TIP3W4225      -0.919  -1.527  15.078  0.00  0.00      WT1   
ATOM   4260  H1  TIP3W4225      -1.704  -1.390  15.608  0.00  0.00      WT1   
ATOM   4261  H2  TIP3W4225      -0.408  -2.171  15.569  0.00  0.00      WT1   
ATOM   4262  OH2 TIP3W4231     -20.602  17.136   0.817  0.00  0.00      WT1   
ATOM   4263  H1  TIP3W4231     -19.746  17.120   0.388  0.00  0.00      WT1   
ATOM   4264  H2  TIP3W4231     -20.741  16.235   1.109  0.00  0.00      WT1   
ATOM   4265  OH2 TIP3W4234     -19.225   1.629  -2.019  0.00  0.00      WT1   
ATOM   4266  H1  TIP3W4234     -19.739   1.946  -2.762  0.00  0.00      WT1   
ATOM   4267  H2  TIP3W4234     -18.441   2.178  -2.018  0.00  0.00      WT1   
ATOM   4268  OH2 TIP3W4235     -11.081 -17.342 -17.596  0.00  0.00      WT1   
ATOM   4269  H1  TIP3W4235     -11.573 -18.160 -17.523  0.00  0.00      WT1   
ATOM   4270  H2  TIP3W4235     -10.896 -17.256 -18.531  0.00  0.00      WT1   
ATOM   4271  OH2 TIP3W4236      -8.983   2.555  17.080  0.00  0.00      WT1   
ATOM   4272  H1  TIP3W4236      -8.886   3.427  16.696  0.00  0.00      WT1   
ATOM   4273  H2  TIP3W4236      -9.693   2.151  16.581  0.00  0.00      WT1   
ATOM   4274  OH2 TIP3W4243      10.762  -8.190  -0.753  0.00  0.00      WT1   
ATOM   4275  H1  TIP3W4243      10.996  -8.388   0.154  0.00  0.00      WT1   
ATOM   4276  H2  TIP3W4243      11.311  -7.440  -0.984  0.00  0.00      WT1   
ATOM   4277  OH2 TIP3W4247       3.533   5.584   6.141  0.00  0.00      WT1   
ATOM   4278  H1  TIP3W4247       2.801   5.719   5.539  0.00  0.00      WT1   
ATOM   4279  H2  TIP3W4247       3.356   6.177   6.871  0.00  0.00      WT1   
ATOM   4280  OH2 TIP3W4251      -5.139   7.138   2.842  0.00  0.00      WT1   
ATOM   4281  H1  TIP3W4251      -5.768   7.509   2.222  0.00  0.00      WT1   
ATOM   4282  H2  TIP3W4251      -4.285   7.288   2.435  0.00  0.00      WT1   
ATOM   4283  OH2 TIP3W4266       8.936  -4.374   1.383  0.00  0.00      WT1   
ATOM   4284  H1  TIP3W4266       8.222  -3.906   1.816  0.00  0.00      WT1   
ATOM   4285  H2  TIP3W4266       9.359  -3.712   0.836  0.00  0.00      WT1   
ATOM   4286  OH2 TIP3W4272       7.272   0.413  11.736  0.00  0.00      WT1   
ATOM   4287  H1  TIP3W4272       8.020   0.468  12.330  0.00  0.00      WT1   
ATOM   4288  H2  TIP3W4272       7.643   0.561  10.867  0.00  0.00      WT1   
ATOM   4289  OH2 TIP3W4273      -8.635  15.750   4.492  0.00  0.00      WT1   
ATOM   4290  H1  TIP3W4273      -9.142  15.791   5.303  0.00  0.00      WT1   
ATOM   4291  H2  TIP3W4273      -7.870  15.219   4.714  0.00  0.00      WT1   
ATOM   4292  OH2 TIP3W4282       6.314  -1.177   5.230  0.00  0.00      WT1   
ATOM   4293  H1  TIP3W4282       7.190  -1.128   4.847  0.00  0.00      WT1   
ATOM   4294  H2  TIP3W4282       6.317  -1.990   5.734  0.00  0.00      WT1   
ATOM   4295  OH2 TIP3W4287     -12.091 -19.289  -3.327  0.00  0.00      WT1   
ATOM   4296  H1  TIP3W4287     -12.070 -19.989  -3.980  0.00  0.00      WT1   
ATOM   4297  H2  TIP3W4287     -11.354 -18.724  -3.558  0.00  0.00      WT1   
ATOM   4298  OH2 TIP3W4297       5.526 -19.245  -2.805  0.00  0.00      WT1   
ATOM   4299  H1  TIP3W4297       5.022 -18.431  -2.815  0.00  0.00      WT1   
ATOM   4300  H2  TIP3W4297       6.047 -19.194  -2.003  0.00  0.00      WT1   
ATOM   4301  OH2 TIP3W4298     -19.577  -6.802   2.018  0.00  0.00      WT1   
ATOM   4302  H1  TIP3W4298     -19.364  -7.733   2.087  0.00  0.00      WT1   
ATOM   4303  H2  TIP3W4298     -18.729  -6.368   1.923  0.00  0.00      WT1   
ATOM   4304  OH2 TIP3W4304     -10.216 -19.743   1.153  0.00  0.00      WT1   
ATOM   4305  H1  TIP3W4304     -10.425 -19.979   2.057  0.00  0.00      WT1   
ATOM   4306  H2  TIP3W4304     -10.142 -20.582   0.697  0.00  0.00      WT1   
ATOM   4307  OH2 TIP3W4307      16.397  -4.919  -6.309  0.00  0.00      WT1   
ATOM   4308  H1  TIP3W4307      16.126  -4.880  -7.226  0.00  0.00      WT1   
ATOM   4309  H2  TIP3W4307      17.238  -5.377  -6.326  0.00  0.00      WT1   
ATOM   4310  OH2 TIP3W4315      14.153 -10.543  -6.293  0.00  0.00      WT1   
ATOM   4311  H1  TIP3W4315      13.732 -10.362  -5.453  0.00  0.00      WT1   
ATOM   4312  H2  TIP3W4315      13.444 -10.487  -6.934  0.00  0.00      WT1   
ATOM   4313  OH2 TIP3W4328      -2.202  15.222  -8.044  0.00  0.00      WT1   
ATOM   4314  H1  TIP3W4328      -1.815  14.347  -8.069  0.00  0.00      WT1   
ATOM   4315  H2  TIP3W4328      -1.900  15.642  -8.850  0.00  0.00      WT1   
ATOM   4316  OH2 TIP3W4356      11.898  19.255   2.783  0.00  0.00      WT1   
ATOM   4317  H1  TIP3W4356      12.598  18.675   2.482  0.00  0.00      WT1   
ATOM   4318  H2  TIP3W4356      11.428  18.743   3.441  0.00  0.00      WT1   
ATOM   4319  OH2 TIP3W4380       2.449 -14.713  -8.157  0.00  0.00      WT1   
ATOM   4320  H1  TIP3W4380       2.739 -13.850  -7.862  0.00  0.00      WT1   
ATOM   4321  H2  TIP3W4380       3.002 -15.329  -7.677  0.00  0.00      WT1   
ATOM   4322  OH2 TIP3W4394      12.467 -10.122 -10.478  0.00  0.00      WT1   
ATOM   4323  H1  TIP3W4394      12.121  -9.487 -11.105  0.00  0.00      WT1   
ATOM   4324  H2  TIP3W4394      13.385  -9.875 -10.369  0.00  0.00      WT1   
ATOM   4325  OH2 TIP3W4396     -19.003 -17.647  11.718  0.00  0.00      WT1   
ATOM   4326  H1  TIP3W4396     -18.072 -17.487  11.568  0.00  0.00      WT1   
ATOM   4327  H2  TIP3W4396     -19.024 -18.307  12.412  0.00  0.00      WT1   
ATOM   4328  OH2 TIP3W4401      15.199 -15.698 -19.333  0.00  0.00      WT1   
ATOM   4329  H1  TIP3W4401      14.885 -15.273 -20.132  0.00  0.00      WT1   
ATOM   4330  H2  TIP3W4401      15.141 -16.635 -19.522  0.00  0.00      WT1   
ATOM   4331  OH2 TIP3W4414      -4.918  -8.327 -17.555  0.00  0.00      WT1   
ATOM   4332  H1  TIP3W4414      -5.596  -7.736 -17.226  0.00  0.00      WT1   
ATOM   4333  H2  TIP3W4414      -4.230  -8.298 -16.890  0.00  0.00      WT1   
ATOM   4334  OH2 TIP3W4417       6.119  -4.633  -3.421  0.00  0.00      WT1   
ATOM   4335  H1  TIP3W4417       5.678  -3.797  -3.276  0.00  0.00      WT1   
ATOM   4336  H2  TIP3W4417       7.029  -4.472  -3.172  0.00  0.00      WT1   
ATOM   4337  OH2 TIP3W4419      10.371 -10.000  -5.338  0.00  0.00      WT1   
ATOM   4338  H1  TIP3W4419      10.436 -10.170  -6.278  0.00  0.00      WT1   
ATOM   4339  H2  TIP3W4419      11.280  -9.936  -5.042  0.00  0.00      WT1   
ATOM   4340  OH2 TIP3W4421       8.993   8.525  19.381  0.00  0.00      WT1   
ATOM   4341  H1  TIP3W4421       9.524   9.322  19.369  0.00  0.00      WT1   
ATOM   4342  H2  TIP3W4421       8.233   8.735  18.839  0.00  0.00      WT1   
ATOM   4343  OH2 TIP3W4422       6.090   2.779   5.152  0.00  0.00      WT1   
ATOM   4344  H1  TIP3W4422       5.543   3.005   5.904  0.00  0.00      WT1   
ATOM   4345  H2  TIP3W4422       5.761   3.330   4.442  0.00  0.00      WT1   
ATOM   4346  OH2 TIP3W4432     -13.679 -16.925   1.840  0.00  0.00      WT1   
ATOM   4347  H1  TIP3W4432     -13.363 -17.262   2.679  0.00  0.00      WT1   
ATOM   4348  H2  TIP3W4432     -12.992 -16.327   1.548  0.00  0.00      WT1   
ATOM   4349  OH2 TIP3W4434     -11.590  -4.914  -2.853  0.00  0.00      WT1   
ATOM   4350  H1  TIP3W4434     -11.949  -4.939  -3.740  0.00  0.00      WT1   
ATOM   4351  H2  TIP3W4434     -10.991  -4.168  -2.857  0.00  0.00      WT1   
ATOM   4352  OH2 TIP3W4437     -11.524  11.382 -12.794  0.00  0.00      WT1   
ATOM   4353  H1  TIP3W4437     -12.060  11.473 -12.006  0.00  0.00      WT1   
ATOM   4354  H2  TIP3W4437     -11.872  10.605 -13.233  0.00  0.00      WT1   
ATOM   4355  OH2 TIP3W4438     -20.011   5.545  -5.743  0.00  0.00      WT1   
ATOM   4356  H1  TIP3W4438     -19.778   4.617  -5.714  0.00  0.00      WT1   
ATOM   4357  H2  TIP3W4438     -19.186   5.995  -5.927  0.00  0.00      WT1   
ATOM   4358  OH2 TIP3W4441     -15.988 -14.023   9.624  0.00  0.00      WT1   
ATOM   4359  H1  TIP3W4441     -15.149 -13.814  10.035  0.00  0.00      WT1   
ATOM   4360  H2  TIP3W4441     -16.187 -13.259   9.084  0.00  0.00      WT1   
ATOM   4361  OH2 TIP3W4442       9.067 -12.120 -17.502  0.00  0.00      WT1   
ATOM   4362  H1  TIP3W4442       9.084 -12.410 -16.590  0.00  0.00      WT1   
ATOM   4363  H2  TIP3W4442       9.734 -11.434 -17.548  0.00  0.00      WT1   
ATOM   4364  OH2 TIP3W4443      18.406  -2.850  -9.888  0.00  0.00      WT1   
ATOM   4365  H1  TIP3W4443      17.998  -2.008 -10.091  0.00  0.00      WT1   
ATOM   4366  H2  TIP3W4443      19.332  -2.643  -9.759  0.00  0.00      WT1   
ATOM   4367  OH2 TIP3W4446      10.545   5.249  11.873  0.00  0.00      WT1   
ATOM   4368  H1  TIP3W4446      10.166   6.031  12.274  0.00  0.00      WT1   
ATOM   4369  H2  TIP3W4446       9.797   4.675  11.711  0.00  0.00      WT1   
ATOM   4370  OH2 TIP3W4455      -1.439 -10.408   0.626  0.00  0.00      WT1   
ATOM   4371  H1  TIP3W4455      -0.760 -10.290  -0.038  0.00  0.00      WT1   
ATOM   4372  H2  TIP3W4455      -1.091  -9.975   1.405  0.00  0.00      WT1   
ATOM   4373  OH2 TIP3W4456       5.117  -5.086 -17.479  0.00  0.00      WT1   
ATOM   4374  H1  TIP3W4456       5.293  -5.450 -18.346  0.00  0.00      WT1   
ATOM   4375  H2  TIP3W4456       5.899  -5.293 -16.968  0.00  0.00      WT1   
ATOM   4376  OH2 TIP3W4457     -13.427 -10.201  13.280  0.00  0.00      WT1   
ATOM   4377  H1  TIP3W4457     -14.022 -10.385  12.553  0.00  0.00      WT1   
ATOM   4378  H2  TIP3W4457     -12.610  -9.932  12.859  0.00  0.00      WT1   
ATOM   4379  OH2 TIP3W4460      14.980  -9.339  -9.874  0.00  0.00      WT1   
ATOM   4380  H1  TIP3W4460      15.653  -9.563  -9.231  0.00  0.00      WT1   
ATOM   4381  H2  TIP3W4460      15.157  -8.426 -10.099  0.00  0.00      WT1   
ATOM   4382  OH2 TIP3W4461      10.184 -12.885  -6.751  0.00  0.00      WT1   
ATOM   4383  H1  TIP3W4461       9.515 -12.316  -6.369  0.00  0.00      WT1   
ATOM   4384  H2  TIP3W4461      10.474 -13.437  -6.025  0.00  0.00      WT1   
ATOM   4385  OH2 TIP3W4462       9.808   3.034   0.767  0.00  0.00      WT1   
ATOM   4386  H1  TIP3W4462       9.505   2.154   0.988  0.00  0.00      WT1   
ATOM   4387  H2  TIP3W4462       9.028   3.583   0.842  0.00  0.00      WT1   
ATOM   4388  OH2 TIP3W4463       1.720 -11.327 -15.727  0.00  0.00      WT1   
ATOM   4389  H1  TIP3W4463       1.896 -10.415 -15.959  0.00  0.00      WT1   
ATOM   4390  H2  TIP3W4463       0.772 -11.420 -15.826  0.00  0.00      WT1   
ATOM   4391  OH2 TIP3W4465      -4.509  10.090 -12.314  0.00  0.00      WT1   
ATOM   4392  H1  TIP3W4465      -5.162   9.389 -12.296  0.00  0.00      WT1   
ATOM   4393  H2  TIP3W4465      -4.199  10.151 -11.411  0.00  0.00      WT1   
ATOM   4394  OH2 TIP3W4466     -12.529 -12.220   7.355  0.00  0.00      WT1   
ATOM   4395  H1  TIP3W4466     -12.272 -13.140   7.312  0.00  0.00      WT1   
ATOM   4396  H2  TIP3W4466     -13.374 -12.186   6.906  0.00  0.00      WT1   
ATOM   4397  OH2 TIP3W4473      11.687 -17.079 -16.932  0.00  0.00      WT1   
ATOM   4398  H1  TIP3W4473      12.077 -16.206 -16.992  0.00  0.00      WT1   
ATOM   4399  H2  TIP3W4473      12.384 -17.672 -17.214  0.00  0.00      WT1   
ATOM   4400  OH2 TIP3W4474     -18.091   2.382  17.268  0.00  0.00      WT1   
ATOM   4401  H1  TIP3W4474     -17.863   1.849  16.506  0.00  0.00      WT1   
ATOM   4402  H2  TIP3W4474     -19.047   2.343  17.311  0.00  0.00      WT1   
ATOM   4403  OH2 TIP3W4477      13.240  18.194   8.917  0.00  0.00      WT1   
ATOM   4404  H1  TIP3W4477      12.947  17.499   8.327  0.00  0.00      WT1   
ATOM   4405  H2  TIP3W4477      12.792  18.980   8.604  0.00  0.00      WT1   
ATOM   4406  OH2 TIP3W4479      13.617 -15.135  -5.474  0.00  0.00      WT1   
ATOM   4407  H1  TIP3W4479      14.127 -14.673  -4.808  0.00  0.00      WT1   
ATOM   4408  H2  TIP3W4479      12.818 -14.616  -5.567  0.00  0.00      WT1   
ATOM   4409  OH2 TIP3W4483      14.961  15.446  -9.827  0.00  0.00      WT1   
ATOM   4410  H1  TIP3W4483      14.485  15.936  -9.157  0.00  0.00      WT1   
ATOM   4411  H2  TIP3W4483      14.359  15.410 -10.571  0.00  0.00      WT1   
ATOM   4412  OH2 TIP3W4485      11.403  13.056 -18.147  0.00  0.00      WT1   
ATOM   4413  H1  TIP3W4485      10.953  12.289 -18.501  0.00  0.00      WT1   
ATOM   4414  H2  TIP3W4485      11.090  13.786 -18.682  0.00  0.00      WT1   
ATOM   4415  OH2 TIP3W4496       3.280  -5.214 -11.651  0.00  0.00      WT1   
ATOM   4416  H1  TIP3W4496       2.419  -5.007 -12.015  0.00  0.00      WT1   
ATOM   4417  H2  TIP3W4496       3.435  -6.124 -11.903  0.00  0.00      WT1   
ATOM   4418  OH2 TIP3W4497       3.767   2.925 -19.710  0.00  0.00      WT1   
ATOM   4419  H1  TIP3W4497       3.594   3.252 -18.827  0.00  0.00      WT1   
ATOM   4420  H2  TIP3W4497       4.188   3.658 -20.159  0.00  0.00      WT1   
ATOM   4421  OH2 TIP3W4498      -7.753 -17.755 -11.528  0.00  0.00      WT1   
ATOM   4422  H1  TIP3W4498      -7.336 -17.076 -10.997  0.00  0.00      WT1   
ATOM   4423  H2  TIP3W4498      -8.258 -18.273 -10.901  0.00  0.00      WT1   
ATOM   4424  OH2 TIP3W4499     -16.114  -3.135  -7.959  0.00  0.00      WT1   
ATOM   4425  H1  TIP3W4499     -16.570  -2.855  -8.753  0.00  0.00      WT1   
ATOM   4426  H2  TIP3W4499     -16.719  -2.923  -7.248  0.00  0.00      WT1   
ATOM   4427  OH2 TIP3W4500       8.271   7.325  -8.020  0.00  0.00      WT1   
ATOM   4428  H1  TIP3W4500       7.979   6.966  -7.182  0.00  0.00      WT1   
ATOM   4429  H2  TIP3W4500       8.743   6.604  -8.438  0.00  0.00      WT1   
ATOM   4430  OH2 TIP3W4501      -9.367 -14.718  -4.591  0.00  0.00      WT1   
ATOM   4431  H1  TIP3W4501      -9.234 -15.314  -5.328  0.00  0.00      WT1   
ATOM   4432  H2  TIP3W4501     -10.302 -14.783  -4.395  0.00  0.00      WT1   
ATOM   4433  OH2 TIP3W4503     -15.127 -12.474  -7.556  0.00  0.00      WT1   
ATOM   4434  H1  TIP3W4503     -14.251 -12.497  -7.169  0.00  0.00      WT1   
ATOM   4435  H2  TIP3W4503     -15.708 -12.759  -6.851  0.00  0.00      WT1   
ATOM   4436  OH2 TIP3W4504      -6.931  -8.512   0.688  0.00  0.00      WT1   
ATOM   4437  H1  TIP3W4504      -6.325  -8.404  -0.044  0.00  0.00      WT1   
ATOM   4438  H2  TIP3W4504      -6.878  -7.686   1.168  0.00  0.00      WT1   
ATOM   4439  OH2 TIP3W4506       6.498   2.996  17.353  0.00  0.00      WT1   
ATOM   4440  H1  TIP3W4506       6.082   3.781  17.709  0.00  0.00      WT1   
ATOM   4441  H2  TIP3W4506       7.303   2.899  17.863  0.00  0.00      WT1   
ATOM   4442  OH2 TIP3W4509     -17.121   2.376  -8.001  0.00  0.00      WT1   
ATOM   4443  H1  TIP3W4509     -17.444   1.491  -8.174  0.00  0.00      WT1   
ATOM   4444  H2  TIP3W4509     -17.312   2.862  -8.804  0.00  0.00      WT1   
ATOM   4445  OH2 TIP3W4513     -20.889  10.365  18.270  0.00  0.00      WT1   
ATOM   4446  H1  TIP3W4513     -20.235  10.512  17.587  0.00  0.00      WT1   
ATOM   4447  H2  TIP3W4513     -20.586   9.581  18.728  0.00  0.00      WT1   
ATOM   4448  OH2 TIP3W4515     -10.719  20.025   3.808  0.00  0.00      WT1   
ATOM   4449  H1  TIP3W4515      -9.981  19.725   4.338  0.00  0.00      WT1   
ATOM   4450  H2  TIP3W4515     -11.439  19.442   4.047  0.00  0.00      WT1   
ATOM   4451  OH2 TIP3W4516       6.461  15.336  -5.122  0.00  0.00      WT1   
ATOM   4452  H1  TIP3W4516       5.828  15.372  -5.839  0.00  0.00      WT1   
ATOM   4453  H2  TIP3W4516       5.955  15.568  -4.343  0.00  0.00      WT1   
ATOM   4454  OH2 TIP3W4518       2.117 -16.700 -19.484  0.00  0.00      WT1   
ATOM   4455  H1  TIP3W4518       1.904 -16.706 -20.417  0.00  0.00      WT1   
ATOM   4456  H2  TIP3W4518       2.637 -17.493 -19.351  0.00  0.00      WT1   
ATOM   4457  OH2 TIP3W4519      -8.418  -0.508  16.116  0.00  0.00      WT1   
ATOM   4458  H1  TIP3W4519      -8.624  -0.202  16.999  0.00  0.00      WT1   
ATOM   4459  H2  TIP3W4519      -7.500  -0.773  16.162  0.00  0.00      WT1   
ATOM   4460  OH2 TIP3W4520     -10.585  19.501   9.172  0.00  0.00      WT1   
ATOM   4461  H1  TIP3W4520     -11.380  18.971   9.231  0.00  0.00      WT1   
ATOM   4462  H2  TIP3W4520     -10.444  19.618   8.232  0.00  0.00      WT1   
ATOM   4463  OH2 TIP3W4522      15.901 -14.595   9.809  0.00  0.00      WT1   
ATOM   4464  H1  TIP3W4522      15.538 -15.238   9.200  0.00  0.00      WT1   
ATOM   4465  H2  TIP3W4522      15.176 -13.996   9.987  0.00  0.00      WT1   
ATOM   4466  OH2 TIP3W4523     -20.688 -18.163  14.852  0.00  0.00      WT1   
ATOM   4467  H1  TIP3W4523     -20.555 -17.216  14.895  0.00  0.00      WT1   
ATOM   4468  H2  TIP3W4523     -20.593 -18.461  15.757  0.00  0.00      WT1   
ATOM   4469  OH2 TIP3W4524       1.210  -2.079 -16.660  0.00  0.00      WT1   
ATOM   4470  H1  TIP3W4524       1.500  -2.775 -17.250  0.00  0.00      WT1   
ATOM   4471  H2  TIP3W4524       0.353  -1.820 -16.998  0.00  0.00      WT1   
ATOM   4472  OH2 TIP3W4525       3.263   1.488  -0.565  0.00  0.00      WT1   
ATOM   4473  H1  TIP3W4525       2.408   1.123  -0.793  0.00  0.00      WT1   
ATOM   4474  H2  TIP3W4525       3.315   1.401   0.387  0.00  0.00      WT1   
ATOM   4475  OH2 TIP3W4536       6.055  -0.732  18.912  0.00  0.00      WT1   
ATOM   4476  H1  TIP3W4536       6.231  -0.585  19.841  0.00  0.00      WT1   
ATOM   4477  H2  TIP3W4536       5.296  -0.182  18.720  0.00  0.00      WT1   
ATOM   4478  OH2 TIP3W4537       1.811   3.338   1.835  0.00  0.00      WT1   
ATOM   4479  H1  TIP3W4537       2.397   2.582   1.858  0.00  0.00      WT1   
ATOM   4480  H2  TIP3W4537       1.756   3.627   2.746  0.00  0.00      WT1   
ATOM   4481  OH2 TIP3W4538      18.964  10.216   7.154  0.00  0.00      WT1   
ATOM   4482  H1  TIP3W4538      19.868  10.392   6.893  0.00  0.00      WT1   
ATOM   4483  H2  TIP3W4538      18.460  10.932   6.768  0.00  0.00      WT1   
ATOM   4484  OH2 TIP3W4539     -12.046  15.004   9.358  0.00  0.00      WT1   
ATOM   4485  H1  TIP3W4539     -12.810  14.647   8.906  0.00  0.00      WT1   
ATOM   4486  H2  TIP3W4539     -11.635  14.245   9.771  0.00  0.00      WT1   
ATOM   4487  OH2 TIP3W4540      -0.051 -15.220 -11.536  0.00  0.00      WT1   
ATOM   4488  H1  TIP3W4540       0.661 -15.484 -12.119  0.00  0.00      WT1   
ATOM   4489  H2  TIP3W4540      -0.821 -15.675 -11.877  0.00  0.00      WT1   
ATOM   4490  OH2 TIP3W4541       2.323  14.675   8.663  0.00  0.00      WT1   
ATOM   4491  H1  TIP3W4541       2.424  13.726   8.736  0.00  0.00      WT1   
ATOM   4492  H2  TIP3W4541       1.645  14.893   9.303  0.00  0.00      WT1   
ATOM   4493  OH2 TIP3W4543      15.401   4.697   8.606  0.00  0.00      WT1   
ATOM   4494  H1  TIP3W4543      16.312   4.843   8.861  0.00  0.00      WT1   
ATOM   4495  H2  TIP3W4543      14.899   4.867   9.403  0.00  0.00      WT1   
ATOM   4496  OH2 TIP3W4545      14.939  10.237 -19.350  0.00  0.00      WT1   
ATOM   4497  H1  TIP3W4545      15.616   9.782 -19.850  0.00  0.00      WT1   
ATOM   4498  H2  TIP3W4545      14.815  11.066 -19.813  0.00  0.00      WT1   
ATOM   4499  OH2 TIP3W4549       6.908 -17.880   8.689  0.00  0.00      WT1   
ATOM   4500  H1  TIP3W4549       7.544 -18.490   8.315  0.00  0.00      WT1   
ATOM   4501  H2  TIP3W4549       6.431 -17.538   7.934  0.00  0.00      WT1   
ATOM   4502  OH2 TIP3W4551      14.647 -14.022   1.203  0.00  0.00      WT1   
ATOM   4503  H1  TIP3W4551      14.325 -14.143   2.096  0.00  0.00      WT1   
ATOM   4504  H2  TIP3W4551      14.058 -13.371   0.822  0.00  0.00      WT1   
ATOM   4505  OH2 TIP3W4553      -2.547 -13.094  -7.194  0.00  0.00      WT1   
ATOM   4506  H1  TIP3W4553      -2.497 -13.168  -6.241  0.00  0.00      WT1   
ATOM   4507  H2  TIP3W4553      -3.344 -12.589  -7.354  0.00  0.00      WT1   
ATOM   4508  OH2 TIP3W4558       4.486  16.185  -6.812  0.00  0.00      WT1   
ATOM   4509  H1  TIP3W4558       3.888  16.459  -6.118  0.00  0.00      WT1   
ATOM   4510  H2  TIP3W4558       4.876  17.000  -7.128  0.00  0.00      WT1   
ATOM   4511  OH2 TIP3W4559       4.759  15.798   1.171  0.00  0.00      WT1   
ATOM   4512  H1  TIP3W4559       3.868  16.127   1.292  0.00  0.00      WT1   
ATOM   4513  H2  TIP3W4559       4.993  16.062   0.281  0.00  0.00      WT1   
ATOM   4514  OH2 TIP3W4560       6.323 -14.286  -2.027  0.00  0.00      WT1   
ATOM   4515  H1  TIP3W4560       6.876 -14.595  -1.309  0.00  0.00      WT1   
ATOM   4516  H2  TIP3W4560       6.831 -13.585  -2.436  0.00  0.00      WT1   
ATOM   4517  OH2 TIP3W4561      -1.127 -20.422 -16.228  0.00  0.00      WT1   
ATOM   4518  H1  TIP3W4561      -0.782 -20.754 -17.057  0.00  0.00      WT1   
ATOM   4519  H2  TIP3W4561      -2.061 -20.292 -16.392  0.00  0.00      WT1   
ATOM   4520  OH2 TIP3W4562      -9.760 -16.240  -1.904  0.00  0.00      WT1   
ATOM   4521  H1  TIP3W4562      -9.466 -16.744  -2.664  0.00  0.00      WT1   
ATOM   4522  H2  TIP3W4562      -9.276 -16.614  -1.167  0.00  0.00      WT1   
ATOM   4523  OH2 TIP3W4563      14.150  12.347 -10.265  0.00  0.00      WT1   
ATOM   4524  H1  TIP3W4563      14.011  13.113 -10.822  0.00  0.00      WT1   
ATOM   4525  H2  TIP3W4563      14.545  11.697 -10.846  0.00  0.00      WT1   
ATOM   4526  OH2 TIP3W4564      12.076 -13.741  -8.911  0.00  0.00      WT1   
ATOM   4527  H1  TIP3W4564      11.365 -13.540  -8.303  0.00  0.00      WT1   
ATOM   4528  H2  TIP3W4564      12.617 -14.378  -8.446  0.00  0.00      WT1   
ATOM   4529  OH2 TIP3W4565      -8.846  -3.696  -9.469  0.00  0.00      WT1   
ATOM   4530  H1  TIP3W4565      -9.381  -4.242  -8.893  0.00  0.00      WT1   
ATOM   4531  H2  TIP3W4565      -9.163  -3.895 -10.350  0.00  0.00      WT1   
ATOM   4532  OH2 TIP3W4566      19.471  15.536  -6.548  0.00  0.00      WT1   
ATOM   4533  H1  TIP3W4566      20.197  16.058  -6.208  0.00  0.00      WT1   
ATOM   4534  H2  TIP3W4566      18.686  16.009  -6.273  0.00  0.00      WT1   
ATOM   4535  OH2 TIP3W4567     -10.379   4.203   8.052  0.00  0.00      WT1   
ATOM   4536  H1  TIP3W4567      -9.586   4.366   7.542  0.00  0.00      WT1   
ATOM   4537  H2  TIP3W4567     -11.059   4.050   7.395  0.00  0.00      WT1   
ATOM   4538  OH2 TIP3W4568      -0.063 -14.176 -14.330  0.00  0.00      WT1   
ATOM   4539  H1  TIP3W4568       0.133 -13.871 -15.216  0.00  0.00      WT1   
ATOM   4540  H2  TIP3W4568       0.138 -13.427 -13.769  0.00  0.00      WT1   
ATOM   4541  OH2 TIP3W4569     -17.415   2.671  -3.973  0.00  0.00      WT1   
ATOM   4542  H1  TIP3W4569     -17.172   2.488  -3.065  0.00  0.00      WT1   
ATOM   4543  H2  TIP3W4569     -17.057   3.541  -4.147  0.00  0.00      WT1   
ATOM   4544  OH2 TIP3W4574      -3.971   4.958  -7.196  0.00  0.00      WT1   
ATOM   4545  H1  TIP3W4574      -4.012   5.449  -6.375  0.00  0.00      WT1   
ATOM   4546  H2  TIP3W4574      -3.221   5.329  -7.660  0.00  0.00      WT1   
ATOM   4547  OH2 TIP3W4578       4.321  -2.102  11.111  0.00  0.00      WT1   
ATOM   4548  H1  TIP3W4578       4.473  -1.206  10.808  0.00  0.00      WT1   
ATOM   4549  H2  TIP3W4578       3.537  -2.384  10.639  0.00  0.00      WT1   
ATOM   4550  OH2 TIP3W4581       4.075 -12.741  14.426  0.00  0.00      WT1   
ATOM   4551  H1  TIP3W4581       4.267 -13.340  15.148  0.00  0.00      WT1   
ATOM   4552  H2  TIP3W4581       4.830 -12.817  13.843  0.00  0.00      WT1   
ATOM   4553  OH2 TIP3W4582     -12.233  -0.757   4.859  0.00  0.00      WT1   
ATOM   4554  H1  TIP3W4582     -12.232  -1.596   5.319  0.00  0.00      WT1   
ATOM   4555  H2  TIP3W4582     -13.147  -0.620   4.611  0.00  0.00      WT1   
ATOM   4556  OH2 TIP3W4585       6.191  -3.096  -6.071  0.00  0.00      WT1   
ATOM   4557  H1  TIP3W4585       5.882  -3.848  -6.576  0.00  0.00      WT1   
ATOM   4558  H2  TIP3W4585       5.420  -2.538  -5.973  0.00  0.00      WT1   
ATOM   4559  OH2 TIP3W4587      15.143 -16.843   0.496  0.00  0.00      WT1   
ATOM   4560  H1  TIP3W4587      15.062 -15.909   0.687  0.00  0.00      WT1   
ATOM   4561  H2  TIP3W4587      16.060 -16.959   0.248  0.00  0.00      WT1   
ATOM   4562  OH2 TIP3W4592       9.686 -16.781  -8.731  0.00  0.00      WT1   
ATOM   4563  H1  TIP3W4592      10.625 -16.654  -8.595  0.00  0.00      WT1   
ATOM   4564  H2  TIP3W4592       9.630 -17.502  -9.359  0.00  0.00      WT1   
ATOM   4565  OH2 TIP3W4599      -9.968  -4.625  15.354  0.00  0.00      WT1   
ATOM   4566  H1  TIP3W4599     -10.260  -3.726  15.202  0.00  0.00      WT1   
ATOM   4567  H2  TIP3W4599     -10.425  -5.140  14.689  0.00  0.00      WT1   
ATOM   4568  OH2 TIP3W4600      -9.874  15.499   0.009  0.00  0.00      WT1   
ATOM   4569  H1  TIP3W4600     -10.066  15.887   0.863  0.00  0.00      WT1   
ATOM   4570  H2  TIP3W4600      -9.122  15.994  -0.316  0.00  0.00      WT1   
ATOM   4571  OH2 TIP3W4602       9.539  19.007  19.065  0.00  0.00      WT1   
ATOM   4572  H1  TIP3W4602       9.512  18.483  18.264  0.00  0.00      WT1   
ATOM   4573  H2  TIP3W4602       9.149  19.845  18.817  0.00  0.00      WT1   
ATOM   4574  OH2 TIP3W4605      13.580  17.840 -12.817  0.00  0.00      WT1   
ATOM   4575  H1  TIP3W4605      14.066  17.257 -13.401  0.00  0.00      WT1   
ATOM   4576  H2  TIP3W4605      14.127  17.906 -12.034  0.00  0.00      WT1   
ATOM   4577  OH2 TIP3W4607       7.992  11.207  16.326  0.00  0.00      WT1   
ATOM   4578  H1  TIP3W4607       7.777  11.124  15.397  0.00  0.00      WT1   
ATOM   4579  H2  TIP3W4607       8.582  10.474  16.502  0.00  0.00      WT1   
ATOM   4580  OH2 TIP3W4608      -0.291 -18.377   7.873  0.00  0.00      WT1   
ATOM   4581  H1  TIP3W4608       0.041 -18.351   6.976  0.00  0.00      WT1   
ATOM   4582  H2  TIP3W4608      -0.445 -19.306   8.045  0.00  0.00      WT1   
ATOM   4583  OH2 TIP3W4610     -14.823   0.844  16.351  0.00  0.00      WT1   
ATOM   4584  H1  TIP3W4610     -14.996   0.657  15.428  0.00  0.00      WT1   
ATOM   4585  H2  TIP3W4610     -15.443   0.293  16.828  0.00  0.00      WT1   
ATOM   4586  OH2 TIP3W4611     -11.279 -17.598 -14.169  0.00  0.00      WT1   
ATOM   4587  H1  TIP3W4611     -12.045 -17.298 -13.680  0.00  0.00      WT1   
ATOM   4588  H2  TIP3W4611     -10.984 -18.378 -13.698  0.00  0.00      WT1   
ATOM   4589  OH2 TIP3W4621     -13.030  -0.514 -17.382  0.00  0.00      WT1   
ATOM   4590  H1  TIP3W4621     -12.687  -1.165 -16.769  0.00  0.00      WT1   
ATOM   4591  H2  TIP3W4621     -13.747  -0.094 -16.908  0.00  0.00      WT1   
ATOM   4592  OH2 TIP3W4623      14.833   0.652  -0.009  0.00  0.00      WT1   
ATOM   4593  H1  TIP3W4623      15.471   1.032  -0.613  0.00  0.00      WT1   
ATOM   4594  H2  TIP3W4623      13.985   0.954  -0.335  0.00  0.00      WT1   
ATOM   4595  OH2 TIP3W4624      -7.404  14.314   2.179  0.00  0.00      WT1   
ATOM   4596  H1  TIP3W4624      -7.120  13.842   2.962  0.00  0.00      WT1   
ATOM   4597  H2  TIP3W4624      -8.166  14.818   2.466  0.00  0.00      WT1   
ATOM   4598  OH2 TIP3W4625       8.808 -17.450  15.617  0.00  0.00      WT1   
ATOM   4599  H1  TIP3W4625       8.008 -17.138  15.194  0.00  0.00      WT1   
ATOM   4600  H2  TIP3W4625       9.275 -16.653  15.864  0.00  0.00      WT1   
ATOM   4601  OH2 TIP3W4627      14.138  14.958 -17.932  0.00  0.00      WT1   
ATOM   4602  H1  TIP3W4627      13.888  14.038 -18.023  0.00  0.00      WT1   
ATOM   4603  H2  TIP3W4627      15.087  14.937 -17.809  0.00  0.00      WT1   
ATOM   4604  OH2 TIP3W4628      -2.496 -18.546 -18.215  0.00  0.00      WT1   
ATOM   4605  H1  TIP3W4628      -1.973 -17.745 -18.223  0.00  0.00      WT1   
ATOM   4606  H2  TIP3W4628      -3.096 -18.434 -17.478  0.00  0.00      WT1   
ATOM   4607  OH2 TIP3W4630       8.094 -16.203 -18.130  0.00  0.00      WT1   
ATOM   4608  H1  TIP3W4630       7.375 -16.220 -17.498  0.00  0.00      WT1   
ATOM   4609  H2  TIP3W4630       8.850 -15.902 -17.626  0.00  0.00      WT1   
ATOM   4610  OH2 TIP3W4633      12.546 -13.697  -0.988  0.00  0.00      WT1   
ATOM   4611  H1  TIP3W4633      12.219 -13.310  -0.176  0.00  0.00      WT1   
ATOM   4612  H2  TIP3W4633      11.777 -13.751  -1.555  0.00  0.00      WT1   
ATOM   4613  OH2 TIP3W4641     -19.506  -1.244 -11.358  0.00  0.00      WT1   
ATOM   4614  H1  TIP3W4641     -19.818  -1.672 -12.155  0.00  0.00      WT1   
ATOM   4615  H2  TIP3W4641     -18.768  -0.708 -11.647  0.00  0.00      WT1   
ATOM   4616  OH2 TIP3W4645     -17.225  -6.044 -17.363  0.00  0.00      WT1   
ATOM   4617  H1  TIP3W4645     -16.944  -6.950 -17.239  0.00  0.00      WT1   
ATOM   4618  H2  TIP3W4645     -17.356  -5.960 -18.307  0.00  0.00      WT1   
ATOM   4619  OH2 TIP3W4647     -17.542 -12.593 -17.083  0.00  0.00      WT1   
ATOM   4620  H1  TIP3W4647     -17.674 -13.483 -16.755  0.00  0.00      WT1   
ATOM   4621  H2  TIP3W4647     -16.790 -12.265 -16.590  0.00  0.00      WT1   
ATOM   4622  OH2 TIP3W4648     -17.526   0.907  14.985  0.00  0.00      WT1   
ATOM   4623  H1  TIP3W4648     -17.810   1.469  14.264  0.00  0.00      WT1   
ATOM   4624  H2  TIP3W4648     -16.899   0.304  14.586  0.00  0.00      WT1   
ATOM   4625  OH2 TIP3W4649      12.979 -11.645 -18.361  0.00  0.00      WT1   
ATOM   4626  H1  TIP3W4649      12.182 -12.047 -18.707  0.00  0.00      WT1   
ATOM   4627  H2  TIP3W4649      12.835 -11.602 -17.415  0.00  0.00      WT1   
ATOM   4628  OH2 TIP3W4653     -20.184  17.057  -3.157  0.00  0.00      WT1   
ATOM   4629  H1  TIP3W4653     -19.551  16.520  -3.634  0.00  0.00      WT1   
ATOM   4630  H2  TIP3W4653     -19.833  17.946  -3.211  0.00  0.00      WT1   
ATOM   4631  OH2 TIP3W4654      13.920  13.080  -7.581  0.00  0.00      WT1   
ATOM   4632  H1  TIP3W4654      13.018  12.895  -7.319  0.00  0.00      WT1   
ATOM   4633  H2  TIP3W4654      13.959  12.826  -8.503  0.00  0.00      WT1   
ATOM   4634  OH2 TIP3W4663       1.829 -10.921  11.373  0.00  0.00      WT1   
ATOM   4635  H1  TIP3W4663       2.619 -11.349  11.041  0.00  0.00      WT1   
ATOM   4636  H2  TIP3W4663       1.413 -11.583  11.925  0.00  0.00      WT1   
ATOM   4637  OH2 TIP3W4665      -0.551  10.769 -19.712  0.00  0.00      WT1   
ATOM   4638  H1  TIP3W4665      -0.911  11.425 -19.115  0.00  0.00      WT1   
ATOM   4639  H2  TIP3W4665      -0.621  11.169 -20.579  0.00  0.00      WT1   
ATOM   4640  OH2 TIP3W4667      -6.135  -2.096   7.171  0.00  0.00      WT1   
ATOM   4641  H1  TIP3W4667      -6.885  -2.642   7.406  0.00  0.00      WT1   
ATOM   4642  H2  TIP3W4667      -5.765  -1.822   8.010  0.00  0.00      WT1   
ATOM   4643  OH2 TIP3W4668       8.004  19.270   9.609  0.00  0.00      WT1   
ATOM   4644  H1  TIP3W4668       8.888  18.920   9.718  0.00  0.00      WT1   
ATOM   4645  H2  TIP3W4668       7.892  19.873  10.344  0.00  0.00      WT1   
ATOM   4646  OH2 TIP3W4669      -8.309  -7.654  -7.078  0.00  0.00      WT1   
ATOM   4647  H1  TIP3W4669      -7.597  -7.044  -7.269  0.00  0.00      WT1   
ATOM   4648  H2  TIP3W4669      -8.286  -7.759  -6.127  0.00  0.00      WT1   
ATOM   4649  OH2 TIP3W4672     -15.428 -10.690  11.607  0.00  0.00      WT1   
ATOM   4650  H1  TIP3W4672     -15.156 -11.129  10.801  0.00  0.00      WT1   
ATOM   4651  H2  TIP3W4672     -16.207 -11.169  11.890  0.00  0.00      WT1   
ATOM   4652  OH2 TIP3W4677     -17.974   0.020  11.656  0.00  0.00      WT1   
ATOM   4653  H1  TIP3W4677     -17.777  -0.908  11.782  0.00  0.00      WT1   
ATOM   4654  H2  TIP3W4677     -17.487   0.264  10.870  0.00  0.00      WT1   
ATOM   4655  OH2 TIP3W4685       5.435   2.613  -1.741  0.00  0.00      WT1   
ATOM   4656  H1  TIP3W4685       4.746   1.993  -1.502  0.00  0.00      WT1   
ATOM   4657  H2  TIP3W4685       5.125   3.016  -2.552  0.00  0.00      WT1   
ATOM   4658  OH2 TIP3W4687      -5.123   9.166  -4.959  0.00  0.00      WT1   
ATOM   4659  H1  TIP3W4687      -4.672   9.596  -4.233  0.00  0.00      WT1   
ATOM   4660  H2  TIP3W4687      -4.421   8.885  -5.546  0.00  0.00      WT1   
ATOM   4661  OH2 TIP3W4691      -5.997  -1.577   9.779  0.00  0.00      WT1   
ATOM   4662  H1  TIP3W4691      -5.658  -1.509  10.671  0.00  0.00      WT1   
ATOM   4663  H2  TIP3W4691      -6.949  -1.558   9.882  0.00  0.00      WT1   
ATOM   4664  OH2 TIP3W4692     -15.116  14.816   4.611  0.00  0.00      WT1   
ATOM   4665  H1  TIP3W4692     -14.923  14.938   3.682  0.00  0.00      WT1   
ATOM   4666  H2  TIP3W4692     -16.009  15.146   4.716  0.00  0.00      WT1   
ATOM   4667  OH2 TIP3W4706      16.739   3.855 -14.306  0.00  0.00      WT1   
ATOM   4668  H1  TIP3W4706      16.008   4.430 -14.530  0.00  0.00      WT1   
ATOM   4669  H2  TIP3W4706      17.028   3.496 -15.145  0.00  0.00      WT1   
ATOM   4670  OH2 TIP3W4710       8.859   0.128   1.108  0.00  0.00      WT1   
ATOM   4671  H1  TIP3W4710       9.147  -0.660   0.649  0.00  0.00      WT1   
ATOM   4672  H2  TIP3W4710       8.924  -0.097   2.036  0.00  0.00      WT1   
ATOM   4673  OH2 TIP3W4712       8.651   1.511 -17.736  0.00  0.00      WT1   
ATOM   4674  H1  TIP3W4712       7.801   1.917 -17.564  0.00  0.00      WT1   
ATOM   4675  H2  TIP3W4712       8.515   0.582 -17.549  0.00  0.00      WT1   
ATOM   4676  OH2 TIP3W4725       2.190 -16.256  -2.843  0.00  0.00      WT1   
ATOM   4677  H1  TIP3W4725       2.071 -15.334  -2.616  0.00  0.00      WT1   
ATOM   4678  H2  TIP3W4725       1.450 -16.459  -3.416  0.00  0.00      WT1   
ATOM   4679  OH2 TIP3W4732     -17.762  18.897   2.611  0.00  0.00      WT1   
ATOM   4680  H1  TIP3W4732     -17.735  18.218   3.285  0.00  0.00      WT1   
ATOM   4681  H2  TIP3W4732     -16.847  19.150   2.488  0.00  0.00      WT1   
ATOM   4682  OH2 TIP3W4751      17.573   4.918   0.406  0.00  0.00      WT1   
ATOM   4683  H1  TIP3W4751      16.670   5.070   0.682  0.00  0.00      WT1   
ATOM   4684  H2  TIP3W4751      17.963   4.419   1.124  0.00  0.00      WT1   
ATOM   4685  OH2 TIP3W4787       2.636  -2.976  -3.768  0.00  0.00      WT1   
ATOM   4686  H1  TIP3W4787       3.425  -2.816  -3.250  0.00  0.00      WT1   
ATOM   4687  H2  TIP3W4787       1.916  -2.712  -3.194  0.00  0.00      WT1   
ATOM   4688  OH2 TIP3W4797      -1.314  -9.384 -11.699  0.00  0.00      WT1   
ATOM   4689  H1  TIP3W4797      -0.836  -9.807 -10.985  0.00  0.00      WT1   
ATOM   4690  H2  TIP3W4797      -1.233  -8.447 -11.519  0.00  0.00      WT1   
ATOM   4691  OH2 TIP3W4798     -11.668  16.787  -5.753  0.00  0.00      WT1   
ATOM   4692  H1  TIP3W4798     -12.307  16.601  -6.441  0.00  0.00      WT1   
ATOM   4693  H2  TIP3W4798     -11.863  17.684  -5.480  0.00  0.00      WT1   
ATOM   4694  OH2 TIP3W4800     -16.503   9.405  11.786  0.00  0.00      WT1   
ATOM   4695  H1  TIP3W4800     -16.838   9.908  11.043  0.00  0.00      WT1   
ATOM   4696  H2  TIP3W4800     -17.083   8.646  11.843  0.00  0.00      WT1   
ATOM   4697  OH2 TIP3W4801     -14.585  18.835 -16.335  0.00  0.00      WT1   
ATOM   4698  H1  TIP3W4801     -13.815  18.266 -16.341  0.00  0.00      WT1   
ATOM   4699  H2  TIP3W4801     -15.227  18.376 -16.876  0.00  0.00      WT1   
ATOM   4700  OH2 TIP3W4808     -12.623  -3.000  -0.767  0.00  0.00      WT1   
ATOM   4701  H1  TIP3W4808     -12.807  -2.104  -0.484  0.00  0.00      WT1   
ATOM   4702  H2  TIP3W4808     -11.892  -2.912  -1.380  0.00  0.00      WT1   
ATOM   4703  OH2 TIP3W4809      10.557  16.710  17.657  0.00  0.00      WT1   
ATOM   4704  H1  TIP3W4809      11.180  16.408  18.318  0.00  0.00      WT1   
ATOM   4705  H2  TIP3W4809      10.269  15.911  17.216  0.00  0.00      WT1   
ATOM   4706  OH2 TIP3W4814      14.132 -12.642 -13.727  0.00  0.00      WT1   
ATOM   4707  H1  TIP3W4814      14.140 -13.565 -13.475  0.00  0.00      WT1   
ATOM   4708  H2  TIP3W4814      14.327 -12.170 -12.918  0.00  0.00      WT1   
ATOM   4709  OH2 TIP3W4815      -5.545   2.326  -6.856  0.00  0.00      WT1   
ATOM   4710  H1  TIP3W4815      -6.468   2.579  -6.834  0.00  0.00      WT1   
ATOM   4711  H2  TIP3W4815      -5.074   3.150  -6.975  0.00  0.00      WT1   
ATOM   4712  OH2 TIP3W4820     -16.805  -3.994 -15.438  0.00  0.00      WT1   
ATOM   4713  H1  TIP3W4820     -16.985  -4.746 -16.003  0.00  0.00      WT1   
ATOM   4714  H2  TIP3W4820     -17.269  -4.188 -14.624  0.00  0.00      WT1   
ATOM   4715  OH2 TIP3W4822       8.806  -1.391 -19.796  0.00  0.00      WT1   
ATOM   4716  H1  TIP3W4822       8.007  -1.420 -19.271  0.00  0.00      WT1   
ATOM   4717  H2  TIP3W4822       8.532  -1.010 -20.630  0.00  0.00      WT1   
ATOM   4718  OH2 TIP3W4834      -6.365 -10.121  -3.500  0.00  0.00      WT1   
ATOM   4719  H1  TIP3W4834      -5.865 -10.937  -3.472  0.00  0.00      WT1   
ATOM   4720  H2  TIP3W4834      -7.162 -10.345  -3.981  0.00  0.00      WT1   
ATOM   4721  OH2 TIP3W4835       0.291 -17.525  -4.510  0.00  0.00      WT1   
ATOM   4722  H1  TIP3W4835       1.182 -17.842  -4.659  0.00  0.00      WT1   
ATOM   4723  H2  TIP3W4835      -0.183 -17.760  -5.307  0.00  0.00      WT1   
ATOM   4724  OH2 TIP3W4836      -5.154 -10.993 -13.397  0.00  0.00      WT1   
ATOM   4725  H1  TIP3W4836      -5.208 -11.588 -14.144  0.00  0.00      WT1   
ATOM   4726  H2  TIP3W4836      -5.744 -11.371 -12.745  0.00  0.00      WT1   
ATOM   4727  OH2 TIP3W4837       1.220  -3.737   4.508  0.00  0.00      WT1   
ATOM   4728  H1  TIP3W4837       1.303  -3.920   5.444  0.00  0.00      WT1   
ATOM   4729  H2  TIP3W4837       2.017  -4.098   4.121  0.00  0.00      WT1   
ATOM   4730  OH2 TIP3W4844     -11.500  -7.591   4.237  0.00  0.00      WT1   
ATOM   4731  H1  TIP3W4844     -10.719  -7.329   3.751  0.00  0.00      WT1   
ATOM   4732  H2  TIP3W4844     -12.213  -7.519   3.602  0.00  0.00      WT1   
ATOM   4733  OH2 TIP3W4849      13.629  -0.115  16.671  0.00  0.00      WT1   
ATOM   4734  H1  TIP3W4849      13.030  -0.794  16.362  0.00  0.00      WT1   
ATOM   4735  H2  TIP3W4849      13.233   0.706  16.380  0.00  0.00      WT1   
ATOM   4736  OH2 TIP3W4851      17.489   5.452  -5.650  0.00  0.00      WT1   
ATOM   4737  H1  TIP3W4851      17.266   5.647  -6.560  0.00  0.00      WT1   
ATOM   4738  H2  TIP3W4851      18.400   5.159  -5.684  0.00  0.00      WT1   
ATOM   4739  OH2 TIP3W4853      -7.585  18.344   3.076  0.00  0.00      WT1   
ATOM   4740  H1  TIP3W4853      -6.818  18.698   2.625  0.00  0.00      WT1   
ATOM   4741  H2  TIP3W4853      -7.520  18.691   3.966  0.00  0.00      WT1   
ATOM   4742  OH2 TIP3W4855       2.534  -8.291   8.227  0.00  0.00      WT1   
ATOM   4743  H1  TIP3W4855       2.874  -8.031   7.371  0.00  0.00      WT1   
ATOM   4744  H2  TIP3W4855       1.679  -7.863   8.285  0.00  0.00      WT1   
ATOM   4745  OH2 TIP3W4856      18.468  -0.031 -10.682  0.00  0.00      WT1   
ATOM   4746  H1  TIP3W4856      19.362  -0.369 -10.640  0.00  0.00      WT1   
ATOM   4747  H2  TIP3W4856      18.395   0.551  -9.925  0.00  0.00      WT1   
ATOM   4748  OH2 TIP3W4857      -2.609 -15.288  -1.620  0.00  0.00      WT1   
ATOM   4749  H1  TIP3W4857      -2.126 -16.114  -1.570  0.00  0.00      WT1   
ATOM   4750  H2  TIP3W4857      -2.648 -14.978  -0.715  0.00  0.00      WT1   
ATOM   4751  OH2 TIP3W4861     -18.499 -14.213   8.018  0.00  0.00      WT1   
ATOM   4752  H1  TIP3W4861     -18.741 -13.751   7.216  0.00  0.00      WT1   
ATOM   4753  H2  TIP3W4861     -18.230 -13.521   8.622  0.00  0.00      WT1   
ATOM   4754  OH2 TIP3W4863      -9.440 -11.742  16.718  0.00  0.00      WT1   
ATOM   4755  H1  TIP3W4863      -8.622 -11.724  17.215  0.00  0.00      WT1   
ATOM   4756  H2  TIP3W4863      -9.280 -12.371  16.015  0.00  0.00      WT1   
ATOM   4757  OH2 TIP3W4866     -10.380  -5.974   6.345  0.00  0.00      WT1   
ATOM   4758  H1  TIP3W4866     -10.697  -6.466   7.102  0.00  0.00      WT1   
ATOM   4759  H2  TIP3W4866     -10.878  -6.322   5.606  0.00  0.00      WT1   
ATOM   4760  OH2 TIP3W4872       5.778  10.345  -4.534  0.00  0.00      WT1   
ATOM   4761  H1  TIP3W4872       4.968   9.840  -4.455  0.00  0.00      WT1   
ATOM   4762  H2  TIP3W4872       5.868  10.509  -5.473  0.00  0.00      WT1   
ATOM   4763  OH2 TIP3W4875     -17.510  14.626   1.106  0.00  0.00      WT1   
ATOM   4764  H1  TIP3W4875     -18.084  14.723   1.866  0.00  0.00      WT1   
ATOM   4765  H2  TIP3W4875     -17.812  13.824   0.678  0.00  0.00      WT1   
ATOM   4766  OH2 TIP3W4880     -10.297  15.215 -13.114  0.00  0.00      WT1   
ATOM   4767  H1  TIP3W4880      -9.801  15.007 -13.906  0.00  0.00      WT1   
ATOM   4768  H2  TIP3W4880     -11.213  15.089 -13.365  0.00  0.00      WT1   
ATOM   4769  OH2 TIP3W4881      13.165  -5.621 -13.793  0.00  0.00      WT1   
ATOM   4770  H1  TIP3W4881      12.738  -4.943 -14.318  0.00  0.00      WT1   
ATOM   4771  H2  TIP3W4881      14.008  -5.763 -14.225  0.00  0.00      WT1   
ATOM   4772  OH2 TIP3W4887      14.749  17.059   4.147  0.00  0.00      WT1   
ATOM   4773  H1  TIP3W4887      14.714  17.523   3.311  0.00  0.00      WT1   
ATOM   4774  H2  TIP3W4887      14.272  16.244   3.989  0.00  0.00      WT1   
ATOM   4775  OH2 TIP3W4893      17.626  17.218  -4.694  0.00  0.00      WT1   
ATOM   4776  H1  TIP3W4893      18.552  17.440  -4.598  0.00  0.00      WT1   
ATOM   4777  H2  TIP3W4893      17.225  17.500  -3.871  0.00  0.00      WT1   
ATOM   4778  OH2 TIP3W4896      14.930  17.734  12.600  0.00  0.00      WT1   
ATOM   4779  H1  TIP3W4896      14.421  16.985  12.290  0.00  0.00      WT1   
ATOM   4780  H2  TIP3W4896      14.626  18.468  12.067  0.00  0.00      WT1   
ATOM   4781  OH2 TIP3W4897      13.593   0.968   6.209  0.00  0.00      WT1   
ATOM   4782  H1  TIP3W4897      13.435   1.905   6.094  0.00  0.00      WT1   
ATOM   4783  H2  TIP3W4897      14.537   0.867   6.089  0.00  0.00      WT1   
ATOM   4784  OH2 TIP3W4899      -9.971   4.554  12.682  0.00  0.00      WT1   
ATOM   4785  H1  TIP3W4899     -10.342   3.741  12.339  0.00  0.00      WT1   
ATOM   4786  H2  TIP3W4899      -9.288   4.790  12.053  0.00  0.00      WT1   
ATOM   4787  OH2 TIP3W4902      -2.353 -15.840  19.326  0.00  0.00      WT1   
ATOM   4788  H1  TIP3W4902      -2.241 -16.498  18.640  0.00  0.00      WT1   
ATOM   4789  H2  TIP3W4902      -3.034 -15.256  18.990  0.00  0.00      WT1   
ATOM   4790  OH2 TIP3W4903      -2.460  15.568  -4.243  0.00  0.00      WT1   
ATOM   4791  H1  TIP3W4903      -2.848  14.968  -3.606  0.00  0.00      WT1   
ATOM   4792  H2  TIP3W4903      -1.604  15.188  -4.440  0.00  0.00      WT1   
ATOM   4793  OH2 TIP3W4905      13.358   3.165 -18.454  0.00  0.00      WT1   
ATOM   4794  H1  TIP3W4905      13.799   4.009 -18.552  0.00  0.00      WT1   
ATOM   4795  H2  TIP3W4905      13.286   2.827 -19.346  0.00  0.00      WT1   
ATOM   4796  OH2 TIP3W4908       4.423 -11.846 -10.181  0.00  0.00      WT1   
ATOM   4797  H1  TIP3W4908       3.597 -12.329 -10.225  0.00  0.00      WT1   
ATOM   4798  H2  TIP3W4908       4.901 -12.253  -9.459  0.00  0.00      WT1   
ATOM   4799  OH2 TIP3W4914      -5.307 -12.135   3.739  0.00  0.00      WT1   
ATOM   4800  H1  TIP3W4914      -5.934 -12.542   4.337  0.00  0.00      WT1   
ATOM   4801  H2  TIP3W4914      -5.742 -12.154   2.886  0.00  0.00      WT1   
ATOM   4802  OH2 TIP3W4915      10.323   9.134   0.589  0.00  0.00      WT1   
ATOM   4803  H1  TIP3W4915      11.254   8.912   0.575  0.00  0.00      WT1   
ATOM   4804  H2  TIP3W4915      10.095   9.155   1.519  0.00  0.00      WT1   
ATOM   4805  OH2 TIP3W4916      13.792 -14.161   4.024  0.00  0.00      WT1   
ATOM   4806  H1  TIP3W4916      12.961 -13.744   4.252  0.00  0.00      WT1   
ATOM   4807  H2  TIP3W4916      14.365 -13.977   4.769  0.00  0.00      WT1   
ATOM   4808  OH2 TIP3W4920      19.174   2.902  17.596  0.00  0.00      WT1   
ATOM   4809  H1  TIP3W4920      18.825   2.590  16.761  0.00  0.00      WT1   
ATOM   4810  H2  TIP3W4920      18.536   2.609  18.247  0.00  0.00      WT1   
ATOM   4811  OH2 TIP3W4922      17.078  16.477   1.672  0.00  0.00      WT1   
ATOM   4812  H1  TIP3W4922      17.311  15.698   1.168  0.00  0.00      WT1   
ATOM   4813  H2  TIP3W4922      16.124  16.526   1.613  0.00  0.00      WT1   
ATOM   4814  OH2 TIP3W4924      14.761   0.280  -9.335  0.00  0.00      WT1   
ATOM   4815  H1  TIP3W4924      14.476   1.087  -8.907  0.00  0.00      WT1   
ATOM   4816  H2  TIP3W4924      13.958  -0.101  -9.689  0.00  0.00      WT1   
ATOM   4817  OH2 TIP3W4926     -20.541  -9.195   3.985  0.00  0.00      WT1   
ATOM   4818  H1  TIP3W4926     -20.202  -9.696   3.243  0.00  0.00      WT1   
ATOM   4819  H2  TIP3W4926     -19.933  -8.461   4.077  0.00  0.00      WT1   
ATOM   4820  OH2 TIP3W4927      -9.994   9.620  -4.096  0.00  0.00      WT1   
ATOM   4821  H1  TIP3W4927      -9.651   9.509  -4.983  0.00  0.00      WT1   
ATOM   4822  H2  TIP3W4927      -9.232   9.502  -3.528  0.00  0.00      WT1   
ATOM   4823  OH2 TIP3W4936      -0.016  14.687  -1.909  0.00  0.00      WT1   
ATOM   4824  H1  TIP3W4936       0.539  14.043  -2.348  0.00  0.00      WT1   
ATOM   4825  H2  TIP3W4936      -0.252  15.309  -2.597  0.00  0.00      WT1   
ATOM   4826  OH2 TIP3W4937      -9.339 -19.746  14.604  0.00  0.00      WT1   
ATOM   4827  H1  TIP3W4937     -10.188 -19.948  14.209  0.00  0.00      WT1   
ATOM   4828  H2  TIP3W4937      -8.697 -20.078  13.976  0.00  0.00      WT1   
ATOM   4829  OH2 TIP3W4941     -13.751  -3.080  -6.904  0.00  0.00      WT1   
ATOM   4830  H1  TIP3W4941     -14.659  -3.081  -7.207  0.00  0.00      WT1   
ATOM   4831  H2  TIP3W4941     -13.775  -2.605  -6.073  0.00  0.00      WT1   
ATOM   4832  OH2 TIP3W4942      11.907 -16.122  16.432  0.00  0.00      WT1   
ATOM   4833  H1  TIP3W4942      11.568 -15.749  15.618  0.00  0.00      WT1   
ATOM   4834  H2  TIP3W4942      12.580 -16.742  16.150  0.00  0.00      WT1   
ATOM   4835  OH2 TIP3W4945     -18.179  19.517   9.443  0.00  0.00      WT1   
ATOM   4836  H1  TIP3W4945     -18.556  19.055   8.694  0.00  0.00      WT1   
ATOM   4837  H2  TIP3W4945     -18.823  20.192   9.657  0.00  0.00      WT1   
ATOM   4838  OH2 TIP3W4946      12.432  14.084   0.987  0.00  0.00      WT1   
ATOM   4839  H1  TIP3W4946      12.951  14.384   0.240  0.00  0.00      WT1   
ATOM   4840  H2  TIP3W4946      12.349  13.139   0.856  0.00  0.00      WT1   
ATOM   4841  OH2 TIP3W4947     -10.374   5.031   1.041  0.00  0.00      WT1   
ATOM   4842  H1  TIP3W4947     -10.374   5.889   0.618  0.00  0.00      WT1   
ATOM   4843  H2  TIP3W4947      -9.928   4.456   0.419  0.00  0.00      WT1   
ATOM   4844  OH2 TIP3W4957      19.245  17.274   4.452  0.00  0.00      WT1   
ATOM   4845  H1  TIP3W4957      18.467  17.756   4.170  0.00  0.00      WT1   
ATOM   4846  H2  TIP3W4957      19.919  17.946   4.557  0.00  0.00      WT1   
ATOM   4847  OH2 TIP3W4961       9.955  -2.231  -2.514  0.00  0.00      WT1   
ATOM   4848  H1  TIP3W4961      10.819  -2.301  -2.920  0.00  0.00      WT1   
ATOM   4849  H2  TIP3W4961       9.689  -3.138  -2.359  0.00  0.00      WT1   
ATOM   4850  OH2 TIP3W4963     -15.262 -11.718 -15.731  0.00  0.00      WT1   
ATOM   4851  H1  TIP3W4963     -15.906 -11.890 -15.045  0.00  0.00      WT1   
ATOM   4852  H2  TIP3W4963     -14.767 -10.963 -15.411  0.00  0.00      WT1   
ATOM   4853  OH2 TIP3W4964      -5.466  -8.352  -1.521  0.00  0.00      WT1   
ATOM   4854  H1  TIP3W4964      -6.155  -8.781  -2.028  0.00  0.00      WT1   
ATOM   4855  H2  TIP3W4964      -4.726  -8.291  -2.126  0.00  0.00      WT1   
ATOM   4856  OH2 TIP3W4965     -20.244   8.629 -19.181  0.00  0.00      WT1   
ATOM   4857  H1  TIP3W4965     -19.471   8.065 -19.179  0.00  0.00      WT1   
ATOM   4858  H2  TIP3W4965     -20.052   9.302 -18.528  0.00  0.00      WT1   
ATOM   4859  OH2 TIP3W4966      -8.720 -10.071  11.344  0.00  0.00      WT1   
ATOM   4860  H1  TIP3W4966      -8.393  -9.204  11.101  0.00  0.00      WT1   
ATOM   4861  H2  TIP3W4966      -9.523  -9.896  11.835  0.00  0.00      WT1   
ATOM   4862  OH2 TIP3W4979      -8.660   5.067  15.366  0.00  0.00      WT1   
ATOM   4863  H1  TIP3W4979      -8.549   5.987  15.605  0.00  0.00      WT1   
ATOM   4864  H2  TIP3W4979      -9.532   5.024  14.975  0.00  0.00      WT1   
ATOM   4865  OH2 TIP3W4980     -20.269   3.747   9.278  0.00  0.00      WT1   
ATOM   4866  H1  TIP3W4980     -19.724   3.650  10.059  0.00  0.00      WT1   
ATOM   4867  H2  TIP3W4980     -20.877   3.008   9.317  0.00  0.00      WT1   
ATOM   4868  OH2 TIP3W4982      16.765 -18.836 -13.674  0.00  0.00      WT1   
ATOM   4869  H1  TIP3W4982      16.752 -19.793 -13.683  0.00  0.00      WT1   
ATOM   4870  H2  TIP3W4982      15.862 -18.582 -13.865  0.00  0.00      WT1   
ATOM   4871  OH2 TIP3W4983       5.695  -0.665  -8.613  0.00  0.00      WT1   
ATOM   4872  H1  TIP3W4983       5.239  -1.029  -7.854  0.00  0.00      WT1   
ATOM   4873  H2  TIP3W4983       6.272   0.005  -8.247  0.00  0.00      WT1   
ATOM   4874  OH2 TIP3W4986     -17.511 -16.644  -6.378  0.00  0.00      WT1   
ATOM   4875  H1  TIP3W4986     -18.370 -16.861  -6.015  0.00  0.00      WT1   
ATOM   4876  H2  TIP3W4986     -17.683 -16.443  -7.298  0.00  0.00      WT1   
ATOM   4877  OH2 TIP3W4987      -6.783  -6.644 -16.453  0.00  0.00      WT1   
ATOM   4878  H1  TIP3W4987      -7.417  -6.947 -15.803  0.00  0.00      WT1   
ATOM   4879  H2  TIP3W4987      -6.587  -5.744 -16.196  0.00  0.00      WT1   
ATOM   4880  OH2 TIP3W4988     -11.982  17.949  -9.382  0.00  0.00      WT1   
ATOM   4881  H1  TIP3W4988     -12.745  17.519  -9.768  0.00  0.00      WT1   
ATOM   4882  H2  TIP3W4988     -11.231  17.532  -9.805  0.00  0.00      WT1   
ATOM   4883  OH2 TIP3W4993     -13.618 -15.940 -15.748  0.00  0.00      WT1   
ATOM   4884  H1  TIP3W4993     -13.461 -15.893 -14.805  0.00  0.00      WT1   
ATOM   4885  H2  TIP3W4993     -12.855 -16.402 -16.096  0.00  0.00      WT1   
ATOM   4886  OH2 TIP3W4998     -19.292  18.315   7.264  0.00  0.00      WT1   
ATOM   4887  H1  TIP3W4998     -20.139  17.871   7.306  0.00  0.00      WT1   
ATOM   4888  H2  TIP3W4998     -18.759  17.761   6.694  0.00  0.00      WT1   
ATOM   4889  OH2 TIP3W4999      -5.552   7.817  13.009  0.00  0.00      WT1   
ATOM   4890  H1  TIP3W4999      -6.130   7.484  13.696  0.00  0.00      WT1   
ATOM   4891  H2  TIP3W4999      -4.790   8.155  13.480  0.00  0.00      WT1   
ATOM   4892  OH2 TIP3W5000       4.626  17.806  -1.570  0.00  0.00      WT1   
ATOM   4893  H1  TIP3W5000       4.805  16.868  -1.636  0.00  0.00      WT1   
ATOM   4894  H2  TIP3W5000       5.041  18.185  -2.345  0.00  0.00      WT1   
ATOM   4895  OH2 TIP3W5001      -4.667  19.830  15.236  0.00  0.00      WT1   
ATOM   4896  H1  TIP3W5001      -5.240  19.317  15.806  0.00  0.00      WT1   
ATOM   4897  H2  TIP3W5001      -4.575  19.297  14.447  0.00  0.00      WT1   
ATOM   4898  OH2 TIP3W5003      -5.291  -7.164   4.727  0.00  0.00      WT1   
ATOM   4899  H1  TIP3W5003      -5.762  -7.912   4.359  0.00  0.00      WT1   
ATOM   4900  H2  TIP3W5003      -5.957  -6.677   5.212  0.00  0.00      WT1   
ATOM   4901  OH2 TIP3W5005      -1.259 -10.432   3.489  0.00  0.00      WT1   
ATOM   4902  H1  TIP3W5005      -0.825 -10.546   4.335  0.00  0.00      WT1   
ATOM   4903  H2  TIP3W5005      -2.072  -9.972   3.696  0.00  0.00      WT1   
ATOM   4904  OH2 TIP3W5006      -5.729  -8.205 -13.854  0.00  0.00      WT1   
ATOM   4905  H1  TIP3W5006      -5.415  -9.093 -13.681  0.00  0.00      WT1   
ATOM   4906  H2  TIP3W5006      -6.551  -8.142 -13.368  0.00  0.00      WT1   
ATOM   4907  OH2 TIP3W5007       5.379   4.951 -16.238  0.00  0.00      WT1   
ATOM   4908  H1  TIP3W5007       5.191   5.085 -15.310  0.00  0.00      WT1   
ATOM   4909  H2  TIP3W5007       4.523   4.790 -16.636  0.00  0.00      WT1   
ATOM   4910  OH2 TIP3W5009      14.078  -4.300 -16.269  0.00  0.00      WT1   
ATOM   4911  H1  TIP3W5009      13.206  -4.000 -16.012  0.00  0.00      WT1   
ATOM   4912  H2  TIP3W5009      14.652  -3.558 -16.081  0.00  0.00      WT1   
ATOM   4913  OH2 TIP3W5021      -0.567  19.844 -13.466  0.00  0.00      WT1   
ATOM   4914  H1  TIP3W5021       0.251  19.447 -13.166  0.00  0.00      WT1   
ATOM   4915  H2  TIP3W5021      -0.530  19.776 -14.421  0.00  0.00      WT1   
ATOM   4916  OH2 TIP3W5023       1.956 -20.010  14.487  0.00  0.00      WT1   
ATOM   4917  H1  TIP3W5023       2.181 -20.861  14.110  0.00  0.00      WT1   
ATOM   4918  H2  TIP3W5023       1.232 -20.197  15.085  0.00  0.00      WT1   
ATOM   4919  OH2 TIP3W5024     -18.231  15.701  -4.444  0.00  0.00      WT1   
ATOM   4920  H1  TIP3W5024     -17.621  15.367  -3.786  0.00  0.00      WT1   
ATOM   4921  H2  TIP3W5024     -17.737  15.677  -5.264  0.00  0.00      WT1   
ATOM   4922  OH2 TIP3W5025     -15.490 -15.086 -17.623  0.00  0.00      WT1   
ATOM   4923  H1  TIP3W5025     -16.371 -15.222 -17.274  0.00  0.00      WT1   
ATOM   4924  H2  TIP3W5025     -14.907 -15.390 -16.928  0.00  0.00      WT1   
ATOM   4925  OH2 TIP3W5027     -16.694  19.343  -8.062  0.00  0.00      WT1   
ATOM   4926  H1  TIP3W5027     -17.588  19.258  -8.396  0.00  0.00      WT1   
ATOM   4927  H2  TIP3W5027     -16.144  18.978  -8.755  0.00  0.00      WT1   
ATOM   4928  OH2 TIP3W5028      18.947  -8.853   8.696  0.00  0.00      WT1   
ATOM   4929  H1  TIP3W5028      19.075  -7.919   8.530  0.00  0.00      WT1   
ATOM   4930  H2  TIP3W5028      18.475  -9.171   7.927  0.00  0.00      WT1   
ATOM   4931  OH2 TIP3W5029       8.182 -19.758  11.770  0.00  0.00      WT1   
ATOM   4932  H1  TIP3W5029       9.119 -19.934  11.685  0.00  0.00      WT1   
ATOM   4933  H2  TIP3W5029       8.056 -18.914  11.338  0.00  0.00      WT1   
ATOM   4934  OH2 TIP3W5042     -19.532 -18.072   7.506  0.00  0.00      WT1   
ATOM   4935  H1  TIP3W5042     -19.491 -18.711   8.216  0.00  0.00      WT1   
ATOM   4936  H2  TIP3W5042     -20.020 -18.514   6.812  0.00  0.00      WT1   
ATOM   4937  OH2 TIP3W5043      -9.556  -6.981  16.651  0.00  0.00      WT1   
ATOM   4938  H1  TIP3W5043     -10.130  -7.643  16.266  0.00  0.00      WT1   
ATOM   4939  H2  TIP3W5043      -9.700  -6.199  16.118  0.00  0.00      WT1   
ATOM   4940  OH2 TIP3W5044      -6.598   6.958  -6.121  0.00  0.00      WT1   
ATOM   4941  H1  TIP3W5044      -6.159   7.797  -5.977  0.00  0.00      WT1   
ATOM   4942  H2  TIP3W5044      -6.065   6.323  -5.642  0.00  0.00      WT1   
ATOM   4943  OH2 TIP3W5046      17.465 -19.047  13.345  0.00  0.00      WT1   
ATOM   4944  H1  TIP3W5046      17.797 -18.909  12.457  0.00  0.00      WT1   
ATOM   4945  H2  TIP3W5046      18.143 -18.681  13.914  0.00  0.00      WT1   
ATOM   4946  OH2 TIP3W5047       8.477   2.153 -14.151  0.00  0.00      WT1   
ATOM   4947  H1  TIP3W5047       8.739   3.056 -14.333  0.00  0.00      WT1   
ATOM   4948  H2  TIP3W5047       7.686   2.235 -13.619  0.00  0.00      WT1   
ATOM   4949  OH2 TIP3W5048      -2.178  18.038  -2.942  0.00  0.00      WT1   
ATOM   4950  H1  TIP3W5048      -2.495  17.283  -3.438  0.00  0.00      WT1   
ATOM   4951  H2  TIP3W5048      -1.447  18.376  -3.460  0.00  0.00      WT1   
ATOM   4952  OH2 TIP3W5049       2.018 -17.127   5.797  0.00  0.00      WT1   
ATOM   4953  H1  TIP3W5049       1.753 -17.488   4.951  0.00  0.00      WT1   
ATOM   4954  H2  TIP3W5049       1.260 -16.621   6.090  0.00  0.00      WT1   
ATOM   4955  OH2 TIP3W5060     -12.400 -19.165  -0.625  0.00  0.00      WT1   
ATOM   4956  H1  TIP3W5060     -12.149 -19.179  -1.548  0.00  0.00      WT1   
ATOM   4957  H2  TIP3W5060     -11.571 -19.232  -0.150  0.00  0.00      WT1   
ATOM   4958  OH2 TIP3W5061     -18.359   0.803   3.731  0.00  0.00      WT1   
ATOM   4959  H1  TIP3W5061     -18.107   0.027   3.229  0.00  0.00      WT1   
ATOM   4960  H2  TIP3W5061     -17.795   1.499   3.394  0.00  0.00      WT1   
ATOM   4961  OH2 TIP3W5064      17.114 -11.411   4.834  0.00  0.00      WT1   
ATOM   4962  H1  TIP3W5064      16.852 -12.325   4.725  0.00  0.00      WT1   
ATOM   4963  H2  TIP3W5064      17.597 -11.202   4.035  0.00  0.00      WT1   
ATOM   4964  OH2 TIP3W5065       5.631  -4.424 -13.915  0.00  0.00      WT1   
ATOM   4965  H1  TIP3W5065       4.758  -4.449 -14.305  0.00  0.00      WT1   
ATOM   4966  H2  TIP3W5065       5.879  -5.344 -13.824  0.00  0.00      WT1   
ATOM   4967  OH2 TIP3W5067      -8.264  19.355  -9.991  0.00  0.00      WT1   
ATOM   4968  H1  TIP3W5067      -7.785  19.539  -9.183  0.00  0.00      WT1   
ATOM   4969  H2  TIP3W5067      -7.583  19.177 -10.639  0.00  0.00      WT1   
ATOM   4970  OH2 TIP3W5068      -3.768  13.245  10.507  0.00  0.00      WT1   
ATOM   4971  H1  TIP3W5068      -3.089  12.644  10.201  0.00  0.00      WT1   
ATOM   4972  H2  TIP3W5068      -3.322  13.806  11.142  0.00  0.00      WT1   
ATOM   4973  OH2 TIP3W5075      15.399   1.368  13.300  0.00  0.00      WT1   
ATOM   4974  H1  TIP3W5075      14.833   0.654  13.008  0.00  0.00      WT1   
ATOM   4975  H2  TIP3W5075      15.095   2.132  12.809  0.00  0.00      WT1   
ATOM   4976  OH2 TIP3W5086       9.207  -6.298 -18.175  0.00  0.00      WT1   
ATOM   4977  H1  TIP3W5086       8.445  -6.438 -17.614  0.00  0.00      WT1   
ATOM   4978  H2  TIP3W5086       9.926  -6.732 -17.716  0.00  0.00      WT1   
ATOM   4979  OH2 TIP3W5087     -16.528  19.697 -14.142  0.00  0.00      WT1   
ATOM   4980  H1  TIP3W5087     -16.109  18.968 -13.684  0.00  0.00      WT1   
ATOM   4981  H2  TIP3W5087     -15.913  19.928 -14.838  0.00  0.00      WT1   
ATOM   4982  OH2 TIP3W5088       1.473 -13.267   4.176  0.00  0.00      WT1   
ATOM   4983  H1  TIP3W5088       2.356 -12.930   4.326  0.00  0.00      WT1   
ATOM   4984  H2  TIP3W5088       0.903 -12.506   4.287  0.00  0.00      WT1   
ATOM   4985  OH2 TIP3W5089      19.722  -0.197 -18.247  0.00  0.00      WT1   
ATOM   4986  H1  TIP3W5089      18.888  -0.610 -18.471  0.00  0.00      WT1   
ATOM   4987  H2  TIP3W5089      19.524   0.738 -18.202  0.00  0.00      WT1   
ATOM   4988  OH2 TIP3W5091      -6.787   3.900 -10.694  0.00  0.00      WT1   
ATOM   4989  H1  TIP3W5091      -7.157   3.090 -10.344  0.00  0.00      WT1   
ATOM   4990  H2  TIP3W5091      -5.999   3.622 -11.161  0.00  0.00      WT1   
ATOM   4991  OH2 TIP3W5093     -17.146 -16.744   7.434  0.00  0.00      WT1   
ATOM   4992  H1  TIP3W5093     -17.989 -17.178   7.565  0.00  0.00      WT1   
ATOM   4993  H2  TIP3W5093     -17.329 -15.816   7.584  0.00  0.00      WT1   
ATOM   4994  OH2 TIP3W5098       1.970  16.588 -14.539  0.00  0.00      WT1   
ATOM   4995  H1  TIP3W5098       2.128  17.241 -13.857  0.00  0.00      WT1   
ATOM   4996  H2  TIP3W5098       1.605  17.086 -15.269  0.00  0.00      WT1   
ATOM   4997  OH2 TIP3W5106       4.106 -11.872   2.319  0.00  0.00      WT1   
ATOM   4998  H1  TIP3W5106       4.022 -11.756   3.265  0.00  0.00      WT1   
ATOM   4999  H2  TIP3W5106       3.335 -11.435   1.955  0.00  0.00      WT1   
ATOM   5000  OH2 TIP3W5115     -11.278  -7.293 -18.088  0.00  0.00      WT1   
ATOM   5001  H1  TIP3W5115     -11.126  -6.911 -18.953  0.00  0.00      WT1   
ATOM   5002  H2  TIP3W5115     -11.041  -8.215 -18.189  0.00  0.00      WT1   
ATOM   5003  OH2 TIP3W5117       4.117 -18.600 -17.538  0.00  0.00      WT1   
ATOM   5004  H1  TIP3W5117       4.191 -18.642 -18.491  0.00  0.00      WT1   
ATOM   5005  H2  TIP3W5117       3.343 -19.124 -17.333  0.00  0.00      WT1   
ATOM   5006  OH2 TIP3W5125      -3.916 -19.456   7.673  0.00  0.00      WT1   
ATOM   5007  H1  TIP3W5125      -3.325 -18.738   7.898  0.00  0.00      WT1   
ATOM   5008  H2  TIP3W5125      -4.753 -19.210   8.066  0.00  0.00      WT1   
ATOM   5009  OH2 TIP3W5127     -19.454   2.759  -6.664  0.00  0.00      WT1   
ATOM   5010  H1  TIP3W5127     -18.574   2.422  -6.836  0.00  0.00      WT1   
ATOM   5011  H2  TIP3W5127     -19.599   2.586  -5.733  0.00  0.00      WT1   
ATOM   5012  OH2 TIP3W5133      -6.045   3.875   9.860  0.00  0.00      WT1   
ATOM   5013  H1  TIP3W5133      -5.299   3.281   9.937  0.00  0.00      WT1   
ATOM   5014  H2  TIP3W5133      -5.701   4.633   9.388  0.00  0.00      WT1   
ATOM   5015  OH2 TIP3W5162      -0.461  11.882  -4.356  0.00  0.00      WT1   
ATOM   5016  H1  TIP3W5162      -1.348  12.055  -4.670  0.00  0.00      WT1   
ATOM   5017  H2  TIP3W5162      -0.540  11.076  -3.846  0.00  0.00      WT1   
ATOM   5018  OH2 TIP3W5164     -12.101   2.118   9.267  0.00  0.00      WT1   
ATOM   5019  H1  TIP3W5164     -11.704   2.885   8.854  0.00  0.00      WT1   
ATOM   5020  H2  TIP3W5164     -11.651   1.372   8.870  0.00  0.00      WT1   
ATOM   5021  OH2 TIP3W5165       2.533 -18.457  -1.032  0.00  0.00      WT1   
ATOM   5022  H1  TIP3W5165       3.448 -18.305  -0.797  0.00  0.00      WT1   
ATOM   5023  H2  TIP3W5165       2.288 -17.691  -1.552  0.00  0.00      WT1   
ATOM   5024  OH2 TIP3W5195      18.550   9.362  15.101  0.00  0.00      WT1   
ATOM   5025  H1  TIP3W5195      19.250   8.709  15.081  0.00  0.00      WT1   
ATOM   5026  H2  TIP3W5195      17.890   8.989  15.686  0.00  0.00      WT1   
ATOM   5027  OH2 TIP3W5196     -17.043   3.089   6.128  0.00  0.00      WT1   
ATOM   5028  H1  TIP3W5196     -16.819   2.920   5.213  0.00  0.00      WT1   
ATOM   5029  H2  TIP3W5196     -17.663   3.817   6.092  0.00  0.00      WT1   
ATOM   5030  OH2 TIP3W5234      11.868   1.090   3.615  0.00  0.00      WT1   
ATOM   5031  H1  TIP3W5234      11.034   1.537   3.472  0.00  0.00      WT1   
ATOM   5032  H2  TIP3W5234      12.137   1.360   4.493  0.00  0.00      WT1   
ATOM   5033  OH2 TIP3W5251      -3.066  -2.231   8.406  0.00  0.00      WT1   
ATOM   5034  H1  TIP3W5251      -3.679  -1.970   7.719  0.00  0.00      WT1   
ATOM   5035  H2  TIP3W5251      -3.378  -3.089   8.693  0.00  0.00      WT1   
ATOM   5036  OH2 TIP3W5260     -11.387  -5.863  -0.453  0.00  0.00      WT1   
ATOM   5037  H1  TIP3W5260     -11.590  -5.520  -1.323  0.00  0.00      WT1   
ATOM   5038  H2  TIP3W5260     -11.103  -5.098   0.046  0.00  0.00      WT1   
ATOM   5039  OH2 TIP3W5267      -2.481 -15.591  15.696  0.00  0.00      WT1   
ATOM   5040  H1  TIP3W5267      -3.388 -15.287  15.721  0.00  0.00      WT1   
ATOM   5041  H2  TIP3W5267      -2.399 -16.033  14.851  0.00  0.00      WT1   
ATOM   5042  OH2 TIP3W5272       3.366 -11.318   5.046  0.00  0.00      WT1   
ATOM   5043  H1  TIP3W5272       2.621 -10.717   5.027  0.00  0.00      WT1   
ATOM   5044  H2  TIP3W5272       4.131 -10.748   5.120  0.00  0.00      WT1   
ATOM   5045  OH2 TIP3W5302       6.418  -3.841  14.990  0.00  0.00      WT1   
ATOM   5046  H1  TIP3W5302       6.688  -3.402  15.797  0.00  0.00      WT1   
ATOM   5047  H2  TIP3W5302       6.848  -4.695  15.026  0.00  0.00      WT1   
ATOM   5048  OH2 TIP3W5317      -9.862 -16.234  11.531  0.00  0.00      WT1   
ATOM   5049  H1  TIP3W5317     -10.761 -16.448  11.281  0.00  0.00      WT1   
ATOM   5050  H2  TIP3W5317      -9.420 -17.081  11.587  0.00  0.00      WT1   
ATOM   5051  OH2 TIP3W5318      -6.951 -18.593   4.760  0.00  0.00      WT1   
ATOM   5052  H1  TIP3W5318      -7.761 -18.446   5.248  0.00  0.00      WT1   
ATOM   5053  H2  TIP3W5318      -6.681 -19.479   5.004  0.00  0.00      WT1   
ATOM   5054  OH2 TIP3W5319      -1.620   0.193   8.811  0.00  0.00      WT1   
ATOM   5055  H1  TIP3W5319      -2.098   0.969   8.518  0.00  0.00      WT1   
ATOM   5056  H2  TIP3W5319      -2.247  -0.524   8.717  0.00  0.00      WT1   
ATOM   5057  OH2 TIP3W5320      15.865 -16.706   8.151  0.00  0.00      WT1   
ATOM   5058  H1  TIP3W5320      14.991 -16.914   7.821  0.00  0.00      WT1   
ATOM   5059  H2  TIP3W5320      16.427 -16.734   7.377  0.00  0.00      WT1   
ATOM   5060  OH2 TIP3W5323     -11.461  -0.965   9.467  0.00  0.00      WT1   
ATOM   5061  H1  TIP3W5323     -11.461  -0.718  10.392  0.00  0.00      WT1   
ATOM   5062  H2  TIP3W5323     -12.375  -0.882   9.197  0.00  0.00      WT1
[truncated: 121,823 more chars]
