# Supplementary material for: Structural basis of template strand deoxyuridine promoter recognition by a viral RNA polymerase
Source: Nat Commun. 2022 Jun 20;13:3526. doi: 10.1038/s41467-022-31214-6 (PMC9209446; doi:10.1038/s41467-022-31214-6)
Supplement: Supplementary file 5 — Supplementary Data 3 [file 41467_2022_31214_MOESM5_ESM.zip › Source-Data-File-3-MD_files/Holo-Alch/Holo-alch-final.pdb]

CRYST1    0.000    0.000    0.000  90.00  90.00  90.00 P 1           1
ATOM      1  N   ASN A   6      78.635  28.105 -14.479  0.00  0.00      AP1   
ATOM      2  HT1 ASN A   6      78.499  27.075 -14.421  0.00  0.00      AP1   
ATOM      3  HT2 ASN A   6      79.574  28.358 -14.111  0.00  0.00      AP1   
ATOM      4  HT3 ASN A   6      78.613  28.320 -15.496  0.00  0.00      AP1   
ATOM      5  CA  ASN A   6      77.469  28.858 -13.866  0.00  0.00      AP1   
ATOM      6  HA  ASN A   6      77.688  29.914 -13.819  0.00  0.00      AP1   
ATOM      7  CB  ASN A   6      76.150  28.580 -14.579  0.00  0.00      AP1   
ATOM      8  HB1 ASN A   6      75.851  27.510 -14.577  0.00  0.00      AP1   
ATOM      9  HB2 ASN A   6      75.389  29.164 -14.017  0.00  0.00      AP1   
ATOM     10  CG  ASN A   6      76.221  29.189 -16.008  0.00  0.00      AP1   
ATOM     11  OD1 ASN A   6      77.314  29.666 -16.308  0.00  0.00      AP1   
ATOM     12  ND2 ASN A   6      75.168  29.059 -16.829  0.00  0.00      AP1   
ATOM     13 HD21 ASN A   6      75.139  29.559 -17.695  0.00  0.00      AP1   
ATOM     14 HD22 ASN A   6      74.414  28.408 -16.744  0.00  0.00      AP1   
ATOM     15  C   ASN A   6      77.404  28.475 -12.350  0.00  0.00      AP1   
ATOM     16  O   ASN A   6      77.695  27.303 -11.893  0.00  0.00      AP1   
ATOM     17  N   TYR A   7      77.149  29.451 -11.425  0.00  0.00      AP1   
ATOM     18  HN  TYR A   7      77.092  30.382 -11.778  0.00  0.00      AP1   
ATOM     19  CA  TYR A   7      76.887  29.159 -10.007  0.00  0.00      AP1   
ATOM     20  HA  TYR A   7      77.653  28.427  -9.795  0.00  0.00      AP1   
ATOM     21  CB  TYR A   7      77.052  30.433  -9.056  0.00  0.00      AP1   
ATOM     22  HB1 TYR A   7      76.230  31.073  -9.443  0.00  0.00      AP1   
ATOM     23  HB2 TYR A   7      76.805  30.100  -8.025  0.00  0.00      AP1   
ATOM     24  CG  TYR A   7      78.515  30.989  -9.193  0.00  0.00      AP1   
ATOM     25  CD1 TYR A   7      78.770  32.181  -9.880  0.00  0.00      AP1   
ATOM     26  HD1 TYR A   7      77.919  32.692 -10.305  0.00  0.00      AP1   
ATOM     27  CE1 TYR A   7      80.026  32.715 -10.008  0.00  0.00      AP1   
ATOM     28  HE1 TYR A   7      80.076  33.666 -10.518  0.00  0.00      AP1   
ATOM     29  CZ  TYR A   7      81.131  31.961  -9.565  0.00  0.00      AP1   
ATOM     30  OH  TYR A   7      82.375  32.486  -9.774  0.00  0.00      AP1   
ATOM     31  HH  TYR A   7      82.221  33.149 -10.451  0.00  0.00      AP1   
ATOM     32  CD2 TYR A   7      79.649  30.282  -8.623  0.00  0.00      AP1   
ATOM     33  HD2 TYR A   7      79.430  29.335  -8.153  0.00  0.00      AP1   
ATOM     34  CE2 TYR A   7      80.932  30.722  -8.895  0.00  0.00      AP1   
ATOM     35  HE2 TYR A   7      81.849  30.240  -8.588  0.00  0.00      AP1   
ATOM     36  C   TYR A   7      75.572  28.468  -9.653  0.00  0.00      AP1   
ATOM     37  O   TYR A   7      75.646  27.440  -8.961  0.00  0.00      AP1   
ATOM     38  N   VAL A   8      74.489  28.971 -10.271  0.00  0.00      AP1   
ATOM     39  HN  VAL A   8      74.609  29.776 -10.847  0.00  0.00      AP1   
ATOM     40  CA  VAL A   8      73.283  28.118 -10.548  0.00  0.00      AP1   
ATOM     41  HA  VAL A   8      72.976  27.683  -9.609  0.00  0.00      AP1   
ATOM     42  CB  VAL A   8      72.008  28.900 -10.905  0.00  0.00      AP1   
ATOM     43  HB  VAL A   8      72.044  29.206 -11.973  0.00  0.00      AP1   
ATOM     44  CG1 VAL A   8      70.760  27.924 -10.604  0.00  0.00      AP1   
ATOM     45 HG11 VAL A   8      69.804  28.468 -10.768  0.00  0.00      AP1   
ATOM     46 HG12 VAL A   8      70.733  27.064 -11.308  0.00  0.00      AP1   
ATOM     47 HG13 VAL A   8      70.668  27.521  -9.573  0.00  0.00      AP1   
ATOM     48  CG2 VAL A   8      71.916  30.081  -9.960  0.00  0.00      AP1   
ATOM     49 HG21 VAL A   8      70.923  30.570  -9.866  0.00  0.00      AP1   
ATOM     50 HG22 VAL A   8      72.224  29.796  -8.931  0.00  0.00      AP1   
ATOM     51 HG23 VAL A   8      72.577  30.894 -10.328  0.00  0.00      AP1   
ATOM     52  C   VAL A   8      73.577  26.998 -11.545  0.00  0.00      AP1   
ATOM     53  O   VAL A   8      74.019  27.248 -12.704  0.00  0.00      AP1   
ATOM     54  N   SER A   9      73.399  25.739 -11.135  0.00  0.00      AP1   
ATOM     55  HN  SER A   9      73.237  25.521 -10.176  0.00  0.00      AP1   
ATOM     56  CA  SER A   9      73.563  24.590 -12.067  0.00  0.00      AP1   
ATOM     57  HA  SER A   9      73.455  24.929 -13.087  0.00  0.00      AP1   
ATOM     58  CB  SER A   9      75.010  24.050 -11.970  0.00  0.00      AP1   
ATOM     59  HB1 SER A   9      75.729  24.877 -11.786  0.00  0.00      AP1   
ATOM     60  HB2 SER A   9      75.126  23.394 -11.082  0.00  0.00      AP1   
ATOM     61  OG  SER A   9      75.320  23.457 -13.248  0.00  0.00      AP1   
ATOM     62  HG1 SER A   9      75.442  24.189 -13.858  0.00  0.00      AP1   
ATOM     63  C   SER A   9      72.583  23.497 -11.657  0.00  0.00      AP1   
ATOM     64  O   SER A   9      72.343  23.429 -10.449  0.00  0.00      AP1   
ATOM     65  N   PHE A  10      72.065  22.666 -12.548  0.00  0.00      AP1   
ATOM     66  HN  PHE A  10      72.107  22.827 -13.531  0.00  0.00      AP1   
ATOM     67  CA  PHE A  10      71.000  21.704 -12.333  0.00  0.00      AP1   
ATOM     68  HA  PHE A  10      70.746  21.772 -11.286  0.00  0.00      AP1   
ATOM     69  CB  PHE A  10      69.731  22.126 -13.165  0.00  0.00      AP1   
ATOM     70  HB1 PHE A  10      69.393  23.127 -12.821  0.00  0.00      AP1   
ATOM     71  HB2 PHE A  10      70.019  22.286 -14.226  0.00  0.00      AP1   
ATOM     72  CG  PHE A  10      68.593  21.111 -13.118  0.00  0.00      AP1   
ATOM     73  CD1 PHE A  10      67.701  20.914 -11.997  0.00  0.00      AP1   
ATOM     74  HD1 PHE A  10      67.847  21.534 -11.125  0.00  0.00      AP1   
ATOM     75  CE1 PHE A  10      66.678  20.027 -12.035  0.00  0.00      AP1   
ATOM     76  HE1 PHE A  10      66.066  19.990 -11.146  0.00  0.00      AP1   
ATOM     77  CZ  PHE A  10      66.430  19.347 -13.255  0.00  0.00      AP1   
ATOM     78  HZ  PHE A  10      65.463  18.882 -13.137  0.00  0.00      AP1   
ATOM     79  CD2 PHE A  10      68.300  20.341 -14.255  0.00  0.00      AP1   
ATOM     80  HD2 PHE A  10      68.979  20.504 -15.079  0.00  0.00      AP1   
ATOM     81  CE2 PHE A  10      67.213  19.501 -14.306  0.00  0.00      AP1   
ATOM     82  HE2 PHE A  10      66.936  18.983 -15.212  0.00  0.00      AP1   
ATOM     83  C   PHE A  10      71.452  20.240 -12.650  0.00  0.00      AP1   
ATOM     84  O   PHE A  10      71.952  19.976 -13.742  0.00  0.00      AP1   
ATOM     85  N   ASP A  11      71.287  19.281 -11.718  0.00  0.00      AP1   
ATOM     86  HN  ASP A  11      70.752  19.367 -10.882  0.00  0.00      AP1   
ATOM     87  CA  ASP A  11      71.839  17.948 -11.866  0.00  0.00      AP1   
ATOM     88  HA  ASP A  11      72.685  18.008 -12.534  0.00  0.00      AP1   
ATOM     89  CB  ASP A  11      72.058  17.323 -10.479  0.00  0.00      AP1   
ATOM     90  HB1 ASP A  11      71.233  17.655  -9.812  0.00  0.00      AP1   
ATOM     91  HB2 ASP A  11      72.145  16.227 -10.639  0.00  0.00      AP1   
ATOM     92  CG  ASP A  11      73.391  17.766  -9.810  0.00  0.00      AP1   
ATOM     93  OD1 ASP A  11      73.413  17.486  -8.610  0.00  0.00      AP1   
ATOM     94  OD2 ASP A  11      74.366  18.112 -10.508  0.00  0.00      AP1   
ATOM     95  C   ASP A  11      70.719  17.220 -12.569  0.00  0.00      AP1   
ATOM     96  O   ASP A  11      69.821  16.669 -12.014  0.00  0.00      AP1   
ATOM     97  N   GLU A  12      70.806  17.082 -13.944  0.00  0.00      AP1   
ATOM     98  HN  GLU A  12      71.572  17.485 -14.438  0.00  0.00      AP1   
ATOM     99  CA  GLU A  12      69.740  16.579 -14.773  0.00  0.00      AP1   
ATOM    100  HA  GLU A  12      68.844  17.143 -14.559  0.00  0.00      AP1   
ATOM    101  CB  GLU A  12      70.080  16.850 -16.287  0.00  0.00      AP1   
ATOM    102  HB1 GLU A  12      70.902  16.115 -16.422  0.00  0.00      AP1   
ATOM    103  HB2 GLU A  12      69.259  16.383 -16.871  0.00  0.00      AP1   
ATOM    104  CG  GLU A  12      70.365  18.359 -16.609  0.00  0.00      AP1   
ATOM    105  HG1 GLU A  12      69.363  18.839 -16.618  0.00  0.00      AP1   
ATOM    106  HG2 GLU A  12      71.112  18.872 -15.967  0.00  0.00      AP1   
ATOM    107  CD  GLU A  12      70.801  18.492 -18.086  0.00  0.00      AP1   
ATOM    108  OE1 GLU A  12      70.031  18.098 -19.000  0.00  0.00      AP1   
ATOM    109  OE2 GLU A  12      71.932  18.875 -18.299  0.00  0.00      AP1   
ATOM    110  C   GLU A  12      69.340  15.153 -14.488  0.00  0.00      AP1   
ATOM    111  O   GLU A  12      68.130  14.847 -14.582  0.00  0.00      AP1   
ATOM    112  N   GLN A  13      70.231  14.211 -14.105  0.00  0.00      AP1   
ATOM    113  HN  GLN A  13      71.196  14.459 -14.085  0.00  0.00      AP1   
ATOM    114  CA  GLN A  13      69.885  12.820 -13.756  0.00  0.00      AP1   
ATOM    115  HA  GLN A  13      69.259  12.382 -14.519  0.00  0.00      AP1   
ATOM    116  CB  GLN A  13      71.114  11.791 -13.628  0.00  0.00      AP1   
ATOM    117  HB1 GLN A  13      71.638  11.894 -12.653  0.00  0.00      AP1   
ATOM    118  HB2 GLN A  13      70.703  10.762 -13.703  0.00  0.00      AP1   
ATOM    119  CG  GLN A  13      72.054  11.835 -14.872  0.00  0.00      AP1   
ATOM    120  HG1 GLN A  13      72.742  12.705 -14.929  0.00  0.00      AP1   
ATOM    121  HG2 GLN A  13      72.717  10.955 -14.731  0.00  0.00      AP1   
ATOM    122  CD  GLN A  13      71.327  11.553 -16.264  0.00  0.00      AP1   
ATOM    123  OE1 GLN A  13      70.701  10.475 -16.381  0.00  0.00      AP1   
ATOM    124  NE2 GLN A  13      71.368  12.501 -17.175  0.00  0.00      AP1   
ATOM    125 HE21 GLN A  13      70.697  12.317 -17.894  0.00  0.00      AP1   
ATOM    126 HE22 GLN A  13      71.719  13.425 -17.026  0.00  0.00      AP1   
ATOM    127  C   GLN A  13      69.047  12.791 -12.500  0.00  0.00      AP1   
ATOM    128  O   GLN A  13      68.056  12.116 -12.434  0.00  0.00      AP1   
ATOM    129  N   ALA A  14      69.487  13.531 -11.434  0.00  0.00      AP1   
ATOM    130  HN  ALA A  14      70.326  14.068 -11.416  0.00  0.00      AP1   
ATOM    131  CA  ALA A  14      68.646  13.567 -10.270  0.00  0.00      AP1   
ATOM    132  HA  ALA A  14      68.380  12.545 -10.044  0.00  0.00      AP1   
ATOM    133  CB  ALA A  14      69.474  14.184  -9.094  0.00  0.00      AP1   
ATOM    134  HB1 ALA A  14      70.061  15.079  -9.392  0.00  0.00      AP1   
ATOM    135  HB2 ALA A  14      68.920  14.378  -8.151  0.00  0.00      AP1   
ATOM    136  HB3 ALA A  14      70.283  13.468  -8.837  0.00  0.00      AP1   
ATOM    137  C   ALA A  14      67.389  14.423 -10.377  0.00  0.00      AP1   
ATOM    138  O   ALA A  14      66.365  14.029  -9.807  0.00  0.00      AP1   
ATOM    139  N   ARG A  15      67.529  15.642 -11.011  0.00  0.00      AP1   
ATOM    140  HN  ARG A  15      68.399  15.801 -11.470  0.00  0.00      AP1   
ATOM    141  CA  ARG A  15      66.576  16.723 -11.098  0.00  0.00      AP1   
ATOM    142  HA  ARG A  15      66.912  17.194 -12.010  0.00  0.00      AP1   
ATOM    143  CB  ARG A  15      65.080  16.285 -11.410  0.00  0.00      AP1   
ATOM    144  HB1 ARG A  15      64.688  15.550 -10.674  0.00  0.00      AP1   
ATOM    145  HB2 ARG A  15      64.438  17.192 -11.413  0.00  0.00      AP1   
ATOM    146  CG  ARG A  15      64.769  15.634 -12.813  0.00  0.00      AP1   
ATOM    147  HG1 ARG A  15      63.691  15.369 -12.761  0.00  0.00      AP1   
ATOM    148  HG2 ARG A  15      65.042  16.276 -13.676  0.00  0.00      AP1   
ATOM    149  CD  ARG A  15      65.441  14.188 -12.973  0.00  0.00      AP1   
ATOM    150  HD1 ARG A  15      66.516  14.395 -13.163  0.00  0.00      AP1   
ATOM    151  HD2 ARG A  15      65.258  13.592 -12.053  0.00  0.00      AP1   
ATOM    152  NE  ARG A  15      64.758  13.562 -14.147  0.00  0.00      AP1   
ATOM    153  HE  ARG A  15      63.871  13.978 -14.348  0.00  0.00      AP1   
ATOM    154  CZ  ARG A  15      65.006  12.371 -14.751  0.00  0.00      AP1   
ATOM    155  NH1 ARG A  15      66.054  11.718 -14.479  0.00  0.00      AP1   
ATOM    156 HH11 ARG A  15      66.312  11.011 -15.137  0.00  0.00      AP1   
ATOM    157 HH12 ARG A  15      66.678  12.053 -13.773  0.00  0.00      AP1   
ATOM    158  NH2 ARG A  15      64.152  11.896 -15.627  0.00  0.00      AP1   
ATOM    159 HH21 ARG A  15      64.229  11.017 -16.098  0.00  0.00      AP1   
ATOM    160 HH22 ARG A  15      63.431  12.515 -15.938  0.00  0.00      AP1   
ATOM    161  C   ARG A  15      66.685  17.677  -9.918  0.00  0.00      AP1   
ATOM    162  O   ARG A  15      65.665  18.230  -9.493  0.00  0.00      AP1   
ATOM    163  N   ASP A  16      67.863  17.963  -9.409  0.00  0.00      AP1   
ATOM    164  HN  ASP A  16      68.629  17.471  -9.815  0.00  0.00      AP1   
ATOM    165  CA  ASP A  16      68.102  18.741  -8.232  0.00  0.00      AP1   
ATOM    166  HA  ASP A  16      67.264  19.074  -7.638  0.00  0.00      AP1   
ATOM    167  CB  ASP A  16      68.968  17.915  -7.137  0.00  0.00      AP1   
ATOM    168  HB1 ASP A  16      69.925  17.580  -7.591  0.00  0.00      AP1   
ATOM    169  HB2 ASP A  16      69.191  18.594  -6.286  0.00  0.00      AP1   
ATOM    170  CG  ASP A  16      68.210  16.751  -6.591  0.00  0.00      AP1   
ATOM    171  OD1 ASP A  16      66.936  16.792  -6.521  0.00  0.00      AP1   
ATOM    172  OD2 ASP A  16      68.977  15.846  -6.050  0.00  0.00      AP1   
ATOM    173  C   ASP A  16      68.874  20.056  -8.589  0.00  0.00      AP1   
ATOM    174  O   ASP A  16      69.686  20.036  -9.484  0.00  0.00      AP1   
ATOM    175  N   ILE A  17      68.676  21.211  -7.867  0.00  0.00      AP1   
ATOM    176  HN  ILE A  17      68.162  21.178  -7.014  0.00  0.00      AP1   
ATOM    177  CA  ILE A  17      69.275  22.447  -8.326  0.00  0.00      AP1   
ATOM    178  HA  ILE A  17      69.742  22.450  -9.300  0.00  0.00      AP1   
ATOM    179  CB  ILE A  17      68.203  23.599  -8.358  0.00  0.00      AP1   
ATOM    180  HB  ILE A  17      67.674  23.475  -7.389  0.00  0.00      AP1   
ATOM    181  CG2 ILE A  17      68.870  24.968  -8.489  0.00  0.00      AP1   
ATOM    182 HG21 ILE A  17      68.137  25.725  -8.842  0.00  0.00      AP1   
ATOM    183 HG22 ILE A  17      69.321  25.382  -7.563  0.00  0.00      AP1   
ATOM    184 HG23 ILE A  17      69.640  25.061  -9.285  0.00  0.00      AP1   
ATOM    185  CG1 ILE A  17      67.063  23.465  -9.510  0.00  0.00      AP1   
ATOM    186 HG11 ILE A  17      67.586  23.408 -10.489  0.00  0.00      AP1   
ATOM    187 HG12 ILE A  17      66.629  22.467  -9.291  0.00  0.00      AP1   
ATOM    188  CD  ILE A  17      65.842  24.376  -9.345  0.00  0.00      AP1   
ATOM    189  HD1 ILE A  17      65.324  24.081  -8.408  0.00  0.00      AP1   
ATOM    190  HD2 ILE A  17      66.125  25.450  -9.317  0.00  0.00      AP1   
ATOM    191  HD3 ILE A  17      65.155  24.324 -10.217  0.00  0.00      AP1   
ATOM    192  C   ILE A  17      70.408  22.796  -7.339  0.00  0.00      AP1   
ATOM    193  O   ILE A  17      70.249  22.669  -6.135  0.00  0.00      AP1   
ATOM    194  N   ASN A  18      71.582  23.199  -7.929  0.00  0.00      AP1   
ATOM    195  HN  ASN A  18      71.610  23.352  -8.914  0.00  0.00      AP1   
ATOM    196  CA  ASN A  18      72.704  23.528  -7.188  0.00  0.00      AP1   
ATOM    197  HA  ASN A  18      72.525  23.386  -6.133  0.00  0.00      AP1   
ATOM    198  CB  ASN A  18      73.931  22.734  -7.372  0.00  0.00      AP1   
ATOM    199  HB1 ASN A  18      74.376  22.765  -8.390  0.00  0.00      AP1   
ATOM    200  HB2 ASN A  18      74.784  23.011  -6.717  0.00  0.00      AP1   
ATOM    201  CG  ASN A  18      73.610  21.219  -6.986  0.00  0.00      AP1   
ATOM    202  OD1 ASN A  18      73.884  20.872  -5.825  0.00  0.00      AP1   
ATOM    203  ND2 ASN A  18      73.289  20.463  -7.989  0.00  0.00      AP1   
ATOM    204 HD21 ASN A  18      73.095  19.488  -7.885  0.00  0.00      AP1   
ATOM    205 HD22 ASN A  18      73.394  20.752  -8.941  0.00  0.00      AP1   
ATOM    206  C   ASN A  18      73.076  25.018  -7.317  0.00  0.00      AP1   
ATOM    207  O   ASN A  18      73.248  25.550  -8.406  0.00  0.00      AP1   
ATOM    208  N   ILE A  19      73.320  25.771  -6.230  0.00  0.00      AP1   
ATOM    209  HN  ILE A  19      73.108  25.460  -5.306  0.00  0.00      AP1   
ATOM    210  CA  ILE A  19      73.821  27.162  -6.187  0.00  0.00      AP1   
ATOM    211  HA  ILE A  19      73.994  27.389  -7.229  0.00  0.00      AP1   
ATOM    212  CB  ILE A  19      72.811  28.184  -5.760  0.00  0.00      AP1   
ATOM    213  HB  ILE A  19      72.588  27.911  -4.707  0.00  0.00      AP1   
ATOM    214  CG2 ILE A  19      73.510  29.540  -5.709  0.00  0.00      AP1   
ATOM    215 HG21 ILE A  19      74.307  29.547  -4.934  0.00  0.00      AP1   
ATOM    216 HG22 ILE A  19      73.804  29.839  -6.738  0.00  0.00      AP1   
ATOM    217 HG23 ILE A  19      72.728  30.301  -5.499  0.00  0.00      AP1   
ATOM    218  CG1 ILE A  19      71.482  28.248  -6.568  0.00  0.00      AP1   
ATOM    219 HG11 ILE A  19      71.375  29.249  -7.038  0.00  0.00      AP1   
ATOM    220 HG12 ILE A  19      71.600  27.521  -7.400  0.00  0.00      AP1   
ATOM    221  CD  ILE A  19      70.194  27.948  -5.747  0.00  0.00      AP1   
ATOM    222  HD1 ILE A  19      70.106  26.925  -5.322  0.00  0.00      AP1   
ATOM    223  HD2 ILE A  19      70.209  28.675  -4.907  0.00  0.00      AP1   
ATOM    224  HD3 ILE A  19      69.281  28.102  -6.360  0.00  0.00      AP1   
ATOM    225  C   ILE A  19      75.166  27.159  -5.418  0.00  0.00      AP1   
ATOM    226  O   ILE A  19      75.168  26.878  -4.256  0.00  0.00      AP1   
ATOM    227  N   ALA A  20      76.273  27.345  -6.176  0.00  0.00      AP1   
ATOM    228  HN  ALA A  20      76.218  27.437  -7.167  0.00  0.00      AP1   
ATOM    229  CA  ALA A  20      77.539  27.122  -5.577  0.00  0.00      AP1   
ATOM    230  HA  ALA A  20      77.469  26.276  -4.909  0.00  0.00      AP1   
ATOM    231  CB  ALA A  20      78.582  26.723  -6.708  0.00  0.00      AP1   
ATOM    232  HB1 ALA A  20      78.418  25.647  -6.927  0.00  0.00      AP1   
ATOM    233  HB2 ALA A  20      78.475  27.272  -7.668  0.00  0.00      AP1   
ATOM    234  HB3 ALA A  20      79.603  26.868  -6.296  0.00  0.00      AP1   
ATOM    235  C   ALA A  20      78.061  28.209  -4.622  0.00  0.00      AP1   
ATOM    236  O   ALA A  20      79.057  28.916  -4.894  0.00  0.00      AP1   
ATOM    237  N   PHE A  21      77.412  28.317  -3.458  0.00  0.00      AP1   
ATOM    238  HN  PHE A  21      76.679  27.668  -3.271  0.00  0.00      AP1   
ATOM    239  CA  PHE A  21      77.724  29.358  -2.446  0.00  0.00      AP1   
ATOM    240  HA  PHE A  21      77.585  30.345  -2.864  0.00  0.00      AP1   
ATOM    241  CB  PHE A  21      76.913  29.189  -1.150  0.00  0.00      AP1   
ATOM    242  HB1 PHE A  21      77.034  28.124  -0.860  0.00  0.00      AP1   
ATOM    243  HB2 PHE A  21      77.295  29.877  -0.366  0.00  0.00      AP1   
ATOM    244  CG  PHE A  21      75.491  29.537  -1.338  0.00  0.00      AP1   
ATOM    245  CD1 PHE A  21      75.141  30.902  -1.554  0.00  0.00      AP1   
ATOM    246  HD1 PHE A  21      75.836  31.690  -1.308  0.00  0.00      AP1   
ATOM    247  CE1 PHE A  21      73.835  31.300  -1.919  0.00  0.00      AP1   
ATOM    248  HE1 PHE A  21      73.598  32.327  -2.152  0.00  0.00      AP1   
ATOM    249  CZ  PHE A  21      72.837  30.341  -2.068  0.00  0.00      AP1   
ATOM    250  HZ  PHE A  21      71.867  30.644  -2.431  0.00  0.00      AP1   
ATOM    251  CD2 PHE A  21      74.435  28.593  -1.523  0.00  0.00      AP1   
ATOM    252  HD2 PHE A  21      74.626  27.538  -1.388  0.00  0.00      AP1   
ATOM    253  CE2 PHE A  21      73.117  28.975  -1.910  0.00  0.00      AP1   
ATOM    254  HE2 PHE A  21      72.507  28.118  -2.155  0.00  0.00      AP1   
ATOM    255  C   PHE A  21      79.177  29.398  -2.079  0.00  0.00      AP1   
ATOM    256  O   PHE A  21      79.748  30.471  -2.034  0.00  0.00      AP1   
ATOM    257  N   ASP A  22      79.799  28.215  -1.742  0.00  0.00      AP1   
ATOM    258  HN  ASP A  22      79.224  27.413  -1.883  0.00  0.00      AP1   
ATOM    259  CA  ASP A  22      81.202  28.177  -1.303  0.00  0.00      AP1   
ATOM    260  HA  ASP A  22      81.278  28.787  -0.415  0.00  0.00      AP1   
ATOM    261  CB  ASP A  22      81.416  26.622  -0.871  0.00  0.00      AP1   
ATOM    262  HB1 ASP A  22      82.263  26.690  -0.155  0.00  0.00      AP1   
ATOM    263  HB2 ASP A  22      80.519  26.383  -0.262  0.00  0.00      AP1   
ATOM    264  CG  ASP A  22      81.613  25.677  -2.006  0.00  0.00      AP1   
ATOM    265  OD1 ASP A  22      80.851  25.619  -3.016  0.00  0.00      AP1   
ATOM    266  OD2 ASP A  22      82.496  24.836  -1.855  0.00  0.00      AP1   
ATOM    267  C   ASP A  22      82.140  28.854  -2.293  0.00  0.00      AP1   
ATOM    268  O   ASP A  22      82.917  29.738  -1.922  0.00  0.00      AP1   
ATOM    269  N   LYS A  23      82.069  28.385  -3.605  0.00  0.00      AP1   
ATOM    270  HN  LYS A  23      81.439  27.662  -3.877  0.00  0.00      AP1   
ATOM    271  CA  LYS A  23      82.858  28.995  -4.667  0.00  0.00      AP1   
ATOM    272  HA  LYS A  23      83.867  28.865  -4.305  0.00  0.00      AP1   
ATOM    273  CB  LYS A  23      82.713  28.251  -6.087  0.00  0.00      AP1   
ATOM    274  HB1 LYS A  23      81.702  28.442  -6.507  0.00  0.00      AP1   
ATOM    275  HB2 LYS A  23      83.523  28.670  -6.721  0.00  0.00      AP1   
ATOM    276  CG  LYS A  23      82.830  26.677  -5.932  0.00  0.00      AP1   
ATOM    277  HG1 LYS A  23      81.971  26.335  -5.316  0.00  0.00      AP1   
ATOM    278  HG2 LYS A  23      82.646  26.380  -6.987  0.00  0.00      AP1   
ATOM    279  CD  LYS A  23      84.143  26.186  -5.299  0.00  0.00      AP1   
ATOM    280  HD1 LYS A  23      85.016  26.703  -5.752  0.00  0.00      AP1   
ATOM    281  HD2 LYS A  23      84.170  26.596  -4.267  0.00  0.00      AP1   
ATOM    282  CE  LYS A  23      84.250  24.754  -5.292  0.00  0.00      AP1   
ATOM    283  HE1 LYS A  23      84.203  24.250  -6.281  0.00  0.00      AP1   
ATOM    284  HE2 LYS A  23      85.178  24.426  -4.779  0.00  0.00      AP1   
ATOM    285  NZ  LYS A  23      83.213  24.170  -4.366  0.00  0.00      AP1   
ATOM    286  HZ1 LYS A  23      83.459  23.179  -4.170  0.00  0.00      AP1   
ATOM    287  HZ2 LYS A  23      83.114  24.566  -3.410  0.00  0.00      AP1   
ATOM    288  HZ3 LYS A  23      82.294  24.309  -4.832  0.00  0.00      AP1   
ATOM    289  C   LYS A  23      82.512  30.508  -4.869  0.00  0.00      AP1   
ATOM    290  O   LYS A  23      83.418  31.319  -5.066  0.00  0.00      AP1   
ATOM    291  N   LEU A  24      81.186  30.851  -4.820  0.00  0.00      AP1   
ATOM    292  HN  LEU A  24      80.461  30.167  -4.773  0.00  0.00      AP1   
ATOM    293  CA  LEU A  24      80.699  32.152  -5.172  0.00  0.00      AP1   
ATOM    294  HA  LEU A  24      81.040  32.373  -6.172  0.00  0.00      AP1   
ATOM    295  CB  LEU A  24      79.187  32.207  -5.122  0.00  0.00      AP1   
ATOM    296  HB1 LEU A  24      78.711  31.520  -5.854  0.00  0.00      AP1   
ATOM    297  HB2 LEU A  24      79.038  31.698  -4.146  0.00  0.00      AP1   
ATOM    298  CG  LEU A  24      78.524  33.607  -5.297  0.00  0.00      AP1   
ATOM    299  HG  LEU A  24      78.872  34.326  -4.525  0.00  0.00      AP1   
ATOM    300  CD1 LEU A  24      78.744  34.166  -6.667  0.00  0.00      AP1   
ATOM    301 HD11 LEU A  24      79.819  34.444  -6.696  0.00  0.00      AP1   
ATOM    302 HD12 LEU A  24      78.631  33.476  -7.530  0.00  0.00      AP1   
ATOM    303 HD13 LEU A  24      78.120  35.066  -6.855  0.00  0.00      AP1   
ATOM    304  CD2 LEU A  24      76.954  33.526  -5.130  0.00  0.00      AP1   
ATOM    305 HD21 LEU A  24      76.639  33.045  -4.180  0.00  0.00      AP1   
ATOM    306 HD22 LEU A  24      76.592  34.576  -5.104  0.00  0.00      AP1   
ATOM    307 HD23 LEU A  24      76.625  32.876  -5.969  0.00  0.00      AP1   
ATOM    308  C   LEU A  24      81.227  33.240  -4.212  0.00  0.00      AP1   
ATOM    309  O   LEU A  24      81.538  34.387  -4.649  0.00  0.00      AP1   
ATOM    310  N   PHE A  25      81.407  32.896  -2.949  0.00  0.00      AP1   
ATOM    311  HN  PHE A  25      81.112  32.025  -2.562  0.00  0.00      AP1   
ATOM    312  CA  PHE A  25      81.923  33.802  -1.953  0.00  0.00      AP1   
ATOM    313  HA  PHE A  25      81.898  34.817  -2.320  0.00  0.00      AP1   
ATOM    314  CB  PHE A  25      81.068  33.661  -0.658  0.00  0.00      AP1   
ATOM    315  HB1 PHE A  25      81.200  32.626  -0.276  0.00  0.00      AP1   
ATOM    316  HB2 PHE A  25      81.456  34.342   0.129  0.00  0.00      AP1   
ATOM    317  CG  PHE A  25      79.610  33.997  -0.784  0.00  0.00      AP1   
ATOM    318  CD1 PHE A  25      79.156  34.853  -1.827  0.00  0.00      AP1   
ATOM    319  HD1 PHE A  25      79.845  35.210  -2.578  0.00  0.00      AP1   
ATOM    320  CE1 PHE A  25      77.809  35.127  -1.936  0.00  0.00      AP1   
ATOM    321  HE1 PHE A  25      77.516  35.721  -2.789  0.00  0.00      AP1   
ATOM    322  CZ  PHE A  25      76.882  34.586  -1.066  0.00  0.00      AP1   
ATOM    323  HZ  PHE A  25      75.839  34.838  -1.194  0.00  0.00      AP1   
ATOM    324  CD2 PHE A  25      78.724  33.572   0.174  0.00  0.00      AP1   
ATOM    325  HD2 PHE A  25      79.135  32.958   0.962  0.00  0.00      AP1   
ATOM    326  CE2 PHE A  25      77.385  33.810  -0.024  0.00  0.00      AP1   
ATOM    327  HE2 PHE A  25      76.673  33.473   0.715  0.00  0.00      AP1   
ATOM    328  C   PHE A  25      83.442  33.605  -1.747  0.00  0.00      AP1   
ATOM    329  O   PHE A  25      84.011  34.279  -0.912  0.00  0.00      AP1   
ATOM    330  N   GLY A  26      84.072  32.678  -2.506  0.00  0.00      AP1   
ATOM    331  HN  GLY A  26      83.464  32.197  -3.133  0.00  0.00      AP1   
ATOM    332  CA  GLY A  26      85.480  32.255  -2.510  0.00  0.00      AP1   
ATOM    333  HA1 GLY A  26      86.014  33.049  -3.010  0.00  0.00      AP1   
ATOM    334  HA2 GLY A  26      85.342  31.383  -3.134  0.00  0.00      AP1   
ATOM    335  C   GLY A  26      86.073  31.828  -1.193  0.00  0.00      AP1   
ATOM    336  O   GLY A  26      87.260  32.092  -0.961  0.00  0.00      AP1   
ATOM    337  N   ARG A  27      85.274  31.207  -0.384  0.00  0.00      AP1   
ATOM    338  HN  ARG A  27      84.351  31.019  -0.713  0.00  0.00      AP1   
ATOM    339  CA  ARG A  27      85.645  30.659   0.979  0.00  0.00      AP1   
ATOM    340  HA  ARG A  27      86.722  30.683   1.058  0.00  0.00      AP1   
ATOM    341  CB  ARG A  27      85.097  31.509   2.137  0.00  0.00      AP1   
ATOM    342  HB1 ARG A  27      85.290  30.904   3.049  0.00  0.00      AP1   
ATOM    343  HB2 ARG A  27      85.586  32.503   2.213  0.00  0.00      AP1   
ATOM    344  CG  ARG A  27      83.567  31.722   2.115  0.00  0.00      AP1   
ATOM    345  HG1 ARG A  27      83.289  32.092   1.105  0.00  0.00      AP1   
ATOM    346  HG2 ARG A  27      83.050  30.740   2.166  0.00  0.00      AP1   
ATOM    347  CD  ARG A  27      82.973  32.726   3.140  0.00  0.00      AP1   
ATOM    348  HD1 ARG A  27      83.558  33.671   3.142  0.00  0.00      AP1   
ATOM    349  HD2 ARG A  27      81.952  33.025   2.821  0.00  0.00      AP1   
ATOM    350  NE  ARG A  27      83.010  31.981   4.435  0.00  0.00      AP1   
ATOM    351  HE  ARG A  27      83.716  31.294   4.610  0.00  0.00      AP1   
ATOM    352  CZ  ARG A  27      82.348  32.399   5.527  0.00  0.00      AP1   
ATOM    353  NH1 ARG A  27      81.439  33.355   5.551  0.00  0.00      AP1   
ATOM    354 HH11 ARG A  27      80.795  33.483   6.305  0.00  0.00      AP1   
ATOM    355 HH12 ARG A  27      81.115  33.728   4.682  0.00  0.00      AP1   
ATOM    356  NH2 ARG A  27      82.420  31.696   6.581  0.00  0.00      AP1   
ATOM    357 HH21 ARG A  27      82.160  32.049   7.480  0.00  0.00      AP1   
ATOM    358 HH22 ARG A  27      83.161  31.025   6.582  0.00  0.00      AP1   
ATOM    359  C   ARG A  27      85.271  29.194   1.039  0.00  0.00      AP1   
ATOM    360  O   ARG A  27      84.286  28.844   0.365  0.00  0.00      AP1   
ATOM    361  N   ASP A  28      85.883  28.366   1.928  0.00  0.00      AP1   
ATOM    362  HN  ASP A  28      86.509  28.732   2.612  0.00  0.00      AP1   
ATOM    363  CA  ASP A  28      85.796  26.920   1.983  0.00  0.00      AP1   
ATOM    364  HA  ASP A  28      85.299  26.580   1.087  0.00  0.00      AP1   
ATOM    365  CB  ASP A  28      87.213  26.213   1.857  0.00  0.00      AP1   
ATOM    366  HB1 ASP A  28      87.846  26.644   2.662  0.00  0.00      AP1   
ATOM    367  HB2 ASP A  28      87.181  25.140   2.143  0.00  0.00      AP1   
ATOM    368  CG  ASP A  28      87.856  26.420   0.467  0.00  0.00      AP1   
ATOM    369  OD1 ASP A  28      87.177  26.766  -0.525  0.00  0.00      AP1   
ATOM    370  OD2 ASP A  28      89.084  26.233   0.355  0.00  0.00      AP1   
ATOM    371  C   ASP A  28      85.069  26.387   3.169  0.00  0.00      AP1   
ATOM    372  O   ASP A  28      84.820  25.122   3.313  0.00  0.00      AP1   
ATOM    373  N   ASP A  29      84.589  27.344   4.033  0.00  0.00      AP1   
ATOM    374  HN  ASP A  29      84.871  28.274   3.808  0.00  0.00      AP1   
ATOM    375  CA  ASP A  29      83.979  26.956   5.316  0.00  0.00      AP1   
ATOM    376  HA  ASP A  29      84.142  25.923   5.586  0.00  0.00      AP1   
ATOM    377  CB  ASP A  29      84.602  27.790   6.481  0.00  0.00      AP1   
ATOM    378  HB1 ASP A  29      84.215  27.500   7.481  0.00  0.00      AP1   
ATOM    379  HB2 ASP A  29      85.654  27.430   6.502  0.00  0.00      AP1   
ATOM    380  CG  ASP A  29      84.645  29.265   6.291  0.00  0.00      AP1   
ATOM    381  OD1 ASP A  29      84.432  29.792   5.114  0.00  0.00      AP1   
ATOM    382  OD2 ASP A  29      84.869  30.053   7.294  0.00  0.00      AP1   
ATOM    383  C   ASP A  29      82.472  27.110   5.230  0.00  0.00      AP1   
ATOM    384  O   ASP A  29      81.730  27.159   6.196  0.00  0.00      AP1   
ATOM    385  N   ILE A  30      81.925  27.200   4.018  0.00  0.00      AP1   
ATOM    386  HN  ILE A  30      82.663  27.287   3.353  0.00  0.00      AP1   
ATOM    387  CA  ILE A  30      80.504  27.005   3.662  0.00  0.00      AP1   
ATOM    388  HA  ILE A  30      79.873  26.974   4.538  0.00  0.00      AP1   
ATOM    389  CB  ILE A  30      79.974  28.073   2.640  0.00  0.00      AP1   
ATOM    390  HB  ILE A  30      80.552  28.007   1.694  0.00  0.00      AP1   
ATOM    391  CG2 ILE A  30      78.464  27.858   2.345  0.00  0.00      AP1   
ATOM    392 HG21 ILE A  30      77.981  28.552   1.624  0.00  0.00      AP1   
ATOM    393 HG22 ILE A  30      78.224  26.855   1.931  0.00  0.00      AP1   
ATOM    394 HG23 ILE A  30      77.856  28.125   3.236  0.00  0.00      AP1   
ATOM    395  CG1 ILE A  30      80.288  29.523   3.169  0.00  0.00      AP1   
ATOM    396 HG11 ILE A  30      79.524  29.782   3.932  0.00  0.00      AP1   
ATOM    397 HG12 ILE A  30      81.319  29.603   3.574  0.00  0.00      AP1   
ATOM    398  CD  ILE A  30      80.156  30.580   2.048  0.00  0.00      AP1   
ATOM    399  HD1 ILE A  30      79.219  30.478   1.458  0.00  0.00      AP1   
ATOM    400  HD2 ILE A  30      80.146  31.603   2.479  0.00  0.00      AP1   
ATOM    401  HD3 ILE A  30      81.051  30.556   1.390  0.00  0.00      AP1   
ATOM    402  C   ILE A  30      80.364  25.645   3.014  0.00  0.00      AP1   
ATOM    403  O   ILE A  30      80.903  25.382   1.924  0.00  0.00      AP1   
ATOM    404  N   SER A  31      79.570  24.792   3.665  0.00  0.00      AP1   
ATOM    405  HN  SER A  31      79.132  25.016   4.532  0.00  0.00      AP1   
ATOM    406  CA  SER A  31      79.162  23.526   3.086  0.00  0.00      AP1   
ATOM    407  HA  SER A  31      79.042  23.621   2.017  0.00  0.00      AP1   
ATOM    408  CB  SER A  31      80.063  22.277   3.258  0.00  0.00      AP1   
ATOM    409  HB1 SER A  31      79.571  21.436   2.723  0.00  0.00      AP1   
ATOM    410  HB2 SER A  31      81.080  22.462   2.850  0.00  0.00      AP1   
ATOM    411  OG  SER A  31      80.220  21.905   4.587  0.00  0.00      AP1   
ATOM    412  HG1 SER A  31      80.630  22.607   5.097  0.00  0.00      AP1   
ATOM    413  C   SER A  31      77.676  23.165   3.361  0.00  0.00      AP1   
ATOM    414  O   SER A  31      77.211  23.703   4.333  0.00  0.00      AP1   
ATOM    415  N   HSD A  32      76.984  22.455   2.490  0.00  0.00      AP1   
ATOM    416  HN  HSD A  32      77.327  22.109   1.620  0.00  0.00      AP1   
ATOM    417  CA  HSD A  32      75.640  21.931   2.753  0.00  0.00      AP1   
ATOM    418  HA  HSD A  32      75.562  21.249   1.920  0.00  0.00      AP1   
ATOM    419  CB  HSD A  32      75.521  21.012   3.981  0.00  0.00      AP1   
ATOM    420  HB1 HSD A  32      75.660  21.625   4.897  0.00  0.00      AP1   
ATOM    421  HB2 HSD A  32      74.538  20.494   4.004  0.00  0.00      AP1   
ATOM    422  ND1 HSD A  32      77.703  19.835   4.604  0.00  0.00      AP1   
ATOM    423  HD1 HSD A  32      78.105  20.598   5.110  0.00  0.00      AP1   
ATOM    424  CG  HSD A  32      76.471  19.902   3.964  0.00  0.00      AP1   
ATOM    425  CE1 HSD A  32      78.197  18.608   4.415  0.00  0.00      AP1   
ATOM    426  HE1 HSD A  32      79.066  18.201   4.931  0.00  0.00      AP1   
ATOM    427  NE2 HSD A  32      77.412  17.880   3.686  0.00  0.00      AP1   
ATOM    428  CD2 HSD A  32      76.384  18.739   3.326  0.00  0.00      AP1   
ATOM    429  HD2 HSD A  32      75.602  18.504   2.614  0.00  0.00      AP1   
ATOM    430  C   HSD A  32      74.526  22.909   2.618  0.00  0.00      AP1   
ATOM    431  O   HSD A  32      73.387  22.634   3.050  0.00  0.00      AP1   
ATOM    432  N   MET A  33      74.802  24.065   1.953  0.00  0.00      AP1   
ATOM    433  HN  MET A  33      75.736  24.251   1.657  0.00  0.00      AP1   
ATOM    434  CA  MET A  33      73.861  25.017   1.636  0.00  0.00      AP1   
ATOM    435  HA  MET A  33      72.934  24.700   2.091  0.00  0.00      AP1   
ATOM    436  CB  MET A  33      74.317  26.371   2.141  0.00  0.00      AP1   
ATOM    437  HB1 MET A  33      75.171  26.678   1.500  0.00  0.00      AP1   
ATOM    438  HB2 MET A  33      73.477  27.094   2.066  0.00  0.00      AP1   
ATOM    439  CG  MET A  33      74.867  26.393   3.643  0.00  0.00      AP1   
ATOM    440  HG1 MET A  33      75.890  25.963   3.687  0.00  0.00      AP1   
ATOM    441  HG2 MET A  33      75.225  27.419   3.877  0.00  0.00      AP1   
ATOM    442  SD  MET A  33      73.701  25.812   4.915  0.00  0.00      AP1   
ATOM    443  CE  MET A  33      74.365  26.628   6.353  0.00  0.00      AP1   
ATOM    444  HE1 MET A  33      74.389  27.734   6.249  0.00  0.00      AP1   
ATOM    445  HE2 MET A  33      73.785  26.414   7.276  0.00  0.00      AP1   
ATOM    446  HE3 MET A  33      75.379  26.247   6.601  0.00  0.00      AP1   
ATOM    447  C   MET A  33      73.609  25.160   0.154  0.00  0.00      AP1   
ATOM    448  O   MET A  33      72.665  25.740  -0.318  0.00  0.00      AP1   
ATOM    449  N   ASN A  34      74.496  24.530  -0.608  0.00  0.00      AP1   
ATOM    450  HN  ASN A  34      75.132  23.889  -0.186  0.00  0.00      AP1   
ATOM    451  CA  ASN A  34      74.471  24.561  -1.998  0.00  0.00      AP1   
ATOM    452  HA  ASN A  34      74.349  25.597  -2.280  0.00  0.00      AP1   
ATOM    453  CB  ASN A  34      75.772  23.908  -2.574  0.00  0.00      AP1   
ATOM    454  HB1 ASN A  34      75.905  22.978  -1.981  0.00  0.00      AP1   
ATOM    455  HB2 ASN A  34      75.703  23.672  -3.657  0.00  0.00      AP1   
ATOM    456  CG  ASN A  34      76.939  24.909  -2.432  0.00  0.00      AP1   
ATOM    457  OD1 ASN A  34      76.797  25.982  -1.768  0.00  0.00      AP1   
ATOM    458  ND2 ASN A  34      78.105  24.636  -3.086  0.00  0.00      AP1   
ATOM    459 HD21 ASN A  34      78.977  25.106  -2.944  0.00  0.00      AP1   
ATOM    460 HD22 ASN A  34      78.107  23.719  -3.484  0.00  0.00      AP1   
ATOM    461  C   ASN A  34      73.370  23.880  -2.706  0.00  0.00      AP1   
ATOM    462  O   ASN A  34      72.870  24.384  -3.711  0.00  0.00      AP1   
ATOM    463  N   ASN A  35      72.915  22.695  -2.273  0.00  0.00      AP1   
ATOM    464  HN  ASN A  35      73.143  22.287  -1.393  0.00  0.00      AP1   
ATOM    465  CA  ASN A  35      71.940  21.906  -2.926  0.00  0.00      AP1   
ATOM    466  HA  ASN A  35      71.991  22.152  -3.976  0.00  0.00      AP1   
ATOM    467  CB  ASN A  35      72.233  20.433  -2.648  0.00  0.00      AP1   
ATOM    468  HB1 ASN A  35      73.297  20.123  -2.737  0.00  0.00      AP1   
ATOM    469  HB2 ASN A  35      72.093  20.322  -1.552  0.00  0.00      AP1   
ATOM    470  CG  ASN A  35      71.358  19.475  -3.390  0.00  0.00      AP1   
ATOM    471  OD1 ASN A  35      70.589  18.633  -2.952  0.00  0.00      AP1   
ATOM    472  ND2 ASN A  35      71.301  19.754  -4.750  0.00  0.00      AP1   
ATOM    473 HD21 ASN A  35      70.846  19.015  -5.245  0.00  0.00      AP1   
ATOM    474 HD22 ASN A  35      72.010  20.300  -5.197  0.00  0.00      AP1   
ATOM    475  C   ASN A  35      70.546  22.385  -2.530  0.00  0.00      AP1   
ATOM    476  O   ASN A  35      70.333  22.541  -1.330  0.00  0.00      AP1   
ATOM    477  N   PHE A  36      69.583  22.377  -3.460  0.00  0.00      AP1   
ATOM    478  HN  PHE A  36      69.864  22.275  -4.411  0.00  0.00      AP1   
ATOM    479  CA  PHE A  36      68.185  22.252  -3.256  0.00  0.00      AP1   
ATOM    480  HA  PHE A  36      68.045  22.199  -2.187  0.00  0.00      AP1   
ATOM    481  CB  PHE A  36      67.334  23.353  -3.924  0.00  0.00      AP1   
ATOM    482  HB1 PHE A  36      67.652  23.550  -4.970  0.00  0.00      AP1   
ATOM    483  HB2 PHE A  36      66.263  23.067  -4.007  0.00  0.00      AP1   
ATOM    484  CG  PHE A  36      67.304  24.695  -3.209  0.00  0.00      AP1   
ATOM    485  CD1 PHE A  36      66.524  24.808  -2.108  0.00  0.00      AP1   
ATOM    486  HD1 PHE A  36      65.940  23.999  -1.694  0.00  0.00      AP1   
ATOM    487  CE1 PHE A  36      66.503  26.016  -1.358  0.00  0.00      AP1   
ATOM    488  HE1 PHE A  36      65.836  26.089  -0.512  0.00  0.00      AP1   
ATOM    489  CZ  PHE A  36      67.347  27.097  -1.787  0.00  0.00      AP1   
ATOM    490  HZ  PHE A  36      67.390  27.963  -1.144  0.00  0.00      AP1   
ATOM    491  CD2 PHE A  36      68.071  25.702  -3.688  0.00  0.00      AP1   
ATOM    492  HD2 PHE A  36      68.688  25.510  -4.553  0.00  0.00      AP1   
ATOM    493  CE2 PHE A  36      68.224  26.880  -2.896  0.00  0.00      AP1   
ATOM    494  HE2 PHE A  36      68.899  27.651  -3.235  0.00  0.00      AP1   
ATOM    495  C   PHE A  36      67.649  21.037  -3.811  0.00  0.00      AP1   
ATOM    496  O   PHE A  36      67.879  20.717  -4.981  0.00  0.00      AP1   
ATOM    497  N   SER A  37      66.846  20.319  -3.024  0.00  0.00      AP1   
ATOM    498  HN  SER A  37      66.558  20.592  -2.110  0.00  0.00      AP1   
ATOM    499  CA  SER A  37      66.134  19.223  -3.567  0.00  0.00      AP1   
ATOM    500  HA  SER A  37      66.078  19.351  -4.638  0.00  0.00      AP1   
ATOM    501  CB  SER A  37      66.865  17.884  -3.274  0.00  0.00      AP1   
ATOM    502  HB1 SER A  37      67.936  17.969  -3.560  0.00  0.00      AP1   
ATOM    503  HB2 SER A  37      66.817  17.765  -2.171  0.00  0.00      AP1   
ATOM    504  OG  SER A  37      66.207  16.816  -3.988  0.00  0.00      AP1   
ATOM    505  HG1 SER A  37      66.533  16.943  -4.882  0.00  0.00      AP1   
ATOM    506  C   SER A  37      64.737  19.158  -2.997  0.00  0.00      AP1   
ATOM    507  O   SER A  37      64.506  19.360  -1.785  0.00  0.00      AP1   
ATOM    508  N   ILE A  38      63.732  19.001  -3.936  0.00  0.00      AP1   
ATOM    509  HN  ILE A  38      63.864  18.845  -4.911  0.00  0.00      AP1   
ATOM    510  CA  ILE A  38      62.327  19.175  -3.566  0.00  0.00      AP1   
ATOM    511  HA  ILE A  38      62.329  19.920  -2.784  0.00  0.00      AP1   
ATOM    512  CB  ILE A  38      61.302  19.610  -4.610  0.00  0.00      AP1   
ATOM    513  HB  ILE A  38      60.314  19.797  -4.136  0.00  0.00      AP1   
ATOM    514  CG2 ILE A  38      61.834  20.990  -5.070  0.00  0.00      AP1   
ATOM    515 HG21 ILE A  38      62.810  20.956  -5.601  0.00  0.00      AP1   
ATOM    516 HG22 ILE A  38      61.050  21.520  -5.652  0.00  0.00      AP1   
ATOM    517 HG23 ILE A  38      62.040  21.500  -4.105  0.00  0.00      AP1   
ATOM    518  CG1 ILE A  38      61.015  18.610  -5.728  0.00  0.00      AP1   
ATOM    519 HG11 ILE A  38      61.990  18.372  -6.206  0.00  0.00      AP1   
ATOM    520 HG12 ILE A  38      60.676  17.634  -5.321  0.00  0.00      AP1   
ATOM    521  CD  ILE A  38      60.050  19.160  -6.799  0.00  0.00      AP1   
ATOM    522  HD1 ILE A  38      59.816  18.486  -7.651  0.00  0.00      AP1   
ATOM    523  HD2 ILE A  38      59.144  19.477  -6.239  0.00  0.00      AP1   
ATOM    524  HD3 ILE A  38      60.630  19.955  -7.316  0.00  0.00      AP1   
ATOM    525  C   ILE A  38      61.800  17.961  -2.888  0.00  0.00      AP1   
ATOM    526  O   ILE A  38      61.884  16.871  -3.396  0.00  0.00      AP1   
ATOM    527  N   ASN A  39      61.298  18.128  -1.680  0.00  0.00      AP1   
ATOM    528  HN  ASN A  39      61.310  18.996  -1.189  0.00  0.00      AP1   
ATOM    529  CA  ASN A  39      60.824  17.020  -0.846  0.00  0.00      AP1   
ATOM    530  HA  ASN A  39      61.312  16.093  -1.108  0.00  0.00      AP1   
ATOM    531  CB  ASN A  39      61.012  17.365   0.625  0.00  0.00      AP1   
ATOM    532  HB1 ASN A  39      60.713  18.395   0.916  0.00  0.00      AP1   
ATOM    533  HB2 ASN A  39      60.575  16.609   1.312  0.00  0.00      AP1   
ATOM    534  CG  ASN A  39      62.642  17.303   0.862  0.00  0.00      AP1   
ATOM    535  OD1 ASN A  39      63.286  16.591   0.160  0.00  0.00      AP1   
ATOM    536  ND2 ASN A  39      63.035  17.892   2.017  0.00  0.00      AP1   
ATOM    537 HD21 ASN A  39      64.009  17.926   2.242  0.00  0.00      AP1   
ATOM    538 HD22 ASN A  39      62.378  18.402   2.572  0.00  0.00      AP1   
ATOM    539  C   ASN A  39      59.331  16.826  -1.088  0.00  0.00      AP1   
ATOM    540  O   ASN A  39      58.761  15.780  -0.750  0.00  0.00      AP1   
ATOM    541  N   LYS A  40      58.709  17.821  -1.684  0.00  0.00      AP1   
ATOM    542  HN  LYS A  40      59.190  18.677  -1.855  0.00  0.00      AP1   
ATOM    543  CA  LYS A  40      57.353  17.636  -2.132  0.00  0.00      AP1   
ATOM    544  HA  LYS A  40      56.836  16.803  -1.678  0.00  0.00      AP1   
ATOM    545  CB  LYS A  40      56.462  18.928  -1.919  0.00  0.00      AP1   
ATOM    546  HB1 LYS A  40      56.805  19.714  -2.626  0.00  0.00      AP1   
ATOM    547  HB2 LYS A  40      55.392  18.750  -2.157  0.00  0.00      AP1   
ATOM    548  CG  LYS A  40      56.462  19.354  -0.452  0.00  0.00      AP1   
ATOM    549  HG1 LYS A  40      57.459  19.703  -0.107  0.00  0.00      AP1   
ATOM    550  HG2 LYS A  40      55.827  20.248  -0.275  0.00  0.00      AP1   
ATOM    551  CD  LYS A  40      56.005  18.247   0.507  0.00  0.00      AP1   
ATOM    552  HD1 LYS A  40      54.989  17.863   0.273  0.00  0.00      AP1   
ATOM    553  HD2 LYS A  40      56.752  17.431   0.405  0.00  0.00      AP1   
ATOM    554  CE  LYS A  40      56.036  18.623   2.017  0.00  0.00      AP1   
ATOM    555  HE1 LYS A  40      56.998  19.160   2.155  0.00  0.00      AP1   
ATOM    556  HE2 LYS A  40      55.220  19.321   2.303  0.00  0.00      AP1   
ATOM    557  NZ  LYS A  40      56.009  17.453   2.884  0.00  0.00      AP1   
ATOM    558  HZ1 LYS A  40      56.866  16.886   2.726  0.00  0.00      AP1   
ATOM    559  HZ2 LYS A  40      56.126  17.638   3.901  0.00  0.00      AP1   
ATOM    560  HZ3 LYS A  40      55.213  16.815   2.680  0.00  0.00      AP1   
ATOM    561  C   LYS A  40      57.475  17.519  -3.635  0.00  0.00      AP1   
ATOM    562  O   LYS A  40      57.906  18.436  -4.353  0.00  0.00      AP1   
ATOM    563  N   ARG A  41      57.187  16.342  -4.203  0.00  0.00      AP1   
ATOM    564  HN  ARG A  41      56.785  15.558  -3.737  0.00  0.00      AP1   
ATOM    565  CA  ARG A  41      57.487  16.037  -5.614  0.00  0.00      AP1   
ATOM    566  HA  ARG A  41      58.421  16.516  -5.867  0.00  0.00      AP1   
ATOM    567  CB  ARG A  41      57.512  14.479  -5.876  0.00  0.00      AP1   
ATOM    568  HB1 ARG A  41      56.506  14.193  -5.502  0.00  0.00      AP1   
ATOM    569  HB2 ARG A  41      57.397  14.233  -6.954  0.00  0.00      AP1   
ATOM    570  CG  ARG A  41      58.540  13.661  -5.135  0.00  0.00      AP1   
ATOM    571  HG1 ARG A  41      58.123  13.487  -4.120  0.00  0.00      AP1   
ATOM    572  HG2 ARG A  41      58.562  12.677  -5.651  0.00  0.00      AP1   
ATOM    573  CD  ARG A  41      59.951  14.240  -4.816  0.00  0.00      AP1   
ATOM    574  HD1 ARG A  41      59.848  15.327  -4.614  0.00  0.00      AP1   
ATOM    575  HD2 ARG A  41      60.577  13.807  -4.006  0.00  0.00      AP1   
ATOM    576  NE  ARG A  41      60.759  14.001  -6.011  0.00  0.00      AP1   
ATOM    577  HE  ARG A  41      60.306  13.604  -6.809  0.00  0.00      AP1   
ATOM    578  CZ  ARG A  41      62.072  14.298  -6.208  0.00  0.00      AP1   
ATOM    579  NH1 ARG A  41      62.847  14.963  -5.344  0.00  0.00      AP1   
ATOM    580 HH11 ARG A  41      63.782  14.921  -5.696  0.00  0.00      AP1   
ATOM    581 HH12 ARG A  41      62.414  15.524  -4.639  0.00  0.00      AP1   
ATOM    582  NH2 ARG A  41      62.579  14.170  -7.422  0.00  0.00      AP1   
ATOM    583 HH21 ARG A  41      63.544  14.378  -7.579  0.00  0.00      AP1   
ATOM    584 HH22 ARG A  41      62.015  13.766  -8.142  0.00  0.00      AP1   
ATOM    585  C   ARG A  41      56.395  16.677  -6.446  0.00  0.00      AP1   
ATOM    586  O   ARG A  41      56.029  16.116  -7.532  0.00  0.00      AP1   
ATOM    587  N   SER A  42      55.685  17.706  -5.977  0.00  0.00      AP1   
ATOM    588  HN  SER A  42      56.006  17.999  -5.079  0.00  0.00      AP1   
ATOM    589  CA  SER A  42      54.578  18.377  -6.637  0.00  0.00      AP1   
ATOM    590  HA  SER A  42      53.891  17.627  -7.001  0.00  0.00      AP1   
ATOM    591  CB  SER A  42      53.811  19.329  -5.622  0.00  0.00      AP1   
ATOM    592  HB1 SER A  42      53.074  19.985  -6.132  0.00  0.00      AP1   
ATOM    593  HB2 SER A  42      53.258  18.690  -4.900  0.00  0.00      AP1   
ATOM    594  OG  SER A  42      54.824  20.029  -4.883  0.00  0.00      AP1   
ATOM    595  HG1 SER A  42      54.291  20.558  -4.285  0.00  0.00      AP1   
ATOM    596  C   SER A  42      54.984  19.226  -7.882  0.00  0.00      AP1   
ATOM    597  O   SER A  42      54.409  19.150  -8.997  0.00  0.00      AP1   
ATOM    598  N   TYR A  43      56.141  19.983  -7.682  0.00  0.00      AP1   
ATOM    599  HN  TYR A  43      56.695  19.936  -6.855  0.00  0.00      AP1   
ATOM    600  CA  TYR A  43      56.679  20.866  -8.702  0.00  0.00      AP1   
ATOM    601  HA  TYR A  43      55.927  21.012  -9.463  0.00  0.00      AP1   
ATOM    602  CB  TYR A  43      57.209  22.238  -8.185  0.00  0.00      AP1   
ATOM    603  HB1 TYR A  43      57.932  22.020  -7.371  0.00  0.00      AP1   
ATOM    604  HB2 TYR A  43      57.691  22.843  -8.983  0.00  0.00      AP1   
ATOM    605  CG  TYR A  43      56.019  23.029  -7.646  0.00  0.00      AP1   
ATOM    606  CD1 TYR A  43      55.296  23.970  -8.500  0.00  0.00      AP1   
ATOM    607  HD1 TYR A  43      55.549  24.086  -9.543  0.00  0.00      AP1   
ATOM    608  CE1 TYR A  43      54.101  24.592  -8.090  0.00  0.00      AP1   
ATOM    609  HE1 TYR A  43      53.631  25.204  -8.846  0.00  0.00      AP1   
ATOM    610  CZ  TYR A  43      53.706  24.391  -6.800  0.00  0.00      AP1   
ATOM    611  OH  TYR A  43      52.435  24.809  -6.327  0.00  0.00      AP1   
ATOM    612  HH  TYR A  43      52.040  25.281  -7.063  0.00  0.00      AP1   
ATOM    613  CD2 TYR A  43      55.592  22.879  -6.329  0.00  0.00      AP1   
ATOM    614  HD2 TYR A  43      56.160  22.317  -5.603  0.00  0.00      AP1   
ATOM    615  CE2 TYR A  43      54.466  23.612  -5.904  0.00  0.00      AP1   
ATOM    616  HE2 TYR A  43      54.036  23.395  -4.937  0.00  0.00      AP1   
ATOM    617  C   TYR A  43      57.762  20.308  -9.617  0.00  0.00      AP1   
ATOM    618  O   TYR A  43      58.366  21.034 -10.426  0.00  0.00      AP1   
ATOM    619  N   TYR A  44      57.909  18.996  -9.627  0.00  0.00      AP1   
ATOM    620  HN  TYR A  44      57.281  18.446  -9.081  0.00  0.00      AP1   
ATOM    621  CA  TYR A  44      58.969  18.271 -10.300  0.00  0.00      AP1   
ATOM    622  HA  TYR A  44      59.903  18.415  -9.778  0.00  0.00      AP1   
ATOM    623  CB  TYR A  44      58.603  16.810 -10.198  0.00  0.00      AP1   
ATOM    624  HB1 TYR A  44      58.569  16.570  -9.114  0.00  0.00      AP1   
ATOM    625  HB2 TYR A  44      57.573  16.668 -10.591  0.00  0.00      AP1   
ATOM    626  CG  TYR A  44      59.580  15.849 -10.756  0.00  0.00      AP1   
ATOM    627  CD1 TYR A  44      60.933  15.818 -10.329  0.00  0.00      AP1   
ATOM    628  HD1 TYR A  44      61.221  16.594  -9.636  0.00  0.00      AP1   
ATOM    629  CE1 TYR A  44      61.834  14.839 -10.794  0.00  0.00      AP1   
ATOM    630  HE1 TYR A  44      62.846  14.688 -10.450  0.00  0.00      AP1   
ATOM    631  CZ  TYR A  44      61.319  13.855 -11.682  0.00  0.00      AP1   
ATOM    632  OH  TYR A  44      62.199  12.891 -12.125  0.00  0.00      AP1   
ATOM    633  HH  TYR A  44      61.740  12.406 -12.815  0.00  0.00      AP1   
ATOM    634  CD2 TYR A  44      59.195  14.895 -11.702  0.00  0.00      AP1   
ATOM    635  HD2 TYR A  44      58.165  14.864 -12.024  0.00  0.00      AP1   
ATOM    636  CE2 TYR A  44      60.062  13.887 -12.125  0.00  0.00      AP1   
ATOM    637  HE2 TYR A  44      59.698  12.999 -12.619  0.00  0.00      AP1   
ATOM    638  C   TYR A  44      59.239  18.635 -11.782  0.00  0.00      AP1   
ATOM    639  O   TYR A  44      60.468  18.733 -12.148  0.00  0.00      AP1   
ATOM    640  N   ASN A  45      58.208  18.783 -12.621  0.00  0.00      AP1   
ATOM    641  HN  ASN A  45      57.282  18.679 -12.267  0.00  0.00      AP1   
ATOM    642  CA  ASN A  45      58.262  19.045 -14.047  0.00  0.00      AP1   
ATOM    643  HA  ASN A  45      59.108  18.435 -14.328  0.00  0.00      AP1   
ATOM    644  CB  ASN A  45      57.000  18.567 -14.882  0.00  0.00      AP1   
ATOM    645  HB1 ASN A  45      57.269  18.350 -15.938  0.00  0.00      AP1   
ATOM    646  HB2 ASN A  45      56.706  17.620 -14.381  0.00  0.00      AP1   
ATOM    647  CG  ASN A  45      55.743  19.411 -14.992  0.00  0.00      AP1   
ATOM    648  OD1 ASN A  45      55.690  20.556 -14.585  0.00  0.00      AP1   
ATOM    649  ND2 ASN A  45      54.738  18.735 -15.618  0.00  0.00      AP1   
ATOM    650 HD21 ASN A  45      53.939  19.196 -16.002  0.00  0.00      AP1   
ATOM    651 HD22 ASN A  45      54.989  17.779 -15.774  0.00  0.00      AP1   
ATOM    652  C   ASN A  45      58.666  20.475 -14.447  0.00  0.00      AP1   
ATOM    653  O   ASN A  45      59.050  20.736 -15.586  0.00  0.00      AP1   
ATOM    654  N   CYS A  46      58.687  21.425 -13.476  0.00  0.00      AP1   
ATOM    655  HN  CYS A  46      58.682  21.032 -12.560  0.00  0.00      AP1   
ATOM    656  CA  CYS A  46      59.008  22.795 -13.737  0.00  0.00      AP1   
ATOM    657  HA  CYS A  46      59.061  22.950 -14.805  0.00  0.00      AP1   
ATOM    658  CB  CYS A  46      57.837  23.644 -13.318  0.00  0.00      AP1   
ATOM    659  HB1 CYS A  46      56.960  23.110 -13.743  0.00  0.00      AP1   
ATOM    660  HB2 CYS A  46      57.773  23.567 -12.212  0.00  0.00      AP1   
ATOM    661  SG  CYS A  46      57.731  25.404 -13.844  0.00  0.00      AP1   
ATOM    662  HG1 CYS A  46      58.507  25.946 -12.917  0.00  0.00      AP1   
ATOM    663  C   CYS A  46      60.425  23.113 -13.338  0.00  0.00      AP1   
ATOM    664  O   CYS A  46      60.887  24.227 -13.576  0.00  0.00      AP1   
ATOM    665  N   LEU A  47      61.247  22.198 -12.791  0.00  0.00      AP1   
ATOM    666  HN  LEU A  47      60.998  21.233 -12.754  0.00  0.00      AP1   
ATOM    667  CA  LEU A  47      62.486  22.556 -12.104  0.00  0.00      AP1   
ATOM    668  HA  LEU A  47      62.293  23.231 -11.283  0.00  0.00      AP1   
ATOM    669  CB  LEU A  47      63.062  21.414 -11.319  0.00  0.00      AP1   
ATOM    670  HB1 LEU A  47      63.218  20.592 -12.050  0.00  0.00      AP1   
ATOM    671  HB2 LEU A  47      64.087  21.666 -10.970  0.00  0.00      AP1   
ATOM    672  CG  LEU A  47      62.306  20.949 -10.052  0.00  0.00      AP1   
ATOM    673  HG  LEU A  47      61.208  21.112 -10.116  0.00  0.00      AP1   
ATOM    674  CD1 LEU A  47      62.717  19.437  -9.910  0.00  0.00      AP1   
ATOM    675 HD11 LEU A  47      62.377  19.082  -8.913  0.00  0.00      AP1   
ATOM    676 HD12 LEU A  47      62.247  18.802 -10.691  0.00  0.00      AP1   
ATOM    677 HD13 LEU A  47      63.807  19.370 -10.115  0.00  0.00      AP1   
ATOM    678  CD2 LEU A  47      62.727  21.724  -8.794  0.00  0.00      AP1   
ATOM    679 HD21 LEU A  47      63.821  21.648  -8.617  0.00  0.00      AP1   
ATOM    680 HD22 LEU A  47      62.510  22.813  -8.772  0.00  0.00      AP1   
ATOM    681 HD23 LEU A  47      62.221  21.279  -7.910  0.00  0.00      AP1   
ATOM    682  C   LEU A  47      63.589  23.189 -13.042  0.00  0.00      AP1   
ATOM    683  O   LEU A  47      64.209  24.192 -12.654  0.00  0.00      AP1   
ATOM    684  N   ASP A  48      63.850  22.618 -14.202  0.00  0.00      AP1   
ATOM    685  HN  ASP A  48      63.289  21.827 -14.434  0.00  0.00      AP1   
ATOM    686  CA  ASP A  48      64.743  23.137 -15.242  0.00  0.00      AP1   
ATOM    687  HA  ASP A  48      65.691  23.244 -14.736  0.00  0.00      AP1   
ATOM    688  CB  ASP A  48      64.900  21.930 -16.290  0.00  0.00      AP1   
ATOM    689  HB1 ASP A  48      65.768  22.242 -16.909  0.00  0.00      AP1   
ATOM    690  HB2 ASP A  48      65.373  21.108 -15.712  0.00  0.00      AP1   
ATOM    691  CG  ASP A  48      63.697  21.614 -17.116  0.00  0.00      AP1   
ATOM    692  OD1 ASP A  48      62.507  21.923 -16.849  0.00  0.00      AP1   
ATOM    693  OD2 ASP A  48      63.912  20.936 -18.164  0.00  0.00      AP1   
ATOM    694  C   ASP A  48      64.335  24.542 -15.782  0.00  0.00      AP1   
ATOM    695  O   ASP A  48      65.188  25.431 -15.850  0.00  0.00      AP1   
ATOM    696  N   GLN A  49      63.026  24.924 -15.957  0.00  0.00      AP1   
ATOM    697  HN  GLN A  49      62.400  24.149 -15.907  0.00  0.00      AP1   
ATOM    698  CA  GLN A  49      62.456  26.212 -16.379  0.00  0.00      AP1   
ATOM    699  HA  GLN A  49      62.923  26.555 -17.290  0.00  0.00      AP1   
ATOM    700  CB  GLN A  49      60.941  26.043 -16.679  0.00  0.00      AP1   
ATOM    701  HB1 GLN A  49      60.340  25.716 -15.803  0.00  0.00      AP1   
ATOM    702  HB2 GLN A  49      60.583  27.001 -17.112  0.00  0.00      AP1   
ATOM    703  CG  GLN A  49      60.589  24.912 -17.718  0.00  0.00      AP1   
ATOM    704  HG1 GLN A  49      60.873  23.970 -17.202  0.00  0.00      AP1   
ATOM    705  HG2 GLN A  49      59.493  24.818 -17.871  0.00  0.00      AP1   
ATOM    706  CD  GLN A  49      61.336  25.027 -19.065  0.00  0.00      AP1   
ATOM    707  OE1 GLN A  49      60.922  25.775 -19.915  0.00  0.00      AP1   
ATOM    708  NE2 GLN A  49      62.420  24.257 -19.236  0.00  0.00      AP1   
ATOM    709 HE21 GLN A  49      62.668  24.093 -20.190  0.00  0.00      AP1   
ATOM    710 HE22 GLN A  49      62.771  23.635 -18.535  0.00  0.00      AP1   
ATOM    711  C   GLN A  49      62.690  27.299 -15.303  0.00  0.00      AP1   
ATOM    712  O   GLN A  49      63.130  28.386 -15.603  0.00  0.00      AP1   
ATOM    713  N   ILE A  50      62.531  27.006 -14.002  0.00  0.00      AP1   
ATOM    714  HN  ILE A  50      62.248  26.061 -13.856  0.00  0.00      AP1   
ATOM    715  CA  ILE A  50      62.943  27.664 -12.839  0.00  0.00      AP1   
ATOM    716  HA  ILE A  50      62.600  28.688 -12.798  0.00  0.00      AP1   
ATOM    717  CB  ILE A  50      62.441  26.833 -11.566  0.00  0.00      AP1   
ATOM    718  HB  ILE A  50      62.807  25.785 -11.602  0.00  0.00      AP1   
ATOM    719  CG2 ILE A  50      63.092  27.287 -10.238  0.00  0.00      AP1   
ATOM    720 HG21 ILE A  50      64.197  27.272 -10.356  0.00  0.00      AP1   
ATOM    721 HG22 ILE A  50      62.800  28.330  -9.991  0.00  0.00      AP1   
ATOM    722 HG23 ILE A  50      62.787  26.586  -9.432  0.00  0.00      AP1   
ATOM    723  CG1 ILE A  50      60.899  26.814 -11.498  0.00  0.00      AP1   
ATOM    724 HG11 ILE A  50      60.465  27.803 -11.239  0.00  0.00      AP1   
ATOM    725 HG12 ILE A  50      60.570  26.525 -12.520  0.00  0.00      AP1   
ATOM    726  CD  ILE A  50      60.500  25.787 -10.512  0.00  0.00      AP1   
ATOM    727  HD1 ILE A  50      60.602  26.022  -9.431  0.00  0.00      AP1   
ATOM    728  HD2 ILE A  50      59.425  25.599 -10.721  0.00  0.00      AP1   
ATOM    729  HD3 ILE A  50      61.043  24.848 -10.751  0.00  0.00      AP1   
ATOM    730  C   ILE A  50      64.436  27.856 -12.648  0.00  0.00      AP1   
ATOM    731  O   ILE A  50      64.849  28.935 -12.301  0.00  0.00      AP1   
ATOM    732  N   SER A  51      65.265  26.860 -12.859  0.00  0.00      AP1   
ATOM    733  HN  SER A  51      64.887  25.968 -13.094  0.00  0.00      AP1   
ATOM    734  CA  SER A  51      66.746  26.932 -12.697  0.00  0.00      AP1   
ATOM    735  HA  SER A  51      66.943  27.367 -11.728  0.00  0.00      AP1   
ATOM    736  CB  SER A  51      67.445  25.486 -12.842  0.00  0.00      AP1   
ATOM    737  HB1 SER A  51      66.902  24.827 -12.131  0.00  0.00      AP1   
ATOM    738  HB2 SER A  51      67.312  25.096 -13.874  0.00  0.00      AP1   
ATOM    739  OG  SER A  51      68.844  25.568 -12.486  0.00  0.00      AP1   
ATOM    740  HG1 SER A  51      69.259  26.042 -13.210  0.00  0.00      AP1   
ATOM    741  C   SER A  51      67.420  27.892 -13.629  0.00  0.00      AP1   
ATOM    742  O   SER A  51      68.339  28.603 -13.229  0.00  0.00      AP1   
ATOM    743  N   ASP A  52      67.008  27.984 -14.883  0.00  0.00      AP1   
ATOM    744  HN  ASP A  52      66.283  27.398 -15.236  0.00  0.00      AP1   
ATOM    745  CA  ASP A  52      67.459  29.000 -15.858  0.00  0.00      AP1   
ATOM    746  HA  ASP A  52      68.536  28.927 -15.861  0.00  0.00      AP1   
ATOM    747  CB  ASP A  52      66.963  28.566 -17.207  0.00  0.00      AP1   
ATOM    748  HB1 ASP A  52      65.890  28.279 -17.168  0.00  0.00      AP1   
ATOM    749  HB2 ASP A  52      66.979  29.416 -17.923  0.00  0.00      AP1   
ATOM    750  CG  ASP A  52      67.647  27.412 -17.832  0.00  0.00      AP1   
ATOM    751  OD1 ASP A  52      67.293  26.887 -18.937  0.00  0.00      AP1   
ATOM    752  OD2 ASP A  52      68.755  27.069 -17.288  0.00  0.00      AP1   
ATOM    753  C   ASP A  52      67.087  30.409 -15.450  0.00  0.00      AP1   
ATOM    754  O   ASP A  52      67.917  31.336 -15.547  0.00  0.00      AP1   
ATOM    755  N   ASP A  53      65.824  30.612 -15.059  0.00  0.00      AP1   
ATOM    756  HN  ASP A  53      65.184  29.852 -15.139  0.00  0.00      AP1   
ATOM    757  CA  ASP A  53      65.358  31.833 -14.434  0.00  0.00      AP1   
ATOM    758  HA  ASP A  53      65.459  32.683 -15.092  0.00  0.00      AP1   
ATOM    759  CB  ASP A  53      63.796  31.849 -14.345  0.00  0.00      AP1   
ATOM    760  HB1 ASP A  53      63.411  30.944 -13.827  0.00  0.00      AP1   
ATOM    761  HB2 ASP A  53      63.437  32.690 -13.714  0.00  0.00      AP1   
ATOM    762  CG  ASP A  53      63.149  31.861 -15.702  0.00  0.00      AP1   
ATOM    763  OD1 ASP A  53      63.724  32.121 -16.768  0.00  0.00      AP1   
ATOM    764  OD2 ASP A  53      61.931  31.562 -15.767  0.00  0.00      AP1   
ATOM    765  C   ASP A  53      66.019  32.182 -13.130  0.00  0.00      AP1   
ATOM    766  O   ASP A  53      66.502  33.329 -12.955  0.00  0.00      AP1   
ATOM    767  N   LEU A  54      66.239  31.202 -12.305  0.00  0.00      AP1   
ATOM    768  HN  LEU A  54      65.848  30.301 -12.475  0.00  0.00      AP1   
ATOM    769  CA  LEU A  54      67.045  31.362 -11.101  0.00  0.00      AP1   
ATOM    770  HA  LEU A  54      66.541  32.164 -10.581  0.00  0.00      AP1   
ATOM    771  CB  LEU A  54      66.911  30.082 -10.224  0.00  0.00      AP1   
ATOM    772  HB1 LEU A  54      65.844  29.774 -10.251  0.00  0.00      AP1   
ATOM    773  HB2 LEU A  54      67.586  29.337 -10.696  0.00  0.00      AP1   
ATOM    774  CG  LEU A  54      67.465  30.133  -8.804  0.00  0.00      AP1   
ATOM    775  HG  LEU A  54      68.575  30.095  -8.783  0.00  0.00      AP1   
ATOM    776  CD1 LEU A  54      67.203  31.410  -7.923  0.00  0.00      AP1   
ATOM    777 HD11 LEU A  54      67.893  31.440  -7.053  0.00  0.00      AP1   
ATOM    778 HD12 LEU A  54      67.292  32.340  -8.524  0.00  0.00      AP1   
ATOM    779 HD13 LEU A  54      66.143  31.374  -7.590  0.00  0.00      AP1   
ATOM    780  CD2 LEU A  54      66.880  29.023  -7.985  0.00  0.00      AP1   
ATOM    781 HD21 LEU A  54      67.063  28.984  -6.889  0.00  0.00      AP1   
ATOM    782 HD22 LEU A  54      65.773  29.075  -8.059  0.00  0.00      AP1   
ATOM    783 HD23 LEU A  54      67.335  28.102  -8.407  0.00  0.00      AP1   
ATOM    784  C   LEU A  54      68.501  31.796 -11.418  0.00  0.00      AP1   
ATOM    785  O   LEU A  54      69.052  32.621 -10.640  0.00  0.00      AP1   
ATOM    786  N   ASN A  55      69.184  31.274 -12.525  0.00  0.00      AP1   
ATOM    787  HN  ASN A  55      68.776  30.466 -12.943  0.00  0.00      AP1   
ATOM    788  CA  ASN A  55      70.575  31.667 -12.962  0.00  0.00      AP1   
ATOM    789  HA  ASN A  55      71.274  31.671 -12.138  0.00  0.00      AP1   
ATOM    790  CB  ASN A  55      70.923  30.686 -14.067  0.00  0.00      AP1   
ATOM    791  HB1 ASN A  55      70.901  29.625 -13.736  0.00  0.00      AP1   
ATOM    792  HB2 ASN A  55      70.168  30.746 -14.879  0.00  0.00      AP1   
ATOM    793  CG  ASN A  55      72.322  31.018 -14.638  0.00  0.00      AP1   
ATOM    794  OD1 ASN A  55      73.275  30.837 -13.912  0.00  0.00      AP1   
ATOM    795  ND2 ASN A  55      72.367  31.429 -15.950  0.00  0.00      AP1   
ATOM    796 HD21 ASN A  55      73.223  31.749 -16.357  0.00  0.00      AP1   
ATOM    797 HD22 ASN A  55      71.549  31.320 -16.514  0.00  0.00      AP1   
ATOM    798  C   ASN A  55      70.516  33.129 -13.394  0.00  0.00      AP1   
ATOM    799  O   ASN A  55      71.307  33.957 -13.017  0.00  0.00      AP1   
ATOM    800  N   LEU A  56      69.442  33.539 -14.137  0.00  0.00      AP1   
ATOM    801  HN  LEU A  56      68.701  32.884 -14.256  0.00  0.00      AP1   
ATOM    802  CA  LEU A  56      69.213  34.846 -14.722  0.00  0.00      AP1   
ATOM    803  HA  LEU A  56      70.050  35.029 -15.379  0.00  0.00      AP1   
ATOM    804  CB  LEU A  56      68.035  34.738 -15.721  0.00  0.00      AP1   
ATOM    805  HB1 LEU A  56      68.392  34.189 -16.618  0.00  0.00      AP1   
ATOM    806  HB2 LEU A  56      67.223  34.125 -15.275  0.00  0.00      AP1   
ATOM    807  CG  LEU A  56      67.456  36.074 -16.317  0.00  0.00      AP1   
ATOM    808  HG  LEU A  56      67.110  36.762 -15.516  0.00  0.00      AP1   
ATOM    809  CD1 LEU A  56      68.563  36.783 -17.054  0.00  0.00      AP1   
ATOM    810 HD11 LEU A  56      69.107  36.068 -17.708  0.00  0.00      AP1   
ATOM    811 HD12 LEU A  56      68.109  37.435 -17.831  0.00  0.00      AP1   
ATOM    812 HD13 LEU A  56      69.266  37.259 -16.337  0.00  0.00      AP1   
ATOM    813  CD2 LEU A  56      66.140  35.641 -17.065  0.00  0.00      AP1   
ATOM    814 HD21 LEU A  56      65.698  36.457 -17.676  0.00  0.00      AP1   
ATOM    815 HD22 LEU A  56      66.502  34.900 -17.810  0.00  0.00      AP1   
ATOM    816 HD23 LEU A  56      65.327  35.330 -16.376  0.00  0.00      AP1   
ATOM    817  C   LEU A  56      69.029  35.944 -13.691  0.00  0.00      AP1   
ATOM    818  O   LEU A  56      69.784  36.940 -13.583  0.00  0.00      AP1   
ATOM    819  N   VAL A  57      68.076  35.795 -12.741  0.00  0.00      AP1   
ATOM    820  HN  VAL A  57      67.434  35.036 -12.668  0.00  0.00      AP1   
ATOM    821  CA  VAL A  57      67.957  36.649 -11.565  0.00  0.00      AP1   
ATOM    822  HA  VAL A  57      67.794  37.631 -11.982  0.00  0.00      AP1   
ATOM    823  CB  VAL A  57      66.725  36.210 -10.718  0.00  0.00      AP1   
ATOM    824  HB  VAL A  57      66.990  35.182 -10.392  0.00  0.00      AP1   
ATOM    825  CG1 VAL A  57      66.497  37.212  -9.525  0.00  0.00      AP1   
ATOM    826 HG11 VAL A  57      65.453  37.117  -9.158  0.00  0.00      AP1   
ATOM    827 HG12 VAL A  57      67.319  37.103  -8.786  0.00  0.00      AP1   
ATOM    828 HG13 VAL A  57      66.647  38.245  -9.906  0.00  0.00      AP1   
ATOM    829  CG2 VAL A  57      65.484  36.211 -11.580  0.00  0.00      AP1   
ATOM    830 HG21 VAL A  57      65.287  37.182 -12.084  0.00  0.00      AP1   
ATOM    831 HG22 VAL A  57      65.575  35.390 -12.323  0.00  0.00      AP1   
ATOM    832 HG23 VAL A  57      64.541  36.055 -11.013  0.00  0.00      AP1   
ATOM    833  C   VAL A  57      69.187  36.727 -10.753  0.00  0.00      AP1   
ATOM    834  O   VAL A  57      69.569  37.803 -10.238  0.00  0.00      AP1   
ATOM    835  N   LEU A  58      69.879  35.524 -10.562  0.00  0.00      AP1   
ATOM    836  HN  LEU A  58      69.535  34.761 -11.103  0.00  0.00      AP1   
ATOM    837  CA  LEU A  58      71.129  35.454  -9.816  0.00  0.00      AP1   
ATOM    838  HA  LEU A  58      70.836  35.755  -8.821  0.00  0.00      AP1   
ATOM    839  CB  LEU A  58      71.713  34.068  -9.520  0.00  0.00      AP1   
ATOM    840  HB1 LEU A  58      70.940  33.455  -9.008  0.00  0.00      AP1   
ATOM    841  HB2 LEU A  58      71.794  33.410 -10.411  0.00  0.00      AP1   
ATOM    842  CG  LEU A  58      73.066  33.999  -8.763  0.00  0.00      AP1   
ATOM    843  HG  LEU A  58      73.412  35.033  -8.545  0.00  0.00      AP1   
ATOM    844  CD1 LEU A  58      72.904  33.296  -7.391  0.00  0.00      AP1   
ATOM    845 HD11 LEU A  58      72.313  33.981  -6.747  0.00  0.00      AP1   
ATOM    846 HD12 LEU A  58      72.383  32.315  -7.428  0.00  0.00      AP1   
ATOM    847 HD13 LEU A  58      73.884  33.057  -6.924  0.00  0.00      AP1   
ATOM    848  CD2 LEU A  58      74.252  33.364  -9.480  0.00  0.00      AP1   
ATOM    849 HD21 LEU A  58      75.192  33.286  -8.893  0.00  0.00      AP1   
ATOM    850 HD22 LEU A  58      73.928  32.348  -9.790  0.00  0.00      AP1   
ATOM    851 HD23 LEU A  58      74.546  33.857 -10.432  0.00  0.00      AP1   
ATOM    852  C   LEU A  58      72.215  36.363 -10.421  0.00  0.00      AP1   
ATOM    853  O   LEU A  58      72.972  37.098  -9.747  0.00  0.00      AP1   
ATOM    854  N   ASN A  59      72.256  36.501 -11.784  0.00  0.00      AP1   
ATOM    855  HN  ASN A  59      71.663  35.920 -12.336  0.00  0.00      AP1   
ATOM    856  CA  ASN A  59      73.189  37.446 -12.366  0.00  0.00      AP1   
ATOM    857  HA  ASN A  59      74.182  37.269 -11.979  0.00  0.00      AP1   
ATOM    858  CB  ASN A  59      73.173  37.264 -13.869  0.00  0.00      AP1   
ATOM    859  HB1 ASN A  59      72.138  37.376 -14.257  0.00  0.00      AP1   
ATOM    860  HB2 ASN A  59      73.764  38.055 -14.377  0.00  0.00      AP1   
ATOM    861  CG  ASN A  59      73.805  35.980 -14.303  0.00  0.00      AP1   
ATOM    862  OD1 ASN A  59      74.761  35.492 -13.663  0.00  0.00      AP1   
ATOM    863  ND2 ASN A  59      73.389  35.466 -15.487  0.00  0.00      AP1   
ATOM    864 HD21 ASN A  59      73.821  34.612 -15.777  0.00  0.00      AP1   
ATOM    865 HD22 ASN A  59      72.732  35.931 -16.081  0.00  0.00      AP1   
ATOM    866  C   ASN A  59      72.964  38.910 -12.117  0.00  0.00      AP1   
ATOM    867  O   ASN A  59      73.880  39.695 -11.965  0.00  0.00      AP1   
ATOM    868  N   LYS A  60      71.691  39.281 -12.074  0.00  0.00      AP1   
ATOM    869  HN  LYS A  60      71.035  38.545 -12.224  0.00  0.00      AP1   
ATOM    870  CA  LYS A  60      71.216  40.652 -11.937  0.00  0.00      AP1   
ATOM    871  HA  LYS A  60      71.864  41.313 -12.493  0.00  0.00      AP1   
ATOM    872  CB  LYS A  60      69.862  40.711 -12.627  0.00  0.00      AP1   
ATOM    873  HB1 LYS A  60      69.199  39.951 -12.161  0.00  0.00      AP1   
ATOM    874  HB2 LYS A  60      69.378  41.695 -12.449  0.00  0.00      AP1   
ATOM    875  CG  LYS A  60      69.920  40.389 -14.062  0.00  0.00      AP1   
ATOM    876  HG1 LYS A  60      70.071  39.290 -14.120  0.00  0.00      AP1   
ATOM    877  HG2 LYS A  60      68.868  40.614 -14.341  0.00  0.00      AP1   
ATOM    878  CD  LYS A  60      70.908  41.069 -14.968  0.00  0.00      AP1   
ATOM    879  HD1 LYS A  60      71.892  40.677 -14.633  0.00  0.00      AP1   
ATOM    880  HD2 LYS A  60      70.869  40.783 -16.041  0.00  0.00      AP1   
ATOM    881  CE  LYS A  60      70.710  42.627 -14.981  0.00  0.00      AP1   
ATOM    882  HE1 LYS A  60      69.699  42.833 -15.394  0.00  0.00      AP1   
ATOM    883  HE2 LYS A  60      70.872  43.027 -13.957  0.00  0.00      AP1   
ATOM    884  NZ  LYS A  60      71.714  43.200 -15.883  0.00  0.00      AP1   
ATOM    885  HZ1 LYS A  60      72.608  43.087 -15.364  0.00  0.00      AP1   
ATOM    886  HZ2 LYS A  60      71.909  42.691 -16.769  0.00  0.00      AP1   
ATOM    887  HZ3 LYS A  60      71.547  44.220 -15.995  0.00  0.00      AP1   
ATOM    888  C   LYS A  60      71.107  41.232 -10.496  0.00  0.00      AP1   
ATOM    889  O   LYS A  60      71.193  42.464 -10.285  0.00  0.00      AP1   
ATOM    890  N   TYR A  61      71.118  40.369  -9.482  0.00  0.00      AP1   
ATOM    891  HN  TYR A  61      71.205  39.406  -9.725  0.00  0.00      AP1   
ATOM    892  CA  TYR A  61      70.905  40.729  -8.121  0.00  0.00      AP1   
ATOM    893  HA  TYR A  61      71.062  41.798  -8.133  0.00  0.00      AP1   
ATOM    894  CB  TYR A  61      69.514  40.296  -7.726  0.00  0.00      AP1   
ATOM    895  HB1 TYR A  61      68.844  40.425  -8.602  0.00  0.00      AP1   
ATOM    896  HB2 TYR A  61      69.424  39.196  -7.591  0.00  0.00      AP1   
ATOM    897  CG  TYR A  61      68.861  41.012  -6.504  0.00  0.00      AP1   
ATOM    898  CD1 TYR A  61      67.900  40.299  -5.750  0.00  0.00      AP1   
ATOM    899  HD1 TYR A  61      67.571  39.347  -6.140  0.00  0.00      AP1   
ATOM    900  CE1 TYR A  61      67.424  40.744  -4.504  0.00  0.00      AP1   
ATOM    901  HE1 TYR A  61      66.711  40.143  -3.960  0.00  0.00      AP1   
ATOM    902  CZ  TYR A  61      67.788  42.007  -3.997  0.00  0.00      AP1   
ATOM    903  OH  TYR A  61      67.227  42.475  -2.760  0.00  0.00      AP1   
ATOM    904  HH  TYR A  61      67.805  43.079  -2.289  0.00  0.00      AP1   
ATOM    905  CD2 TYR A  61      69.122  42.303  -6.015  0.00  0.00      AP1   
ATOM    906  HD2 TYR A  61      69.871  42.885  -6.532  0.00  0.00      AP1   
ATOM    907  CE2 TYR A  61      68.737  42.689  -4.722  0.00  0.00      AP1   
ATOM    908  HE2 TYR A  61      69.195  43.566  -4.289  0.00  0.00      AP1   
ATOM    909  C   TYR A  61      71.893  40.103  -7.187  0.00  0.00      AP1   
ATOM    910  O   TYR A  61      71.862  38.912  -6.807  0.00  0.00      AP1   
ATOM    911  N   ASN A  62      72.873  40.899  -6.669  0.00  0.00      AP1   
ATOM    912  HN  ASN A  62      72.915  41.864  -6.913  0.00  0.00      AP1   
ATOM    913  CA  ASN A  62      73.933  40.444  -5.757  0.00  0.00      AP1   
ATOM    914  HA  ASN A  62      74.501  39.623  -6.168  0.00  0.00      AP1   
ATOM    915  CB  ASN A  62      74.920  41.654  -5.468  0.00  0.00      AP1   
ATOM    916  HB1 ASN A  62      75.147  42.222  -6.396  0.00  0.00      AP1   
ATOM    917  HB2 ASN A  62      74.337  42.391  -4.875  0.00  0.00      AP1   
ATOM    918  CG  ASN A  62      76.262  41.337  -4.811  0.00  0.00      AP1   
ATOM    919  OD1 ASN A  62      77.247  40.998  -5.467  0.00  0.00      AP1   
ATOM    920  ND2 ASN A  62      76.413  41.447  -3.493  0.00  0.00      AP1   
ATOM    921 HD21 ASN A  62      77.247  41.248  -2.978  0.00  0.00      AP1   
ATOM    922 HD22 ASN A  62      75.711  41.853  -2.909  0.00  0.00      AP1   
ATOM    923  C   ASN A  62      73.482  40.024  -4.306  0.00  0.00      AP1   
ATOM    924  O   ASN A  62      74.122  39.123  -3.663  0.00  0.00      AP1   
ATOM    925  N   ASP A  63      72.377  40.612  -3.810  0.00  0.00      AP1   
ATOM    926  HN  ASP A  63      71.903  41.229  -4.433  0.00  0.00      AP1   
ATOM    927  CA  ASP A  63      71.742  40.295  -2.533  0.00  0.00      AP1   
ATOM    928  HA  ASP A  63      72.387  39.810  -1.816  0.00  0.00      AP1   
ATOM    929  CB  ASP A  63      71.102  41.499  -1.876  0.00  0.00      AP1   
ATOM    930  HB1 ASP A  63      70.252  41.813  -2.519  0.00  0.00      AP1   
ATOM    931  HB2 ASP A  63      70.669  41.364  -0.863  0.00  0.00      AP1   
ATOM    932  CG  ASP A  63      72.040  42.697  -1.899  0.00  0.00      AP1   
ATOM    933  OD1 ASP A  63      73.282  42.556  -1.876  0.00  0.00      AP1   
ATOM    934  OD2 ASP A  63      71.523  43.828  -1.732  0.00  0.00      AP1   
ATOM    935  C   ASP A  63      70.671  39.204  -2.647  0.00  0.00      AP1   
ATOM    936  O   ASP A  63      69.945  38.956  -1.679  0.00  0.00      AP1   
ATOM    937  N   LEU A  64      70.516  38.483  -3.818  0.00  0.00      AP1   
ATOM    938  HN  LEU A  64      70.991  38.621  -4.684  0.00  0.00      AP1   
ATOM    939  CA  LEU A  64      69.657  37.275  -3.914  0.00  0.00      AP1   
ATOM    940  HA  LEU A  64      68.700  37.478  -3.458  0.00  0.00      AP1   
ATOM    941  CB  LEU A  64      69.372  36.946  -5.386  0.00  0.00      AP1   
ATOM    942  HB1 LEU A  64      68.978  37.817  -5.953  0.00  0.00      AP1   
ATOM    943  HB2 LEU A  64      70.373  36.654  -5.768  0.00  0.00      AP1   
ATOM    944  CG  LEU A  64      68.487  35.654  -5.607  0.00  0.00      AP1   
ATOM    945  HG  LEU A  64      68.805  34.847  -4.912  0.00  0.00      AP1   
ATOM    946  CD1 LEU A  64      67.001  36.016  -5.456  0.00  0.00      AP1   
ATOM    947 HD11 LEU A  64      66.803  36.878  -6.128  0.00  0.00      AP1   
ATOM    948 HD12 LEU A  64      66.371  35.129  -5.680  0.00  0.00      AP1   
ATOM    949 HD13 LEU A  64      66.819  36.278  -4.392  0.00  0.00      AP1   
ATOM    950  CD2 LEU A  64      68.649  35.099  -6.964  0.00  0.00      AP1   
ATOM    951 HD21 LEU A  64      69.652  34.698  -7.223  0.00  0.00      AP1   
ATOM    952 HD22 LEU A  64      67.931  34.291  -7.219  0.00  0.00      AP1   
ATOM    953 HD23 LEU A  64      68.454  35.843  -7.766  0.00  0.00      AP1   
ATOM    954  C   LEU A  64      70.410  36.143  -3.133  0.00  0.00      AP1   
ATOM    955  O   LEU A  64      69.845  35.272  -2.464  0.00  0.00      AP1   
ATOM    956  N   ALA A  65      71.745  36.109  -3.298  0.00  0.00      AP1   
ATOM    957  HN  ALA A  65      72.110  36.773  -3.946  0.00  0.00      AP1   
ATOM    958  CA  ALA A  65      72.616  35.095  -2.743  0.00  0.00      AP1   
ATOM    959  HA  ALA A  65      72.198  34.116  -2.927  0.00  0.00      AP1   
ATOM    960  CB  ALA A  65      74.013  35.203  -3.316  0.00  0.00      AP1   
ATOM    961  HB1 ALA A  65      74.566  36.160  -3.209  0.00  0.00      AP1   
ATOM    962  HB2 ALA A  65      74.734  34.485  -2.869  0.00  0.00      AP1   
ATOM    963  HB3 ALA A  65      73.967  34.876  -4.377  0.00  0.00      AP1   
ATOM    964  C   ALA A  65      72.644  35.152  -1.168  0.00  0.00      AP1   
ATOM    965  O   ALA A  65      72.318  34.269  -0.403  0.00  0.00      AP1   
ATOM    966  N   TYR A  66      72.843  36.319  -0.614  0.00  0.00      AP1   
ATOM    967  HN  TYR A  66      72.984  37.138  -1.165  0.00  0.00      AP1   
ATOM    968  CA  TYR A  66      72.644  36.559   0.777  0.00  0.00      AP1   
ATOM    969  HA  TYR A  66      73.388  35.884   1.172  0.00  0.00      AP1   
ATOM    970  CB  TYR A  66      73.181  37.972   1.108  0.00  0.00      AP1   
ATOM    971  HB1 TYR A  66      72.553  38.660   0.502  0.00  0.00      AP1   
ATOM    972  HB2 TYR A  66      73.065  38.131   2.201  0.00  0.00      AP1   
ATOM    973  CG  TYR A  66      74.623  38.066   0.828  0.00  0.00      AP1   
ATOM    974  CD1 TYR A  66      75.013  38.534  -0.453  0.00  0.00      AP1   
ATOM    975  HD1 TYR A  66      74.290  38.954  -1.137  0.00  0.00      AP1   
ATOM    976  CE1 TYR A  66      76.374  38.563  -0.835  0.00  0.00      AP1   
ATOM    977  HE1 TYR A  66      76.627  39.080  -1.748  0.00  0.00      AP1   
ATOM    978  CZ  TYR A  66      77.278  37.980  -0.036  0.00  0.00      AP1   
ATOM    979  OH  TYR A  66      78.609  37.916  -0.495  0.00  0.00      AP1   
ATOM    980  HH  TYR A  66      78.507  38.373  -1.333  0.00  0.00      AP1   
ATOM    981  CD2 TYR A  66      75.539  37.433   1.628  0.00  0.00      AP1   
ATOM    982  HD2 TYR A  66      75.180  36.910   2.502  0.00  0.00      AP1   
ATOM    983  CE2 TYR A  66      76.889  37.381   1.211  0.00  0.00      AP1   
ATOM    984  HE2 TYR A  66      77.609  36.729   1.683  0.00  0.00      AP1   
ATOM    985  C   TYR A  66      71.284  36.257   1.384  0.00  0.00      AP1   
ATOM    986  O   TYR A  66      71.077  35.656   2.496  0.00  0.00      AP1   
ATOM    987  N   SER A  67      70.195  36.563   0.626  0.00  0.00      AP1   
ATOM    988  HN  SER A  67      70.417  37.107  -0.180  0.00  0.00      AP1   
ATOM    989  CA  SER A  67      68.764  36.181   0.945  0.00  0.00      AP1   
ATOM    990  HA  SER A  67      68.690  36.482   1.979  0.00  0.00      AP1   
ATOM    991  CB  SER A  67      67.825  37.045   0.021  0.00  0.00      AP1   
ATOM    992  HB1 SER A  67      68.099  36.715  -1.003  0.00  0.00      AP1   
ATOM    993  HB2 SER A  67      66.760  36.749   0.132  0.00  0.00      AP1   
ATOM    994  OG  SER A  67      68.030  38.415   0.180  0.00  0.00      AP1   
ATOM    995  HG1 SER A  67      68.802  38.649  -0.340  0.00  0.00      AP1   
ATOM    996  C   SER A  67      68.471  34.711   1.048  0.00  0.00      AP1   
ATOM    997  O   SER A  67      67.763  34.144   1.966  0.00  0.00      AP1   
ATOM    998  N   LEU A  68      69.082  34.039   0.094  0.00  0.00      AP1   
ATOM    999  HN  LEU A  68      69.593  34.465  -0.649  0.00  0.00      AP1   
ATOM   1000  CA  LEU A  68      69.035  32.584   0.116  0.00  0.00      AP1   
ATOM   1001  HA  LEU A  68      68.060  32.144   0.266  0.00  0.00      AP1   
ATOM   1002  CB  LEU A  68      69.755  32.041  -1.123  0.00  0.00      AP1   
ATOM   1003  HB1 LEU A  68      70.666  32.629  -1.370  0.00  0.00      AP1   
ATOM   1004  HB2 LEU A  68      70.135  31.007  -0.985  0.00  0.00      AP1   
ATOM   1005  CG  LEU A  68      68.885  32.025  -2.362  0.00  0.00      AP1   
ATOM   1006  HG  LEU A  68      68.340  32.983  -2.501  0.00  0.00      AP1   
ATOM   1007  CD1 LEU A  68      69.634  31.889  -3.686  0.00  0.00      AP1   
ATOM   1008 HD11 LEU A  68      70.473  32.617  -3.693  0.00  0.00      AP1   
ATOM   1009 HD12 LEU A  68      70.057  30.862  -3.696  0.00  0.00      AP1   
ATOM   1010 HD13 LEU A  68      68.965  32.022  -4.562  0.00  0.00      AP1   
ATOM   1011  CD2 LEU A  68      67.730  30.957  -2.202  0.00  0.00      AP1   
ATOM   1012 HD21 LEU A  68      67.086  30.960  -3.107  0.00  0.00      AP1   
ATOM   1013 HD22 LEU A  68      68.140  29.925  -2.187  0.00  0.00      AP1   
ATOM   1014 HD23 LEU A  68      67.091  31.018  -1.295  0.00  0.00      AP1   
ATOM   1015  C   LEU A  68      69.813  31.915   1.287  0.00  0.00      AP1   
ATOM   1016  O   LEU A  68      69.319  31.047   2.051  0.00  0.00      AP1   
ATOM   1017  N   LEU A  69      71.029  32.356   1.519  0.00  0.00      AP1   
ATOM   1018  HN  LEU A  69      71.440  32.945   0.828  0.00  0.00      AP1   
ATOM   1019  CA  LEU A  69      71.762  32.043   2.719  0.00  0.00      AP1   
ATOM   1020  HA  LEU A  69      72.041  31.004   2.630  0.00  0.00      AP1   
ATOM   1021  CB  LEU A  69      73.128  32.705   2.632  0.00  0.00      AP1   
ATOM   1022  HB1 LEU A  69      73.405  32.824   1.563  0.00  0.00      AP1   
ATOM   1023  HB2 LEU A  69      73.016  33.680   3.152  0.00  0.00      AP1   
ATOM   1024  CG  LEU A  69      74.212  31.928   3.381  0.00  0.00      AP1   
ATOM   1025  HG  LEU A  69      73.809  31.572   4.353  0.00  0.00      AP1   
ATOM   1026  CD1 LEU A  69      74.673  30.710   2.639  0.00  0.00      AP1   
ATOM   1027 HD11 LEU A  69      75.549  30.263   3.156  0.00  0.00      AP1   
ATOM   1028 HD12 LEU A  69      73.889  29.927   2.549  0.00  0.00      AP1   
ATOM   1029 HD13 LEU A  69      75.031  30.953   1.616  0.00  0.00      AP1   
ATOM   1030  CD2 LEU A  69      75.518  32.753   3.674  0.00  0.00      AP1   
ATOM   1031 HD21 LEU A  69      76.295  32.060   4.060  0.00  0.00      AP1   
ATOM   1032 HD22 LEU A  69      75.872  33.212   2.726  0.00  0.00      AP1   
ATOM   1033 HD23 LEU A  69      75.358  33.533   4.449  0.00  0.00      AP1   
ATOM   1034  C   LEU A  69      71.098  32.169   4.019  0.00  0.00      AP1   
ATOM   1035  O   LEU A  69      71.160  31.242   4.831  0.00  0.00      AP1   
ATOM   1036  N   GLU A  70      70.429  33.308   4.329  0.00  0.00      AP1   
ATOM   1037  HN  GLU A  70      70.572  34.073   3.706  0.00  0.00      AP1   
ATOM   1038  CA  GLU A  70      69.578  33.586   5.472  0.00  0.00      AP1   
ATOM   1039  HA  GLU A  70      70.191  33.414   6.345  0.00  0.00      AP1   
ATOM   1040  CB  GLU A  70      69.081  35.032   5.370  0.00  0.00      AP1   
ATOM   1041  HB1 GLU A  70      68.796  35.016   4.297  0.00  0.00      AP1   
ATOM   1042  HB2 GLU A  70      68.186  35.117   6.023  0.00  0.00      AP1   
ATOM   1043  CG  GLU A  70      70.127  36.075   5.636  0.00  0.00      AP1   
ATOM   1044  HG1 GLU A  70      71.066  35.866   5.081  0.00  0.00      AP1   
ATOM   1045  HG2 GLU A  70      69.733  37.108   5.532  0.00  0.00      AP1   
ATOM   1046  CD  GLU A  70      70.508  36.174   7.134  0.00  0.00      AP1   
ATOM   1047  OE1 GLU A  70      71.678  35.737   7.470  0.00  0.00      AP1   
ATOM   1048  OE2 GLU A  70      69.672  36.540   7.948  0.00  0.00      AP1   
ATOM   1049  C   GLU A  70      68.439  32.578   5.745  0.00  0.00      AP1   
ATOM   1050  O   GLU A  70      68.382  31.879   6.757  0.00  0.00      AP1   
ATOM   1051  N   ILE A  71      67.489  32.396   4.787  0.00  0.00      AP1   
ATOM   1052  HN  ILE A  71      67.403  33.040   4.031  0.00  0.00      AP1   
ATOM   1053  CA  ILE A  71      66.465  31.360   4.886  0.00  0.00      AP1   
ATOM   1054  HA  ILE A  71      65.980  31.543   5.834  0.00  0.00      AP1   
ATOM   1055  CB  ILE A  71      65.455  31.435   3.733  0.00  0.00      AP1   
ATOM   1056  HB  ILE A  71      65.206  32.507   3.582  0.00  0.00      AP1   
ATOM   1057  CG2 ILE A  71      65.987  31.084   2.306  0.00  0.00      AP1   
ATOM   1058 HG21 ILE A  71      65.359  31.355   1.430  0.00  0.00      AP1   
ATOM   1059 HG22 ILE A  71      66.988  31.501   2.060  0.00  0.00      AP1   
ATOM   1060 HG23 ILE A  71      66.102  29.982   2.234  0.00  0.00      AP1   
ATOM   1061  CG1 ILE A  71      64.185  30.689   3.998  0.00  0.00      AP1   
ATOM   1062 HG11 ILE A  71      63.791  30.274   3.046  0.00  0.00      AP1   
ATOM   1063 HG12 ILE A  71      64.329  29.748   4.570  0.00  0.00      AP1   
ATOM   1064  CD  ILE A  71      63.210  31.681   4.709  0.00  0.00      AP1   
ATOM   1065  HD1 ILE A  71      62.248  31.151   4.873  0.00  0.00      AP1   
ATOM   1066  HD2 ILE A  71      63.532  32.008   5.721  0.00  0.00      AP1   
ATOM   1067  HD3 ILE A  71      62.982  32.671   4.259  0.00  0.00      AP1   
ATOM   1068  C   ILE A  71      67.104  29.964   4.909  0.00  0.00      AP1   
ATOM   1069  O   ILE A  71      66.636  29.074   5.606  0.00  0.00      AP1   
ATOM   1070  N   ARG A  72      68.180  29.694   4.220  0.00  0.00      AP1   
ATOM   1071  HN  ARG A  72      68.555  30.334   3.553  0.00  0.00      AP1   
ATOM   1072  CA  ARG A  72      68.750  28.366   4.365  0.00  0.00      AP1   
ATOM   1073  HA  ARG A  72      68.003  27.595   4.245  0.00  0.00      AP1   
ATOM   1074  CB  ARG A  72      69.673  28.111   3.206  0.00  0.00      AP1   
ATOM   1075  HB1 ARG A  72      68.951  28.040   2.365  0.00  0.00      AP1   
ATOM   1076  HB2 ARG A  72      70.329  28.957   2.909  0.00  0.00      AP1   
ATOM   1077  CG  ARG A  72      70.565  26.840   3.241  0.00  0.00      AP1   
ATOM   1078  HG1 ARG A  72      71.146  27.005   2.308  0.00  0.00      AP1   
ATOM   1079  HG2 ARG A  72      71.296  26.962   4.069  0.00  0.00      AP1   
ATOM   1080  CD  ARG A  72      69.891  25.435   3.298  0.00  0.00      AP1   
ATOM   1081  HD1 ARG A  72      70.633  24.608   3.299  0.00  0.00      AP1   
ATOM   1082  HD2 ARG A  72      69.285  25.405   4.228  0.00  0.00      AP1   
ATOM   1083  NE  ARG A  72      69.062  25.277   2.097  0.00  0.00      AP1   
ATOM   1084  HE  ARG A  72      69.372  25.753   1.275  0.00  0.00      AP1   
ATOM   1085  CZ  ARG A  72      68.308  24.288   2.035  0.00  0.00      AP1   
ATOM   1086  NH1 ARG A  72      67.813  23.503   2.983  0.00  0.00      AP1   
ATOM   1087 HH11 ARG A  72      67.062  22.879   2.768  0.00  0.00      AP1   
ATOM   1088 HH12 ARG A  72      68.073  23.691   3.930  0.00  0.00      AP1   
ATOM   1089  NH2 ARG A  72      67.832  24.087   0.829  0.00  0.00      AP1   
ATOM   1090 HH21 ARG A  72      67.259  23.277   0.700  0.00  0.00      AP1   
ATOM   1091 HH22 ARG A  72      68.051  24.751   0.115  0.00  0.00      AP1   
ATOM   1092  C   ARG A  72      69.417  28.048   5.643  0.00  0.00      AP1   
ATOM   1093  O   ARG A  72      69.306  26.979   6.194  0.00  0.00      AP1   
ATOM   1094  N   TYR A  73      70.106  29.038   6.238  0.00  0.00      AP1   
ATOM   1095  HN  TYR A  73      70.138  29.856   5.669  0.00  0.00      AP1   
ATOM   1096  CA  TYR A  73      70.570  29.026   7.568  0.00  0.00      AP1   
ATOM   1097  HA  TYR A  73      71.371  28.360   7.853  0.00  0.00      AP1   
ATOM   1098  CB  TYR A  73      71.300  30.412   7.750  0.00  0.00      AP1   
ATOM   1099  HB1 TYR A  73      71.893  30.704   6.857  0.00  0.00      AP1   
ATOM   1100  HB2 TYR A  73      70.533  31.210   7.840  0.00  0.00      AP1   
ATOM   1101  CG  TYR A  73      71.994  30.558   9.109  0.00  0.00      AP1   
ATOM   1102  CD1 TYR A  73      73.243  29.941   9.270  0.00  0.00      AP1   
ATOM   1103  HD1 TYR A  73      73.745  29.395   8.486  0.00  0.00      AP1   
ATOM   1104  CE1 TYR A  73      73.913  30.052  10.512  0.00  0.00      AP1   
ATOM   1105  HE1 TYR A  73      74.832  29.508  10.673  0.00  0.00      AP1   
ATOM   1106  CZ  TYR A  73      73.283  30.715  11.548  0.00  0.00      AP1   
ATOM   1107  OH  TYR A  73      73.979  30.887  12.782  0.00  0.00      AP1   
ATOM   1108  HH  TYR A  73      74.747  30.322  12.673  0.00  0.00      AP1   
ATOM   1109  CD2 TYR A  73      71.344  31.213  10.195  0.00  0.00      AP1   
ATOM   1110  HD2 TYR A  73      70.379  31.684  10.075  0.00  0.00      AP1   
ATOM   1111  CE2 TYR A  73      72.008  31.312  11.424  0.00  0.00      AP1   
ATOM   1112  HE2 TYR A  73      71.523  31.879  12.206  0.00  0.00      AP1   
ATOM   1113  C   TYR A  73      69.496  28.898   8.702  0.00  0.00      AP1   
ATOM   1114  O   TYR A  73      69.604  28.058   9.611  0.00  0.00      AP1   
ATOM   1115  N   ASN A  74      68.306  29.574   8.531  0.00  0.00      AP1   
ATOM   1116  HN  ASN A  74      68.261  30.328   7.880  0.00  0.00      AP1   
ATOM   1117  CA  ASN A  74      67.145  29.449   9.393  0.00  0.00      AP1   
ATOM   1118  HA  ASN A  74      67.479  29.557  10.415  0.00  0.00      AP1   
ATOM   1119  CB  ASN A  74      65.977  30.298   8.975  0.00  0.00      AP1   
ATOM   1120  HB1 ASN A  74      65.666  29.997   7.952  0.00  0.00      AP1   
ATOM   1121  HB2 ASN A  74      65.094  30.097   9.618  0.00  0.00      AP1   
ATOM   1122  CG  ASN A  74      66.237  31.766   8.974  0.00  0.00      AP1   
ATOM   1123  OD1 ASN A  74      67.240  32.231   9.475  0.00  0.00      AP1   
ATOM   1124  ND2 ASN A  74      65.288  32.604   8.515  0.00  0.00      AP1   
ATOM   1125 HD21 ASN A  74      65.485  33.584   8.504  0.00  0.00      AP1   
ATOM   1126 HD22 ASN A  74      64.443  32.325   8.058  0.00  0.00      AP1   
ATOM   1127  C   ASN A  74      66.644  28.013   9.372  0.00  0.00      AP1   
ATOM   1128  O   ASN A  74      66.261  27.436  10.440  0.00  0.00      AP1   
ATOM   1129  N   MET A  75      66.490  27.335   8.164  0.00  0.00      AP1   
ATOM   1130  HN  MET A  75      66.647  27.795   7.293  0.00  0.00      AP1   
ATOM   1131  CA  MET A  75      66.151  25.934   8.147  0.00  0.00      AP1   
ATOM   1132  HA  MET A  75      65.358  25.793   8.867  0.00  0.00      AP1   
ATOM   1133  CB  MET A  75      65.740  25.662   6.677  0.00  0.00      AP1   
ATOM   1134  HB1 MET A  75      66.634  25.893   6.059  0.00  0.00      AP1   
ATOM   1135  HB2 MET A  75      65.524  24.576   6.591  0.00  0.00      AP1   
ATOM   1136  CG  MET A  75      64.520  26.427   6.096  0.00  0.00      AP1   
ATOM   1137  HG1 MET A  75      63.767  26.345   6.909  0.00  0.00      AP1   
ATOM   1138  HG2 MET A  75      64.777  27.484   5.873  0.00  0.00      AP1   
ATOM   1139  SD  MET A  75      63.661  25.771   4.672  0.00  0.00      AP1   
ATOM   1140  CE  MET A  75      64.971  26.391   3.600  0.00  0.00      AP1   
ATOM   1141  HE1 MET A  75      64.493  26.407   2.597  0.00  0.00      AP1   
ATOM   1142  HE2 MET A  75      65.287  27.437   3.804  0.00  0.00      AP1   
ATOM   1143  HE3 MET A  75      65.878  25.751   3.640  0.00  0.00      AP1   
ATOM   1144  C   MET A  75      67.262  25.090   8.749  0.00  0.00      AP1   
ATOM   1145  O   MET A  75      67.016  24.061   9.368  0.00  0.00      AP1   
ATOM   1146  N   ALA A  76      68.546  25.437   8.464  0.00  0.00      AP1   
ATOM   1147  HN  ALA A  76      68.753  26.124   7.771  0.00  0.00      AP1   
ATOM   1148  CA  ALA A  76      69.666  24.655   8.956  0.00  0.00      AP1   
ATOM   1149  HA  ALA A  76      69.442  23.614   8.772  0.00  0.00      AP1   
ATOM   1150  CB  ALA A  76      71.086  25.013   8.390  0.00  0.00      AP1   
ATOM   1151  HB1 ALA A  76      71.316  26.083   8.583  0.00  0.00      AP1   
ATOM   1152  HB2 ALA A  76      71.850  24.387   8.898  0.00  0.00      AP1   
ATOM   1153  HB3 ALA A  76      71.177  24.896   7.289  0.00  0.00      AP1   
ATOM   1154  C   ALA A  76      69.755  24.703  10.519  0.00  0.00      AP1   
ATOM   1155  O   ALA A  76      70.050  23.676  11.146  0.00  0.00      AP1   
ATOM   1156  N   THR A  77      69.572  25.840  11.123  0.00  0.00      AP1   
ATOM   1157  HN  THR A  77      69.490  26.626  10.515  0.00  0.00      AP1   
ATOM   1158  CA  THR A  77      69.708  26.033  12.563  0.00  0.00      AP1   
ATOM   1159  HA  THR A  77      70.406  25.280  12.896  0.00  0.00      AP1   
ATOM   1160  CB  THR A  77      70.305  27.353  12.959  0.00  0.00      AP1   
ATOM   1161  HB  THR A  77      70.419  27.530  14.050  0.00  0.00      AP1   
ATOM   1162  OG1 THR A  77      69.638  28.485  12.394  0.00  0.00      AP1   
ATOM   1163  HG1 THR A  77      69.685  28.376  11.441  0.00  0.00      AP1   
ATOM   1164  CG2 THR A  77      71.675  27.321  12.378  0.00  0.00      AP1   
ATOM   1165 HG21 THR A  77      71.632  27.620  11.309  0.00  0.00      AP1   
ATOM   1166 HG22 THR A  77      72.269  28.108  12.889  0.00  0.00      AP1   
ATOM   1167 HG23 THR A  77      72.132  26.321  12.538  0.00  0.00      AP1   
ATOM   1168  C   THR A  77      68.493  25.851  13.441  0.00  0.00      AP1   
ATOM   1169  O   THR A  77      68.728  25.356  14.563  0.00  0.00      AP1   
ATOM   1170  N   LYS A  78      67.256  26.257  13.043  0.00  0.00      AP1   
ATOM   1171  HN  LYS A  78      67.215  26.674  12.138  0.00  0.00      AP1   
ATOM   1172  CA  LYS A  78      66.063  26.064  13.842  0.00  0.00      AP1   
ATOM   1173  HA  LYS A  78      66.339  26.065  14.886  0.00  0.00      AP1   
ATOM   1174  CB  LYS A  78      64.953  27.117  13.494  0.00  0.00      AP1   
ATOM   1175  HB1 LYS A  78      64.847  27.263  12.398  0.00  0.00      AP1   
ATOM   1176  HB2 LYS A  78      64.041  26.644  13.916  0.00  0.00      AP1   
ATOM   1177  CG  LYS A  78      65.280  28.480  14.022  0.00  0.00      AP1   
ATOM   1178  HG1 LYS A  78      65.559  28.532  15.096  0.00  0.00      AP1   
ATOM   1179  HG2 LYS A  78      66.137  28.911  13.459  0.00  0.00      AP1   
ATOM   1180  CD  LYS A  78      64.168  29.509  13.814  0.00  0.00      AP1   
ATOM   1181  HD1 LYS A  78      64.179  29.622  12.709  0.00  0.00      AP1   
ATOM   1182  HD2 LYS A  78      63.229  29.110  14.254  0.00  0.00      AP1   
ATOM   1183  CE  LYS A  78      64.539  30.824  14.547  0.00  0.00      AP1   
ATOM   1184  HE1 LYS A  78      64.447  30.610  15.633  0.00  0.00      AP1   
ATOM   1185  HE2 LYS A  78      65.517  31.252  14.237  0.00  0.00      AP1   
ATOM   1186  NZ  LYS A  78      63.527  31.874  14.266  0.00  0.00      AP1   
ATOM   1187  HZ1 LYS A  78      63.583  32.641  14.966  0.00  0.00      AP1   
ATOM   1188  HZ2 LYS A  78      63.732  32.300  13.339  0.00  0.00      AP1   
ATOM   1189  HZ3 LYS A  78      62.520  31.616  14.263  0.00  0.00      AP1   
ATOM   1190  C   LYS A  78      65.530  24.654  13.663  0.00  0.00      AP1   
ATOM   1191  O   LYS A  78      65.200  24.282  12.524  0.00  0.00      AP1   
ATOM   1192  N   GLU A  79      65.340  23.846  14.698  0.00  0.00      AP1   
ATOM   1193  HN  GLU A  79      65.523  24.152  15.629  0.00  0.00      AP1   
ATOM   1194  CA  GLU A  79      64.835  22.537  14.569  0.00  0.00      AP1   
ATOM   1195  HA  GLU A  79      64.634  22.234  13.552  0.00  0.00      AP1   
ATOM   1196  CB  GLU A  79      65.695  21.569  15.388  0.00  0.00      AP1   
ATOM   1197  HB1 GLU A  79      65.844  22.015  16.395  0.00  0.00      AP1   
ATOM   1198  HB2 GLU A  79      65.230  20.563  15.472  0.00  0.00      AP1   
ATOM   1199  CG  GLU A  79      67.137  21.284  14.863  0.00  0.00      AP1   
ATOM   1200  HG1 GLU A  79      67.195  20.668  13.939  0.00  0.00      AP1   
ATOM   1201  HG2 GLU A  79      67.714  22.222  14.719  0.00  0.00      AP1   
ATOM   1202  CD  GLU A  79      67.912  20.579  15.991  0.00  0.00      AP1   
ATOM   1203  OE1 GLU A  79      68.426  21.179  16.983  0.00  0.00      AP1   
ATOM   1204  OE2 GLU A  79      67.902  19.327  16.005  0.00  0.00      AP1   
ATOM   1205  C   GLU A  79      63.379  22.330  15.019  0.00  0.00      AP1   
ATOM   1206  O   GLU A  79      62.874  21.255  14.968  0.00  0.00      AP1   
ATOM   1207  N   ASN A  80      62.664  23.402  15.409  0.00  0.00      AP1   
ATOM   1208  HN  ASN A  80      63.051  24.316  15.499  0.00  0.00      AP1   
ATOM   1209  CA  ASN A  80      61.257  23.330  15.586  0.00  0.00      AP1   
ATOM   1210  HA  ASN A  80      60.761  22.457  15.190  0.00  0.00      AP1   
ATOM   1211  CB  ASN A  80      60.830  23.333  17.117  0.00  0.00      AP1   
ATOM   1212  HB1 ASN A  80      61.348  24.197  17.584  0.00  0.00      AP1   
ATOM   1213  HB2 ASN A  80      59.730  23.232  17.242  0.00  0.00      AP1   
ATOM   1214  CG  ASN A  80      61.485  22.102  17.766  0.00  0.00      AP1   
ATOM   1215  OD1 ASN A  80      62.395  22.284  18.589  0.00  0.00      AP1   
ATOM   1216  ND2 ASN A  80      61.039  20.839  17.488  0.00  0.00      AP1   
ATOM   1217 HD21 ASN A  80      61.284  20.067  18.074  0.00  0.00      AP1   
ATOM   1218 HD22 ASN A  80      60.394  20.819  16.724  0.00  0.00      AP1   
ATOM   1219  C   ASN A  80      60.640  24.511  14.761  0.00  0.00      AP1   
ATOM   1220  O   ASN A  80      59.652  25.137  15.222  0.00  0.00      AP1   
ATOM   1221  N   TYR A  81      61.244  24.849  13.605  0.00  0.00      AP1   
ATOM   1222  HN  TYR A  81      61.804  24.181  13.122  0.00  0.00      AP1   
ATOM   1223  CA  TYR A  81      60.953  26.057  12.841  0.00  0.00      AP1   
ATOM   1224  HA  TYR A  81      61.299  26.940  13.358  0.00  0.00      AP1   
ATOM   1225  CB  TYR A  81      61.860  25.981  11.519  0.00  0.00      AP1   
ATOM   1226  HB1 TYR A  81      62.916  25.990  11.863  0.00  0.00      AP1   
ATOM   1227  HB2 TYR A  81      61.610  25.182  10.789  0.00  0.00      AP1   
ATOM   1228  CG  TYR A  81      61.893  27.362  10.762  0.00  0.00      AP1   
ATOM   1229  CD1 TYR A  81      61.637  28.632  11.303  0.00  0.00      AP1   
ATOM   1230  HD1 TYR A  81      61.210  28.622  12.295  0.00  0.00      AP1   
ATOM   1231  CE1 TYR A  81      61.961  29.829  10.635  0.00  0.00      AP1   
ATOM   1232  HE1 TYR A  81      61.734  30.751  11.149  0.00  0.00      AP1   
ATOM   1233  CZ  TYR A  81      62.547  29.780   9.406  0.00  0.00      AP1   
ATOM   1234  OH  TYR A  81      62.825  30.934   8.667  0.00  0.00      AP1   
ATOM   1235  HH  TYR A  81      62.452  31.699   9.112  0.00  0.00      AP1   
ATOM   1236  CD2 TYR A  81      62.348  27.356   9.411  0.00  0.00      AP1   
ATOM   1237  HD2 TYR A  81      62.533  26.391   8.961  0.00  0.00      AP1   
ATOM   1238  CE2 TYR A  81      62.783  28.582   8.760  0.00  0.00      AP1   
ATOM   1239  HE2 TYR A  81      63.125  28.567   7.736  0.00  0.00      AP1   
ATOM   1240  C   TYR A  81      59.415  26.078  12.457  0.00  0.00      AP1   
ATOM   1241  O   TYR A  81      58.853  25.196  11.758  0.00  0.00      AP1   
ATOM   1242  N   THR A  82      58.599  27.009  13.024  0.00  0.00      AP1   
ATOM   1243  HN  THR A  82      58.899  27.681  13.698  0.00  0.00      AP1   
ATOM   1244  CA  THR A  82      57.194  27.219  12.695  0.00  0.00      AP1   
ATOM   1245  HA  THR A  82      56.789  26.223  12.600  0.00  0.00      AP1   
ATOM   1246  CB  THR A  82      56.340  27.914  13.791  0.00  0.00      AP1   
ATOM   1247  HB  THR A  82      56.260  27.486  14.813  0.00  0.00      AP1   
ATOM   1248  OG1 THR A  82      55.049  28.113  13.404  0.00  0.00      AP1   
ATOM   1249  HG1 THR A  82      54.580  28.509  14.142  0.00  0.00      AP1   
ATOM   1250  CG2 THR A  82      56.906  29.330  14.153  0.00  0.00      AP1   
ATOM   1251 HG21 THR A  82      57.986  29.348  14.414  0.00  0.00      AP1   
ATOM   1252 HG22 THR A  82      56.817  29.986  13.261  0.00  0.00      AP1   
ATOM   1253 HG23 THR A  82      56.363  29.724  15.039  0.00  0.00      AP1   
ATOM   1254  C   THR A  82      56.946  27.823  11.334  0.00  0.00      AP1   
ATOM   1255  O   THR A  82      57.611  28.760  10.939  0.00  0.00      AP1   
ATOM   1256  N   HSD A  83      55.899  27.297  10.614  0.00  0.00      AP1   
ATOM   1257  HN  HSD A  83      55.630  26.392  10.934  0.00  0.00      AP1   
ATOM   1258  CA  HSD A  83      55.353  27.916   9.412  0.00  0.00      AP1   
ATOM   1259  HA  HSD A  83      56.084  27.733   8.638  0.00  0.00      AP1   
ATOM   1260  CB  HSD A  83      54.133  27.236   8.670  0.00  0.00      AP1   
ATOM   1261  HB1 HSD A  83      54.004  27.669   7.655  0.00  0.00      AP1   
ATOM   1262  HB2 HSD A  83      54.326  26.142   8.653  0.00  0.00      AP1   
ATOM   1263  ND1 HSD A  83      52.424  26.669  10.445  0.00  0.00      AP1   
ATOM   1264  HD1 HSD A  83      52.863  25.819  10.737  0.00  0.00      AP1   
ATOM   1265  CG  HSD A  83      52.896  27.458   9.409  0.00  0.00      AP1   
ATOM   1266  CE1 HSD A  83      51.179  27.118  10.788  0.00  0.00      AP1   
ATOM   1267  HE1 HSD A  83      50.685  26.608  11.615  0.00  0.00      AP1   
ATOM   1268  NE2 HSD A  83      50.847  28.145  10.080  0.00  0.00      AP1   
ATOM   1269  CD2 HSD A  83      51.911  28.333   9.213  0.00  0.00      AP1   
ATOM   1270  HD2 HSD A  83      51.754  29.087   8.452  0.00  0.00      AP1   
ATOM   1271  C   HSD A  83      55.192  29.417   9.468  0.00  0.00      AP1   
ATOM   1272  O   HSD A  83      55.486  30.124   8.560  0.00  0.00      AP1   
ATOM   1273  N   MET A  84      54.704  29.891  10.597  0.00  0.00      AP1   
ATOM   1274  HN  MET A  84      54.315  29.289  11.291  0.00  0.00      AP1   
ATOM   1275  CA  MET A  84      54.477  31.320  10.820  0.00  0.00      AP1   
ATOM   1276  HA  MET A  84      53.940  31.586   9.922  0.00  0.00      AP1   
ATOM   1277  CB  MET A  84      53.457  31.593  11.945  0.00  0.00      AP1   
ATOM   1278  HB1 MET A  84      53.653  31.051  12.895  0.00  0.00      AP1   
ATOM   1279  HB2 MET A  84      53.460  32.683  12.156  0.00  0.00      AP1   
ATOM   1280  CG  MET A  84      51.933  31.010  11.714  0.00  0.00      AP1   
ATOM   1281  HG1 MET A  84      52.029  30.065  11.137  0.00  0.00      AP1   
ATOM   1282  HG2 MET A  84      51.523  30.735  12.710  0.00  0.00      AP1   
ATOM   1283  SD  MET A  84      50.678  32.127  10.937  0.00  0.00      AP1   
ATOM   1284  CE  MET A  84      51.413  32.347   9.386  0.00  0.00      AP1   
ATOM   1285  HE1 MET A  84      52.308  33.003   9.437  0.00  0.00      AP1   
ATOM   1286  HE2 MET A  84      51.485  31.348   8.905  0.00  0.00      AP1   
ATOM   1287  HE3 MET A  84      50.717  33.076   8.918  0.00  0.00      AP1   
ATOM   1288  C   MET A  84      55.730  32.258  10.859  0.00  0.00      AP1   
ATOM   1289  O   MET A  84      55.658  33.345  10.296  0.00  0.00      AP1   
ATOM   1290  N   GLU A  85      56.830  31.814  11.533  0.00  0.00      AP1   
ATOM   1291  HN  GLU A  85      56.672  30.932  11.969  0.00  0.00      AP1   
ATOM   1292  CA  GLU A  85      58.157  32.387  11.438  0.00  0.00      AP1   
ATOM   1293  HA  GLU A  85      58.204  33.458  11.565  0.00  0.00      AP1   
ATOM   1294  CB  GLU A  85      59.177  31.864  12.435  0.00  0.00      AP1   
ATOM   1295  HB1 GLU A  85      59.367  30.770  12.469  0.00  0.00      AP1   
ATOM   1296  HB2 GLU A  85      60.120  32.374  12.147  0.00  0.00      AP1   
ATOM   1297  CG  GLU A  85      59.080  32.378  13.909  0.00  0.00      AP1   
ATOM   1298  HG1 GLU A  85      59.119  33.489  13.924  0.00  0.00      AP1   
ATOM   1299  HG2 GLU A  85      58.093  32.153  14.365  0.00  0.00      AP1   
ATOM   1300  CD  GLU A  85      60.226  31.868  14.836  0.00  0.00      AP1   
ATOM   1301  OE1 GLU A  85      60.203  32.252  16.021  0.00  0.00      AP1   
ATOM   1302  OE2 GLU A  85      60.990  31.018  14.338  0.00  0.00      AP1   
ATOM   1303  C   GLU A  85      58.767  32.311   9.983  0.00  0.00      AP1   
ATOM   1304  O   GLU A  85      59.198  33.319   9.421  0.00  0.00      AP1   
ATOM   1305  N   PHE A  86      58.697  31.075   9.404  0.00  0.00      AP1   
ATOM   1306  HN  PHE A  86      58.231  30.351   9.907  0.00  0.00      AP1   
ATOM   1307  CA  PHE A  86      59.073  30.875   8.010  0.00  0.00      AP1   
ATOM   1308  HA  PHE A  86      60.113  31.160   7.955  0.00  0.00      AP1   
ATOM   1309  CB  PHE A  86      58.878  29.356   7.770  0.00  0.00      AP1   
ATOM   1310  HB1 PHE A  86      59.538  28.767   8.443  0.00  0.00      AP1   
ATOM   1311  HB2 PHE A  86      57.822  29.106   8.007  0.00  0.00      AP1   
ATOM   1312  CG  PHE A  86      59.243  28.967   6.340  0.00  0.00      AP1   
ATOM   1313  CD1 PHE A  86      60.532  29.131   5.852  0.00  0.00      AP1   
ATOM   1314  HD1 PHE A  86      61.237  29.554   6.553  0.00  0.00      AP1   
ATOM   1315  CE1 PHE A  86      60.810  28.815   4.532  0.00  0.00      AP1   
ATOM   1316  HE1 PHE A  86      61.765  28.983   4.055  0.00  0.00      AP1   
ATOM   1317  CZ  PHE A  86      59.816  28.320   3.633  0.00  0.00      AP1   
ATOM   1318  HZ  PHE A  86      60.040  28.229   2.581  0.00  0.00      AP1   
ATOM   1319  CD2 PHE A  86      58.220  28.492   5.457  0.00  0.00      AP1   
ATOM   1320  HD2 PHE A  86      57.242  28.520   5.916  0.00  0.00      AP1   
ATOM   1321  CE2 PHE A  86      58.497  28.274   4.101  0.00  0.00      AP1   
ATOM   1322  HE2 PHE A  86      57.713  28.067   3.387  0.00  0.00      AP1   
ATOM   1323  C   PHE A  86      58.336  31.745   7.013  0.00  0.00      AP1   
ATOM   1324  O   PHE A  86      59.017  32.369   6.194  0.00  0.00      AP1   
ATOM   1325  N   TYR A  87      56.988  31.812   7.036  0.00  0.00      AP1   
ATOM   1326  HN  TYR A  87      56.414  31.344   7.704  0.00  0.00      AP1   
ATOM   1327  CA  TYR A  87      56.226  32.757   6.206  0.00  0.00      AP1   
ATOM   1328  HA  TYR A  87      56.426  32.475   5.183  0.00  0.00      AP1   
ATOM   1329  CB  TYR A  87      54.705  32.718   6.600  0.00  0.00      AP1   
ATOM   1330  HB1 TYR A  87      54.145  31.797   6.331  0.00  0.00      AP1   
ATOM   1331  HB2 TYR A  87      54.665  32.793   7.708  0.00  0.00      AP1   
ATOM   1332  CG  TYR A  87      53.910  33.904   5.999  0.00  0.00      AP1   
ATOM   1333  CD1 TYR A  87      53.500  33.867   4.624  0.00  0.00      AP1   
ATOM   1334  HD1 TYR A  87      53.754  32.989   4.049  0.00  0.00      AP1   
ATOM   1335  CE1 TYR A  87      52.677  34.935   4.116  0.00  0.00      AP1   
ATOM   1336  HE1 TYR A  87      52.421  34.997   3.068  0.00  0.00      AP1   
ATOM   1337  CZ  TYR A  87      52.525  36.049   4.914  0.00  0.00      AP1   
ATOM   1338  OH  TYR A  87      52.081  37.305   4.405  0.00  0.00      AP1   
ATOM   1339  HH  TYR A  87      52.637  38.015   4.734  0.00  0.00      AP1   
ATOM   1340  CD2 TYR A  87      53.574  34.961   6.841  0.00  0.00      AP1   
ATOM   1341  HD2 TYR A  87      53.800  34.989   7.897  0.00  0.00      AP1   
ATOM   1342  CE2 TYR A  87      52.998  36.079   6.244  0.00  0.00      AP1   
ATOM   1343  HE2 TYR A  87      52.839  36.998   6.788  0.00  0.00      AP1   
ATOM   1344  C   TYR A  87      56.713  34.189   6.356  0.00  0.00      AP1   
ATOM   1345  O   TYR A  87      56.831  34.872   5.329  0.00  0.00      AP1   
ATOM   1346  N   SER A  88      57.033  34.634   7.586  0.00  0.00      AP1   
ATOM   1347  HN  SER A  88      56.917  34.019   8.363  0.00  0.00      AP1   
ATOM   1348  CA  SER A  88      57.406  35.991   7.911  0.00  0.00      AP1   
ATOM   1349  HA  SER A  88      56.735  36.737   7.510  0.00  0.00      AP1   
ATOM   1350  CB  SER A  88      57.443  36.309   9.422  0.00  0.00      AP1   
ATOM   1351  HB1 SER A  88      58.150  35.568   9.854  0.00  0.00      AP1   
ATOM   1352  HB2 SER A  88      57.767  37.371   9.425  0.00  0.00      AP1   
ATOM   1353  OG  SER A  88      56.157  36.189  10.005  0.00  0.00      AP1   
ATOM   1354  HG1 SER A  88      56.023  35.249  10.143  0.00  0.00      AP1   
ATOM   1355  C   SER A  88      58.837  36.291   7.489  0.00  0.00      AP1   
ATOM   1356  O   SER A  88      59.206  37.404   7.054  0.00  0.00      AP1   
ATOM   1357  N   ASP A  89      59.681  35.261   7.493  0.00  0.00      AP1   
ATOM   1358  HN  ASP A  89      59.366  34.435   7.956  0.00  0.00      AP1   
ATOM   1359  CA  ASP A  89      61.004  35.201   6.820  0.00  0.00      AP1   
ATOM   1360  HA  ASP A  89      61.466  36.147   7.060  0.00  0.00      AP1   
ATOM   1361  CB  ASP A  89      61.878  34.066   7.418  0.00  0.00      AP1   
ATOM   1362  HB1 ASP A  89      61.258  33.146   7.476  0.00  0.00      AP1   
ATOM   1363  HB2 ASP A  89      62.835  34.015   6.855  0.00  0.00      AP1   
ATOM   1364  CG  ASP A  89      62.236  34.348   8.819  0.00  0.00      AP1   
ATOM   1365  OD1 ASP A  89      62.367  33.360   9.621  0.00  0.00      AP1   
ATOM   1366  OD2 ASP A  89      62.553  35.516   9.169  0.00  0.00      AP1   
ATOM   1367  C   ASP A  89      61.065  35.140   5.266  0.00  0.00      AP1   
ATOM   1368  O   ASP A  89      61.844  35.872   4.627  0.00  0.00      AP1   
ATOM   1369  N   ILE A  90      60.179  34.369   4.595  0.00  0.00      AP1   
ATOM   1370  HN  ILE A  90      59.720  33.617   5.062  0.00  0.00      AP1   
ATOM   1371  CA  ILE A  90      59.805  34.480   3.252  0.00  0.00      AP1   
ATOM   1372  HA  ILE A  90      60.715  34.430   2.673  0.00  0.00      AP1   
ATOM   1373  CB  ILE A  90      58.906  33.340   2.842  0.00  0.00      AP1   
ATOM   1374  HB  ILE A  90      57.988  33.358   3.467  0.00  0.00      AP1   
ATOM   1375  CG2 ILE A  90      58.413  33.464   1.389  0.00  0.00      AP1   
ATOM   1376 HG21 ILE A  90      57.763  34.365   1.398  0.00  0.00      AP1   
ATOM   1377 HG22 ILE A  90      59.150  33.696   0.591  0.00  0.00      AP1   
ATOM   1378 HG23 ILE A  90      57.842  32.566   1.068  0.00  0.00      AP1   
ATOM   1379  CG1 ILE A  90      59.694  31.957   2.871  0.00  0.00      AP1   
ATOM   1380 HG11 ILE A  90      59.938  31.853   3.950  0.00  0.00      AP1   
ATOM   1381 HG12 ILE A  90      59.031  31.117   2.572  0.00  0.00      AP1   
ATOM   1382  CD  ILE A  90      61.076  31.891   2.261  0.00  0.00      AP1   
ATOM   1383  HD1 ILE A  90      61.784  31.117   2.628  0.00  0.00      AP1   
ATOM   1384  HD2 ILE A  90      61.081  31.756   1.158  0.00  0.00      AP1   
ATOM   1385  HD3 ILE A  90      61.629  32.832   2.472  0.00  0.00      AP1   
ATOM   1386  C   ILE A  90      59.173  35.900   2.855  0.00  0.00      AP1   
ATOM   1387  O   ILE A  90      59.496  36.489   1.834  0.00  0.00      AP1   
ATOM   1388  N   GLU A  91      58.262  36.404   3.678  0.00  0.00      AP1   
ATOM   1389  HN  GLU A  91      57.770  35.829   4.328  0.00  0.00      AP1   
ATOM   1390  CA  GLU A  91      57.733  37.723   3.412  0.00  0.00      AP1   
ATOM   1391  HA  GLU A  91      57.396  37.674   2.387  0.00  0.00      AP1   
ATOM   1392  CB  GLU A  91      56.648  37.902   4.453  0.00  0.00      AP1   
ATOM   1393  HB1 GLU A  91      55.986  37.010   4.449  0.00  0.00      AP1   
ATOM   1394  HB2 GLU A  91      57.112  38.088   5.445  0.00  0.00      AP1   
ATOM   1395  CG  GLU A  91      55.630  39.073   4.165  0.00  0.00      AP1   
ATOM   1396  HG1 GLU A  91      56.112  39.967   3.712  0.00  0.00      AP1   
ATOM   1397  HG2 GLU A  91      54.989  38.672   3.351  0.00  0.00      AP1   
ATOM   1398  CD  GLU A  91      54.757  39.578   5.351  0.00  0.00      AP1   
ATOM   1399  OE1 GLU A  91      53.511  39.496   5.153  0.00  0.00      AP1   
ATOM   1400  OE2 GLU A  91      55.236  40.066   6.405  0.00  0.00      AP1   
ATOM   1401  C   GLU A  91      58.705  38.923   3.385  0.00  0.00      AP1   
ATOM   1402  O   GLU A  91      58.717  39.716   2.455  0.00  0.00      AP1   
ATOM   1403  N   ARG A  92      59.595  38.997   4.355  0.00  0.00      AP1   
ATOM   1404  HN  ARG A  92      59.611  38.323   5.089  0.00  0.00      AP1   
ATOM   1405  CA  ARG A  92      60.528  40.067   4.323  0.00  0.00      AP1   
ATOM   1406  HA  ARG A  92      60.088  41.003   4.009  0.00  0.00      AP1   
ATOM   1407  CB  ARG A  92      61.216  40.312   5.730  0.00  0.00      AP1   
ATOM   1408  HB1 ARG A  92      61.795  41.259   5.682  0.00  0.00      AP1   
ATOM   1409  HB2 ARG A  92      60.410  40.623   6.429  0.00  0.00      AP1   
ATOM   1410  CG  ARG A  92      61.956  39.095   6.362  0.00  0.00      AP1   
ATOM   1411  HG1 ARG A  92      61.336  38.187   6.205  0.00  0.00      AP1   
ATOM   1412  HG2 ARG A  92      62.909  39.033   5.794  0.00  0.00      AP1   
ATOM   1413  CD  ARG A  92      62.442  39.391   7.798  0.00  0.00      AP1   
ATOM   1414  HD1 ARG A  92      62.998  40.351   7.860  0.00  0.00      AP1   
ATOM   1415  HD2 ARG A  92      61.567  39.431   8.481  0.00  0.00      AP1   
ATOM   1416  NE  ARG A  92      63.216  38.235   8.316  0.00  0.00      AP1   
ATOM   1417  HE  ARG A  92      62.655  37.457   8.601  0.00  0.00      AP1   
ATOM   1418  CZ  ARG A  92      64.435  37.965   7.996  0.00  0.00      AP1   
ATOM   1419  NH1 ARG A  92      65.346  38.782   7.534  0.00  0.00      AP1   
ATOM   1420 HH11 ARG A  92      66.256  38.547   7.194  0.00  0.00      AP1   
ATOM   1421 HH12 ARG A  92      65.062  39.710   7.774  0.00  0.00      AP1   
ATOM   1422  NH2 ARG A  92      64.754  36.725   8.268  0.00  0.00      AP1   
ATOM   1423 HH21 ARG A  92      65.716  36.538   8.465  0.00  0.00      AP1   
ATOM   1424 HH22 ARG A  92      63.987  36.243   8.692  0.00  0.00      AP1   
ATOM   1425  C   ARG A  92      61.686  39.737   3.348  0.00  0.00      AP1   
ATOM   1426  O   ARG A  92      62.311  40.684   2.869  0.00  0.00      AP1   
ATOM   1427  N   LEU A  93      62.069  38.491   2.977  0.00  0.00      AP1   
ATOM   1428  HN  LEU A  93      61.773  37.610   3.337  0.00  0.00      AP1   
ATOM   1429  CA  LEU A  93      63.294  38.309   2.240  0.00  0.00      AP1   
ATOM   1430  HA  LEU A  93      63.896  39.198   2.360  0.00  0.00      AP1   
ATOM   1431  CB  LEU A  93      64.203  37.092   2.653  0.00  0.00      AP1   
ATOM   1432  HB1 LEU A  93      63.602  36.160   2.579  0.00  0.00      AP1   
ATOM   1433  HB2 LEU A  93      65.013  36.959   1.905  0.00  0.00      AP1   
ATOM   1434  CG  LEU A  93      64.810  37.198   4.035  0.00  0.00      AP1   
ATOM   1435  HG  LEU A  93      64.008  37.440   4.764  0.00  0.00      AP1   
ATOM   1436  CD1 LEU A  93      65.463  35.820   4.469  0.00  0.00      AP1   
ATOM   1437 HD11 LEU A  93      66.322  35.512   3.835  0.00  0.00      AP1   
ATOM   1438 HD12 LEU A  93      65.762  35.945   5.531  0.00  0.00      AP1   
ATOM   1439 HD13 LEU A  93      64.701  35.014   4.415  0.00  0.00      AP1   
ATOM   1440  CD2 LEU A  93      65.868  38.293   4.112  0.00  0.00      AP1   
ATOM   1441 HD21 LEU A  93      66.661  38.067   3.368  0.00  0.00      AP1   
ATOM   1442 HD22 LEU A  93      65.440  39.310   3.985  0.00  0.00      AP1   
ATOM   1443 HD23 LEU A  93      66.460  38.344   5.050  0.00  0.00      AP1   
ATOM   1444  C   LEU A  93      62.902  38.089   0.774  0.00  0.00      AP1   
ATOM   1445  O   LEU A  93      63.803  38.087  -0.083  0.00  0.00      AP1   
ATOM   1446  N   PHE A  94      61.551  38.065   0.452  0.00  0.00      AP1   
ATOM   1447  HN  PHE A  94      60.900  38.047   1.207  0.00  0.00      AP1   
ATOM   1448  CA  PHE A  94      61.230  37.607  -0.902  0.00  0.00      AP1   
ATOM   1449  HA  PHE A  94      62.024  37.850  -1.593  0.00  0.00      AP1   
ATOM   1450  CB  PHE A  94      61.167  36.076  -1.052  0.00  0.00      AP1   
ATOM   1451  HB1 PHE A  94      60.505  35.619  -0.286  0.00  0.00      AP1   
ATOM   1452  HB2 PHE A  94      60.623  35.802  -1.981  0.00  0.00      AP1   
ATOM   1453  CG  PHE A  94      62.474  35.377  -1.210  0.00  0.00      AP1   
ATOM   1454  CD1 PHE A  94      63.216  35.088  -0.037  0.00  0.00      AP1   
ATOM   1455  HD1 PHE A  94      62.779  35.122   0.949  0.00  0.00      AP1   
ATOM   1456  CE1 PHE A  94      64.407  34.421  -0.155  0.00  0.00      AP1   
ATOM   1457  HE1 PHE A  94      64.960  34.165   0.736  0.00  0.00      AP1   
ATOM   1458  CZ  PHE A  94      64.979  34.155  -1.423  0.00  0.00      AP1   
ATOM   1459  HZ  PHE A  94      65.927  33.639  -1.445  0.00  0.00      AP1   
ATOM   1460  CD2 PHE A  94      62.937  34.941  -2.492  0.00  0.00      AP1   
ATOM   1461  HD2 PHE A  94      62.277  35.137  -3.324  0.00  0.00      AP1   
ATOM   1462  CE2 PHE A  94      64.213  34.396  -2.558  0.00  0.00      AP1   
ATOM   1463  HE2 PHE A  94      64.596  34.130  -3.532  0.00  0.00      AP1   
ATOM   1464  C   PHE A  94      60.094  38.331  -1.461  0.00  0.00      AP1   
ATOM   1465  O   PHE A  94      60.253  39.121  -2.385  0.00  0.00      AP1   
ATOM   1466  N   ILE A  95      58.935  38.104  -0.787  0.00  0.00      AP1   
ATOM   1467  HN  ILE A  95      58.903  37.394  -0.088  0.00  0.00      AP1   
ATOM   1468  CA  ILE A  95      57.649  38.676  -1.230  0.00  0.00      AP1   
ATOM   1469  HA  ILE A  95      57.492  38.379  -2.257  0.00  0.00      AP1   
ATOM   1470  CB  ILE A  95      56.405  38.160  -0.454  0.00  0.00      AP1   
ATOM   1471  HB  ILE A  95      56.397  38.576   0.576  0.00  0.00      AP1   
ATOM   1472  CG2 ILE A  95      55.137  38.655  -1.187  0.00  0.00      AP1   
ATOM   1473 HG21 ILE A  95      55.322  38.364  -2.243  0.00  0.00      AP1   
ATOM   1474 HG22 ILE A  95      54.252  38.089  -0.824  0.00  0.00      AP1   
ATOM   1475 HG23 ILE A  95      55.073  39.762  -1.127  0.00  0.00      AP1   
ATOM   1476  CG1 ILE A  95      56.324  36.610  -0.348  0.00  0.00      AP1   
ATOM   1477 HG11 ILE A  95      56.117  36.153  -1.339  0.00  0.00      AP1   
ATOM   1478 HG12 ILE A  95      57.326  36.248  -0.032  0.00  0.00      AP1   
ATOM   1479  CD  ILE A  95      55.257  36.175   0.657  0.00  0.00      AP1   
ATOM   1480  HD1 ILE A  95      55.338  35.114   0.978  0.00  0.00      AP1   
ATOM   1481  HD2 ILE A  95      55.311  36.660   1.656  0.00  0.00      AP1   
ATOM   1482  HD3 ILE A  95      54.258  36.366   0.210  0.00  0.00      AP1   
ATOM   1483  C   ILE A  95      57.535  40.208  -1.363  0.00  0.00      AP1   
ATOM   1484  O   ILE A  95      57.100  40.878  -2.289  0.00  0.00      AP1   
ATOM   1485  N   LYS A  96      58.068  40.885  -0.264  0.00  0.00      AP1   
ATOM   1486  HN  LYS A  96      58.573  40.326   0.390  0.00  0.00      AP1   
ATOM   1487  CA  LYS A  96      58.000  42.310  -0.046  0.00  0.00      AP1   
ATOM   1488  HA  LYS A  96      57.513  42.772  -0.892  0.00  0.00      AP1   
ATOM   1489  CB  LYS A  96      57.194  42.624   1.163  0.00  0.00      AP1   
ATOM   1490  HB1 LYS A  96      57.815  42.494   2.075  0.00  0.00      AP1   
ATOM   1491  HB2 LYS A  96      56.994  43.713   1.067  0.00  0.00      AP1   
ATOM   1492  CG  LYS A  96      55.780  41.952   1.171  0.00  0.00      AP1   
ATOM   1493  HG1 LYS A  96      55.419  42.147   0.138  0.00  0.00      AP1   
ATOM   1494  HG2 LYS A  96      55.888  40.849   1.250  0.00  0.00      AP1   
ATOM   1495  CD  LYS A  96      54.779  42.441   2.292  0.00  0.00      AP1   
ATOM   1496  HD1 LYS A  96      55.297  42.177   3.238  0.00  0.00      AP1   
ATOM   1497  HD2 LYS A  96      54.630  43.542   2.321  0.00  0.00      AP1   
ATOM   1498  CE  LYS A  96      53.442  41.553   2.301  0.00  0.00      AP1   
ATOM   1499  HE1 LYS A  96      52.678  41.936   1.590  0.00  0.00      AP1   
ATOM   1500  HE2 LYS A  96      53.433  40.461   2.098  0.00  0.00      AP1   
ATOM   1501  NZ  LYS A  96      52.869  41.713   3.624  0.00  0.00      AP1   
ATOM   1502  HZ1 LYS A  96      53.165  40.888   4.184  0.00  0.00      AP1   
ATOM   1503  HZ2 LYS A  96      53.014  42.569   4.197  0.00  0.00      AP1   
ATOM   1504  HZ3 LYS A  96      51.859  41.480   3.713  0.00  0.00      AP1   
ATOM   1505  C   LYS A  96      59.353  42.912   0.110  0.00  0.00      AP1   
ATOM   1506  O   LYS A  96      59.488  43.954   0.703  0.00  0.00      AP1   
ATOM   1507  N   ASN A  97      60.433  42.311  -0.473  0.00  0.00      AP1   
ATOM   1508  HN  ASN A  97      60.350  41.449  -0.968  0.00  0.00      AP1   
ATOM   1509  CA  ASN A  97      61.752  42.943  -0.534  0.00  0.00      AP1   
ATOM   1510  HA  ASN A  97      62.065  43.512   0.329  0.00  0.00      AP1   
ATOM   1511  CB  ASN A  97      62.754  41.773  -0.697  0.00  0.00      AP1   
ATOM   1512  HB1 ASN A  97      62.609  41.297   0.296  0.00  0.00      AP1   
ATOM   1513  HB2 ASN A  97      62.482  41.243  -1.635  0.00  0.00      AP1   
ATOM   1514  CG  ASN A  97      64.175  42.204  -0.643  0.00  0.00      AP1   
ATOM   1515  OD1 ASN A  97      64.579  43.303  -0.219  0.00  0.00      AP1   
ATOM   1516  ND2 ASN A  97      65.100  41.274  -0.986  0.00  0.00      AP1   
ATOM   1517 HD21 ASN A  97      66.038  41.615  -0.919  0.00  0.00      AP1   
ATOM   1518 HD22 ASN A  97      64.760  40.414  -1.366  0.00  0.00      AP1   
ATOM   1519  C   ASN A  97      61.755  43.787  -1.752  0.00  0.00      AP1   
ATOM   1520  O   ASN A  97      61.913  43.288  -2.854  0.00  0.00      AP1   
ATOM   1521  N   GLU A  98      61.717  45.124  -1.673  0.00  0.00      AP1   
ATOM   1522  HN  GLU A  98      61.816  45.527  -0.767  0.00  0.00      AP1   
ATOM   1523  CA  GLU A  98      61.528  46.045  -2.775  0.00  0.00      AP1   
ATOM   1524  HA  GLU A  98      60.544  45.850  -3.177  0.00  0.00      AP1   
ATOM   1525  CB  GLU A  98      61.598  47.527  -2.302  0.00  0.00      AP1   
ATOM   1526  HB1 GLU A  98      62.361  47.737  -1.522  0.00  0.00      AP1   
ATOM   1527  HB2 GLU A  98      61.917  48.191  -3.134  0.00  0.00      AP1   
ATOM   1528  CG  GLU A  98      60.239  48.181  -1.806  0.00  0.00      AP1   
ATOM   1529  HG1 GLU A  98      59.548  48.121  -2.674  0.00  0.00      AP1   
ATOM   1530  HG2 GLU A  98      59.690  47.684  -0.978  0.00  0.00      AP1   
ATOM   1531  CD  GLU A  98      60.406  49.625  -1.518  0.00  0.00      AP1   
ATOM   1532  OE1 GLU A  98      60.879  50.384  -2.430  0.00  0.00      AP1   
ATOM   1533  OE2 GLU A  98      60.218  50.099  -0.384  0.00  0.00      AP1   
ATOM   1534  C   GLU A  98      62.584  46.031  -3.971  0.00  0.00      AP1   
ATOM   1535  O   GLU A  98      62.327  46.064  -5.183  0.00  0.00      AP1   
ATOM   1536  N   LYS A  99      63.866  45.928  -3.707  0.00  0.00      AP1   
ATOM   1537  HN  LYS A  99      64.211  46.204  -2.813  0.00  0.00      AP1   
ATOM   1538  CA  LYS A  99      64.883  45.763  -4.657  0.00  0.00      AP1   
ATOM   1539  HA  LYS A  99      64.935  46.629  -5.300  0.00  0.00      AP1   
ATOM   1540  CB  LYS A  99      66.277  45.767  -3.918  0.00  0.00      AP1   
ATOM   1541  HB1 LYS A  99      66.318  45.100  -3.031  0.00  0.00      AP1   
ATOM   1542  HB2 LYS A  99      67.023  45.493  -4.694  0.00  0.00      AP1   
ATOM   1543  CG  LYS A  99      66.658  47.148  -3.418  0.00  0.00      AP1   
ATOM   1544  HG1 LYS A  99      66.681  47.756  -4.348  0.00  0.00      AP1   
ATOM   1545  HG2 LYS A  99      65.882  47.584  -2.755  0.00  0.00      AP1   
ATOM   1546  CD  LYS A  99      68.162  47.139  -3.027  0.00  0.00      AP1   
ATOM   1547  HD1 LYS A  99      68.640  46.137  -3.070  0.00  0.00      AP1   
ATOM   1548  HD2 LYS A  99      68.739  47.725  -3.773  0.00  0.00      AP1   
ATOM   1549  CE  LYS A  99      68.481  47.768  -1.625  0.00  0.00      AP1   
ATOM   1550  HE1 LYS A  99      69.566  47.947  -1.465  0.00  0.00      AP1   
ATOM   1551  HE2 LYS A  99      67.901  48.675  -1.350  0.00  0.00      AP1   
ATOM   1552  NZ  LYS A  99      67.981  46.752  -0.651  0.00  0.00      AP1   
ATOM   1553  HZ1 LYS A  99      66.960  46.700  -0.463  0.00  0.00      AP1   
ATOM   1554  HZ2 LYS A  99      68.239  45.794  -0.964  0.00  0.00      AP1   
ATOM   1555  HZ3 LYS A  99      68.487  46.884   0.248  0.00  0.00      AP1   
ATOM   1556  C   LYS A  99      64.745  44.585  -5.659  0.00  0.00      AP1   
ATOM   1557  O   LYS A  99      65.113  44.688  -6.806  0.00  0.00      AP1   
ATOM   1558  N   LEU A 100      64.359  43.407  -5.188  0.00  0.00      AP1   
ATOM   1559  HN  LEU A 100      64.583  43.235  -4.232  0.00  0.00      AP1   
ATOM   1560  CA  LEU A 100      63.865  42.144  -5.900  0.00  0.00      AP1   
ATOM   1561  HA  LEU A 100      64.707  41.769  -6.462  0.00  0.00      AP1   
ATOM   1562  CB  LEU A 100      63.684  41.003  -4.871  0.00  0.00      AP1   
ATOM   1563  HB1 LEU A 100      64.616  41.042  -4.268  0.00  0.00      AP1   
ATOM   1564  HB2 LEU A 100      62.887  41.278  -4.147  0.00  0.00      AP1   
ATOM   1565  CG  LEU A 100      63.328  39.573  -5.379  0.00  0.00      AP1   
ATOM   1566  HG  LEU A 100      62.287  39.685  -5.752  0.00  0.00      AP1   
ATOM   1567  CD1 LEU A 100      64.350  38.867  -6.342  0.00  0.00      AP1   
ATOM   1568 HD11 LEU A 100      64.202  37.775  -6.484  0.00  0.00      AP1   
ATOM   1569 HD12 LEU A 100      64.438  39.446  -7.287  0.00  0.00      AP1   
ATOM   1570 HD13 LEU A 100      65.334  38.886  -5.826  0.00  0.00      AP1   
ATOM   1571  CD2 LEU A 100      63.128  38.831  -4.038  0.00  0.00      AP1   
ATOM   1572 HD21 LEU A 100      62.640  37.849  -4.215  0.00  0.00      AP1   
ATOM   1573 HD22 LEU A 100      64.030  38.505  -3.477  0.00  0.00      AP1   
ATOM   1574 HD23 LEU A 100      62.471  39.445  -3.386  0.00  0.00      AP1   
ATOM   1575  C   LEU A 100      62.646  42.355  -6.744  0.00  0.00      AP1   
ATOM   1576  O   LEU A 100      62.661  41.964  -7.928  0.00  0.00      AP1   
ATOM   1577  N   LEU A 101      61.590  43.038  -6.238  0.00  0.00      AP1   
ATOM   1578  HN  LEU A 101      61.569  43.214  -5.257  0.00  0.00      AP1   
ATOM   1579  CA  LEU A 101      60.465  43.518  -7.000  0.00  0.00      AP1   
ATOM   1580  HA  LEU A 101      60.028  42.592  -7.344  0.00  0.00      AP1   
ATOM   1581  CB  LEU A 101      59.502  44.171  -5.998  0.00  0.00      AP1   
ATOM   1582  HB1 LEU A 101      60.016  44.945  -5.389  0.00  0.00      AP1   
ATOM   1583  HB2 LEU A 101      58.623  44.701  -6.422  0.00  0.00      AP1   
ATOM   1584  CG  LEU A 101      58.902  43.214  -4.887  0.00  0.00      AP1   
ATOM   1585  HG  LEU A 101      59.789  42.868  -4.315  0.00  0.00      AP1   
ATOM   1586  CD1 LEU A 101      58.054  43.869  -3.862  0.00  0.00      AP1   
ATOM   1587 HD11 LEU A 101      58.484  44.678  -3.234  0.00  0.00      AP1   
ATOM   1588 HD12 LEU A 101      57.100  44.288  -4.250  0.00  0.00      AP1   
ATOM   1589 HD13 LEU A 101      57.696  43.102  -3.141  0.00  0.00      AP1   
ATOM   1590  CD2 LEU A 101      58.189  41.990  -5.453  0.00  0.00      AP1   
ATOM   1591 HD21 LEU A 101      58.923  41.437  -6.077  0.00  0.00      AP1   
ATOM   1592 HD22 LEU A 101      57.941  41.237  -4.675  0.00  0.00      AP1   
ATOM   1593 HD23 LEU A 101      57.282  42.173  -6.067  0.00  0.00      AP1   
ATOM   1594  C   LEU A 101      60.756  44.378  -8.224  0.00  0.00      AP1   
ATOM   1595  O   LEU A 101      60.303  44.138  -9.320  0.00  0.00      AP1   
ATOM   1596  N   ASN A 102      61.736  45.292  -8.066  0.00  0.00      AP1   
ATOM   1597  HN  ASN A 102      62.069  45.324  -7.127  0.00  0.00      AP1   
ATOM   1598  CA  ASN A 102      62.303  46.117  -9.125  0.00  0.00      AP1   
ATOM   1599  HA  ASN A 102      61.500  46.310  -9.821  0.00  0.00      AP1   
ATOM   1600  CB  ASN A 102      62.884  47.460  -8.562  0.00  0.00      AP1   
ATOM   1601  HB1 ASN A 102      63.721  47.288  -7.851  0.00  0.00      AP1   
ATOM   1602  HB2 ASN A 102      63.241  48.097  -9.399  0.00  0.00      AP1   
ATOM   1603  CG  ASN A 102      61.759  48.292  -7.948  0.00  0.00      AP1   
ATOM   1604  OD1 ASN A 102      60.581  48.365  -8.356  0.00  0.00      AP1   
ATOM   1605  ND2 ASN A 102      62.044  49.043  -6.889  0.00  0.00      AP1   
ATOM   1606 HD21 ASN A 102      61.257  49.590  -6.605  0.00  0.00      AP1   
ATOM   1607 HD22 ASN A 102      62.832  48.787  -6.329  0.00  0.00      AP1   
ATOM   1608  C   ASN A 102      63.290  45.396 -10.020  0.00  0.00      AP1   
ATOM   1609  O   ASN A 102      63.197  45.574 -11.231  0.00  0.00      AP1   
ATOM   1610  N   VAL A 103      64.162  44.467  -9.513  0.00  0.00      AP1   
ATOM   1611  HN  VAL A 103      64.313  44.472  -8.528  0.00  0.00      AP1   
ATOM   1612  CA  VAL A 103      65.017  43.607 -10.329  0.00  0.00      AP1   
ATOM   1613  HA  VAL A 103      65.689  44.337 -10.757  0.00  0.00      AP1   
ATOM   1614  CB  VAL A 103      65.975  42.760  -9.531  0.00  0.00      AP1   
ATOM   1615  HB  VAL A 103      65.444  42.403  -8.623  0.00  0.00      AP1   
ATOM   1616  CG1 VAL A 103      66.583  41.613 -10.389  0.00  0.00      AP1   
ATOM   1617 HG11 VAL A 103      67.038  41.978 -11.334  0.00  0.00      AP1   
ATOM   1618 HG12 VAL A 103      67.274  40.954  -9.820  0.00  0.00      AP1   
ATOM   1619 HG13 VAL A 103      65.739  40.973 -10.724  0.00  0.00      AP1   
ATOM   1620  CG2 VAL A 103      67.155  43.617  -8.953  0.00  0.00      AP1   
ATOM   1621 HG21 VAL A 103      67.882  43.910  -9.740  0.00  0.00      AP1   
ATOM   1622 HG22 VAL A 103      66.897  44.607  -8.520  0.00  0.00      AP1   
ATOM   1623 HG23 VAL A 103      67.804  42.988  -8.306  0.00  0.00      AP1   
ATOM   1624  C   VAL A 103      64.317  42.796 -11.320  0.00  0.00      AP1   
ATOM   1625  O   VAL A 103      64.450  42.937 -12.544  0.00  0.00      AP1   
ATOM   1626  N   ILE A 104      63.269  42.062 -10.781  0.00  0.00      AP1   
ATOM   1627  HN  ILE A 104      63.101  42.041  -9.799  0.00  0.00      AP1   
ATOM   1628  CA  ILE A 104      62.192  41.312 -11.515  0.00  0.00      AP1   
ATOM   1629  HA  ILE A 104      62.695  40.637 -12.191  0.00  0.00      AP1   
ATOM   1630  CB  ILE A 104      61.251  40.487 -10.606  0.00  0.00      AP1   
ATOM   1631  HB  ILE A 104      60.861  41.074  -9.747  0.00  0.00      AP1   
ATOM   1632  CG2 ILE A 104      60.054  39.922 -11.358  0.00  0.00      AP1   
ATOM   1633 HG21 ILE A 104      59.507  40.732 -11.885  0.00  0.00      AP1   
ATOM   1634 HG22 ILE A 104      60.346  39.124 -12.074  0.00  0.00      AP1   
ATOM   1635 HG23 ILE A 104      59.323  39.468 -10.655  0.00  0.00      AP1   
ATOM   1636  CG1 ILE A 104      62.089  39.284  -9.946  0.00  0.00      AP1   
ATOM   1637 HG11 ILE A 104      62.402  38.614 -10.776  0.00  0.00      AP1   
ATOM   1638 HG12 ILE A 104      63.010  39.717  -9.500  0.00  0.00      AP1   
ATOM   1639  CD  ILE A 104      61.285  38.619  -8.772  0.00  0.00      AP1   
ATOM   1640  HD1 ILE A 104      60.307  38.290  -9.185  0.00  0.00      AP1   
ATOM   1641  HD2 ILE A 104      61.748  37.655  -8.472  0.00  0.00      AP1   
ATOM   1642  HD3 ILE A 104      61.127  39.379  -7.977  0.00  0.00      AP1   
ATOM   1643  C   ILE A 104      61.365  42.167 -12.460  0.00  0.00      AP1   
ATOM   1644  O   ILE A 104      61.180  41.850 -13.648  0.00  0.00      AP1   
ATOM   1645  N   SER A 105      60.926  43.417 -12.065  0.00  0.00      AP1   
ATOM   1646  HN  SER A 105      60.983  43.725 -11.118  0.00  0.00      AP1   
ATOM   1647  CA  SER A 105      60.342  44.364 -13.027  0.00  0.00      AP1   
ATOM   1648  HA  SER A 105      59.495  43.859 -13.468  0.00  0.00      AP1   
ATOM   1649  CB  SER A 105      59.836  45.650 -12.357  0.00  0.00      AP1   
ATOM   1650  HB1 SER A 105      59.082  45.308 -11.617  0.00  0.00      AP1   
ATOM   1651  HB2 SER A 105      60.662  46.187 -11.844  0.00  0.00      AP1   
ATOM   1652  OG  SER A 105      59.158  46.559 -13.221  0.00  0.00      AP1   
ATOM   1653  HG1 SER A 105      59.766  47.019 -13.803  0.00  0.00      AP1   
ATOM   1654  C   SER A 105      61.127  44.718 -14.284  0.00  0.00      AP1   
ATOM   1655  O   SER A 105      60.580  44.540 -15.363  0.00  0.00      AP1   
ATOM   1656  N   ASP A 106      62.452  45.018 -14.119  0.00  0.00      AP1   
ATOM   1657  HN  ASP A 106      62.774  45.128 -13.181  0.00  0.00      AP1   
ATOM   1658  CA  ASP A 106      63.347  45.366 -15.173  0.00  0.00      AP1   
ATOM   1659  HA  ASP A 106      62.734  45.986 -15.810  0.00  0.00      AP1   
ATOM   1660  CB  ASP A 106      64.693  45.916 -14.575  0.00  0.00      AP1   
ATOM   1661  HB1 ASP A 106      64.919  45.329 -13.658  0.00  0.00      AP1   
ATOM   1662  HB2 ASP A 106      65.565  45.825 -15.257  0.00  0.00      AP1   
ATOM   1663  CG  ASP A 106      64.461  47.357 -14.203  0.00  0.00      AP1   
ATOM   1664  OD1 ASP A 106      65.091  47.851 -13.214  0.00  0.00      AP1   
ATOM   1665  OD2 ASP A 106      63.579  48.011 -14.862  0.00  0.00      AP1   
ATOM   1666  C   ASP A 106      63.738  44.204 -16.091  0.00  0.00      AP1   
ATOM   1667  O   ASP A 106      63.846  44.336 -17.320  0.00  0.00      AP1   
ATOM   1668  N   ILE A 107      63.813  42.961 -15.542  0.00  0.00      AP1   
ATOM   1669  HN  ILE A 107      63.810  42.867 -14.550  0.00  0.00      AP1   
ATOM   1670  CA  ILE A 107      63.882  41.744 -16.194  0.00  0.00      AP1   
ATOM   1671  HA  ILE A 107      64.713  41.798 -16.881  0.00  0.00      AP1   
ATOM   1672  CB  ILE A 107      64.048  40.596 -15.145  0.00  0.00      AP1   
ATOM   1673  HB  ILE A 107      63.303  40.602 -14.321  0.00  0.00      AP1   
ATOM   1674  CG2 ILE A 107      63.881  39.163 -15.722  0.00  0.00      AP1   
ATOM   1675 HG21 ILE A 107      64.080  38.357 -14.984  0.00  0.00      AP1   
ATOM   1676 HG22 ILE A 107      62.862  38.909 -16.084  0.00  0.00      AP1   
ATOM   1677 HG23 ILE A 107      64.723  39.042 -16.437  0.00  0.00      AP1   
ATOM   1678  CG1 ILE A 107      65.499  40.708 -14.616  0.00  0.00      AP1   
ATOM   1679 HG11 ILE A 107      66.228  40.592 -15.446  0.00  0.00      AP1   
ATOM   1680 HG12 ILE A 107      65.792  41.735 -14.312  0.00  0.00      AP1   
ATOM   1681  CD  ILE A 107      65.701  39.846 -13.376  0.00  0.00      AP1   
ATOM   1682  HD1 ILE A 107      65.942  38.823 -13.737  0.00  0.00      AP1   
ATOM   1683  HD2 ILE A 107      66.626  40.169 -12.852  0.00  0.00      AP1   
ATOM   1684  HD3 ILE A 107      64.855  39.774 -12.660  0.00  0.00      AP1   
ATOM   1685  C   ILE A 107      62.679  41.441 -17.093  0.00  0.00      AP1   
ATOM   1686  O   ILE A 107      62.857  41.083 -18.242  0.00  0.00      AP1   
ATOM   1687  N   VAL A 108      61.417  41.547 -16.559  0.00  0.00      AP1   
ATOM   1688  HN  VAL A 108      61.346  41.866 -15.617  0.00  0.00      AP1   
ATOM   1689  CA  VAL A 108      60.271  41.394 -17.389  0.00  0.00      AP1   
ATOM   1690  HA  VAL A 108      60.340  40.455 -17.919  0.00  0.00      AP1   
ATOM   1691  CB  VAL A 108      58.989  41.236 -16.537  0.00  0.00      AP1   
ATOM   1692  HB  VAL A 108      58.949  41.973 -15.707  0.00  0.00      AP1   
ATOM   1693  CG1 VAL A 108      57.650  41.359 -17.388  0.00  0.00      AP1   
ATOM   1694 HG11 VAL A 108      56.781  40.976 -16.812  0.00  0.00      AP1   
ATOM   1695 HG12 VAL A 108      57.357  42.381 -17.709  0.00  0.00      AP1   
ATOM   1696 HG13 VAL A 108      57.618  40.586 -18.185  0.00  0.00      AP1   
ATOM   1697  CG2 VAL A 108      59.077  39.803 -15.919  0.00  0.00      AP1   
ATOM   1698 HG21 VAL A 108      59.245  39.077 -16.742  0.00  0.00      AP1   
ATOM   1699 HG22 VAL A 108      59.916  39.714 -15.197  0.00  0.00      AP1   
ATOM   1700 HG23 VAL A 108      58.109  39.574 -15.424  0.00  0.00      AP1   
ATOM   1701  C   VAL A 108      60.049  42.527 -18.421  0.00  0.00      AP1   
ATOM   1702  O   VAL A 108      59.829  42.269 -19.597  0.00  0.00      AP1   
ATOM   1703  N   GLU A 109      60.222  43.783 -18.017  0.00  0.00      AP1   
ATOM   1704  HN  GLU A 109      60.529  43.956 -17.085  0.00  0.00      AP1   
ATOM   1705  CA  GLU A 109      59.957  45.004 -18.848  0.00  0.00      AP1   
ATOM   1706  HA  GLU A 109      58.922  44.948 -19.151  0.00  0.00      AP1   
ATOM   1707  CB  GLU A 109      59.887  46.296 -18.011  0.00  0.00      AP1   
ATOM   1708  HB1 GLU A 109      60.919  46.292 -17.599  0.00  0.00      AP1   
ATOM   1709  HB2 GLU A 109      59.810  47.080 -18.794  0.00  0.00      AP1   
ATOM   1710  CG  GLU A 109      58.781  46.319 -16.903  0.00  0.00      AP1   
ATOM   1711  HG1 GLU A 109      58.575  45.288 -16.546  0.00  0.00      AP1   
ATOM   1712  HG2 GLU A 109      59.056  47.092 -16.153  0.00  0.00      AP1   
ATOM   1713  CD  GLU A 109      57.401  46.874 -17.423  0.00  0.00      AP1   
ATOM   1714  OE1 GLU A 109      57.207  47.454 -18.494  0.00  0.00      AP1   
ATOM   1715  OE2 GLU A 109      56.522  46.749 -16.572  0.00  0.00      AP1   
ATOM   1716  C   GLU A 109      60.768  45.172 -20.131  0.00  0.00      AP1   
ATOM   1717  O   GLU A 109      60.259  45.409 -21.243  0.00  0.00      AP1   
ATOM   1718  N   GLU A 110      62.125  45.067 -20.033  0.00  0.00      AP1   
ATOM   1719  HN  GLU A 110      62.538  44.923 -19.137  0.00  0.00      AP1   
ATOM   1720  CA  GLU A 110      62.889  45.337 -21.232  0.00  0.00      AP1   
ATOM   1721  HA  GLU A 110      62.439  46.163 -21.763  0.00  0.00      AP1   
ATOM   1722  CB  GLU A 110      64.338  45.663 -20.793  0.00  0.00      AP1   
ATOM   1723  HB1 GLU A 110      64.639  44.913 -20.031  0.00  0.00      AP1   
ATOM   1724  HB2 GLU A 110      65.013  45.730 -21.673  0.00  0.00      AP1   
ATOM   1725  CG  GLU A 110      64.378  47.022 -20.115  0.00  0.00      AP1   
ATOM   1726  HG1 GLU A 110      64.068  47.845 -20.795  0.00  0.00      AP1   
ATOM   1727  HG2 GLU A 110      63.743  46.983 -19.204  0.00  0.00      AP1   
ATOM   1728  CD  GLU A 110      65.839  47.333 -19.801  0.00  0.00      AP1   
ATOM   1729  OE1 GLU A 110      66.268  47.480 -18.619  0.00  0.00      AP1   
ATOM   1730  OE2 GLU A 110      66.546  47.445 -20.861  0.00  0.00      AP1   
ATOM   1731  C   GLU A 110      62.725  44.227 -22.293  0.00  0.00      AP1   
ATOM   1732  O   GLU A 110      63.069  44.433 -23.477  0.00  0.00      AP1   
ATOM   1733  N   GLU A 111      62.181  43.020 -21.958  0.00  0.00      AP1   
ATOM   1734  HN  GLU A 111      61.690  43.053 -21.091  0.00  0.00      AP1   
ATOM   1735  CA  GLU A 111      62.054  41.891 -22.829  0.00  0.00      AP1   
ATOM   1736  HA  GLU A 111      62.539  42.092 -23.772  0.00  0.00      AP1   
ATOM   1737  CB  GLU A 111      62.710  40.689 -22.220  0.00  0.00      AP1   
ATOM   1738  HB1 GLU A 111      62.613  40.875 -21.129  0.00  0.00      AP1   
ATOM   1739  HB2 GLU A 111      62.266  39.749 -22.612  0.00  0.00      AP1   
ATOM   1740  CG  GLU A 111      64.208  40.588 -22.504  0.00  0.00      AP1   
ATOM   1741  HG1 GLU A 111      64.769  41.331 -21.898  0.00  0.00      AP1   
ATOM   1742  HG2 GLU A 111      64.613  39.618 -22.145  0.00  0.00      AP1   
ATOM   1743  CD  GLU A 111      64.669  40.611 -23.963  0.00  0.00      AP1   
ATOM   1744  OE1 GLU A 111      64.003  39.934 -24.861  0.00  0.00      AP1   
ATOM   1745  OE2 GLU A 111      65.740  41.069 -24.276  0.00  0.00      AP1   
ATOM   1746  C   GLU A 111      60.537  41.642 -23.185  0.00  0.00      AP1   
ATOM   1747  O   GLU A 111      59.976  40.632 -23.610  0.00  0.00      AP1   
ATOM   1748  N   TYR A 112      59.728  42.657 -22.949  0.00  0.00      AP1   
ATOM   1749  HN  TYR A 112      60.135  43.500 -22.605  0.00  0.00      AP1   
ATOM   1750  CA  TYR A 112      58.298  42.623 -23.202  0.00  0.00      AP1   
ATOM   1751  HA  TYR A 112      57.901  41.638 -23.009  0.00  0.00      AP1   
ATOM   1752  CB  TYR A 112      57.510  43.393 -22.118  0.00  0.00      AP1   
ATOM   1753  HB1 TYR A 112      57.780  43.022 -21.106  0.00  0.00      AP1   
ATOM   1754  HB2 TYR A 112      57.563  44.489 -22.292  0.00  0.00      AP1   
ATOM   1755  CG  TYR A 112      56.002  43.174 -22.117  0.00  0.00      AP1   
ATOM   1756  CD1 TYR A 112      55.459  41.977 -21.685  0.00  0.00      AP1   
ATOM   1757  HD1 TYR A 112      56.187  41.208 -21.474  0.00  0.00      AP1   
ATOM   1758  CE1 TYR A 112      54.083  41.698 -21.846  0.00  0.00      AP1   
ATOM   1759  HE1 TYR A 112      53.642  40.789 -21.465  0.00  0.00      AP1   
ATOM   1760  CZ  TYR A 112      53.203  42.714 -22.291  0.00  0.00      AP1   
ATOM   1761  OH  TYR A 112      51.807  42.461 -22.241  0.00  0.00      AP1   
ATOM   1762  HH  TYR A 112      51.362  43.249 -22.559  0.00  0.00      AP1   
ATOM   1763  CD2 TYR A 112      55.125  44.116 -22.770  0.00  0.00      AP1   
ATOM   1764  HD2 TYR A 112      55.500  45.046 -23.172  0.00  0.00      AP1   
ATOM   1765  CE2 TYR A 112      53.757  43.931 -22.750  0.00  0.00      AP1   
ATOM   1766  HE2 TYR A 112      53.137  44.654 -23.259  0.00  0.00      AP1   
ATOM   1767  C   TYR A 112      57.941  43.115 -24.573  0.00  0.00      AP1   
ATOM   1768  O   TYR A 112      58.478  44.111 -25.082  0.00  0.00      AP1   
ATOM   1769  N   ASP A 113      57.153  42.343 -25.283  0.00  0.00      AP1   
ATOM   1770  HN  ASP A 113      56.754  41.507 -24.914  0.00  0.00      AP1   
ATOM   1771  CA  ASP A 113      56.651  42.639 -26.553  0.00  0.00      AP1   
ATOM   1772  HA  ASP A 113      56.330  43.670 -26.518  0.00  0.00      AP1   
ATOM   1773  CB  ASP A 113      57.668  42.405 -27.687  0.00  0.00      AP1   
ATOM   1774  HB1 ASP A 113      58.426  43.216 -27.637  0.00  0.00      AP1   
ATOM   1775  HB2 ASP A 113      58.161  41.418 -27.554  0.00  0.00      AP1   
ATOM   1776  CG  ASP A 113      57.181  42.537 -29.094  0.00  0.00      AP1   
ATOM   1777  OD1 ASP A 113      56.033  43.055 -29.299  0.00  0.00      AP1   
ATOM   1778  OD2 ASP A 113      57.895  42.104 -30.034  0.00  0.00      AP1   
ATOM   1779  C   ASP A 113      55.389  41.829 -26.770  0.00  0.00      AP1   
ATOM   1780  O   ASP A 113      55.420  40.674 -27.190  0.00  0.00      AP1   
ATOM   1781  N   LEU A 114      54.209  42.367 -26.317  0.00  0.00      AP1   
ATOM   1782  HN  LEU A 114      54.186  43.223 -25.807  0.00  0.00      AP1   
ATOM   1783  CA  LEU A 114      52.903  41.787 -26.571  0.00  0.00      AP1   
ATOM   1784  HA  LEU A 114      52.953  41.430 -27.589  0.00  0.00      AP1   
ATOM   1785  CB  LEU A 114      52.759  40.523 -25.558  0.00  0.00      AP1   
ATOM   1786  HB1 LEU A 114      53.685  39.944 -25.763  0.00  0.00      AP1   
ATOM   1787  HB2 LEU A 114      52.907  40.859 -24.509  0.00  0.00      AP1   
ATOM   1788  CG  LEU A 114      51.510  39.580 -25.754  0.00  0.00      AP1   
ATOM   1789  HG  LEU A 114      50.600  40.201 -25.611  0.00  0.00      AP1   
ATOM   1790  CD1 LEU A 114      51.441  39.102 -27.215  0.00  0.00      AP1   
ATOM   1791 HD11 LEU A 114      50.735  38.254 -27.347  0.00  0.00      AP1   
ATOM   1792 HD12 LEU A 114      51.104  39.830 -27.984  0.00  0.00      AP1   
ATOM   1793 HD13 LEU A 114      52.454  38.697 -27.422  0.00  0.00      AP1   
ATOM   1794  CD2 LEU A 114      51.537  38.398 -24.771  0.00  0.00      AP1   
ATOM   1795 HD21 LEU A 114      52.328  37.671 -25.052  0.00  0.00      AP1   
ATOM   1796 HD22 LEU A 114      51.714  38.677 -23.710  0.00  0.00      AP1   
ATOM   1797 HD23 LEU A 114      50.618  37.784 -24.657  0.00  0.00      AP1   
ATOM   1798  C   LEU A 114      51.686  42.740 -26.313  0.00  0.00      AP1   
ATOM   1799  O   LEU A 114      51.150  42.903 -25.187  0.00  0.00      AP1   
ATOM   1800  N   ASP A 115      51.184  43.402 -27.410  0.00  0.00      AP1   
ATOM   1801  HN  ASP A 115      51.675  43.396 -28.278  0.00  0.00      AP1   
ATOM   1802  CA  ASP A 115      50.225  44.475 -27.385  0.00  0.00      AP1   
ATOM   1803  HA  ASP A 115      50.397  45.047 -26.485  0.00  0.00      AP1   
ATOM   1804  CB  ASP A 115      50.296  45.364 -28.664  0.00  0.00      AP1   
ATOM   1805  HB1 ASP A 115      50.489  44.836 -29.623  0.00  0.00      AP1   
ATOM   1806  HB2 ASP A 115      49.331  45.912 -28.707  0.00  0.00      AP1   
ATOM   1807  CG  ASP A 115      51.455  46.282 -28.599  0.00  0.00      AP1   
ATOM   1808  OD1 ASP A 115      52.035  46.458 -27.518  0.00  0.00      AP1   
ATOM   1809  OD2 ASP A 115      51.760  47.034 -29.614  0.00  0.00      AP1   
ATOM   1810  C   ASP A 115      48.770  43.985 -27.137  0.00  0.00      AP1   
ATOM   1811  O   ASP A 115      47.912  44.788 -26.809  0.00  0.00      AP1   
ATOM   1812  N   LEU A 116      48.524  42.641 -27.401  0.00  0.00      AP1   
ATOM   1813  HN  LEU A 116      49.329  42.142 -27.713  0.00  0.00      AP1   
ATOM   1814  CA  LEU A 116      47.280  41.937 -27.189  0.00  0.00      AP1   
ATOM   1815  HA  LEU A 116      47.392  40.896 -27.454  0.00  0.00      AP1   
ATOM   1816  CB  LEU A 116      46.898  41.943 -25.645  0.00  0.00      AP1   
ATOM   1817  HB1 LEU A 116      46.667  43.004 -25.410  0.00  0.00      AP1   
ATOM   1818  HB2 LEU A 116      45.993  41.325 -25.461  0.00  0.00      AP1   
ATOM   1819  CG  LEU A 116      48.001  41.586 -24.600  0.00  0.00      AP1   
ATOM   1820  HG  LEU A 116      48.968  41.920 -25.034  0.00  0.00      AP1   
ATOM   1821  CD1 LEU A 116      47.753  42.339 -23.227  0.00  0.00      AP1   
ATOM   1822 HD11 LEU A 116      48.624  42.099 -22.580  0.00  0.00      AP1   
ATOM   1823 HD12 LEU A 116      47.864  43.439 -23.333  0.00  0.00      AP1   
ATOM   1824 HD13 LEU A 116      46.903  41.917 -22.650  0.00  0.00      AP1   
ATOM   1825  CD2 LEU A 116      48.043  40.051 -24.365  0.00  0.00      AP1   
ATOM   1826 HD21 LEU A 116      47.035  39.608 -24.216  0.00  0.00      AP1   
ATOM   1827 HD22 LEU A 116      48.540  39.579 -25.239  0.00  0.00      AP1   
ATOM   1828 HD23 LEU A 116      48.631  39.761 -23.468  0.00  0.00      AP1   
ATOM   1829  C   LEU A 116      46.147  42.510 -28.024  0.00  0.00      AP1   
ATOM   1830  O   LEU A 116      45.046  42.704 -27.479  0.00  0.00      AP1   
ATOM   1831  N   ASN A 117      46.410  42.681 -29.337  0.00  0.00      AP1   
ATOM   1832  HN  ASN A 117      47.283  42.313 -29.647  0.00  0.00      AP1   
ATOM   1833  CA  ASN A 117      45.553  43.305 -30.269  0.00  0.00      AP1   
ATOM   1834  HA  ASN A 117      45.387  44.281 -29.837  0.00  0.00      AP1   
ATOM   1835  CB  ASN A 117      46.149  43.469 -31.709  0.00  0.00      AP1   
ATOM   1836  HB1 ASN A 117      46.159  42.547 -32.329  0.00  0.00      AP1   
ATOM   1837  HB2 ASN A 117      45.628  44.295 -32.239  0.00  0.00      AP1   
ATOM   1838  CG  ASN A 117      47.640  43.738 -31.600  0.00  0.00      AP1   
ATOM   1839  OD1 ASN A 117      48.380  42.833 -31.977  0.00  0.00      AP1   
ATOM   1840  ND2 ASN A 117      47.977  44.991 -31.213  0.00  0.00      AP1   
ATOM   1841 HD21 ASN A 117      48.944  45.216 -31.338  0.00  0.00      AP1   
ATOM   1842 HD22 ASN A 117      47.260  45.682 -31.127  0.00  0.00      AP1   
ATOM   1843  C   ASN A 117      44.172  42.563 -30.425  0.00  0.00      AP1   
ATOM   1844  O   ASN A 117      43.168  43.210 -30.625  0.00  0.00      AP1   
ATOM   1845  N   GLN A 118      44.166  41.274 -30.374  0.00  0.00      AP1   
ATOM   1846  HN  GLN A 118      44.997  40.734 -30.274  0.00  0.00      AP1   
ATOM   1847  CA  GLN A 118      42.897  40.563 -30.522  0.00  0.00      AP1   
ATOM   1848  HA  GLN A 118      42.045  41.143 -30.846  0.00  0.00      AP1   
ATOM   1849  CB  GLN A 118      43.288  39.457 -31.479  0.00  0.00      AP1   
ATOM   1850  HB1 GLN A 118      44.083  38.816 -31.042  0.00  0.00      AP1   
ATOM   1851  HB2 GLN A 118      42.461  38.747 -31.696  0.00  0.00      AP1   
ATOM   1852  CG  GLN A 118      43.896  39.989 -32.837  0.00  0.00      AP1   
ATOM   1853  HG1 GLN A 118      44.857  40.494 -32.605  0.00  0.00      AP1   
ATOM   1854  HG2 GLN A 118      44.061  39.150 -33.546  0.00  0.00      AP1   
ATOM   1855  CD  GLN A 118      43.141  40.974 -33.796  0.00  0.00      AP1   
ATOM   1856  OE1 GLN A 118      43.710  41.485 -34.792  0.00  0.00      AP1   
ATOM   1857  NE2 GLN A 118      41.840  41.219 -33.551  0.00  0.00      AP1   
ATOM   1858 HE21 GLN A 118      41.277  41.681 -34.236  0.00  0.00      AP1   
ATOM   1859 HE22 GLN A 118      41.457  40.791 -32.732  0.00  0.00      AP1   
ATOM   1860  C   GLN A 118      42.532  39.900 -29.225  0.00  0.00      AP1   
ATOM   1861  O   GLN A 118      41.366  39.563 -28.914  0.00  0.00      AP1   
ATOM   1862  N   ALA A 119      43.494  39.676 -28.252  0.00  0.00      AP1   
ATOM   1863  HN  ALA A 119      44.437  39.866 -28.515  0.00  0.00      AP1   
ATOM   1864  CA  ALA A 119      43.285  39.228 -26.937  0.00  0.00      AP1   
ATOM   1865  HA  ALA A 119      42.690  38.328 -26.915  0.00  0.00      AP1   
ATOM   1866  CB  ALA A 119      44.470  38.565 -26.263  0.00  0.00      AP1   
ATOM   1867  HB1 ALA A 119      44.579  37.630 -26.853  0.00  0.00      AP1   
ATOM   1868  HB2 ALA A 119      45.405  39.131 -26.465  0.00  0.00      AP1   
ATOM   1869  HB3 ALA A 119      44.423  38.319 -25.180  0.00  0.00      AP1   
ATOM   1870  C   ALA A 119      42.507  40.208 -26.037  0.00  0.00      AP1   
ATOM   1871  O   ALA A 119      41.702  39.790 -25.180  0.00  0.00      AP1   
ATOM   1872  N   SER A 120      42.764  41.538 -26.240  0.00  0.00      AP1   
ATOM   1873  HN  SER A 120      43.528  41.835 -26.807  0.00  0.00      AP1   
ATOM   1874  CA  SER A 120      41.947  42.493 -25.420  0.00  0.00      AP1   
ATOM   1875  HA  SER A 120      40.951  42.076 -25.432  0.00  0.00      AP1   
ATOM   1876  CB  SER A 120      42.573  42.661 -23.936  0.00  0.00      AP1   
ATOM   1877  HB1 SER A 120      43.677  42.778 -23.886  0.00  0.00      AP1   
ATOM   1878  HB2 SER A 120      42.190  43.540 -23.375  0.00  0.00      AP1   
ATOM   1879  OG  SER A 120      42.336  41.487 -23.117  0.00  0.00      AP1   
ATOM   1880  HG1 SER A 120      42.249  40.746 -23.721  0.00  0.00      AP1   
ATOM   1881  C   SER A 120      41.812  43.877 -26.049  0.00  0.00      AP1   
ATOM   1882  O   SER A 120      40.989  44.660 -25.608  0.00  0.00      AP1   
ATOM   1883  N   LYS A 121      42.646  44.384 -27.015  0.00  0.00      AP1   
ATOM   1884  HN  LYS A 121      43.408  43.837 -27.351  0.00  0.00      AP1   
ATOM   1885  CA  LYS A 121      42.431  45.591 -27.670  0.00  0.00      AP1   
ATOM   1886  HA  LYS A 121      42.161  46.381 -26.985  0.00  0.00      AP1   
ATOM   1887  CB  LYS A 121      43.601  46.095 -28.550  0.00  0.00      AP1   
ATOM   1888  HB1 LYS A 121      43.857  45.379 -29.359  0.00  0.00      AP1   
ATOM   1889  HB2 LYS A 121      43.391  47.048 -29.081  0.00  0.00      AP1   
ATOM   1890  CG  LYS A 121      44.883  46.340 -27.779  0.00  0.00      AP1   
ATOM   1891  HG1 LYS A 121      45.164  45.350 -27.360  0.00  0.00      AP1   
ATOM   1892  HG2 LYS A 121      45.657  46.719 -28.480  0.00  0.00      AP1   
ATOM   1893  CD  LYS A 121      44.687  47.229 -26.588  0.00  0.00      AP1   
ATOM   1894  HD1 LYS A 121      44.154  48.154 -26.895  0.00  0.00      AP1   
ATOM   1895  HD2 LYS A 121      44.100  46.689 -25.815  0.00  0.00      AP1   
ATOM   1896  CE  LYS A 121      45.992  47.673 -25.875  0.00  0.00      AP1   
ATOM   1897  HE1 LYS A 121      46.571  48.320 -26.568  0.00  0.00      AP1   
ATOM   1898  HE2 LYS A 121      45.610  48.274 -25.023  0.00  0.00      AP1   
ATOM   1899  NZ  LYS A 121      46.785  46.563 -25.289  0.00  0.00      AP1   
ATOM   1900  HZ1 LYS A 121      46.266  45.938 -24.640  0.00  0.00      AP1   
ATOM   1901  HZ2 LYS A 121      47.165  45.963 -26.048  0.00  0.00      AP1   
ATOM   1902  HZ3 LYS A 121      47.500  46.908 -24.617  0.00  0.00      AP1   
ATOM   1903  C   LYS A 121      41.294  45.584 -28.585  0.00  0.00      AP1   
ATOM   1904  O   LYS A 121      40.748  46.634 -28.897  0.00  0.00      AP1   
ATOM   1905  N   GLY A 122      41.025  44.380 -29.113  0.00  0.00      AP1   
ATOM   1906  HN  GLY A 122      41.511  43.615 -28.699  0.00  0.00      AP1   
ATOM   1907  CA  GLY A 122      40.043  43.955 -30.094  0.00  0.00      AP1   
ATOM   1908  HA1 GLY A 122      39.938  42.891 -29.938  0.00  0.00      AP1   
ATOM   1909  HA2 GLY A 122      40.391  44.048 -31.112  0.00  0.00      AP1   
ATOM   1910  C   GLY A 122      38.610  44.523 -29.969  0.00  0.00      AP1   
ATOM   1911  O   GLY A 122      38.165  44.548 -28.831  0.00  0.00      AP1   
ATOM   1912  N   LYS A 123      37.898  44.949 -31.040  0.00  0.00      AP1   
ATOM   1913  HN  LYS A 123      38.352  45.114 -31.913  0.00  0.00      AP1   
ATOM   1914  CA  LYS A 123      36.445  45.070 -31.162  0.00  0.00      AP1   
ATOM   1915  HA  LYS A 123      36.111  45.642 -30.309  0.00  0.00      AP1   
ATOM   1916  CB  LYS A 123      36.218  45.680 -32.533  0.00  0.00      AP1   
ATOM   1917  HB1 LYS A 123      36.803  45.098 -33.277  0.00  0.00      AP1   
ATOM   1918  HB2 LYS A 123      35.165  45.631 -32.882  0.00  0.00      AP1   
ATOM   1919  CG  LYS A 123      36.513  47.154 -32.684  0.00  0.00      AP1   
ATOM   1920  HG1 LYS A 123      36.050  47.809 -31.914  0.00  0.00      AP1   
ATOM   1921  HG2 LYS A 123      37.601  47.362 -32.598  0.00  0.00      AP1   
ATOM   1922  CD  LYS A 123      36.085  47.760 -33.983  0.00  0.00      AP1   
ATOM   1923  HD1 LYS A 123      36.582  47.158 -34.773  0.00  0.00      AP1   
ATOM   1924  HD2 LYS A 123      35.005  47.506 -34.031  0.00  0.00      AP1   
ATOM   1925  CE  LYS A 123      36.128  49.292 -34.192  0.00  0.00      AP1   
ATOM   1926  HE1 LYS A 123      37.143  49.676 -33.955  0.00  0.00      AP1   
ATOM   1927  HE2 LYS A 123      35.885  49.505 -35.255  0.00  0.00      AP1   
ATOM   1928  NZ  LYS A 123      35.139  49.897 -33.208  0.00  0.00      AP1   
ATOM   1929  HZ1 LYS A 123      34.872  50.826 -33.590  0.00  0.00      AP1   
ATOM   1930  HZ2 LYS A 123      34.265  49.340 -33.124  0.00  0.00      AP1   
ATOM   1931  HZ3 LYS A 123      35.598  49.929 -32.275  0.00  0.00      AP1   
ATOM   1932  C   LYS A 123      35.812  43.613 -31.021  0.00  0.00      AP1   
ATOM   1933  O   LYS A 123      36.526  42.653 -31.282  0.00  0.00      AP1   
ATOM   1934  N   LYS A 124      34.558  43.581 -30.430  0.00  0.00      AP1   
ATOM   1935  HN  LYS A 124      34.083  44.441 -30.260  0.00  0.00      AP1   
ATOM   1936  CA  LYS A 124      33.908  42.263 -30.016  0.00  0.00      AP1   
ATOM   1937  HA  LYS A 124      32.949  42.433 -29.550  0.00  0.00      AP1   
ATOM   1938  CB  LYS A 124      33.518  41.466 -31.283  0.00  0.00      AP1   
ATOM   1939  HB1 LYS A 124      34.357  41.403 -32.008  0.00  0.00      AP1   
ATOM   1940  HB2 LYS A 124      33.232  40.431 -31.000  0.00  0.00      AP1   
ATOM   1941  CG  LYS A 124      32.287  42.067 -31.926  0.00  0.00      AP1   
ATOM   1942  HG1 LYS A 124      31.451  42.103 -31.196  0.00  0.00      AP1   
ATOM   1943  HG2 LYS A 124      32.712  43.031 -32.279  0.00  0.00      AP1   
ATOM   1944  CD  LYS A 124      31.895  41.222 -33.086  0.00  0.00      AP1   
ATOM   1945  HD1 LYS A 124      32.681  41.133 -33.866  0.00  0.00      AP1   
ATOM   1946  HD2 LYS A 124      31.554  40.202 -32.810  0.00  0.00      AP1   
ATOM   1947  CE  LYS A 124      30.796  41.853 -33.890  0.00  0.00      AP1   
ATOM   1948  HE1 LYS A 124      29.849  41.967 -33.320  0.00  0.00      AP1   
ATOM   1949  HE2 LYS A 124      31.114  42.848 -34.268  0.00  0.00      AP1   
ATOM   1950  NZ  LYS A 124      30.488  41.032 -35.075  0.00  0.00      AP1   
ATOM   1951  HZ1 LYS A 124      31.223  41.258 -35.776  0.00  0.00      AP1   
ATOM   1952  HZ2 LYS A 124      30.384  40.025 -34.837  0.00  0.00      AP1   
ATOM   1953  HZ3 LYS A 124      29.573  41.315 -35.481  0.00  0.00      AP1   
ATOM   1954  C   LYS A 124      34.634  41.498 -28.932  0.00  0.00      AP1   
ATOM   1955  O   LYS A 124      34.726  40.254 -29.022  0.00  0.00      AP1   
ATOM   1956  N   ILE A 125      35.034  42.155 -27.830  0.00  0.00      AP1   
ATOM   1957  HN  ILE A 125      35.156  43.141 -27.907  0.00  0.00      AP1   
ATOM   1958  CA  ILE A 125      35.707  41.483 -26.727  0.00  0.00      AP1   
ATOM   1959  HA  ILE A 125      35.524  40.419 -26.763  0.00  0.00      AP1   
ATOM   1960  CB  ILE A 125      37.265  41.675 -26.567  0.00  0.00      AP1   
ATOM   1961  HB  ILE A 125      37.389  42.768 -26.408  0.00  0.00      AP1   
ATOM   1962  CG2 ILE A 125      37.839  40.996 -25.338  0.00  0.00      AP1   
ATOM   1963 HG21 ILE A 125      37.715  39.892 -25.362  0.00  0.00      AP1   
ATOM   1964 HG22 ILE A 125      38.946  41.076 -25.392  0.00  0.00      AP1   
ATOM   1965 HG23 ILE A 125      37.398  41.360 -24.386  0.00  0.00      AP1   
ATOM   1966  CG1 ILE A 125      38.008  41.340 -27.867  0.00  0.00      AP1   
ATOM   1967 HG11 ILE A 125      37.492  41.773 -28.751  0.00  0.00      AP1   
ATOM   1968 HG12 ILE A 125      39.029  41.778 -27.877  0.00  0.00      AP1   
ATOM   1969  CD  ILE A 125      38.035  39.809 -28.221  0.00  0.00      AP1   
ATOM   1970  HD1 ILE A 125      38.570  39.261 -27.417  0.00  0.00      AP1   
ATOM   1971  HD2 ILE A 125      37.038  39.319 -28.232  0.00  0.00      AP1   
ATOM   1972  HD3 ILE A 125      38.537  39.624 -29.195  0.00  0.00      AP1   
ATOM   1973  C   ILE A 125      35.034  42.008 -25.379  0.00  0.00      AP1   
ATOM   1974  O   ILE A 125      34.710  43.171 -25.240  0.00  0.00      AP1   
ATOM   1975  N   ASN A 126      34.674  41.012 -24.468  0.00  0.00      AP1   
ATOM   1976  HN  ASN A 126      34.874  40.061 -24.693  0.00  0.00      AP1   
ATOM   1977  CA  ASN A 126      34.009  41.324 -23.227  0.00  0.00      AP1   
ATOM   1978  HA  ASN A 126      33.225  42.012 -23.507  0.00  0.00      AP1   
ATOM   1979  CB  ASN A 126      33.350  40.042 -22.770  0.00  0.00      AP1   
ATOM   1980  HB1 ASN A 126      32.704  39.568 -23.540  0.00  0.00      AP1   
ATOM   1981  HB2 ASN A 126      34.233  39.387 -22.608  0.00  0.00      AP1   
ATOM   1982  CG  ASN A 126      32.586  40.163 -21.437  0.00  0.00      AP1   
ATOM   1983  OD1 ASN A 126      32.578  41.279 -20.912  0.00  0.00      AP1   
ATOM   1984  ND2 ASN A 126      32.243  39.020 -20.857  0.00  0.00      AP1   
ATOM   1985 HD21 ASN A 126      31.828  39.041 -19.948  0.00  0.00      AP1   
ATOM   1986 HD22 ASN A 126      32.333  38.095 -21.225  0.00  0.00      AP1   
ATOM   1987  C   ASN A 126      34.929  42.084 -22.220  0.00  0.00      AP1   
ATOM   1988  O   ASN A 126      35.994  41.599 -21.803  0.00  0.00      AP1   
ATOM   1989  N   ILE A 127      34.557  43.325 -21.822  0.00  0.00      AP1   
ATOM   1990  HN  ILE A 127      33.712  43.710 -22.185  0.00  0.00      AP1   
ATOM   1991  CA  ILE A 127      35.190  44.171 -20.929  0.00  0.00      AP1   
ATOM   1992  HA  ILE A 127      36.122  44.456 -21.395  0.00  0.00      AP1   
ATOM   1993  CB  ILE A 127      34.301  45.419 -20.663  0.00  0.00      AP1   
ATOM   1994  HB  ILE A 127      33.357  45.093 -20.177  0.00  0.00      AP1   
ATOM   1995  CG2 ILE A 127      34.951  46.419 -19.621  0.00  0.00      AP1   
ATOM   1996 HG21 ILE A 127      34.044  46.953 -19.265  0.00  0.00      AP1   
ATOM   1997 HG22 ILE A 127      35.345  45.798 -18.789  0.00  0.00      AP1   
ATOM   1998 HG23 ILE A 127      35.732  47.063 -20.080  0.00  0.00      AP1   
ATOM   1999  CG1 ILE A 127      33.799  46.147 -21.942  0.00  0.00      AP1   
ATOM   2000 HG11 ILE A 127      33.009  45.616 -22.516  0.00  0.00      AP1   
ATOM   2001 HG12 ILE A 127      33.373  47.116 -21.604  0.00  0.00      AP1   
ATOM   2002  CD  ILE A 127      34.896  46.503 -22.926  0.00  0.00      AP1   
ATOM   2003  HD1 ILE A 127      35.154  45.610 -23.534  0.00  0.00      AP1   
ATOM   2004  HD2 ILE A 127      34.565  47.282 -23.645  0.00  0.00      AP1   
ATOM   2005  HD3 ILE A 127      35.848  46.914 -22.527  0.00  0.00      AP1   
ATOM   2006  C   ILE A 127      35.491  43.439 -19.639  0.00  0.00      AP1   
ATOM   2007  O   ILE A 127      36.626  43.559 -19.068  0.00  0.00      AP1   
ATOM   2008  N   GLU A 128      34.599  42.540 -19.139  0.00  0.00      AP1   
ATOM   2009  HN  GLU A 128      33.704  42.475 -19.572  0.00  0.00      AP1   
ATOM   2010  CA  GLU A 128      34.943  41.707 -18.031  0.00  0.00      AP1   
ATOM   2011  HA  GLU A 128      35.127  42.383 -17.210  0.00  0.00      AP1   
ATOM   2012  CB  GLU A 128      33.633  40.952 -17.676  0.00  0.00      AP1   
ATOM   2013  HB1 GLU A 128      32.801  41.609 -17.343  0.00  0.00      AP1   
ATOM   2014  HB2 GLU A 128      33.101  40.598 -18.584  0.00  0.00      AP1   
ATOM   2015  CG  GLU A 128      33.810  39.857 -16.625  0.00  0.00      AP1   
ATOM   2016  HG1 GLU A 128      34.022  38.917 -17.178  0.00  0.00      AP1   
ATOM   2017  HG2 GLU A 128      34.745  39.958 -16.032  0.00  0.00      AP1   
ATOM   2018  CD  GLU A 128      32.616  39.604 -15.684  0.00  0.00      AP1   
ATOM   2019  OE1 GLU A 128      31.680  38.822 -15.992  0.00  0.00      AP1   
ATOM   2020  OE2 GLU A 128      32.702  40.220 -14.601  0.00  0.00      AP1   
ATOM   2021  C   GLU A 128      36.141  40.791 -18.191  0.00  0.00      AP1   
ATOM   2022  O   GLU A 128      36.998  40.630 -17.330  0.00  0.00      AP1   
ATOM   2023  N   LEU A 129      36.212  40.192 -19.398  0.00  0.00      AP1   
ATOM   2024  HN  LEU A 129      35.653  40.586 -20.123  0.00  0.00      AP1   
ATOM   2025  CA  LEU A 129      37.365  39.374 -19.764  0.00  0.00      AP1   
ATOM   2026  HA  LEU A 129      37.637  38.790 -18.896  0.00  0.00      AP1   
ATOM   2027  CB  LEU A 129      36.994  38.464 -21.050  0.00  0.00      AP1   
ATOM   2028  HB1 LEU A 129      36.800  39.309 -21.745  0.00  0.00      AP1   
ATOM   2029  HB2 LEU A 129      37.890  37.882 -21.356  0.00  0.00      AP1   
ATOM   2030  CG  LEU A 129      35.751  37.543 -20.779  0.00  0.00      AP1   
ATOM   2031  HG  LEU A 129      34.853  38.180 -20.632  0.00  0.00      AP1   
ATOM   2032  CD1 LEU A 129      35.401  36.636 -21.912  0.00  0.00      AP1   
ATOM   2033 HD11 LEU A 129      34.495  36.044 -21.660  0.00  0.00      AP1   
ATOM   2034 HD12 LEU A 129      35.429  37.047 -22.944  0.00  0.00      AP1   
ATOM   2035 HD13 LEU A 129      36.252  35.935 -22.044  0.00  0.00      AP1   
ATOM   2036  CD2 LEU A 129      35.988  36.712 -19.533  0.00  0.00      AP1   
ATOM   2037 HD21 LEU A 129      35.199  35.950 -19.353  0.00  0.00      AP1   
ATOM   2038 HD22 LEU A 129      36.943  36.168 -19.694  0.00  0.00      AP1   
ATOM   2039 HD23 LEU A 129      36.107  37.401 -18.671  0.00  0.00      AP1   
ATOM   2040  C   LEU A 129      38.698  40.196 -20.034  0.00  0.00      AP1   
ATOM   2041  O   LEU A 129      39.761  39.649 -19.769  0.00  0.00      AP1   
ATOM   2042  N   GLN A 130      38.654  41.423 -20.590  0.00  0.00      AP1   
ATOM   2043  HN  GLN A 130      37.786  41.832 -20.862  0.00  0.00      AP1   
ATOM   2044  CA  GLN A 130      39.807  42.204 -20.933  0.00  0.00      AP1   
ATOM   2045  HA  GLN A 130      40.273  41.688 -21.760  0.00  0.00      AP1   
ATOM   2046  CB  GLN A 130      39.407  43.534 -21.517  0.00  0.00      AP1   
ATOM   2047  HB1 GLN A 130      38.797  43.991 -20.708  0.00  0.00      AP1   
ATOM   2048  HB2 GLN A 130      40.276  44.187 -21.746  0.00  0.00      AP1   
ATOM   2049  CG  GLN A 130      38.602  43.463 -22.853  0.00  0.00      AP1   
ATOM   2050  HG1 GLN A 130      39.328  43.112 -23.617  0.00  0.00      AP1   
ATOM   2051  HG2 GLN A 130      37.743  42.772 -22.715  0.00  0.00      AP1   
ATOM   2052  CD  GLN A 130      38.184  44.839 -23.329  0.00  0.00      AP1   
ATOM   2053  OE1 GLN A 130      38.186  45.880 -22.666  0.00  0.00      AP1   
ATOM   2054  NE2 GLN A 130      37.617  44.829 -24.574  0.00  0.00      AP1   
ATOM   2055 HE21 GLN A 130      37.221  45.699 -24.867  0.00  0.00      AP1   
ATOM   2056 HE22 GLN A 130      37.695  43.990 -25.112  0.00  0.00      AP1   
ATOM   2057  C   GLN A 130      40.895  42.367 -19.888  0.00  0.00      AP1   
ATOM   2058  O   GLN A 130      40.670  42.707 -18.738  0.00  0.00      AP1   
ATOM   2059  N   VAL A 131      42.154  42.149 -20.339  0.00  0.00      AP1   
ATOM   2060  HN  VAL A 131      42.208  41.803 -21.273  0.00  0.00      AP1   
ATOM   2061  CA  VAL A 131      43.433  42.251 -19.597  0.00  0.00      AP1   
ATOM   2062  HA  VAL A 131      43.170  42.515 -18.584  0.00  0.00      AP1   
ATOM   2063  CB  VAL A 131      44.297  40.983 -19.620  0.00  0.00      AP1   
ATOM   2064  HB  VAL A 131      44.414  40.686 -20.684  0.00  0.00      AP1   
ATOM   2065  CG1 VAL A 131      45.554  41.177 -18.792  0.00  0.00      AP1   
ATOM   2066 HG11 VAL A 131      46.264  41.961 -19.133  0.00  0.00      AP1   
ATOM   2067 HG12 VAL A 131      45.495  41.221 -17.684  0.00  0.00      AP1   
ATOM   2068 HG13 VAL A 131      46.202  40.283 -18.666  0.00  0.00      AP1   
ATOM   2069  CG2 VAL A 131      43.374  39.980 -18.912  0.00  0.00      AP1   
ATOM   2070 HG21 VAL A 131      42.916  40.336 -17.965  0.00  0.00      AP1   
ATOM   2071 HG22 VAL A 131      42.515  39.605 -19.509  0.00  0.00      AP1   
ATOM   2072 HG23 VAL A 131      43.848  39.014 -18.636  0.00  0.00      AP1   
ATOM   2073  C   VAL A 131      44.178  43.387 -20.261  0.00  0.00      AP1   
ATOM   2074  O   VAL A 131      44.304  43.419 -21.504  0.00  0.00      AP1   
ATOM   2075  N   THR A 132      44.727  44.323 -19.523  0.00  0.00      AP1   
ATOM   2076  HN  THR A 132      44.500  44.368 -18.553  0.00  0.00      AP1   
ATOM   2077  CA  THR A 132      45.273  45.575 -20.036  0.00  0.00      AP1   
ATOM   2078  HA  THR A 132      45.070  45.688 -21.090  0.00  0.00      AP1   
ATOM   2079  CB  THR A 132      44.781  46.833 -19.240  0.00  0.00      AP1   
ATOM   2080  HB  THR A 132      43.679  46.728 -19.331  0.00  0.00      AP1   
ATOM   2081  OG1 THR A 132      45.176  48.039 -19.878  0.00  0.00      AP1   
ATOM   2082  HG1 THR A 132      44.472  48.366 -20.443  0.00  0.00      AP1   
ATOM   2083  CG2 THR A 132      45.100  46.834 -17.721  0.00  0.00      AP1   
ATOM   2084 HG21 THR A 132      44.443  47.452 -17.073  0.00  0.00      AP1   
ATOM   2085 HG22 THR A 132      44.970  45.806 -17.320  0.00  0.00      AP1   
ATOM   2086 HG23 THR A 132      46.157  47.086 -17.487  0.00  0.00      AP1   
ATOM   2087  C   THR A 132      46.756  45.439 -19.871  0.00  0.00      AP1   
ATOM   2088  O   THR A 132      47.243  44.640 -19.052  0.00  0.00      AP1   
ATOM   2089  N   ASP A 133      47.545  46.288 -20.504  0.00  0.00      AP1   
ATOM   2090  HN  ASP A 133      47.204  47.012 -21.098  0.00  0.00      AP1   
ATOM   2091  CA  ASP A 133      48.983  46.094 -20.661  0.00  0.00      AP1   
ATOM   2092  HA  ASP A 133      49.127  45.170 -21.201  0.00  0.00      AP1   
ATOM   2093  CB  ASP A 133      49.545  47.204 -21.523  0.00  0.00      AP1   
ATOM   2094  HB1 ASP A 133      49.502  48.235 -21.112  0.00  0.00      AP1   
ATOM   2095  HB2 ASP A 133      50.614  47.017 -21.761  0.00  0.00      AP1   
ATOM   2096  CG  ASP A 133      48.820  47.310 -22.869  0.00  0.00      AP1   
ATOM   2097  OD1 ASP A 133      49.296  47.021 -23.965  0.00  0.00      AP1   
ATOM   2098  OD2 ASP A 133      47.656  47.769 -22.834  0.00  0.00      AP1   
ATOM   2099  C   ASP A 133      49.778  45.846 -19.345  0.00  0.00      AP1   
ATOM   2100  O   ASP A 133      50.560  44.902 -19.242  0.00  0.00      AP1   
ATOM   2101  N   ASN A 134      49.596  46.767 -18.355  0.00  0.00      AP1   
ATOM   2102  HN  ASN A 134      49.003  47.553 -18.512  0.00  0.00      AP1   
ATOM   2103  CA  ASN A 134      50.309  46.620 -17.065  0.00  0.00      AP1   
ATOM   2104  HA  ASN A 134      51.262  46.230 -17.392  0.00  0.00      AP1   
ATOM   2105  CB  ASN A 134      50.237  47.920 -16.283  0.00  0.00      AP1   
ATOM   2106  HB1 ASN A 134      49.331  48.478 -16.605  0.00  0.00      AP1   
ATOM   2107  HB2 ASN A 134      50.241  47.681 -15.198  0.00  0.00      AP1   
ATOM   2108  CG  ASN A 134      51.463  48.843 -16.594  0.00  0.00      AP1   
ATOM   2109  OD1 ASN A 134      52.594  48.360 -16.337  0.00  0.00      AP1   
ATOM   2110  ND2 ASN A 134      51.322  49.983 -17.253  0.00  0.00      AP1   
ATOM   2111 HD21 ASN A 134      52.150  50.388 -17.641  0.00  0.00      AP1   
ATOM   2112 HD22 ASN A 134      50.407  50.306 -17.495  0.00  0.00      AP1   
ATOM   2113  C   ASN A 134      49.829  45.409 -16.259  0.00  0.00      AP1   
ATOM   2114  O   ASN A 134      50.594  44.876 -15.487  0.00  0.00      AP1   
ATOM   2115  N   LEU A 135      48.590  44.985 -16.485  0.00  0.00      AP1   
ATOM   2116  HN  LEU A 135      48.101  45.371 -17.264  0.00  0.00      AP1   
ATOM   2117  CA  LEU A 135      47.962  43.978 -15.750  0.00  0.00      AP1   
ATOM   2118  HA  LEU A 135      48.203  44.125 -14.708  0.00  0.00      AP1   
ATOM   2119  CB  LEU A 135      46.430  44.093 -15.904  0.00  0.00      AP1   
ATOM   2120  HB1 LEU A 135      46.179  45.166 -15.764  0.00  0.00      AP1   
ATOM   2121  HB2 LEU A 135      46.159  43.850 -16.954  0.00  0.00      AP1   
ATOM   2122  CG  LEU A 135      45.530  43.309 -14.875  0.00  0.00      AP1   
ATOM   2123  HG  LEU A 135      45.751  42.228 -15.000  0.00  0.00      AP1   
ATOM   2124  CD1 LEU A 135      45.687  43.794 -13.410  0.00  0.00      AP1   
ATOM   2125 HD11 LEU A 135      46.599  43.427 -12.892  0.00  0.00      AP1   
ATOM   2126 HD12 LEU A 135      45.732  44.899 -13.510  0.00  0.00      AP1   
ATOM   2127 HD13 LEU A 135      44.794  43.419 -12.865  0.00  0.00      AP1   
ATOM   2128  CD2 LEU A 135      44.025  43.519 -15.222  0.00  0.00      AP1   
ATOM   2129 HD21 LEU A 135      43.830  44.608 -15.322  0.00  0.00      AP1   
ATOM   2130 HD22 LEU A 135      43.731  42.977 -16.146  0.00  0.00      AP1   
ATOM   2131 HD23 LEU A 135      43.447  43.092 -14.375  0.00  0.00      AP1   
ATOM   2132  C   LEU A 135      48.485  42.674 -16.275  0.00  0.00      AP1   
ATOM   2133  O   LEU A 135      48.684  41.680 -15.539  0.00  0.00      AP1   
ATOM   2134  N   ASN A 136      48.724  42.525 -17.611  0.00  0.00      AP1   
ATOM   2135  HN  ASN A 136      48.419  43.301 -18.158  0.00  0.00      AP1   
ATOM   2136  CA  ASN A 136      49.378  41.358 -18.184  0.00  0.00      AP1   
ATOM   2137  HA  ASN A 136      48.820  40.487 -17.873  0.00  0.00      AP1   
ATOM   2138  CB  ASN A 136      49.306  41.380 -19.650  0.00  0.00      AP1   
ATOM   2139  HB1 ASN A 136      48.307  41.704 -20.011  0.00  0.00      AP1   
ATOM   2140  HB2 ASN A 136      50.078  42.139 -19.899  0.00  0.00      AP1   
ATOM   2141  CG  ASN A 136      49.593  40.022 -20.429  0.00  0.00      AP1   
ATOM   2142  OD1 ASN A 136      49.112  39.023 -20.040  0.00  0.00      AP1   
ATOM   2143  ND2 ASN A 136      50.542  40.097 -21.425  0.00  0.00      AP1   
ATOM   2144 HD21 ASN A 136      50.694  39.256 -21.944  0.00  0.00      AP1   
ATOM   2145 HD22 ASN A 136      51.016  40.863 -21.860  0.00  0.00      AP1   
ATOM   2146  C   ASN A 136      50.828  41.184 -17.634  0.00  0.00      AP1   
ATOM   2147  O   ASN A 136      51.229  40.068 -17.245  0.00  0.00      AP1   
ATOM   2148  N   LYS A 137      51.514  42.395 -17.555  0.00  0.00      AP1   
ATOM   2149  HN  LYS A 137      51.152  43.175 -18.057  0.00  0.00      AP1   
ATOM   2150  CA  LYS A 137      52.838  42.381 -16.949  0.00  0.00      AP1   
ATOM   2151  HA  LYS A 137      53.434  41.724 -17.566  0.00  0.00      AP1   
ATOM   2152  CB  LYS A 137      53.518  43.716 -17.236  0.00  0.00      AP1   
ATOM   2153  HB1 LYS A 137      52.896  44.537 -16.820  0.00  0.00      AP1   
ATOM   2154  HB2 LYS A 137      54.521  43.790 -16.764  0.00  0.00      AP1   
ATOM   2155  CG  LYS A 137      53.729  43.926 -18.743  0.00  0.00      AP1   
ATOM   2156  HG1 LYS A 137      54.330  43.096 -19.171  0.00  0.00      AP1   
ATOM   2157  HG2 LYS A 137      52.813  43.875 -19.370  0.00  0.00      AP1   
ATOM   2158  CD  LYS A 137      54.550  45.190 -19.121  0.00  0.00      AP1   
ATOM   2159  HD1 LYS A 137      55.639  45.130 -18.909  0.00  0.00      AP1   
ATOM   2160  HD2 LYS A 137      54.441  45.181 -20.227  0.00  0.00      AP1   
ATOM   2161  CE  LYS A 137      53.888  46.477 -18.638  0.00  0.00      AP1   
ATOM   2162  HE1 LYS A 137      52.905  46.431 -19.153  0.00  0.00      AP1   
ATOM   2163  HE2 LYS A 137      53.761  46.537 -17.536  0.00  0.00      AP1   
ATOM   2164  NZ  LYS A 137      54.623  47.681 -19.007  0.00  0.00      AP1   
ATOM   2165  HZ1 LYS A 137      54.174  48.563 -18.689  0.00  0.00      AP1   
ATOM   2166  HZ2 LYS A 137      55.536  47.654 -18.510  0.00  0.00      AP1   
ATOM   2167  HZ3 LYS A 137      54.703  47.629 -20.042  0.00  0.00      AP1   
ATOM   2168  C   LYS A 137      52.947  42.007 -15.541  0.00  0.00      AP1   
ATOM   2169  O   LYS A 137      53.933  41.366 -15.083  0.00  0.00      AP1   
ATOM   2170  N   ILE A 138      51.929  42.328 -14.688  0.00  0.00      AP1   
ATOM   2171  HN  ILE A 138      51.115  42.865 -14.894  0.00  0.00      AP1   
ATOM   2172  CA  ILE A 138      51.896  41.894 -13.301  0.00  0.00      AP1   
ATOM   2173  HA  ILE A 138      52.844  42.253 -12.929  0.00  0.00      AP1   
ATOM   2174  CB  ILE A 138      50.852  42.586 -12.454  0.00  0.00      AP1   
ATOM   2175  HB  ILE A 138      49.825  42.466 -12.859  0.00  0.00      AP1   
ATOM   2176  CG2 ILE A 138      50.749  41.842 -11.054  0.00  0.00      AP1   
ATOM   2177 HG21 ILE A 138      49.892  42.243 -10.471  0.00  0.00      AP1   
ATOM   2178 HG22 ILE A 138      50.540  40.759 -11.189  0.00  0.00      AP1   
ATOM   2179 HG23 ILE A 138      51.724  41.926 -10.530  0.00  0.00      AP1   
ATOM   2180  CG1 ILE A 138      51.217  44.105 -12.287  0.00  0.00      AP1   
ATOM   2181 HG11 ILE A 138      52.149  44.177 -11.687  0.00  0.00      AP1   
ATOM   2182 HG12 ILE A 138      51.411  44.487 -13.312  0.00  0.00      AP1   
ATOM   2183  CD  ILE A 138      50.184  44.839 -11.431  0.00  0.00      AP1   
ATOM   2184  HD1 ILE A 138      50.454  45.887 -11.180  0.00  0.00      AP1   
ATOM   2185  HD2 ILE A 138      49.202  44.711 -11.935  0.00  0.00      AP1   
ATOM   2186  HD3 ILE A 138      50.123  44.402 -10.411  0.00  0.00      AP1   
ATOM   2187  C   ILE A 138      51.966  40.425 -13.181  0.00  0.00      AP1   
ATOM   2188  O   ILE A 138      52.727  39.914 -12.334  0.00  0.00      AP1   
ATOM   2189  N   TYR A 139      51.182  39.660 -13.898  0.00  0.00      AP1   
ATOM   2190  HN  TYR A 139      50.637  40.165 -14.563  0.00  0.00      AP1   
ATOM   2191  CA  TYR A 139      51.240  38.233 -14.026  0.00  0.00      AP1   
ATOM   2192  HA  TYR A 139      50.958  37.814 -13.071  0.00  0.00      AP1   
ATOM   2193  CB  TYR A 139      50.175  37.671 -14.986  0.00  0.00      AP1   
ATOM   2194  HB1 TYR A 139      50.474  37.944 -16.020  0.00  0.00      AP1   
ATOM   2195  HB2 TYR A 139      50.211  36.567 -14.865  0.00  0.00      AP1   
ATOM   2196  CG  TYR A 139      48.778  38.195 -14.692  0.00  0.00      AP1   
ATOM   2197  CD1 TYR A 139      48.246  38.174 -13.398  0.00  0.00      AP1   
ATOM   2198  HD1 TYR A 139      48.752  37.796 -12.522  0.00  0.00      AP1   
ATOM   2199  CE1 TYR A 139      46.809  38.499 -13.213  0.00  0.00      AP1   
ATOM   2200  HE1 TYR A 139      46.378  38.439 -12.224  0.00  0.00      AP1   
ATOM   2201  CZ  TYR A 139      46.031  38.750 -14.308  0.00  0.00      AP1   
ATOM   2202  OH  TYR A 139      44.638  38.928 -14.099  0.00  0.00      AP1   
ATOM   2203  HH  TYR A 139      44.485  38.857 -13.154  0.00  0.00      AP1   
ATOM   2204  CD2 TYR A 139      47.967  38.539 -15.799  0.00  0.00      AP1   
ATOM   2205  HD2 TYR A 139      48.462  38.492 -16.758  0.00  0.00      AP1   
ATOM   2206  CE2 TYR A 139      46.626  38.777 -15.644  0.00  0.00      AP1   
ATOM   2207  HE2 TYR A 139      46.020  38.822 -16.537  0.00  0.00      AP1   
ATOM   2208  C   TYR A 139      52.690  37.654 -14.378  0.00  0.00      AP1   
ATOM   2209  O   TYR A 139      53.228  36.784 -13.702  0.00  0.00      AP1   
ATOM   2210  N   LEU A 140      53.323  38.246 -15.429  0.00  0.00      AP1   
ATOM   2211  HN  LEU A 140      52.939  38.981 -15.983  0.00  0.00      AP1   
ATOM   2212  CA  LEU A 140      54.672  37.831 -15.742  0.00  0.00      AP1   
ATOM   2213  HA  LEU A 140      54.703  36.759 -15.873  0.00  0.00      AP1   
ATOM   2214  CB  LEU A 140      55.108  38.567 -17.027  0.00  0.00      AP1   
ATOM   2215  HB1 LEU A 140      55.113  39.635 -16.723  0.00  0.00      AP1   
ATOM   2216  HB2 LEU A 140      56.167  38.338 -17.273  0.00  0.00      AP1   
ATOM   2217  CG  LEU A 140      54.247  38.295 -18.269  0.00  0.00      AP1   
ATOM   2218  HG  LEU A 140      53.171  38.553 -18.166  0.00  0.00      AP1   
ATOM   2219  CD1 LEU A 140      54.774  39.199 -19.394  0.00  0.00      AP1   
ATOM   2220 HD11 LEU A 140      54.558  40.234 -19.052  0.00  0.00      AP1   
ATOM   2221 HD12 LEU A 140      55.855  38.986 -19.541  0.00  0.00      AP1   
ATOM   2222 HD13 LEU A 140      54.198  39.029 -20.328  0.00  0.00      AP1   
ATOM   2223  CD2 LEU A 140      54.370  36.791 -18.680  0.00  0.00      AP1   
ATOM   2224 HD21 LEU A 140      53.793  36.618 -19.613  0.00  0.00      AP1   
ATOM   2225 HD22 LEU A 140      55.415  36.502 -18.923  0.00  0.00      AP1   
ATOM   2226 HD23 LEU A 140      53.926  36.064 -17.967  0.00  0.00      AP1   
ATOM   2227  C   LEU A 140      55.636  38.192 -14.586  0.00  0.00      AP1   
ATOM   2228  O   LEU A 140      56.444  37.356 -14.354  0.00  0.00      AP1   
ATOM   2229  N   LYS A 141      55.579  39.381 -13.892  0.00  0.00      AP1   
ATOM   2230  HN  LYS A 141      54.946  40.118 -14.119  0.00  0.00      AP1   
ATOM   2231  CA  LYS A 141      56.620  39.574 -12.839  0.00  0.00      AP1   
ATOM   2232  HA  LYS A 141      57.556  39.388 -13.344  0.00  0.00      AP1   
ATOM   2233  CB  LYS A 141      56.498  41.016 -12.319  0.00  0.00      AP1   
ATOM   2234  HB1 LYS A 141      55.463  41.300 -12.033  0.00  0.00      AP1   
ATOM   2235  HB2 LYS A 141      57.135  41.007 -11.409  0.00  0.00      AP1   
ATOM   2236  CG  LYS A 141      57.029  42.093 -13.350  0.00  0.00      AP1   
ATOM   2237  HG1 LYS A 141      58.134  42.074 -13.460  0.00  0.00      AP1   
ATOM   2238  HG2 LYS A 141      56.671  41.714 -14.331  0.00  0.00      AP1   
ATOM   2239  CD  LYS A 141      56.432  43.512 -13.233  0.00  0.00      AP1   
ATOM   2240  HD1 LYS A 141      55.339  43.334 -13.146  0.00  0.00      AP1   
ATOM   2241  HD2 LYS A 141      56.611  43.868 -12.196  0.00  0.00      AP1   
ATOM   2242  CE  LYS A 141      56.861  44.435 -14.342  0.00  0.00      AP1   
ATOM   2243  HE1 LYS A 141      57.930  44.722 -14.436  0.00  0.00      AP1   
ATOM   2244  HE2 LYS A 141      56.588  43.897 -15.275  0.00  0.00      AP1   
ATOM   2245  NZ  LYS A 141      56.084  45.708 -14.251  0.00  0.00      AP1   
ATOM   2246  HZ1 LYS A 141      55.061  45.563 -14.136  0.00  0.00      AP1   
ATOM   2247  HZ2 LYS A 141      56.433  46.335 -13.498  0.00  0.00      AP1   
ATOM   2248  HZ3 LYS A 141      56.184  46.197 -15.163  0.00  0.00      AP1   
ATOM   2249  C   LYS A 141      56.305  38.642 -11.658  0.00  0.00      AP1   
ATOM   2250  O   LYS A 141      57.174  38.013 -11.102  0.00  0.00      AP1   
ATOM   2251  N   SER A 142      55.007  38.470 -11.403  0.00  0.00      AP1   
ATOM   2252  HN  SER A 142      54.354  38.842 -12.058  0.00  0.00      AP1   
ATOM   2253  CA  SER A 142      54.488  37.544 -10.388  0.00  0.00      AP1   
ATOM   2254  HA  SER A 142      54.925  37.909  -9.470  0.00  0.00      AP1   
ATOM   2255  CB  SER A 142      53.010  37.719 -10.348  0.00  0.00      AP1   
ATOM   2256  HB1 SER A 142      52.429  37.671 -11.294  0.00  0.00      AP1   
ATOM   2257  HB2 SER A 142      52.704  36.768  -9.862  0.00  0.00      AP1   
ATOM   2258  OG  SER A 142      52.608  38.844  -9.614  0.00  0.00      AP1   
ATOM   2259  HG1 SER A 142      52.893  39.577 -10.165  0.00  0.00      AP1   
ATOM   2260  C   SER A 142      54.930  36.133 -10.677  0.00  0.00      AP1   
ATOM   2261  O   SER A 142      55.339  35.477  -9.712  0.00  0.00      AP1   
ATOM   2262  N   SER A 143      54.938  35.647 -11.916  0.00  0.00      AP1   
ATOM   2263  HN  SER A 143      54.482  36.312 -12.503  0.00  0.00      AP1   
ATOM   2264  CA  SER A 143      55.426  34.330 -12.280  0.00  0.00      AP1   
ATOM   2265  HA  SER A 143      54.763  33.599 -11.842  0.00  0.00      AP1   
ATOM   2266  CB  SER A 143      55.297  34.198 -13.816  0.00  0.00      AP1   
ATOM   2267  HB1 SER A 143      54.283  34.449 -14.196  0.00  0.00      AP1   
ATOM   2268  HB2 SER A 143      55.993  34.901 -14.322  0.00  0.00      AP1   
ATOM   2269  OG  SER A 143      55.566  32.860 -14.261  0.00  0.00      AP1   
ATOM   2270  HG1 SER A 143      54.790  32.316 -14.105  0.00  0.00      AP1   
ATOM   2271  C   SER A 143      56.866  34.015 -11.834  0.00  0.00      AP1   
ATOM   2272  O   SER A 143      57.121  32.966 -11.175  0.00  0.00      AP1   
ATOM   2273  N   VAL A 144      57.783  34.950 -12.135  0.00  0.00      AP1   
ATOM   2274  HN  VAL A 144      57.568  35.682 -12.778  0.00  0.00      AP1   
ATOM   2275  CA  VAL A 144      59.263  34.916 -11.824  0.00  0.00      AP1   
ATOM   2276  HA  VAL A 144      59.741  34.037 -12.228  0.00  0.00      AP1   
ATOM   2277  CB  VAL A 144      59.981  36.208 -12.309  0.00  0.00      AP1   
ATOM   2278  HB  VAL A 144      59.632  37.037 -11.658  0.00  0.00      AP1   
ATOM   2279  CG1 VAL A 144      61.534  36.157 -12.079  0.00  0.00      AP1   
ATOM   2280 HG11 VAL A 144      61.817  36.148 -11.004  0.00  0.00      AP1   
ATOM   2281 HG12 VAL A 144      61.992  35.277 -12.579  0.00  0.00      AP1   
ATOM   2282 HG13 VAL A 144      61.989  37.030 -12.594  0.00  0.00      AP1   
ATOM   2283  CG2 VAL A 144      59.700  36.441 -13.802  0.00  0.00      AP1   
ATOM   2284 HG21 VAL A 144      60.070  35.474 -14.205  0.00  0.00      AP1   
ATOM   2285 HG22 VAL A 144      58.640  36.555 -14.115  0.00  0.00      AP1   
ATOM   2286 HG23 VAL A 144      60.302  37.250 -14.267  0.00  0.00      AP1   
ATOM   2287  C   VAL A 144      59.544  34.778 -10.331  0.00  0.00      AP1   
ATOM   2288  O   VAL A 144      60.402  34.004  -9.917  0.00  0.00      AP1   
ATOM   2289  N   LEU A 145      58.738  35.510  -9.577  0.00  0.00      AP1   
ATOM   2290  HN  LEU A 145      58.085  36.138  -9.993  0.00  0.00      AP1   
ATOM   2291  CA  LEU A 145      58.820  35.500  -8.103  0.00  0.00      AP1   
ATOM   2292  HA  LEU A 145      59.888  35.586  -7.967  0.00  0.00      AP1   
ATOM   2293  CB  LEU A 145      58.132  36.690  -7.452  0.00  0.00      AP1   
ATOM   2294  HB1 LEU A 145      58.443  37.638  -7.940  0.00  0.00      AP1   
ATOM   2295  HB2 LEU A 145      57.053  36.558  -7.683  0.00  0.00      AP1   
ATOM   2296  CG  LEU A 145      58.351  36.832  -5.890  0.00  0.00      AP1   
ATOM   2297  HG  LEU A 145      57.716  36.119  -5.322  0.00  0.00      AP1   
ATOM   2298  CD1 LEU A 145      59.742  36.508  -5.297  0.00  0.00      AP1   
ATOM   2299 HD11 LEU A 145      60.471  37.234  -5.717  0.00  0.00      AP1   
ATOM   2300 HD12 LEU A 145      59.638  36.691  -4.206  0.00  0.00      AP1   
ATOM   2301 HD13 LEU A 145      60.061  35.497  -5.628  0.00  0.00      AP1   
ATOM   2302  CD2 LEU A 145      57.935  38.238  -5.512  0.00  0.00      AP1   
ATOM   2303 HD21 LEU A 145      58.377  38.625  -4.569  0.00  0.00      AP1   
ATOM   2304 HD22 LEU A 145      58.330  39.014  -6.202  0.00  0.00      AP1   
ATOM   2305 HD23 LEU A 145      56.845  38.437  -5.433  0.00  0.00      AP1   
ATOM   2306  C   LEU A 145      58.359  34.202  -7.474  0.00  0.00      AP1   
ATOM   2307  O   LEU A 145      58.978  33.674  -6.532  0.00  0.00      AP1   
ATOM   2308  N   MET A 146      57.299  33.571  -8.071  0.00  0.00      AP1   
ATOM   2309  HN  MET A 146      56.916  33.980  -8.896  0.00  0.00      AP1   
ATOM   2310  CA  MET A 146      56.856  32.195  -7.696  0.00  0.00      AP1   
ATOM   2311  HA  MET A 146      56.745  32.176  -6.622  0.00  0.00      AP1   
ATOM   2312  CB  MET A 146      55.494  31.923  -8.229  0.00  0.00      AP1   
ATOM   2313  HB1 MET A 146      55.414  31.941  -9.337  0.00  0.00      AP1   
ATOM   2314  HB2 MET A 146      55.260  30.884  -7.913  0.00  0.00      AP1   
ATOM   2315  CG  MET A 146      54.398  32.863  -7.724  0.00  0.00      AP1   
ATOM   2316  HG1 MET A 146      54.464  32.838  -6.615  0.00  0.00      AP1   
ATOM   2317  HG2 MET A 146      54.629  33.944  -7.835  0.00  0.00      AP1   
ATOM   2318  SD  MET A 146      52.726  32.433  -8.402  0.00  0.00      AP1   
ATOM   2319  CE  MET A 146      52.239  34.158  -8.521  0.00  0.00      AP1   
ATOM   2320  HE1 MET A 146      51.162  34.235  -8.780  0.00  0.00      AP1   
ATOM   2321  HE2 MET A 146      52.447  34.726  -7.589  0.00  0.00      AP1   
ATOM   2322  HE3 MET A 146      52.808  34.668  -9.328  0.00  0.00      AP1   
ATOM   2323  C   MET A 146      57.861  31.189  -8.033  0.00  0.00      AP1   
ATOM   2324  O   MET A 146      58.097  30.193  -7.337  0.00  0.00      AP1   
ATOM   2325  N   ARG A 147      58.551  31.320  -9.170  0.00  0.00      AP1   
ATOM   2326  HN  ARG A 147      58.244  32.033  -9.796  0.00  0.00      AP1   
ATOM   2327  CA  ARG A 147      59.670  30.472  -9.593  0.00  0.00      AP1   
ATOM   2328  HA  ARG A 147      59.267  29.471  -9.634  0.00  0.00      AP1   
ATOM   2329  CB  ARG A 147      60.124  30.704 -11.060  0.00  0.00      AP1   
ATOM   2330  HB1 ARG A 147      60.219  31.811 -11.092  0.00  0.00      AP1   
ATOM   2331  HB2 ARG A 147      61.149  30.290 -11.176  0.00  0.00      AP1   
ATOM   2332  CG  ARG A 147      59.136  30.283 -12.132  0.00  0.00      AP1   
ATOM   2333  HG1 ARG A 147      58.847  29.272 -11.773  0.00  0.00      AP1   
ATOM   2334  HG2 ARG A 147      58.232  30.912 -12.278  0.00  0.00      AP1   
ATOM   2335  CD  ARG A 147      59.863  30.139 -13.487  0.00  0.00      AP1   
ATOM   2336  HD1 ARG A 147      60.366  31.093 -13.756  0.00  0.00      AP1   
ATOM   2337  HD2 ARG A 147      60.649  29.365 -13.358  0.00  0.00      AP1   
ATOM   2338  NE  ARG A 147      58.868  29.672 -14.555  0.00  0.00      AP1   
ATOM   2339  HE  ARG A 147      57.977  29.370 -14.217  0.00  0.00      AP1   
ATOM   2340  CZ  ARG A 147      59.236  29.376 -15.806  0.00  0.00      AP1   
ATOM   2341  NH1 ARG A 147      60.328  29.624 -16.507  0.00  0.00      AP1   
ATOM   2342 HH11 ARG A 147      60.372  29.286 -17.447  0.00  0.00      AP1   
ATOM   2343 HH12 ARG A 147      61.030  30.226 -16.127  0.00  0.00      AP1   
ATOM   2344  NH2 ARG A 147      58.176  28.953 -16.509  0.00  0.00      AP1   
ATOM   2345 HH21 ARG A 147      58.302  28.470 -17.376  0.00  0.00      AP1   
ATOM   2346 HH22 ARG A 147      57.301  28.953 -16.025  0.00  0.00      AP1   
ATOM   2347  C   ARG A 147      60.778  30.271  -8.646  0.00  0.00      AP1   
ATOM   2348  O   ARG A 147      61.101  29.141  -8.348  0.00  0.00      AP1   
ATOM   2349  N   ILE A 148      61.310  31.358  -7.986  0.00  0.00      AP1   
ATOM   2350  HN  ILE A 148      60.894  32.246  -8.165  0.00  0.00      AP1   
ATOM   2351  CA  ILE A 148      62.426  31.241  -7.076  0.00  0.00      AP1   
ATOM   2352  HA  ILE A 148      62.996  30.441  -7.526  0.00  0.00      AP1   
ATOM   2353  CB  ILE A 148      63.267  32.496  -6.968  0.00  0.00      AP1   
ATOM   2354  HB  ILE A 148      64.055  32.318  -6.205  0.00  0.00      AP1   
ATOM   2355  CG2 ILE A 148      63.787  32.648  -8.422  0.00  0.00      AP1   
ATOM   2356 HG21 ILE A 148      64.505  33.495  -8.449  0.00  0.00      AP1   
ATOM   2357 HG22 ILE A 148      64.301  31.722  -8.758  0.00  0.00      AP1   
ATOM   2358 HG23 ILE A 148      63.020  32.841  -9.202  0.00  0.00      AP1   
ATOM   2359  CG1 ILE A 148      62.457  33.755  -6.525  0.00  0.00      AP1   
ATOM   2360 HG11 ILE A 148      61.783  33.981  -7.379  0.00  0.00      AP1   
ATOM   2361 HG12 ILE A 148      61.921  33.739  -5.552  0.00  0.00      AP1   
ATOM   2362  CD  ILE A 148      63.311  35.021  -6.407  0.00  0.00      AP1   
ATOM   2363  HD1 ILE A 148      62.703  35.792  -5.887  0.00  0.00      AP1   
ATOM   2364  HD2 ILE A 148      64.160  34.822  -5.717  0.00  0.00      AP1   
ATOM   2365  HD3 ILE A 148      63.787  35.435  -7.322  0.00  0.00      AP1   
ATOM   2366  C   ILE A 148      62.081  30.802  -5.676  0.00  0.00      AP1   
ATOM   2367  O   ILE A 148      62.897  30.319  -4.873  0.00  0.00      AP1   
ATOM   2368  N   LEU A 149      60.760  30.875  -5.264  0.00  0.00      AP1   
ATOM   2369  HN  LEU A 149      60.104  31.421  -5.779  0.00  0.00      AP1   
ATOM   2370  CA  LEU A 149      60.258  30.451  -3.991  0.00  0.00      AP1   
ATOM   2371  HA  LEU A 149      60.992  30.505  -3.201  0.00  0.00      AP1   
ATOM   2372  CB  LEU A 149      59.052  31.350  -3.638  0.00  0.00      AP1   
ATOM   2373  HB1 LEU A 149      58.480  31.599  -4.557  0.00  0.00      AP1   
ATOM   2374  HB2 LEU A 149      58.469  30.782  -2.882  0.00  0.00      AP1   
ATOM   2375  CG  LEU A 149      59.332  32.723  -3.041  0.00  0.00      AP1   
ATOM   2376  HG  LEU A 149      60.024  33.263  -3.721  0.00  0.00      AP1   
ATOM   2377  CD1 LEU A 149      58.018  33.608  -2.766  0.00  0.00      AP1   
ATOM   2378 HD11 LEU A 149      57.481  33.405  -1.815  0.00  0.00      AP1   
ATOM   2379 HD12 LEU A 149      58.190  34.705  -2.803  0.00  0.00      AP1   
ATOM   2380 HD13 LEU A 149      57.302  33.499  -3.608  0.00  0.00      AP1   
ATOM   2381  CD2 LEU A 149      60.120  32.604  -1.689  0.00  0.00      AP1   
ATOM   2382 HD21 LEU A 149      59.993  33.490  -1.030  0.00  0.00      AP1   
ATOM   2383 HD22 LEU A 149      59.946  31.682  -1.094  0.00  0.00      AP1   
ATOM   2384 HD23 LEU A 149      61.161  32.610  -2.075  0.00  0.00      AP1   
ATOM   2385  C   LEU A 149      59.925  29.015  -4.043  0.00  0.00      AP1   
ATOM   2386  O   LEU A 149      60.145  28.414  -2.996  0.00  0.00      AP1   
ATOM   2387  N   ILE A 150      59.499  28.362  -5.194  0.00  0.00      AP1   
ATOM   2388  HN  ILE A 150      59.365  28.970  -5.973  0.00  0.00      AP1   
ATOM   2389  CA  ILE A 150      59.315  26.852  -5.299  0.00  0.00      AP1   
ATOM   2390  HA  ILE A 150      58.415  26.622  -4.747  0.00  0.00      AP1   
ATOM   2391  CB  ILE A 150      58.990  26.434  -6.701  0.00  0.00      AP1   
ATOM   2392  HB  ILE A 150      59.744  26.960  -7.324  0.00  0.00      AP1   
ATOM   2393  CG2 ILE A 150      59.274  24.853  -6.913  0.00  0.00      AP1   
ATOM   2394 HG21 ILE A 150      58.623  24.498  -7.740  0.00  0.00      AP1   
ATOM   2395 HG22 ILE A 150      60.355  24.777  -7.160  0.00  0.00      AP1   
ATOM   2396 HG23 ILE A 150      59.003  24.343  -5.964  0.00  0.00      AP1   
ATOM   2397  CG1 ILE A 150      57.521  26.709  -7.044  0.00  0.00      AP1   
ATOM   2398 HG11 ILE A 150      56.920  26.000  -6.434  0.00  0.00      AP1   
ATOM   2399 HG12 ILE A 150      57.157  27.718  -6.753  0.00  0.00      AP1   
ATOM   2400  CD  ILE A 150      57.018  26.500  -8.521  0.00  0.00      AP1   
ATOM   2401  HD1 ILE A 150      57.462  27.371  -9.048  0.00  0.00      AP1   
ATOM   2402  HD2 ILE A 150      57.331  25.560  -9.024  0.00  0.00      AP1   
ATOM   2403  HD3 ILE A 150      55.910  26.565  -8.466  0.00  0.00      AP1   
ATOM   2404  C   ILE A 150      60.417  26.014  -4.674  0.00  0.00      AP1   
ATOM   2405  O   ILE A 150      60.132  25.177  -3.825  0.00  0.00      AP1   
ATOM   2406  N   PRO A 151      61.744  26.169  -4.912  0.00  0.00      AP1   
ATOM   2407  CD  PRO A 151      62.354  27.059  -5.945  0.00  0.00      AP1   
ATOM   2408  HD1 PRO A 151      62.518  28.040  -5.450  0.00  0.00      AP1   
ATOM   2409  HD2 PRO A 151      61.635  27.061  -6.793  0.00  0.00      AP1   
ATOM   2410  CA  PRO A 151      62.721  25.286  -4.345  0.00  0.00      AP1   
ATOM   2411  HA  PRO A 151      62.497  24.269  -4.633  0.00  0.00      AP1   
ATOM   2412  CB  PRO A 151      64.074  25.698  -5.045  0.00  0.00      AP1   
ATOM   2413  HB1 PRO A 151      64.697  24.798  -5.235  0.00  0.00      AP1   
ATOM   2414  HB2 PRO A 151      64.699  26.434  -4.496  0.00  0.00      AP1   
ATOM   2415  CG  PRO A 151      63.575  26.281  -6.333  0.00  0.00      AP1   
ATOM   2416  HG1 PRO A 151      63.329  25.549  -7.132  0.00  0.00      AP1   
ATOM   2417  HG2 PRO A 151      64.314  26.910  -6.875  0.00  0.00      AP1   
ATOM   2418  C   PRO A 151      62.893  25.442  -2.853  0.00  0.00      AP1   
ATOM   2419  O   PRO A 151      63.271  24.517  -2.157  0.00  0.00      AP1   
ATOM   2420  N   ILE A 152      62.670  26.638  -2.314  0.00  0.00      AP1   
ATOM   2421  HN  ILE A 152      62.356  27.274  -3.015  0.00  0.00      AP1   
ATOM   2422  CA  ILE A 152      62.654  27.003  -0.860  0.00  0.00      AP1   
ATOM   2423  HA  ILE A 152      63.503  26.441  -0.499  0.00  0.00      AP1   
ATOM   2424  CB  ILE A 152      62.821  28.513  -0.618  0.00  0.00      AP1   
ATOM   2425  HB  ILE A 152      61.894  28.999  -0.991  0.00  0.00      AP1   
ATOM   2426  CG2 ILE A 152      62.826  28.885   0.840  0.00  0.00      AP1   
ATOM   2427 HG21 ILE A 152      63.640  28.335   1.359  0.00  0.00      AP1   
ATOM   2428 HG22 ILE A 152      62.938  29.989   0.894  0.00  0.00      AP1   
ATOM   2429 HG23 ILE A 152      61.929  28.552   1.404  0.00  0.00      AP1   
ATOM   2430  CG1 ILE A 152      64.072  29.047  -1.458  0.00  0.00      AP1   
ATOM   2431 HG11 ILE A 152      65.033  28.807  -0.956  0.00  0.00      AP1   
ATOM   2432 HG12 ILE A 152      64.006  28.573  -2.460  0.00  0.00      AP1   
ATOM   2433  CD  ILE A 152      63.920  30.578  -1.593  0.00  0.00      AP1   
ATOM   2434  HD1 ILE A 152      63.709  31.192  -0.691  0.00  0.00      AP1   
ATOM   2435  HD2 ILE A 152      64.752  31.000  -2.196  0.00  0.00      AP1   
ATOM   2436  HD3 ILE A 152      63.149  30.812  -2.358  0.00  0.00      AP1   
ATOM   2437  C   ILE A 152      61.458  26.490  -0.197  0.00  0.00      AP1   
ATOM   2438  O   ILE A 152      61.600  25.815   0.793  0.00  0.00      AP1   
ATOM   2439  N   LEU A 153      60.317  26.649  -0.723  0.00  0.00      AP1   
ATOM   2440  HN  LEU A 153      60.159  27.318  -1.445  0.00  0.00      AP1   
ATOM   2441  CA  LEU A 153      59.046  26.173  -0.296  0.00  0.00      AP1   
ATOM   2442  HA  LEU A 153      58.872  26.571   0.693  0.00  0.00      AP1   
ATOM   2443  CB  LEU A 153      57.920  26.737  -1.153  0.00  0.00      AP1   
ATOM   2444  HB1 LEU A 153      58.142  26.554  -2.226  0.00  0.00      AP1   
ATOM   2445  HB2 LEU A 153      56.968  26.237  -0.875  0.00  0.00      AP1   
ATOM   2446  CG  LEU A 153      57.686  28.237  -0.962  0.00  0.00      AP1   
ATOM   2447  HG  LEU A 153      58.625  28.830  -0.947  0.00  0.00      AP1   
ATOM   2448  CD1 LEU A 153      56.960  28.674  -2.303  0.00  0.00      AP1   
ATOM   2449 HD11 LEU A 153      56.077  28.103  -2.660  0.00  0.00      AP1   
ATOM   2450 HD12 LEU A 153      56.673  29.747  -2.264  0.00  0.00      AP1   
ATOM   2451 HD13 LEU A 153      57.671  28.544  -3.147  0.00  0.00      AP1   
ATOM   2452  CD2 LEU A 153      56.776  28.558   0.168  0.00  0.00      AP1   
ATOM   2453 HD21 LEU A 153      55.796  28.051   0.042  0.00  0.00      AP1   
ATOM   2454 HD22 LEU A 153      57.237  28.171   1.102  0.00  0.00      AP1   
ATOM   2455 HD23 LEU A 153      56.680  29.660   0.273  0.00  0.00      AP1   
ATOM   2456  C   LEU A 153      58.956  24.677  -0.283  0.00  0.00      AP1   
ATOM   2457  O   LEU A 153      58.391  24.060   0.617  0.00  0.00      AP1   
ATOM   2458  N   CYS A 154      59.576  24.009  -1.235  0.00  0.00      AP1   
ATOM   2459  HN  CYS A 154      60.120  24.514  -1.900  0.00  0.00      AP1   
ATOM   2460  CA  CYS A 154      59.594  22.518  -1.254  0.00  0.00      AP1   
ATOM   2461  HA  CYS A 154      58.822  22.117  -0.614  0.00  0.00      AP1   
ATOM   2462  CB  CYS A 154      59.297  21.837  -2.690  0.00  0.00      AP1   
ATOM   2463  HB1 CYS A 154      60.081  22.188  -3.395  0.00  0.00      AP1   
ATOM   2464  HB2 CYS A 154      59.309  20.738  -2.529  0.00  0.00      AP1   
ATOM   2465  SG  CYS A 154      57.836  22.601  -3.468  0.00  0.00      AP1   
ATOM   2466  HG1 CYS A 154      58.409  23.708  -3.917  0.00  0.00      AP1   
ATOM   2467  C   CYS A 154      60.794  21.881  -0.627  0.00  0.00      AP1   
ATOM   2468  O   CYS A 154      60.850  20.656  -0.565  0.00  0.00      AP1   
ATOM   2469  N   ASP A 155      61.791  22.786  -0.102  0.00  0.00      AP1   
ATOM   2470  HN  ASP A 155      61.770  23.781  -0.149  0.00  0.00      AP1   
ATOM   2471  CA  ASP A 155      62.805  22.332   0.804  0.00  0.00      AP1   
ATOM   2472  HA  ASP A 155      62.993  21.323   0.468  0.00  0.00      AP1   
ATOM   2473  CB  ASP A 155      64.094  23.124   0.604  0.00  0.00      AP1   
ATOM   2474  HB1 ASP A 155      64.162  23.307  -0.490  0.00  0.00      AP1   
ATOM   2475  HB2 ASP A 155      63.933  24.142   1.019  0.00  0.00      AP1   
ATOM   2476  CG  ASP A 155      65.320  22.421   0.977  0.00  0.00      AP1   
ATOM   2477  OD1 ASP A 155      65.536  22.074   2.195  0.00  0.00      AP1   
ATOM   2478  OD2 ASP A 155      66.187  22.238   0.086  0.00  0.00      AP1   
ATOM   2479  C   ASP A 155      62.178  22.252   2.211  0.00  0.00      AP1   
ATOM   2480  O   ASP A 155      62.248  21.202   2.940  0.00  0.00      AP1   
ATOM   2481  N   PHE A 156      61.556  23.330   2.742  0.00  0.00      AP1   
ATOM   2482  HN  PHE A 156      61.468  24.150   2.182  0.00  0.00      AP1   
ATOM   2483  CA  PHE A 156      60.997  23.485   4.139  0.00  0.00      AP1   
ATOM   2484  HA  PHE A 156      61.910  23.572   4.710  0.00  0.00      AP1   
ATOM   2485  CB  PHE A 156      60.067  24.739   4.178  0.00  0.00      AP1   
ATOM   2486  HB1 PHE A 156      60.611  25.658   3.874  0.00  0.00      AP1   
ATOM   2487  HB2 PHE A 156      59.214  24.487   3.512  0.00  0.00      AP1   
ATOM   2488  CG  PHE A 156      59.426  24.998   5.553  0.00  0.00      AP1   
ATOM   2489  CD1 PHE A 156      58.065  24.989   5.788  0.00  0.00      AP1   
ATOM   2490  HD1 PHE A 156      57.327  24.849   5.012  0.00  0.00      AP1   
ATOM   2491  CE1 PHE A 156      57.486  25.167   7.081  0.00  0.00      AP1   
ATOM   2492  HE1 PHE A 156      56.406  25.147   7.083  0.00  0.00      AP1   
ATOM   2493  CZ  PHE A 156      58.275  25.389   8.150  0.00  0.00      AP1   
ATOM   2494  HZ  PHE A 156      57.766  25.464   9.099  0.00  0.00      AP1   
ATOM   2495  CD2 PHE A 156      60.251  25.296   6.711  0.00  0.00      AP1   
ATOM   2496  HD2 PHE A 156      61.310  25.507   6.719  0.00  0.00      AP1   
ATOM   2497  CE2 PHE A 156      59.687  25.399   7.921  0.00  0.00      AP1   
ATOM   2498  HE2 PHE A 156      60.365  25.565   8.745  0.00  0.00      AP1   
ATOM   2499  C   PHE A 156      60.218  22.235   4.695  0.00  0.00      AP1   
ATOM   2500  O   PHE A 156      59.386  21.671   3.959  0.00  0.00      AP1   
ATOM   2501  N   ASN A 157      60.413  21.892   5.995  0.00  0.00      AP1   
ATOM   2502  HN  ASN A 157      61.144  22.263   6.562  0.00  0.00      AP1   
ATOM   2503  CA  ASN A 157      59.597  20.850   6.604  0.00  0.00      AP1   
ATOM   2504  HA  ASN A 157      59.285  20.104   5.888  0.00  0.00      AP1   
ATOM   2505  CB  ASN A 157      60.283  20.243   7.839  0.00  0.00      AP1   
ATOM   2506  HB1 ASN A 157      60.387  20.992   8.653  0.00  0.00      AP1   
ATOM   2507  HB2 ASN A 157      59.697  19.379   8.221  0.00  0.00      AP1   
ATOM   2508  CG  ASN A 157      61.708  19.796   7.611  0.00  0.00      AP1   
ATOM   2509  OD1 ASN A 157      61.940  19.172   6.598  0.00  0.00      AP1   
ATOM   2510  ND2 ASN A 157      62.697  20.047   8.517  0.00  0.00      AP1   
ATOM   2511 HD21 ASN A 157      63.667  19.931   8.306  0.00  0.00      AP1   
ATOM   2512 HD22 ASN A 157      62.530  20.305   9.469  0.00  0.00      AP1   
ATOM   2513  C   ASN A 157      58.188  21.329   7.094  0.00  0.00      AP1   
ATOM   2514  O   ASN A 157      58.042  22.198   7.968  0.00  0.00      AP1   
ATOM   2515  N   CYS A 158      57.204  20.910   6.358  0.00  0.00      AP1   
ATOM   2516  HN  CYS A 158      57.511  20.417   5.547  0.00  0.00      AP1   
ATOM   2517  CA  CYS A 158      55.803  21.204   6.546  0.00  0.00      AP1   
ATOM   2518  HA  CYS A 158      55.619  21.559   7.549  0.00  0.00      AP1   
ATOM   2519  CB  CYS A 158      55.447  22.367   5.559  0.00  0.00      AP1   
ATOM   2520  HB1 CYS A 158      56.189  23.167   5.767  0.00  0.00      AP1   
ATOM   2521  HB2 CYS A 158      55.505  22.039   4.499  0.00  0.00      AP1   
ATOM   2522  SG  CYS A 158      53.866  23.189   5.873  0.00  0.00      AP1   
ATOM   2523  HG1 CYS A 158      54.363  24.036   6.762  0.00  0.00      AP1   
ATOM   2524  C   CYS A 158      54.972  20.067   6.021  0.00  0.00      AP1   
ATOM   2525  O   CYS A 158      55.448  19.434   5.106  0.00  0.00      AP1   
ATOM   2526  N   ASP A 159      53.803  19.766   6.588  0.00  0.00      AP1   
ATOM   2527  HN  ASP A 159      53.473  20.383   7.298  0.00  0.00      AP1   
ATOM   2528  CA  ASP A 159      52.892  18.688   6.221  0.00  0.00      AP1   
ATOM   2529  HA  ASP A 159      53.506  17.810   6.085  0.00  0.00      AP1   
ATOM   2530  CB  ASP A 159      51.856  18.510   7.388  0.00  0.00      AP1   
ATOM   2531  HB1 ASP A 159      51.178  19.352   7.644  0.00  0.00      AP1   
ATOM   2532  HB2 ASP A 159      51.135  17.716   7.099  0.00  0.00      AP1   
ATOM   2533  CG  ASP A 159      52.485  17.947   8.578  0.00  0.00      AP1   
ATOM   2534  OD1 ASP A 159      51.694  18.003   9.533  0.00  0.00      AP1   
ATOM   2535  OD2 ASP A 159      53.684  17.523   8.632  0.00  0.00      AP1   
ATOM   2536  C   ASP A 159      52.135  18.929   4.894  0.00  0.00      AP1   
ATOM   2537  O   ASP A 159      51.671  19.966   4.567  0.00  0.00      AP1   
ATOM   2538  N   ASP A 160      52.059  17.905   4.009  0.00  0.00      AP1   
ATOM   2539  HN  ASP A 160      52.364  16.996   4.284  0.00  0.00      AP1   
ATOM   2540  CA  ASP A 160      51.654  18.066   2.612  0.00  0.00      AP1   
ATOM   2541  HA  ASP A 160      52.327  18.715   2.071  0.00  0.00      AP1   
ATOM   2542  CB  ASP A 160      51.412  16.654   2.018  0.00  0.00      AP1   
ATOM   2543  HB1 ASP A 160      50.699  16.076   2.644  0.00  0.00      AP1   
ATOM   2544  HB2 ASP A 160      51.040  16.778   0.978  0.00  0.00      AP1   
ATOM   2545  CG  ASP A 160      52.652  15.779   1.948  0.00  0.00      AP1   
ATOM   2546  OD1 ASP A 160      52.596  14.686   1.295  0.00  0.00      AP1   
ATOM   2547  OD2 ASP A 160      53.730  16.100   2.518  0.00  0.00      AP1   
ATOM   2548  C   ASP A 160      50.259  18.770   2.360  0.00  0.00      AP1   
ATOM   2549  O   ASP A 160      50.192  19.473   1.350  0.00  0.00      AP1   
ATOM   2550  N   ASP A 161      49.252  18.471   3.171  0.00  0.00      AP1   
ATOM   2551  HN  ASP A 161      49.407  17.743   3.834  0.00  0.00      AP1   
ATOM   2552  CA  ASP A 161      48.014  19.178   3.092  0.00  0.00      AP1   
ATOM   2553  HA  ASP A 161      47.736  19.211   2.049  0.00  0.00      AP1   
ATOM   2554  CB  ASP A 161      46.919  18.422   3.878  0.00  0.00      AP1   
ATOM   2555  HB1 ASP A 161      47.288  18.157   4.892  0.00  0.00      AP1   
ATOM   2556  HB2 ASP A 161      45.970  18.999   3.848  0.00  0.00      AP1   
ATOM   2557  CG  ASP A 161      46.789  17.086   3.212  0.00  0.00      AP1   
ATOM   2558  OD1 ASP A 161      46.375  17.049   2.001  0.00  0.00      AP1   
ATOM   2559  OD2 ASP A 161      47.020  16.052   3.883  0.00  0.00      AP1   
ATOM   2560  C   ASP A 161      48.018  20.670   3.518  0.00  0.00      AP1   
ATOM   2561  O   ASP A 161      47.281  21.465   2.896  0.00  0.00      AP1   
ATOM   2562  N   ILE A 162      48.823  21.105   4.558  0.00  0.00      AP1   
ATOM   2563  HN  ILE A 162      49.232  20.353   5.070  0.00  0.00      AP1   
ATOM   2564  CA  ILE A 162      48.694  22.504   4.979  0.00  0.00      AP1   
ATOM   2565  HA  ILE A 162      47.724  22.903   4.721  0.00  0.00      AP1   
ATOM   2566  CB  ILE A 162      48.964  22.607   6.457  0.00  0.00      AP1   
ATOM   2567  HB  ILE A 162      48.398  21.868   7.063  0.00  0.00      AP1   
ATOM   2568  CG2 ILE A 162      50.404  22.366   6.832  0.00  0.00      AP1   
ATOM   2569 HG21 ILE A 162      50.541  22.017   7.878  0.00  0.00      AP1   
ATOM   2570 HG22 ILE A 162      50.860  21.556   6.223  0.00  0.00      AP1   
ATOM   2571 HG23 ILE A 162      51.016  23.249   6.547  0.00  0.00      AP1   
ATOM   2572  CG1 ILE A 162      48.375  24.014   6.906  0.00  0.00      AP1   
ATOM   2573 HG11 ILE A 162      48.665  24.052   7.977  0.00  0.00      AP1   
ATOM   2574 HG12 ILE A 162      48.978  24.831   6.457  0.00  0.00      AP1   
ATOM   2575  CD  ILE A 162      46.878  24.136   6.805  0.00  0.00      AP1   
ATOM   2576  HD1 ILE A 162      46.493  24.134   5.763  0.00  0.00      AP1   
ATOM   2577  HD2 ILE A 162      46.327  23.350   7.366  0.00  0.00      AP1   
ATOM   2578  HD3 ILE A 162      46.532  25.131   7.156  0.00  0.00      AP1   
ATOM   2579  C   ILE A 162      49.711  23.334   4.124  0.00  0.00      AP1   
ATOM   2580  O   ILE A 162      49.625  24.571   3.968  0.00  0.00      AP1   
ATOM   2581  N   ASN A 163      50.750  22.666   3.511  0.00  0.00      AP1   
ATOM   2582  HN  ASN A 163      51.003  21.718   3.689  0.00  0.00      AP1   
ATOM   2583  CA  ASN A 163      51.672  23.224   2.534  0.00  0.00      AP1   
ATOM   2584  HA  ASN A 163      51.995  24.161   2.963  0.00  0.00      AP1   
ATOM   2585  CB  ASN A 163      52.834  22.216   2.419  0.00  0.00      AP1   
ATOM   2586  HB1 ASN A 163      53.366  22.041   3.378  0.00  0.00      AP1   
ATOM   2587  HB2 ASN A 163      52.394  21.282   2.009  0.00  0.00      AP1   
ATOM   2588  CG  ASN A 163      53.894  22.822   1.597  0.00  0.00      AP1   
ATOM   2589  OD1 ASN A 163      54.660  23.670   1.967  0.00  0.00      AP1   
ATOM   2590  ND2 ASN A 163      54.097  22.273   0.359  0.00  0.00      AP1   
ATOM   2591 HD21 ASN A 163      53.491  21.577  -0.025  0.00  0.00      AP1   
ATOM   2592 HD22 ASN A 163      54.992  22.540   0.001  0.00  0.00      AP1   
ATOM   2593  C   ASN A 163      51.052  23.699   1.256  0.00  0.00      AP1   
ATOM   2594  O   ASN A 163      51.339  24.712   0.767  0.00  0.00      AP1   
ATOM   2595  N   GLU A 164      50.016  22.928   0.817  0.00  0.00      AP1   
ATOM   2596  HN  GLU A 164      49.814  22.050   1.244  0.00  0.00      AP1   
ATOM   2597  CA  GLU A 164      49.144  23.425  -0.217  0.00  0.00      AP1   
ATOM   2598  HA  GLU A 164      49.719  23.619  -1.111  0.00  0.00      AP1   
ATOM   2599  CB  GLU A 164      47.991  22.511  -0.579  0.00  0.00      AP1   
ATOM   2600  HB1 GLU A 164      47.442  22.169   0.324  0.00  0.00      AP1   
ATOM   2601  HB2 GLU A 164      47.254  22.993  -1.255  0.00  0.00      AP1   
ATOM   2602  CG  GLU A 164      48.317  21.210  -1.390  0.00  0.00      AP1   
ATOM   2603  HG1 GLU A 164      48.478  20.574  -0.493  0.00  0.00      AP1   
ATOM   2604  HG2 GLU A 164      47.395  20.882  -1.915  0.00  0.00      AP1   
ATOM   2605  CD  GLU A 164      49.470  21.256  -2.292  0.00  0.00      AP1   
ATOM   2606  OE1 GLU A 164      50.469  20.518  -2.116  0.00  0.00      AP1   
ATOM   2607  OE2 GLU A 164      49.352  21.915  -3.345  0.00  0.00      AP1   
ATOM   2608  C   GLU A 164      48.474  24.856   0.090  0.00  0.00      AP1   
ATOM   2609  O   GLU A 164      48.324  25.763  -0.707  0.00  0.00      AP1   
ATOM   2610  N   VAL A 165      47.972  25.090   1.363  0.00  0.00      AP1   
ATOM   2611  HN  VAL A 165      48.268  24.495   2.106  0.00  0.00      AP1   
ATOM   2612  CA  VAL A 165      47.334  26.344   1.787  0.00  0.00      AP1   
ATOM   2613  HA  VAL A 165      46.639  26.770   1.079  0.00  0.00      AP1   
ATOM   2614  CB  VAL A 165      46.505  26.061   3.005  0.00  0.00      AP1   
ATOM   2615  HB  VAL A 165      47.070  25.786   3.921  0.00  0.00      AP1   
ATOM   2616  CG1 VAL A 165      45.615  27.288   3.429  0.00  0.00      AP1   
ATOM   2617 HG11 VAL A 165      46.316  28.138   3.570  0.00  0.00      AP1   
ATOM   2618 HG12 VAL A 165      44.832  27.589   2.701  0.00  0.00      AP1   
ATOM   2619 HG13 VAL A 165      45.069  27.041   4.365  0.00  0.00      AP1   
ATOM   2620  CG2 VAL A 165      45.497  24.987   2.706  0.00  0.00      AP1   
ATOM   2621 HG21 VAL A 165      46.045  24.049   2.470  0.00  0.00      AP1   
ATOM   2622 HG22 VAL A 165      44.808  24.753   3.545  0.00  0.00      AP1   
ATOM   2623 HG23 VAL A 165      44.838  25.263   1.855  0.00  0.00      AP1   
ATOM   2624  C   VAL A 165      48.342  27.428   1.998  0.00  0.00      AP1   
ATOM   2625  O   VAL A 165      48.069  28.539   1.523  0.00  0.00      AP1   
ATOM   2626  N   LEU A 166      49.558  27.157   2.585  0.00  0.00      AP1   
ATOM   2627  HN  LEU A 166      49.636  26.286   3.064  0.00  0.00      AP1   
ATOM   2628  CA  LEU A 166      50.659  28.060   2.701  0.00  0.00      AP1   
ATOM   2629  HA  LEU A 166      50.197  28.877   3.235  0.00  0.00      AP1   
ATOM   2630  CB  LEU A 166      51.744  27.379   3.585  0.00  0.00      AP1   
ATOM   2631  HB1 LEU A 166      51.190  26.977   4.461  0.00  0.00      AP1   
ATOM   2632  HB2 LEU A 166      52.083  26.495   3.004  0.00  0.00      AP1   
ATOM   2633  CG  LEU A 166      53.042  28.033   4.055  0.00  0.00      AP1   
ATOM   2634  HG  LEU A 166      53.466  28.487   3.133  0.00  0.00      AP1   
ATOM   2635  CD1 LEU A 166      52.593  29.041   5.060  0.00  0.00      AP1   
ATOM   2636 HD11 LEU A 166      51.945  29.820   4.605  0.00  0.00      AP1   
ATOM   2637 HD12 LEU A 166      51.932  28.646   5.862  0.00  0.00      AP1   
ATOM   2638 HD13 LEU A 166      53.465  29.570   5.500  0.00  0.00      AP1   
ATOM   2639  CD2 LEU A 166      53.986  26.994   4.640  0.00  0.00      AP1   
ATOM   2640 HD21 LEU A 166      55.012  27.277   4.958  0.00  0.00      AP1   
ATOM   2641 HD22 LEU A 166      53.398  26.549   5.471  0.00  0.00      AP1   
ATOM   2642 HD23 LEU A 166      54.065  26.108   3.974  0.00  0.00      AP1   
ATOM   2643  C   LEU A 166      51.181  28.650   1.428  0.00  0.00      AP1   
ATOM   2644  O   LEU A 166      51.431  29.832   1.218  0.00  0.00      AP1   
ATOM   2645  N   VAL A 167      51.368  27.721   0.454  0.00  0.00      AP1   
ATOM   2646  HN  VAL A 167      51.253  26.770   0.731  0.00  0.00      AP1   
ATOM   2647  CA  VAL A 167      51.775  28.020  -0.871  0.00  0.00      AP1   
ATOM   2648  HA  VAL A 167      52.693  28.588  -0.851  0.00  0.00      AP1   
ATOM   2649  CB  VAL A 167      52.227  26.668  -1.579  0.00  0.00      AP1   
ATOM   2650  HB  VAL A 167      51.374  25.965  -1.472  0.00  0.00      AP1   
ATOM   2651  CG1 VAL A 167      52.555  26.958  -3.124  0.00  0.00      AP1   
ATOM   2652 HG11 VAL A 167      51.615  27.260  -3.633  0.00  0.00      AP1   
ATOM   2653 HG12 VAL A 167      53.245  27.828  -3.151  0.00  0.00      AP1   
ATOM   2654 HG13 VAL A 167      52.900  26.064  -3.686  0.00  0.00      AP1   
ATOM   2655  CG2 VAL A 167      53.521  26.116  -0.872  0.00  0.00      AP1   
ATOM   2656 HG21 VAL A 167      53.821  25.170  -1.373  0.00  0.00      AP1   
ATOM   2657 HG22 VAL A 167      54.328  26.878  -0.922  0.00  0.00      AP1   
ATOM   2658 HG23 VAL A 167      53.239  26.008   0.197  0.00  0.00      AP1   
ATOM   2659  C   VAL A 167      50.803  28.832  -1.607  0.00  0.00      AP1   
ATOM   2660  O   VAL A 167      51.050  29.876  -2.205  0.00  0.00      AP1   
ATOM   2661  N   TYR A 168      49.519  28.472  -1.585  0.00  0.00      AP1   
ATOM   2662  HN  TYR A 168      49.180  27.609  -1.219  0.00  0.00      AP1   
ATOM   2663  CA  TYR A 168      48.484  29.378  -2.154  0.00  0.00      AP1   
ATOM   2664  HA  TYR A 168      48.762  29.505  -3.190  0.00  0.00      AP1   
ATOM   2665  CB  TYR A 168      47.110  28.616  -1.947  0.00  0.00      AP1   
ATOM   2666  HB1 TYR A 168      47.334  27.568  -2.241  0.00  0.00      AP1   
ATOM   2667  HB2 TYR A 168      46.732  28.421  -0.921  0.00  0.00      AP1   
ATOM   2668  CG  TYR A 168      45.965  29.250  -2.788  0.00  0.00      AP1   
ATOM   2669  CD1 TYR A 168      46.123  29.649  -4.124  0.00  0.00      AP1   
ATOM   2670  HD1 TYR A 168      47.002  29.342  -4.671  0.00  0.00      AP1   
ATOM   2671  CE1 TYR A 168      45.151  30.414  -4.780  0.00  0.00      AP1   
ATOM   2672  HE1 TYR A 168      45.148  30.569  -5.849  0.00  0.00      AP1   
ATOM   2673  CZ  TYR A 168      44.069  30.889  -4.087  0.00  0.00      AP1   
ATOM   2674  OH  TYR A 168      42.994  31.459  -4.875  0.00  0.00      AP1   
ATOM   2675  HH  TYR A 168      42.284  31.882  -4.387  0.00  0.00      AP1   
ATOM   2676  CD2 TYR A 168      44.752  29.785  -2.158  0.00  0.00      AP1   
ATOM   2677  HD2 TYR A 168      44.553  29.642  -1.106  0.00  0.00      AP1   
ATOM   2678  CE2 TYR A 168      43.901  30.680  -2.762  0.00  0.00      AP1   
ATOM   2679  HE2 TYR A 168      43.169  31.149  -2.120  0.00  0.00      AP1   
ATOM   2680  C   TYR A 168      48.378  30.795  -1.492  0.00  0.00      AP1   
ATOM   2681  O   TYR A 168      48.107  31.763  -2.166  0.00  0.00      AP1   
ATOM   2682  N   ASP A 169      48.645  30.851  -0.122  0.00  0.00      AP1   
ATOM   2683  HN  ASP A 169      48.731  30.034   0.443  0.00  0.00      AP1   
ATOM   2684  CA  ASP A 169      48.907  32.155   0.514  0.00  0.00      AP1   
ATOM   2685  HA  ASP A 169      48.004  32.699   0.279  0.00  0.00      AP1   
ATOM   2686  CB  ASP A 169      48.847  32.156   2.085  0.00  0.00      AP1   
ATOM   2687  HB1 ASP A 169      49.620  31.429   2.415  0.00  0.00      AP1   
ATOM   2688  HB2 ASP A 169      49.078  33.176   2.461  0.00  0.00      AP1   
ATOM   2689  CG  ASP A 169      47.527  31.698   2.598  0.00  0.00      AP1   
ATOM   2690  OD1 ASP A 169      46.521  31.973   1.858  0.00  0.00      AP1   
ATOM   2691  OD2 ASP A 169      47.432  31.300   3.819  0.00  0.00      AP1   
ATOM   2692  C   ASP A 169      50.073  32.903   0.057  0.00  0.00      AP1   
ATOM   2693  O   ASP A 169      50.096  34.068  -0.188  0.00  0.00      AP1   
ATOM   2694  N   ILE A 170      51.263  32.242  -0.008  0.00  0.00      AP1   
ATOM   2695  HN  ILE A 170      51.368  31.289   0.268  0.00  0.00      AP1   
ATOM   2696  CA  ILE A 170      52.428  32.903  -0.533  0.00  0.00      AP1   
ATOM   2697  HA  ILE A 170      52.510  33.815   0.040  0.00  0.00      AP1   
ATOM   2698  CB  ILE A 170      53.620  32.046  -0.235  0.00  0.00      AP1   
ATOM   2699  HB  ILE A 170      53.306  31.011  -0.488  0.00  0.00      AP1   
ATOM   2700  CG2 ILE A 170      54.829  32.452  -1.055  0.00  0.00      AP1   
ATOM   2701 HG21 ILE A 170      54.886  32.044  -2.086  0.00  0.00      AP1   
ATOM   2702 HG22 ILE A 170      55.132  33.518  -1.135  0.00  0.00      AP1   
ATOM   2703 HG23 ILE A 170      55.727  31.934  -0.656  0.00  0.00      AP1   
ATOM   2704  CG1 ILE A 170      53.930  32.250   1.284  0.00  0.00      AP1   
ATOM   2705 HG11 ILE A 170      54.496  33.186   1.479  0.00  0.00      AP1   
ATOM   2706 HG12 ILE A 170      52.985  32.507   1.808  0.00  0.00      AP1   
ATOM   2707  CD  ILE A 170      54.535  31.048   1.861  0.00  0.00      AP1   
ATOM   2708  HD1 ILE A 170      54.091  30.088   1.522  0.00  0.00      AP1   
ATOM   2709  HD2 ILE A 170      55.589  31.050   1.511  0.00  0.00      AP1   
ATOM   2710  HD3 ILE A 170      54.563  31.187   2.963  0.00  0.00      AP1   
ATOM   2711  C   ILE A 170      52.317  33.466  -2.011  0.00  0.00      AP1   
ATOM   2712  O   ILE A 170      52.469  34.625  -2.344  0.00  0.00      AP1   
ATOM   2713  N   PHE A 171      51.834  32.617  -2.924  0.00  0.00      AP1   
ATOM   2714  HN  PHE A 171      51.648  31.685  -2.624  0.00  0.00      AP1   
ATOM   2715  CA  PHE A 171      51.686  32.964  -4.346  0.00  0.00      AP1   
ATOM   2716  HA  PHE A 171      52.617  33.372  -4.711  0.00  0.00      AP1   
ATOM   2717  CB  PHE A 171      51.126  31.713  -5.117  0.00  0.00      AP1   
ATOM   2718  HB1 PHE A 171      50.233  31.245  -4.651  0.00  0.00      AP1   
ATOM   2719  HB2 PHE A 171      50.915  32.047  -6.155  0.00  0.00      AP1   
ATOM   2720  CG  PHE A 171      52.279  30.679  -5.159  0.00  0.00      AP1   
ATOM   2721  CD1 PHE A 171      52.010  29.478  -5.911  0.00  0.00      AP1   
ATOM   2722  HD1 PHE A 171      51.039  29.388  -6.375  0.00  0.00      AP1   
ATOM   2723  CE1 PHE A 171      52.954  28.492  -6.154  0.00  0.00      AP1   
ATOM   2724  HE1 PHE A 171      52.761  27.651  -6.804  0.00  0.00      AP1   
ATOM   2725  CZ  PHE A 171      54.252  28.690  -5.757  0.00  0.00      AP1   
ATOM   2726  HZ  PHE A 171      54.858  27.814  -5.938  0.00  0.00      AP1   
ATOM   2727  CD2 PHE A 171      53.591  30.819  -4.733  0.00  0.00      AP1   
ATOM   2728  HD2 PHE A 171      53.875  31.770  -4.306  0.00  0.00      AP1   
ATOM   2729  CE2 PHE A 171      54.583  29.828  -4.989  0.00  0.00      AP1   
ATOM   2730  HE2 PHE A 171      55.570  29.980  -4.578  0.00  0.00      AP1   
ATOM   2731  C   PHE A 171      50.563  34.002  -4.503  0.00  0.00      AP1   
ATOM   2732  O   PHE A 171      50.642  34.936  -5.289  0.00  0.00      AP1   
ATOM   2733  N   LYS A 172      49.484  34.037  -3.660  0.00  0.00      AP1   
ATOM   2734  HN  LYS A 172      49.303  33.242  -3.086  0.00  0.00      AP1   
ATOM   2735  CA  LYS A 172      48.504  35.122  -3.533  0.00  0.00      AP1   
ATOM   2736  HA  LYS A 172      48.145  35.304  -4.536  0.00  0.00      AP1   
ATOM   2737  CB  LYS A 172      47.315  34.580  -2.603  0.00  0.00      AP1   
ATOM   2738  HB1 LYS A 172      47.001  33.744  -3.264  0.00  0.00      AP1   
ATOM   2739  HB2 LYS A 172      47.672  34.038  -1.701  0.00  0.00      AP1   
ATOM   2740  CG  LYS A 172      46.135  35.516  -2.257  0.00  0.00      AP1   
ATOM   2741  HG1 LYS A 172      46.477  36.161  -1.419  0.00  0.00      AP1   
ATOM   2742  HG2 LYS A 172      46.012  36.142  -3.166  0.00  0.00      AP1   
ATOM   2743  CD  LYS A 172      44.839  34.800  -1.895  0.00  0.00      AP1   
ATOM   2744  HD1 LYS A 172      44.045  35.563  -1.744  0.00  0.00      AP1   
ATOM   2745  HD2 LYS A 172      44.500  34.259  -2.804  0.00  0.00      AP1   
ATOM   2746  CE  LYS A 172      44.923  33.744  -0.748  0.00  0.00      AP1   
ATOM   2747  HE1 LYS A 172      43.922  33.302  -0.556  0.00  0.00      AP1   
ATOM   2748  HE2 LYS A 172      45.660  32.965  -1.041  0.00  0.00      AP1   
ATOM   2749  NZ  LYS A 172      45.405  34.286   0.566  0.00  0.00      AP1   
ATOM   2750  HZ1 LYS A 172      45.491  33.512   1.255  0.00  0.00      AP1   
ATOM   2751  HZ2 LYS A 172      46.337  34.739   0.481  0.00  0.00      AP1   
ATOM   2752  HZ3 LYS A 172      44.699  34.999   0.840  0.00  0.00      AP1   
ATOM   2753  C   LYS A 172      49.082  36.441  -3.033  0.00  0.00      AP1   
ATOM   2754  O   LYS A 172      48.805  37.520  -3.592  0.00  0.00      AP1   
ATOM   2755  N   GLU A 173      50.011  36.318  -2.090  0.00  0.00      AP1   
ATOM   2756  HN  GLU A 173      50.204  35.458  -1.623  0.00  0.00      AP1   
ATOM   2757  CA  GLU A 173      50.777  37.450  -1.587  0.00  0.00      AP1   
ATOM   2758  HA  GLU A 173      50.046  38.202  -1.332  0.00  0.00      AP1   
ATOM   2759  CB  GLU A 173      51.597  37.209  -0.334  0.00  0.00      AP1   
ATOM   2760  HB1 GLU A 173      52.272  36.370  -0.607  0.00  0.00      AP1   
ATOM   2761  HB2 GLU A 173      52.287  38.062  -0.160  0.00  0.00      AP1   
ATOM   2762  CG  GLU A 173      50.760  37.009   0.941  0.00  0.00      AP1   
ATOM   2763  HG1 GLU A 173      50.371  35.977   1.077  0.00  0.00      AP1   
ATOM   2764  HG2 GLU A 173      51.427  37.213   1.806  0.00  0.00      AP1   
ATOM   2765  CD  GLU A 173      49.619  38.062   1.125  0.00  0.00      AP1   
ATOM   2766  OE1 GLU A 173      48.603  37.695   1.832  0.00  0.00      AP1   
ATOM   2767  OE2 GLU A 173      49.779  39.244   0.740  0.00  0.00      AP1   
ATOM   2768  C   GLU A 173      51.682  37.974  -2.568  0.00  0.00      AP1   
ATOM   2769  O   GLU A 173      51.819  39.161  -2.631  0.00  0.00      AP1   
ATOM   2770  N   VAL A 174      52.453  37.158  -3.383  0.00  0.00      AP1   
ATOM   2771  HN  VAL A 174      52.520  36.168  -3.288  0.00  0.00      AP1   
ATOM   2772  CA  VAL A 174      53.220  37.695  -4.506  0.00  0.00      AP1   
ATOM   2773  HA  VAL A 174      53.988  38.249  -3.986  0.00  0.00      AP1   
ATOM   2774  CB  VAL A 174      53.870  36.456  -5.271  0.00  0.00      AP1   
ATOM   2775  HB  VAL A 174      53.067  35.733  -5.528  0.00  0.00      AP1   
ATOM   2776  CG1 VAL A 174      54.496  36.842  -6.667  0.00  0.00      AP1   
ATOM   2777 HG11 VAL A 174      55.399  37.478  -6.541  0.00  0.00      AP1   
ATOM   2778 HG12 VAL A 174      54.941  35.928  -7.114  0.00  0.00      AP1   
ATOM   2779 HG13 VAL A 174      53.818  37.320  -7.406  0.00  0.00      AP1   
ATOM   2780  CG2 VAL A 174      54.977  35.862  -4.376  0.00  0.00      AP1   
ATOM   2781 HG21 VAL A 174      54.468  35.210  -3.634  0.00  0.00      AP1   
ATOM   2782 HG22 VAL A 174      55.623  35.193  -4.984  0.00  0.00      AP1   
ATOM   2783 HG23 VAL A 174      55.638  36.617  -3.898  0.00  0.00      AP1   
ATOM   2784  C   VAL A 174      52.387  38.501  -5.562  0.00  0.00      AP1   
ATOM   2785  O   VAL A 174      52.791  39.600  -5.927  0.00  0.00      AP1   
ATOM   2786  N   ILE A 175      51.219  38.067  -6.018  0.00  0.00      AP1   
ATOM   2787  HN  ILE A 175      50.958  37.167  -5.678  0.00  0.00      AP1   
ATOM   2788  CA  ILE A 175      50.334  38.766  -6.838  0.00  0.00      AP1   
ATOM   2789  HA  ILE A 175      50.950  39.122  -7.650  0.00  0.00      AP1   
ATOM   2790  CB  ILE A 175      49.154  37.897  -7.385  0.00  0.00      AP1   
ATOM   2791  HB  ILE A 175      48.632  37.397  -6.541  0.00  0.00      AP1   
ATOM   2792  CG2 ILE A 175      48.208  38.899  -7.910  0.00  0.00      AP1   
ATOM   2793 HG21 ILE A 175      47.402  38.405  -8.493  0.00  0.00      AP1   
ATOM   2794 HG22 ILE A 175      47.676  39.427  -7.091  0.00  0.00      AP1   
ATOM   2795 HG23 ILE A 175      48.653  39.614  -8.634  0.00  0.00      AP1   
ATOM   2796  CG1 ILE A 175      49.739  36.936  -8.476  0.00  0.00      AP1   
ATOM   2797 HG11 ILE A 175      49.803  37.432  -9.468  0.00  0.00      AP1   
ATOM   2798 HG12 ILE A 175      50.693  36.457  -8.169  0.00  0.00      AP1   
ATOM   2799  CD  ILE A 175      48.902  35.687  -8.593  0.00  0.00      AP1   
ATOM   2800  HD1 ILE A 175      48.779  35.167  -7.619  0.00  0.00      AP1   
ATOM   2801  HD2 ILE A 175      47.885  35.975  -8.936  0.00  0.00      AP1   
ATOM   2802  HD3 ILE A 175      49.166  34.889  -9.320  0.00  0.00      AP1   
ATOM   2803  C   ILE A 175      49.837  40.023  -6.144  0.00  0.00      AP1   
ATOM   2804  O   ILE A 175      49.750  41.127  -6.682  0.00  0.00      AP1   
ATOM   2805  N   LYS A 176      49.476  39.892  -4.796  0.00  0.00      AP1   
ATOM   2806  HN  LYS A 176      49.454  39.006  -4.340  0.00  0.00      AP1   
ATOM   2807  CA  LYS A 176      49.035  41.091  -4.065  0.00  0.00      AP1   
ATOM   2808  HA  LYS A 176      48.216  41.518  -4.624  0.00  0.00      AP1   
ATOM   2809  CB  LYS A 176      48.527  40.748  -2.672  0.00  0.00      AP1   
ATOM   2810  HB1 LYS A 176      49.352  40.186  -2.184  0.00  0.00      AP1   
ATOM   2811  HB2 LYS A 176      48.380  41.753  -2.221  0.00  0.00      AP1   
ATOM   2812  CG  LYS A 176      47.246  39.889  -2.494  0.00  0.00      AP1   
ATOM   2813  HG1 LYS A 176      46.339  40.509  -2.660  0.00  0.00      AP1   
ATOM   2814  HG2 LYS A 176      47.066  39.025  -3.169  0.00  0.00      AP1   
ATOM   2815  CD  LYS A 176      46.996  39.267  -1.069  0.00  0.00      AP1   
ATOM   2816  HD1 LYS A 176      45.997  38.794  -0.961  0.00  0.00      AP1   
ATOM   2817  HD2 LYS A 176      47.738  38.456  -0.906  0.00  0.00      AP1   
ATOM   2818  CE  LYS A 176      46.851  40.385  -0.012  0.00  0.00      AP1   
ATOM   2819  HE1 LYS A 176      47.636  41.170  -0.063  0.00  0.00      AP1   
ATOM   2820  HE2 LYS A 176      45.927  40.994  -0.106  0.00  0.00      AP1   
ATOM   2821  NZ  LYS A 176      46.891  39.784   1.281  0.00  0.00      AP1   
ATOM   2822  HZ1 LYS A 176      45.973  39.328   1.457  0.00  0.00      AP1   
ATOM   2823  HZ2 LYS A 176      47.547  38.977   1.303  0.00  0.00      AP1   
ATOM   2824  HZ3 LYS A 176      47.094  40.424   2.074  0.00  0.00      AP1   
ATOM   2825  C   LYS A 176      50.124  42.265  -4.016  0.00  0.00      AP1   
ATOM   2826  O   LYS A 176      49.849  43.403  -4.218  0.00  0.00      AP1   
ATOM   2827  N   SER A 177      51.381  41.855  -3.713  0.00  0.00      AP1   
ATOM   2828  HN  SER A 177      51.525  40.868  -3.701  0.00  0.00      AP1   
ATOM   2829  CA  SER A 177      52.554  42.667  -3.612  0.00  0.00      AP1   
ATOM   2830  HA  SER A 177      52.398  43.456  -2.891  0.00  0.00      AP1   
ATOM   2831  CB  SER A 177      53.822  41.753  -3.251  0.00  0.00      AP1   
ATOM   2832  HB1 SER A 177      53.576  41.292  -2.271  0.00  0.00      AP1   
ATOM   2833  HB2 SER A 177      53.890  40.976  -4.043  0.00  0.00      AP1   
ATOM   2834  OG  SER A 177      55.069  42.566  -3.043  0.00  0.00      AP1   
ATOM   2835  HG1 SER A 177      55.770  41.974  -2.758  0.00  0.00      AP1   
ATOM   2836  C   SER A 177      52.860  43.448  -4.794  0.00  0.00      AP1   
ATOM   2837  O   SER A 177      53.015  44.684  -4.669  0.00  0.00      AP1   
ATOM   2838  N   PHE A 178      52.930  42.847  -5.992  0.00  0.00      AP1   
ATOM   2839  HN  PHE A 178      53.026  41.859  -6.085  0.00  0.00      AP1   
ATOM   2840  CA  PHE A 178      53.141  43.633  -7.171  0.00  0.00      AP1   
ATOM   2841  HA  PHE A 178      54.064  44.158  -6.977  0.00  0.00      AP1   
ATOM   2842  CB  PHE A 178      53.394  42.811  -8.420  0.00  0.00      AP1   
ATOM   2843  HB1 PHE A 178      52.615  42.037  -8.589  0.00  0.00      AP1   
ATOM   2844  HB2 PHE A 178      53.387  43.571  -9.230  0.00  0.00      AP1   
ATOM   2845  CG  PHE A 178      54.716  42.149  -8.434  0.00  0.00      AP1   
ATOM   2846  CD1 PHE A 178      55.776  42.898  -8.965  0.00  0.00      AP1   
ATOM   2847  HD1 PHE A 178      55.553  43.915  -9.252  0.00  0.00      AP1   
ATOM   2848  CE1 PHE A 178      57.057  42.477  -9.045  0.00  0.00      AP1   
ATOM   2849  HE1 PHE A 178      57.836  43.094  -9.467  0.00  0.00      AP1   
ATOM   2850  CZ  PHE A 178      57.269  41.090  -8.806  0.00  0.00      AP1   
ATOM   2851  HZ  PHE A 178      58.272  40.745  -9.006  0.00  0.00      AP1   
ATOM   2852  CD2 PHE A 178      54.922  40.792  -8.216  0.00  0.00      AP1   
ATOM   2853  HD2 PHE A 178      54.069  40.170  -7.987  0.00  0.00      AP1   
ATOM   2854  CE2 PHE A 178      56.190  40.300  -8.360  0.00  0.00      AP1   
ATOM   2855  HE2 PHE A 178      56.316  39.227  -8.370  0.00  0.00      AP1   
ATOM   2856  C   PHE A 178      52.021  44.691  -7.504  0.00  0.00      AP1   
ATOM   2857  O   PHE A 178      52.285  45.754  -8.053  0.00  0.00      AP1   
ATOM   2858  N   ASP A 179      50.780  44.472  -7.038  0.00  0.00      AP1   
ATOM   2859  HN  ASP A 179      50.692  43.632  -6.509  0.00  0.00      AP1   
ATOM   2860  CA  ASP A 179      49.607  45.291  -7.449  0.00  0.00      AP1   
ATOM   2861  HA  ASP A 179      49.766  45.761  -8.409  0.00  0.00      AP1   
ATOM   2862  CB  ASP A 179      48.456  44.263  -7.582  0.00  0.00      AP1   
ATOM   2863  HB1 ASP A 179      48.829  43.487  -8.285  0.00  0.00      AP1   
ATOM   2864  HB2 ASP A 179      48.373  43.839  -6.558  0.00  0.00      AP1   
ATOM   2865  CG  ASP A 179      47.073  44.805  -7.891  0.00  0.00      AP1   
ATOM   2866  OD1 ASP A 179      46.134  44.129  -7.461  0.00  0.00      AP1   
ATOM   2867  OD2 ASP A 179      46.884  45.837  -8.567  0.00  0.00      AP1   
ATOM   2868  C   ASP A 179      49.341  46.392  -6.344  0.00  0.00      AP1   
ATOM   2869  O   ASP A 179      48.363  47.168  -6.429  0.00  0.00      AP1   
ATOM   2870  N   ASP A 180      50.163  46.468  -5.310  0.00  0.00      AP1   
ATOM   2871  HN  ASP A 180      50.906  45.802  -5.329  0.00  0.00      AP1   
ATOM   2872  CA  ASP A 180      50.124  47.336  -4.151  0.00  0.00      AP1   
ATOM   2873  HA  ASP A 180      51.037  47.105  -3.621  0.00  0.00      AP1   
ATOM   2874  CB  ASP A 180      50.052  48.869  -4.408  0.00  0.00      AP1   
ATOM   2875  HB1 ASP A 180      49.141  49.161  -4.973  0.00  0.00      AP1   
ATOM   2876  HB2 ASP A 180      50.007  49.423  -3.447  0.00  0.00      AP1   
ATOM   2877  CG  ASP A 180      51.272  49.477  -5.007  0.00  0.00      AP1   
ATOM   2878  OD1 ASP A 180      52.411  49.045  -4.611  0.00  0.00      AP1   
ATOM   2879  OD2 ASP A 180      51.145  50.480  -5.796  0.00  0.00      AP1   
ATOM   2880  C   ASP A 180      49.028  46.954  -3.135  0.00  0.00      AP1   
ATOM   2881  O   ASP A 180      48.666  47.861  -2.365  0.00  0.00      AP1   
ATOM   2882  N   GLY A 181      48.627  45.704  -3.028  0.00  0.00      AP1   
ATOM   2883  HN  GLY A 181      49.070  45.010  -3.589  0.00  0.00      AP1   
ATOM   2884  CA  GLY A 181      47.513  45.210  -2.263  0.00  0.00      AP1   
ATOM   2885  HA1 GLY A 181      47.626  45.542  -1.241  0.00  0.00      AP1   
ATOM   2886  HA2 GLY A 181      47.501  44.141  -2.418  0.00  0.00      AP1   
ATOM   2887  C   GLY A 181      46.204  45.631  -2.765  0.00  0.00      AP1   
ATOM   2888  O   GLY A 181      45.321  45.888  -1.946  0.00  0.00      AP1   
ATOM   2889  N   LYS A 182      46.003  45.906  -4.076  0.00  0.00      AP1   
ATOM   2890  HN  LYS A 182      46.804  45.796  -4.660  0.00  0.00      AP1   
ATOM   2891  CA  LYS A 182      44.669  46.279  -4.620  0.00  0.00      AP1   
ATOM   2892  HA  LYS A 182      44.176  46.941  -3.923  0.00  0.00      AP1   
ATOM   2893  CB  LYS A 182      44.816  47.211  -5.900  0.00  0.00      AP1   
ATOM   2894  HB1 LYS A 182      45.259  46.625  -6.733  0.00  0.00      AP1   
ATOM   2895  HB2 LYS A 182      43.808  47.443  -6.305  0.00  0.00      AP1   
ATOM   2896  CG  LYS A 182      45.617  48.511  -5.673  0.00  0.00      AP1   
ATOM   2897  HG1 LYS A 182      45.340  48.997  -4.713  0.00  0.00      AP1   
ATOM   2898  HG2 LYS A 182      46.677  48.272  -5.439  0.00  0.00      AP1   
ATOM   2899  CD  LYS A 182      45.582  49.522  -6.824  0.00  0.00      AP1   
ATOM   2900  HD1 LYS A 182      44.526  49.800  -7.029  0.00  0.00      AP1   
ATOM   2901  HD2 LYS A 182      46.138  50.443  -6.549  0.00  0.00      AP1   
ATOM   2902  CE  LYS A 182      46.034  48.994  -8.269  0.00  0.00      AP1   
ATOM   2903  HE1 LYS A 182      45.583  48.020  -8.554  0.00  0.00      AP1   
ATOM   2904  HE2 LYS A 182      45.781  49.721  -9.071  0.00  0.00      AP1   
ATOM   2905  NZ  LYS A 182      47.479  48.683  -8.308  0.00  0.00      AP1   
ATOM   2906  HZ1 LYS A 182      48.004  49.501  -7.940  0.00  0.00      AP1   
ATOM   2907  HZ2 LYS A 182      47.647  47.765  -7.849  0.00  0.00      AP1   
ATOM   2908  HZ3 LYS A 182      47.730  48.598  -9.313  0.00  0.00      AP1   
ATOM   2909  C   LYS A 182      43.802  45.092  -4.895  0.00  0.00      AP1   
ATOM   2910  O   LYS A 182      42.571  45.189  -4.845  0.00  0.00      AP1   
ATOM   2911  N   LYS A 183      44.349  43.940  -5.203  0.00  0.00      AP1   
ATOM   2912  HN  LYS A 183      45.341  43.976  -5.298  0.00  0.00      AP1   
ATOM   2913  CA  LYS A 183      43.570  42.693  -5.426  0.00  0.00      AP1   
ATOM   2914  HA  LYS A 183      44.335  41.931  -5.382  0.00  0.00      AP1   
ATOM   2915  CB  LYS A 183      42.669  42.057  -4.326  0.00  0.00      AP1   
ATOM   2916  HB1 LYS A 183      41.858  42.807  -4.210  0.00  0.00      AP1   
ATOM   2917  HB2 LYS A 183      42.104  41.203  -4.756  0.00  0.00      AP1   
ATOM   2918  CG  LYS A 183      43.390  41.593  -3.102  0.00  0.00      AP1   
ATOM   2919  HG1 LYS A 183      42.648  40.950  -2.584  0.00  0.00      AP1   
ATOM   2920  HG2 LYS A 183      44.147  40.868  -3.469  0.00  0.00      AP1   
ATOM   2921  CD  LYS A 183      43.861  42.681  -2.058  0.00  0.00      AP1   
ATOM   2922  HD1 LYS A 183      44.381  42.221  -1.190  0.00  0.00      AP1   
ATOM   2923  HD2 LYS A 183      44.599  43.317  -2.592  0.00  0.00      AP1   
ATOM   2924  CE  LYS A 183      42.722  43.646  -1.574  0.00  0.00      AP1   
ATOM   2925  HE1 LYS A 183      42.208  44.081  -2.458  0.00  0.00      AP1   
ATOM   2926  HE2 LYS A 183      41.924  43.143  -0.989  0.00  0.00      AP1   
ATOM   2927  NZ  LYS A 183      43.342  44.621  -0.725  0.00  0.00      AP1   
ATOM   2928  HZ1 LYS A 183      42.613  45.300  -0.427  0.00  0.00      AP1   
ATOM   2929  HZ2 LYS A 183      43.756  44.222   0.142  0.00  0.00      AP1   
ATOM   2930  HZ3 LYS A 183      44.039  45.247  -1.175  0.00  0.00      AP1   
ATOM   2931  C   LYS A 183      43.019  42.525  -6.788  0.00  0.00      AP1   
ATOM   2932  O   LYS A 183      42.281  41.608  -7.167  0.00  0.00      AP1   
ATOM   2933  N   ASN A 184      43.331  43.522  -7.673  0.00  0.00      AP1   
ATOM   2934  HN  ASN A 184      44.032  44.218  -7.534  0.00  0.00      AP1   
ATOM   2935  CA  ASN A 184      42.575  43.690  -8.876  0.00  0.00      AP1   
ATOM   2936  HA  ASN A 184      41.518  43.588  -8.680  0.00  0.00      AP1   
ATOM   2937  CB  ASN A 184      42.802  45.127  -9.584  0.00  0.00      AP1   
ATOM   2938  HB1 ASN A 184      43.908  45.217  -9.518  0.00  0.00      AP1   
ATOM   2939  HB2 ASN A 184      42.504  45.181 -10.652  0.00  0.00      AP1   
ATOM   2940  CG  ASN A 184      42.241  46.394  -8.898  0.00  0.00      AP1   
ATOM   2941  OD1 ASN A 184      41.380  46.278  -8.066  0.00  0.00      AP1   
ATOM   2942  ND2 ASN A 184      42.765  47.603  -9.274  0.00  0.00      AP1   
ATOM   2943 HD21 ASN A 184      42.331  48.420  -8.894  0.00  0.00      AP1   
ATOM   2944 HD22 ASN A 184      43.236  47.659 -10.154  0.00  0.00      AP1   
ATOM   2945  C   ASN A 184      43.080  42.558  -9.839  0.00  0.00      AP1   
ATOM   2946  O   ASN A 184      42.300  42.011 -10.627  0.00  0.00      AP1   
ATOM   2947  N   ALA A 185      44.375  42.202  -9.720  0.00  0.00      AP1   
ATOM   2948  HN  ALA A 185      44.898  42.547  -8.945  0.00  0.00      AP1   
ATOM   2949  CA  ALA A 185      44.899  41.111 -10.521  0.00  0.00      AP1   
ATOM   2950  HA  ALA A 185      44.744  41.280 -11.577  0.00  0.00      AP1   
ATOM   2951  CB  ALA A 185      46.369  40.900 -10.243  0.00  0.00      AP1   
ATOM   2952  HB1 ALA A 185      46.467  40.653  -9.164  0.00  0.00      AP1   
ATOM   2953  HB2 ALA A 185      46.852  40.078 -10.815  0.00  0.00      AP1   
ATOM   2954  HB3 ALA A 185      46.932  41.789 -10.598  0.00  0.00      AP1   
ATOM   2955  C   ALA A 185      44.238  39.791 -10.251  0.00  0.00      AP1   
ATOM   2956  O   ALA A 185      43.903  39.106 -11.195  0.00  0.00      AP1   
ATOM   2957  N   LEU A 186      43.996  39.458  -8.971  0.00  0.00      AP1   
ATOM   2958  HN  LEU A 186      44.456  40.041  -8.306  0.00  0.00      AP1   
ATOM   2959  CA  LEU A 186      43.271  38.314  -8.459  0.00  0.00      AP1   
ATOM   2960  HA  LEU A 186      43.609  37.497  -9.080  0.00  0.00      AP1   
ATOM   2961  CB  LEU A 186      43.380  37.980  -6.942  0.00  0.00      AP1   
ATOM   2962  HB1 LEU A 186      43.181  38.865  -6.301  0.00  0.00      AP1   
ATOM   2963  HB2 LEU A 186      42.680  37.172  -6.639  0.00  0.00      AP1   
ATOM   2964  CG  LEU A 186      44.753  37.609  -6.406  0.00  0.00      AP1   
ATOM   2965  HG  LEU A 186      45.457  37.673  -7.264  0.00  0.00      AP1   
ATOM   2966  CD1 LEU A 186      45.179  38.535  -5.264  0.00  0.00      AP1   
ATOM   2967 HD11 LEU A 186      45.090  39.591  -5.595  0.00  0.00      AP1   
ATOM   2968 HD12 LEU A 186      44.576  38.410  -4.339  0.00  0.00      AP1   
ATOM   2969 HD13 LEU A 186      46.236  38.466  -4.928  0.00  0.00      AP1   
ATOM   2970  CD2 LEU A 186      44.772  36.181  -5.868  0.00  0.00      AP1   
ATOM   2971 HD21 LEU A 186      44.525  35.509  -6.717  0.00  0.00      AP1   
ATOM   2972 HD22 LEU A 186      45.790  36.033  -5.449  0.00  0.00      AP1   
ATOM   2973 HD23 LEU A 186      44.009  35.971  -5.088  0.00  0.00      AP1   
ATOM   2974  C   LEU A 186      41.838  38.343  -8.932  0.00  0.00      AP1   
ATOM   2975  O   LEU A 186      41.242  37.368  -9.408  0.00  0.00      AP1   
ATOM   2976  N   ASN A 187      41.220  39.571  -8.798  0.00  0.00      AP1   
ATOM   2977  HN  ASN A 187      41.682  40.306  -8.308  0.00  0.00      AP1   
ATOM   2978  CA  ASN A 187      39.762  39.614  -9.041  0.00  0.00      AP1   
ATOM   2979  HA  ASN A 187      39.263  38.783  -8.565  0.00  0.00      AP1   
ATOM   2980  CB  ASN A 187      39.186  40.907  -8.511  0.00  0.00      AP1   
ATOM   2981  HB1 ASN A 187      39.867  41.779  -8.605  0.00  0.00      AP1   
ATOM   2982  HB2 ASN A 187      38.241  41.210  -9.011  0.00  0.00      AP1   
ATOM   2983  CG  ASN A 187      38.870  40.812  -6.992  0.00  0.00      AP1   
ATOM   2984  OD1 ASN A 187      38.559  39.720  -6.503  0.00  0.00      AP1   
ATOM   2985  ND2 ASN A 187      38.939  41.995  -6.285  0.00  0.00      AP1   
ATOM   2986 HD21 ASN A 187      38.915  41.941  -5.287  0.00  0.00      AP1   
ATOM   2987 HD22 ASN A 187      38.904  42.826  -6.840  0.00  0.00      AP1   
ATOM   2988  C   ASN A 187      39.449  39.654 -10.552  0.00  0.00      AP1   
ATOM   2989  O   ASN A 187      38.384  39.194 -10.941  0.00  0.00      AP1   
ATOM   2990  N   LYS A 188      40.379  40.145 -11.418  0.00  0.00      AP1   
ATOM   2991  HN  LYS A 188      41.185  40.588 -11.033  0.00  0.00      AP1   
ATOM   2992  CA  LYS A 188      40.391  39.974 -12.847  0.00  0.00      AP1   
ATOM   2993  HA  LYS A 188      39.472  40.391 -13.230  0.00  0.00      AP1   
ATOM   2994  CB  LYS A 188      41.607  40.756 -13.438  0.00  0.00      AP1   
ATOM   2995  HB1 LYS A 188      41.461  41.847 -13.292  0.00  0.00      AP1   
ATOM   2996  HB2 LYS A 188      42.542  40.464 -12.914  0.00  0.00      AP1   
ATOM   2997  CG  LYS A 188      41.887  40.569 -14.952  0.00  0.00      AP1   
ATOM   2998  HG1 LYS A 188      42.730  41.274 -15.112  0.00  0.00      AP1   
ATOM   2999  HG2 LYS A 188      42.171  39.523 -15.194  0.00  0.00      AP1   
ATOM   3000  CD  LYS A 188      40.760  40.854 -15.928  0.00  0.00      AP1   
ATOM   3001  HD1 LYS A 188      41.116  40.921 -16.978  0.00  0.00      AP1   
ATOM   3002  HD2 LYS A 188      39.950  40.094 -15.911  0.00  0.00      AP1   
ATOM   3003  CE  LYS A 188      40.014  42.077 -15.563  0.00  0.00      AP1   
ATOM   3004  HE1 LYS A 188      39.415  41.861 -14.653  0.00  0.00      AP1   
ATOM   3005  HE2 LYS A 188      40.750  42.879 -15.341  0.00  0.00      AP1   
ATOM   3006  NZ  LYS A 188      39.085  42.444 -16.643  0.00  0.00      AP1   
ATOM   3007  HZ1 LYS A 188      38.695  43.387 -16.440  0.00  0.00      AP1   
ATOM   3008  HZ2 LYS A 188      39.619  42.564 -17.527  0.00  0.00      AP1   
ATOM   3009  HZ3 LYS A 188      38.330  41.752 -16.822  0.00  0.00      AP1   
ATOM   3010  C   LYS A 188      40.465  38.489 -13.234  0.00  0.00      AP1   
ATOM   3011  O   LYS A 188      39.612  38.069 -13.999  0.00  0.00      AP1   
ATOM   3012  N   LEU A 189      41.293  37.673 -12.675  0.00  0.00      AP1   
ATOM   3013  HN  LEU A 189      41.935  38.034 -12.003  0.00  0.00      AP1   
ATOM   3014  CA  LEU A 189      41.402  36.249 -12.884  0.00  0.00      AP1   
ATOM   3015  HA  LEU A 189      41.594  36.100 -13.937  0.00  0.00      AP1   
ATOM   3016  CB  LEU A 189      42.621  35.715 -12.176  0.00  0.00      AP1   
ATOM   3017  HB1 LEU A 189      43.428  36.455 -12.365  0.00  0.00      AP1   
ATOM   3018  HB2 LEU A 189      42.464  35.556 -11.088  0.00  0.00      AP1   
ATOM   3019  CG  LEU A 189      43.129  34.462 -12.919  0.00  0.00      AP1   
ATOM   3020  HG  LEU A 189      42.289  33.741 -13.005  0.00  0.00      AP1   
ATOM   3021  CD1 LEU A 189      43.696  34.719 -14.290  0.00  0.00      AP1   
ATOM   3022 HD11 LEU A 189      42.879  34.985 -14.993  0.00  0.00      AP1   
ATOM   3023 HD12 LEU A 189      44.588  35.382 -14.308  0.00  0.00      AP1   
ATOM   3024 HD13 LEU A 189      43.958  33.767 -14.799  0.00  0.00      AP1   
ATOM   3025  CD2 LEU A 189      44.343  33.851 -12.086  0.00  0.00      AP1   
ATOM   3026 HD21 LEU A 189      44.684  32.958 -12.653  0.00  0.00      AP1   
ATOM   3027 HD22 LEU A 189      45.179  34.579 -12.158  0.00  0.00      AP1   
ATOM   3028 HD23 LEU A 189      44.066  33.477 -11.077  0.00  0.00      AP1   
ATOM   3029  C   LEU A 189      40.095  35.477 -12.425  0.00  0.00      AP1   
ATOM   3030  O   LEU A 189      39.661  34.607 -13.161  0.00  0.00      AP1   
ATOM   3031  N   TYR A 190      39.426  35.820 -11.339  0.00  0.00      AP1   
ATOM   3032  HN  TYR A 190      39.799  36.427 -10.642  0.00  0.00      AP1   
ATOM   3033  CA  TYR A 190      38.265  35.059 -10.892  0.00  0.00      AP1   
ATOM   3034  HA  TYR A 190      38.539  34.021 -10.773  0.00  0.00      AP1   
ATOM   3035  CB  TYR A 190      37.898  35.466  -9.463  0.00  0.00      AP1   
ATOM   3036  HB1 TYR A 190      38.769  35.475  -8.773  0.00  0.00      AP1   
ATOM   3037  HB2 TYR A 190      37.576  36.528  -9.501  0.00  0.00      AP1   
ATOM   3038  CG  TYR A 190      36.889  34.612  -8.833  0.00  0.00      AP1   
ATOM   3039  CD1 TYR A 190      37.232  33.402  -8.356  0.00  0.00      AP1   
ATOM   3040  HD1 TYR A 190      38.237  33.020  -8.463  0.00  0.00      AP1   
ATOM   3041  CE1 TYR A 190      36.269  32.663  -7.660  0.00  0.00      AP1   
ATOM   3042  HE1 TYR A 190      36.581  31.745  -7.184  0.00  0.00      AP1   
ATOM   3043  CZ  TYR A 190      35.001  33.192  -7.463  0.00  0.00      AP1   
ATOM   3044  OH  TYR A 190      34.044  32.370  -6.728  0.00  0.00      AP1   
ATOM   3045  HH  TYR A 190      33.205  32.828  -6.642  0.00  0.00      AP1   
ATOM   3046  CD2 TYR A 190      35.579  35.174  -8.691  0.00  0.00      AP1   
ATOM   3047  HD2 TYR A 190      35.461  36.165  -9.104  0.00  0.00      AP1   
ATOM   3048  CE2 TYR A 190      34.638  34.433  -7.928  0.00  0.00      AP1   
ATOM   3049  HE2 TYR A 190      33.658  34.802  -7.664  0.00  0.00      AP1   
ATOM   3050  C   TYR A 190      37.051  35.133 -11.824  0.00  0.00      AP1   
ATOM   3051  O   TYR A 190      36.419  34.117 -12.105  0.00  0.00      AP1   
ATOM   3052  N   LYS A 191      36.688  36.277 -12.438  0.00  0.00      AP1   
ATOM   3053  HN  LYS A 191      37.261  37.090 -12.366  0.00  0.00      AP1   
ATOM   3054  CA  LYS A 191      35.650  36.341 -13.458  0.00  0.00      AP1   
ATOM   3055  HA  LYS A 191      34.811  35.739 -13.142  0.00  0.00      AP1   
ATOM   3056  CB  LYS A 191      35.085  37.754 -13.713  0.00  0.00      AP1   
ATOM   3057  HB1 LYS A 191      35.781  38.459 -14.215  0.00  0.00      AP1   
ATOM   3058  HB2 LYS A 191      34.267  37.642 -14.457  0.00  0.00      AP1   
ATOM   3059  CG  LYS A 191      34.542  38.491 -12.484  0.00  0.00      AP1   
ATOM   3060  HG1 LYS A 191      35.336  38.739 -11.748  0.00  0.00      AP1   
ATOM   3061  HG2 LYS A 191      34.297  39.516 -12.836  0.00  0.00      AP1   
ATOM   3062  CD  LYS A 191      33.328  37.799 -11.798  0.00  0.00      AP1   
ATOM   3063  HD1 LYS A 191      33.575  36.845 -11.287  0.00  0.00      AP1   
ATOM   3064  HD2 LYS A 191      33.124  38.386 -10.877  0.00  0.00      AP1   
ATOM   3065  CE  LYS A 191      31.915  37.610 -12.503  0.00  0.00      AP1   
ATOM   3066  HE1 LYS A 191      32.155  36.992 -13.395  0.00  0.00      AP1   
ATOM   3067  HE2 LYS A 191      31.307  37.041 -11.768  0.00  0.00      AP1   
ATOM   3068  NZ  LYS A 191      31.244  38.860 -12.880  0.00  0.00      AP1   
ATOM   3069  HZ1 LYS A 191      30.293  38.828 -13.299  0.00  0.00      AP1   
ATOM   3070  HZ2 LYS A 191      31.271  39.445 -12.020  0.00  0.00      AP1   
ATOM   3071  HZ3 LYS A 191      31.956  39.280 -13.510  0.00  0.00      AP1   
ATOM   3072  C   LYS A 191      36.069  35.651 -14.783  0.00  0.00      AP1   
ATOM   3073  O   LYS A 191      35.220  35.214 -15.531  0.00  0.00      AP1   
ATOM   3074  N   ILE A 192      37.423  35.408 -15.065  0.00  0.00      AP1   
ATOM   3075  HN  ILE A 192      38.047  35.607 -14.312  0.00  0.00      AP1   
ATOM   3076  CA  ILE A 192      37.863  34.663 -16.294  0.00  0.00      AP1   
ATOM   3077  HA  ILE A 192      37.284  35.090 -17.100  0.00  0.00      AP1   
ATOM   3078  CB  ILE A 192      39.275  34.987 -16.682  0.00  0.00      AP1   
ATOM   3079  HB  ILE A 192      39.866  35.067 -15.745  0.00  0.00      AP1   
ATOM   3080  CG2 ILE A 192      39.885  34.006 -17.715  0.00  0.00      AP1   
ATOM   3081 HG21 ILE A 192      40.067  33.011 -17.255  0.00  0.00      AP1   
ATOM   3082 HG22 ILE A 192      39.150  33.974 -18.547  0.00  0.00      AP1   
ATOM   3083 HG23 ILE A 192      40.835  34.483 -18.037  0.00  0.00      AP1   
ATOM   3084  CG1 ILE A 192      39.289  36.413 -17.325  0.00  0.00      AP1   
ATOM   3085 HG11 ILE A 192      39.058  36.406 -18.412  0.00  0.00      AP1   
ATOM   3086 HG12 ILE A 192      38.484  37.092 -16.970  0.00  0.00      AP1   
ATOM   3087  CD  ILE A 192      40.686  37.128 -17.162  0.00  0.00      AP1   
ATOM   3088  HD1 ILE A 192      41.070  37.063 -16.121  0.00  0.00      AP1   
ATOM   3089  HD2 ILE A 192      41.421  36.462 -17.662  0.00  0.00      AP1   
ATOM   3090  HD3 ILE A 192      40.700  38.193 -17.478  0.00  0.00      AP1   
ATOM   3091  C   ILE A 192      37.499  33.220 -16.011  0.00  0.00      AP1   
ATOM   3092  O   ILE A 192      37.047  32.484 -16.889  0.00  0.00      AP1   
ATOM   3093  N   ILE A 193      37.725  32.708 -14.773  0.00  0.00      AP1   
ATOM   3094  HN  ILE A 193      38.098  33.350 -14.108  0.00  0.00      AP1   
ATOM   3095  CA  ILE A 193      37.569  31.302 -14.421  0.00  0.00      AP1   
ATOM   3096  HA  ILE A 193      37.818  30.795 -15.342  0.00  0.00      AP1   
ATOM   3097  CB  ILE A 193      38.536  30.818 -13.251  0.00  0.00      AP1   
ATOM   3098  HB  ILE A 193      38.233  31.487 -12.417  0.00  0.00      AP1   
ATOM   3099  CG2 ILE A 193      38.321  29.335 -12.926  0.00  0.00      AP1   
ATOM   3100 HG21 ILE A 193      38.957  28.690 -13.569  0.00  0.00      AP1   
ATOM   3101 HG22 ILE A 193      38.832  29.095 -11.969  0.00  0.00      AP1   
ATOM   3102 HG23 ILE A 193      37.262  29.045 -13.093  0.00  0.00      AP1   
ATOM   3103  CG1 ILE A 193      40.076  31.057 -13.553  0.00  0.00      AP1   
ATOM   3104 HG11 ILE A 193      40.329  30.336 -14.360  0.00  0.00      AP1   
ATOM   3105 HG12 ILE A 193      40.147  32.084 -13.972  0.00  0.00      AP1   
ATOM   3106  CD  ILE A 193      40.987  30.964 -12.377  0.00  0.00      AP1   
ATOM   3107  HD1 ILE A 193      40.742  31.739 -11.620  0.00  0.00      AP1   
ATOM   3108  HD2 ILE A 193      40.945  29.966 -11.892  0.00  0.00      AP1   
ATOM   3109  HD3 ILE A 193      42.039  31.152 -12.681  0.00  0.00      AP1   
ATOM   3110  C   ILE A 193      36.120  30.980 -14.156  0.00  0.00      AP1   
ATOM   3111  O   ILE A 193      35.699  29.870 -14.443  0.00  0.00      AP1   
ATOM   3112  N   TYR A 194      35.334  31.928 -13.616  0.00  0.00      AP1   
ATOM   3113  HN  TYR A 194      35.705  32.711 -13.123  0.00  0.00      AP1   
ATOM   3114  CA  TYR A 194      33.923  31.721 -13.487  0.00  0.00      AP1   
ATOM   3115  HA  TYR A 194      33.615  30.818 -12.980  0.00  0.00      AP1   
ATOM   3116  CB  TYR A 194      33.384  32.863 -12.586  0.00  0.00      AP1   
ATOM   3117  HB1 TYR A 194      33.791  32.608 -11.584  0.00  0.00      AP1   
ATOM   3118  HB2 TYR A 194      33.702  33.889 -12.869  0.00  0.00      AP1   
ATOM   3119  CG  TYR A 194      31.870  32.686 -12.358  0.00  0.00      AP1   
ATOM   3120  CD1 TYR A 194      31.031  33.427 -13.200  0.00  0.00      AP1   
ATOM   3121  HD1 TYR A 194      31.446  34.025 -13.999  0.00  0.00      AP1   
ATOM   3122  CE1 TYR A 194      29.665  33.506 -12.960  0.00  0.00      AP1   
ATOM   3123  HE1 TYR A 194      29.013  34.096 -13.588  0.00  0.00      AP1   
ATOM   3124  CZ  TYR A 194      29.089  32.658 -11.968  0.00  0.00      AP1   
ATOM   3125  OH  TYR A 194      27.727  32.599 -11.787  0.00  0.00      AP1   
ATOM   3126  HH  TYR A 194      27.400  33.365 -12.265  0.00  0.00      AP1   
ATOM   3127  CD2 TYR A 194      31.308  31.963 -11.279  0.00  0.00      AP1   
ATOM   3128  HD2 TYR A 194      32.065  31.580 -10.610  0.00  0.00      AP1   
ATOM   3129  CE2 TYR A 194      29.899  31.916 -11.139  0.00  0.00      AP1   
ATOM   3130  HE2 TYR A 194      29.558  31.300 -10.320  0.00  0.00      AP1   
ATOM   3131  C   TYR A 194      33.241  31.669 -14.841  0.00  0.00      AP1   
ATOM   3132  O   TYR A 194      32.375  30.879 -15.114  0.00  0.00      AP1   
ATOM   3133  N   SER A 195      33.692  32.580 -15.682  0.00  0.00      AP1   
ATOM   3134  HN  SER A 195      34.430  33.169 -15.362  0.00  0.00      AP1   
ATOM   3135  CA  SER A 195      33.194  32.824 -17.042  0.00  0.00      AP1   
ATOM   3136  HA  SER A 195      32.127  32.967 -16.952  0.00  0.00      AP1   
ATOM   3137  CB  SER A 195      33.740  34.028 -17.747  0.00  0.00      AP1   
ATOM   3138  HB1 SER A 195      33.515  34.891 -17.084  0.00  0.00      AP1   
ATOM   3139  HB2 SER A 195      34.841  33.920 -17.839  0.00  0.00      AP1   
ATOM   3140  OG  SER A 195      33.160  34.103 -19.073  0.00  0.00      AP1   
ATOM   3141  HG1 SER A 195      33.484  33.411 -19.654  0.00  0.00      AP1   
ATOM   3142  C   SER A 195      33.282  31.599 -17.850  0.00  0.00      AP1   
ATOM   3143  O   SER A 195      32.250  31.135 -18.423  0.00  0.00      AP1   
ATOM   3144  N   ARG A 196      34.473  30.902 -17.898  0.00  0.00      AP1   
ATOM   3145  HN  ARG A 196      35.346  31.195 -17.516  0.00  0.00      AP1   
ATOM   3146  CA  ARG A 196      34.533  29.628 -18.547  0.00  0.00      AP1   
ATOM   3147  HA  ARG A 196      34.007  29.871 -19.457  0.00  0.00      AP1   
ATOM   3148  CB  ARG A 196      35.963  29.212 -18.882  0.00  0.00      AP1   
ATOM   3149  HB1 ARG A 196      36.343  30.069 -19.478  0.00  0.00      AP1   
ATOM   3150  HB2 ARG A 196      36.504  29.150 -17.914  0.00  0.00      AP1   
ATOM   3151  CG  ARG A 196      36.322  28.000 -19.787  0.00  0.00      AP1   
ATOM   3152  HG1 ARG A 196      37.418  27.865 -19.667  0.00  0.00      AP1   
ATOM   3153  HG2 ARG A 196      35.867  27.165 -19.213  0.00  0.00      AP1   
ATOM   3154  CD  ARG A 196      35.680  28.105 -21.216  0.00  0.00      AP1   
ATOM   3155  HD1 ARG A 196      35.674  27.124 -21.737  0.00  0.00      AP1   
ATOM   3156  HD2 ARG A 196      34.648  28.510 -21.151  0.00  0.00      AP1   
ATOM   3157  NE  ARG A 196      36.529  28.963 -22.011  0.00  0.00      AP1   
ATOM   3158  HE  ARG A 196      37.470  29.210 -21.779  0.00  0.00      AP1   
ATOM   3159  CZ  ARG A 196      36.111  29.414 -23.180  0.00  0.00      AP1   
ATOM   3160  NH1 ARG A 196      34.853  29.293 -23.591  0.00  0.00      AP1   
ATOM   3161 HH11 ARG A 196      34.666  29.560 -24.536  0.00  0.00      AP1   
ATOM   3162 HH12 ARG A 196      34.175  28.791 -23.054  0.00  0.00      AP1   
ATOM   3163  NH2 ARG A 196      36.936  29.958 -23.979  0.00  0.00      AP1   
ATOM   3164 HH21 ARG A 196      36.609  30.405 -24.812  0.00  0.00      AP1   
ATOM   3165 HH22 ARG A 196      37.857  30.190 -23.667  0.00  0.00      AP1   
ATOM   3166  C   ARG A 196      33.647  28.523 -17.929  0.00  0.00      AP1   
ATOM   3167  O   ARG A 196      33.008  27.832 -18.653  0.00  0.00      AP1   
ATOM   3168  N   VAL A 197      33.707  28.242 -16.620  0.00  0.00      AP1   
ATOM   3169  HN  VAL A 197      34.339  28.707 -16.004  0.00  0.00      AP1   
ATOM   3170  CA  VAL A 197      32.817  27.225 -16.029  0.00  0.00      AP1   
ATOM   3171  HA  VAL A 197      32.956  26.302 -16.574  0.00  0.00      AP1   
ATOM   3172  CB  VAL A 197      33.132  26.910 -14.608  0.00  0.00      AP1   
ATOM   3173  HB  VAL A 197      32.988  27.843 -14.023  0.00  0.00      AP1   
ATOM   3174  CG1 VAL A 197      32.307  25.748 -13.998  0.00  0.00      AP1   
ATOM   3175 HG11 VAL A 197      32.544  25.536 -12.934  0.00  0.00      AP1   
ATOM   3176 HG12 VAL A 197      31.211  25.899 -13.892  0.00  0.00      AP1   
ATOM   3177 HG13 VAL A 197      32.458  24.821 -14.591  0.00  0.00      AP1   
ATOM   3178  CG2 VAL A 197      34.667  26.507 -14.468  0.00  0.00      AP1   
ATOM   3179 HG21 VAL A 197      34.776  25.543 -15.009  0.00  0.00      AP1   
ATOM   3180 HG22 VAL A 197      35.379  27.174 -15.000  0.00  0.00      AP1   
ATOM   3181 HG23 VAL A 197      34.980  26.252 -13.433  0.00  0.00      AP1   
ATOM   3182  C   VAL A 197      31.374  27.557 -16.234  0.00  0.00      AP1   
ATOM   3183  O   VAL A 197      30.566  26.637 -16.416  0.00  0.00      AP1   
ATOM   3184  N   PHE A 198      30.967  28.801 -16.103  0.00  0.00      AP1   
ATOM   3185  HN  PHE A 198      31.636  29.519 -15.928  0.00  0.00      AP1   
ATOM   3186  CA  PHE A 198      29.610  29.242 -16.309  0.00  0.00      AP1   
ATOM   3187  HA  PHE A 198      28.957  28.608 -15.728  0.00  0.00      AP1   
ATOM   3188  CB  PHE A 198      29.376  30.692 -15.691  0.00  0.00      AP1   
ATOM   3189  HB1 PHE A 198      29.318  30.804 -14.587  0.00  0.00      AP1   
ATOM   3190  HB2 PHE A 198      30.315  31.165 -16.051  0.00  0.00      AP1   
ATOM   3191  CG  PHE A 198      28.175  31.429 -16.226  0.00  0.00      AP1   
ATOM   3192  CD1 PHE A 198      26.867  31.217 -15.617  0.00  0.00      AP1   
ATOM   3193  HD1 PHE A 198      26.812  30.442 -14.867  0.00  0.00      AP1   
ATOM   3194  CE1 PHE A 198      25.740  31.895 -16.038  0.00  0.00      AP1   
ATOM   3195  HE1 PHE A 198      24.774  31.781 -15.569  0.00  0.00      AP1   
ATOM   3196  CZ  PHE A 198      25.866  32.864 -16.994  0.00  0.00      AP1   
ATOM   3197  HZ  PHE A 198      24.933  33.291 -17.331  0.00  0.00      AP1   
ATOM   3198  CD2 PHE A 198      28.258  32.496 -17.201  0.00  0.00      AP1   
ATOM   3199  HD2 PHE A 198      29.237  32.841 -17.498  0.00  0.00      AP1   
ATOM   3200  CE2 PHE A 198      27.091  33.222 -17.591  0.00  0.00      AP1   
ATOM   3201  HE2 PHE A 198      27.143  33.964 -18.374  0.00  0.00      AP1   
ATOM   3202  C   PHE A 198      28.971  28.931 -17.740  0.00  0.00      AP1   
ATOM   3203  O   PHE A 198      27.752  28.831 -17.897  0.00  0.00      AP1   
ATOM   3204  N   GLU A 199      29.740  28.761 -18.727  0.00  0.00      AP1   
ATOM   3205  HN  GLU A 199      30.654  29.155 -18.667  0.00  0.00      AP1   
ATOM   3206  CA  GLU A 199      29.328  28.241 -20.050  0.00  0.00      AP1   
ATOM   3207  HA  GLU A 199      28.669  28.966 -20.505  0.00  0.00      AP1   
ATOM   3208  CB  GLU A 199      30.533  28.339 -21.009  0.00  0.00      AP1   
ATOM   3209  HB1 GLU A 199      30.669  29.421 -21.222  0.00  0.00      AP1   
ATOM   3210  HB2 GLU A 199      31.403  27.856 -20.515  0.00  0.00      AP1   
ATOM   3211  CG  GLU A 199      30.294  27.621 -22.363  0.00  0.00      AP1   
ATOM   3212  HG1 GLU A 199      30.105  26.536 -22.219  0.00  0.00      AP1   
ATOM   3213  HG2 GLU A 199      29.408  28.092 -22.841  0.00  0.00      AP1   
ATOM   3214  CD  GLU A 199      31.516  27.670 -23.208  0.00  0.00      AP1   
ATOM   3215  OE1 GLU A 199      31.379  27.685 -24.428  0.00  0.00      AP1   
ATOM   3216  OE2 GLU A 199      32.659  27.720 -22.682  0.00  0.00      AP1   
ATOM   3217  C   GLU A 199      28.646  26.901 -19.938  0.00  0.00      AP1   
ATOM   3218  O   GLU A 199      27.656  26.521 -20.629  0.00  0.00      AP1   
ATOM   3219  N   THR A 200      29.068  25.986 -19.047  0.00  0.00      AP1   
ATOM   3220  HN  THR A 200      29.916  26.009 -18.523  0.00  0.00      AP1   
ATOM   3221  CA  THR A 200      28.413  24.753 -18.794  0.00  0.00      AP1   
ATOM   3222  HA  THR A 200      28.271  24.253 -19.741  0.00  0.00      AP1   
ATOM   3223  CB  THR A 200      29.269  23.790 -17.963  0.00  0.00      AP1   
ATOM   3224  HB  THR A 200      28.840  22.766 -17.991  0.00  0.00      AP1   
ATOM   3225  OG1 THR A 200      29.403  24.189 -16.594  0.00  0.00      AP1   
ATOM   3226  HG1 THR A 200      29.790  25.065 -16.658  0.00  0.00      AP1   
ATOM   3227  CG2 THR A 200      30.669  23.706 -18.581  0.00  0.00      AP1   
ATOM   3228 HG21 THR A 200      30.655  23.348 -19.633  0.00  0.00      AP1   
ATOM   3229 HG22 THR A 200      31.191  24.679 -18.706  0.00  0.00      AP1   
ATOM   3230 HG23 THR A 200      31.309  23.047 -17.955  0.00  0.00      AP1   
ATOM   3231  C   THR A 200      26.976  24.776 -18.206  0.00  0.00      AP1   
ATOM   3232  O   THR A 200      26.237  23.768 -18.291  0.00  0.00      AP1   
ATOM   3233  N   LYS A 201      26.691  25.885 -17.473  0.00  0.00      AP1   
ATOM   3234  HN  LYS A 201      27.297  26.672 -17.558  0.00  0.00      AP1   
ATOM   3235  CA  LYS A 201      25.702  25.957 -16.442  0.00  0.00      AP1   
ATOM   3236  HA  LYS A 201      25.963  25.334 -15.599  0.00  0.00      AP1   
ATOM   3237  CB  LYS A 201      25.869  27.349 -15.857  0.00  0.00      AP1   
ATOM   3238  HB1 LYS A 201      26.856  27.431 -15.354  0.00  0.00      AP1   
ATOM   3239  HB2 LYS A 201      25.732  28.097 -16.668  0.00  0.00      AP1   
ATOM   3240  CG  LYS A 201      24.876  27.880 -14.815  0.00  0.00      AP1   
ATOM   3241  HG1 LYS A 201      25.130  28.948 -14.643  0.00  0.00      AP1   
ATOM   3242  HG2 LYS A 201      23.861  27.799 -15.261  0.00  0.00      AP1   
ATOM   3243  CD  LYS A 201      24.849  27.118 -13.499  0.00  0.00      AP1   
ATOM   3244  HD1 LYS A 201      24.418  26.110 -13.678  0.00  0.00      AP1   
ATOM   3245  HD2 LYS A 201      25.884  27.104 -13.096  0.00  0.00      AP1   
ATOM   3246  CE  LYS A 201      24.064  27.918 -12.475  0.00  0.00      AP1   
ATOM   3247  HE1 LYS A 201      24.475  28.921 -12.228  0.00  0.00      AP1   
ATOM   3248  HE2 LYS A 201      23.037  28.148 -12.830  0.00  0.00      AP1   
ATOM   3249  NZ  LYS A 201      23.853  27.244 -11.176  0.00  0.00      AP1   
ATOM   3250  HZ1 LYS A 201      24.015  27.890 -10.377  0.00  0.00      AP1   
ATOM   3251  HZ2 LYS A 201      22.870  26.923 -11.058  0.00  0.00      AP1   
ATOM   3252  HZ3 LYS A 201      24.498  26.434 -11.079  0.00  0.00      AP1   
ATOM   3253  C   LYS A 201      24.245  25.669 -16.940  0.00  0.00      AP1   
ATOM   3254  O   LYS A 201      23.461  25.138 -16.203  0.00  0.00      AP1   
ATOM   3255  N   TYR A 202      23.875  26.096 -18.201  0.00  0.00      AP1   
ATOM   3256  HN  TYR A 202      24.364  26.785 -18.731  0.00  0.00      AP1   
ATOM   3257  CA  TYR A 202      22.580  25.948 -18.800  0.00  0.00      AP1   
ATOM   3258  HA  TYR A 202      21.835  25.403 -18.239  0.00  0.00      AP1   
ATOM   3259  CB  TYR A 202      21.816  27.301 -19.200  0.00  0.00      AP1   
ATOM   3260  HB1 TYR A 202      22.425  27.945 -19.870  0.00  0.00      AP1   
ATOM   3261  HB2 TYR A 202      20.820  27.006 -19.593  0.00  0.00      AP1   
ATOM   3262  CG  TYR A 202      21.533  28.132 -17.956  0.00  0.00      AP1   
ATOM   3263  CD1 TYR A 202      22.047  29.427 -17.842  0.00  0.00      AP1   
ATOM   3264  HD1 TYR A 202      22.779  29.778 -18.555  0.00  0.00      AP1   
ATOM   3265  CE1 TYR A 202      21.734  30.158 -16.677  0.00  0.00      AP1   
ATOM   3266  HE1 TYR A 202      22.205  31.120 -16.545  0.00  0.00      AP1   
ATOM   3267  CZ  TYR A 202      20.832  29.697 -15.670  0.00  0.00      AP1   
ATOM   3268  OH  TYR A 202      20.512  30.369 -14.455  0.00  0.00      AP1   
ATOM   3269  HH  TYR A 202      20.093  29.761 -13.841  0.00  0.00      AP1   
ATOM   3270  CD2 TYR A 202      20.568  27.691 -17.018  0.00  0.00      AP1   
ATOM   3271  HD2 TYR A 202      20.204  26.674 -17.007  0.00  0.00      AP1   
ATOM   3272  CE2 TYR A 202      20.163  28.507 -15.998  0.00  0.00      AP1   
ATOM   3273  HE2 TYR A 202      19.389  28.063 -15.390  0.00  0.00      AP1   
ATOM   3274  C   TYR A 202      22.703  25.039 -19.990  0.00  0.00      AP1   
ATOM   3275  O   TYR A 202      21.740  24.753 -20.736  0.00  0.00      AP1   
ATOM   3276  N   SER A 203      23.901  24.572 -20.248  0.00  0.00      AP1   
ATOM   3277  HN  SER A 203      24.738  24.881 -19.801  0.00  0.00      AP1   
ATOM   3278  CA  SER A 203      24.124  23.521 -21.315  0.00  0.00      AP1   
ATOM   3279  HA  SER A 203      23.367  23.565 -22.083  0.00  0.00      AP1   
ATOM   3280  CB  SER A 203      25.477  23.545 -22.043  0.00  0.00      AP1   
ATOM   3281  HB1 SER A 203      25.499  24.496 -22.618  0.00  0.00      AP1   
ATOM   3282  HB2 SER A 203      26.344  23.802 -21.397  0.00  0.00      AP1   
ATOM   3283  OG  SER A 203      25.832  22.446 -22.884  0.00  0.00      AP1   
ATOM   3284  HG1 SER A 203      25.987  21.689 -22.314  0.00  0.00      AP1   
ATOM   3285  C   SER A 203      23.928  22.134 -20.711  0.00  0.00      AP1   
ATOM   3286  O   SER A 203      22.963  21.436 -21.011  0.00  0.00      AP1   
ATOM   3287  N   ASP A 204      24.789  21.761 -19.743  0.00  0.00      AP1   
ATOM   3288  HN  ASP A 204      25.371  22.486 -19.383  0.00  0.00      AP1   
ATOM   3289  CA  ASP A 204      24.972  20.451 -19.207  0.00  0.00      AP1   
ATOM   3290  HA  ASP A 204      24.489  19.688 -19.799  0.00  0.00      AP1   
ATOM   3291  CB  ASP A 204      26.483  20.114 -19.011  0.00  0.00      AP1   
ATOM   3292  HB1 ASP A 204      26.814  20.803 -18.204  0.00  0.00      AP1   
ATOM   3293  HB2 ASP A 204      26.625  19.103 -18.573  0.00  0.00      AP1   
ATOM   3294  CG  ASP A 204      27.115  20.180 -20.349  0.00  0.00      AP1   
ATOM   3295  OD1 ASP A 204      28.369  20.161 -20.369  0.00  0.00      AP1   
ATOM   3296  OD2 ASP A 204      26.482  20.304 -21.422  0.00  0.00      AP1   
ATOM   3297  C   ASP A 204      24.166  20.394 -17.901  0.00  0.00      AP1   
ATOM   3298  O   ASP A 204      24.691  19.960 -16.915  0.00  0.00      AP1   
ATOM   3299  N   VAL A 205      22.922  20.832 -17.884  0.00  0.00      AP1   
ATOM   3300  HN  VAL A 205      22.624  21.166 -18.774  0.00  0.00      AP1   
ATOM   3301  CA  VAL A 205      21.842  20.749 -16.793  0.00  0.00      AP1   
ATOM   3302  HA  VAL A 205      22.067  21.532 -16.084  0.00  0.00      AP1   
ATOM   3303  CB  VAL A 205      20.467  21.098 -17.535  0.00  0.00      AP1   
ATOM   3304  HB  VAL A 205      20.230  20.281 -18.251  0.00  0.00      AP1   
ATOM   3305  CG1 VAL A 205      19.337  21.350 -16.490  0.00  0.00      AP1   
ATOM   3306 HG11 VAL A 205      18.284  21.168 -16.791  0.00  0.00      AP1   
ATOM   3307 HG12 VAL A 205      19.449  20.586 -15.690  0.00  0.00      AP1   
ATOM   3308 HG13 VAL A 205      19.489  22.432 -16.292  0.00  0.00      AP1   
ATOM   3309  CG2 VAL A 205      20.670  22.391 -18.350  0.00  0.00      AP1   
ATOM   3310 HG21 VAL A 205      21.395  23.068 -17.851  0.00  0.00      AP1   
ATOM   3311 HG22 VAL A 205      21.056  22.155 -19.365  0.00  0.00      AP1   
ATOM   3312 HG23 VAL A 205      19.686  22.900 -18.439  0.00  0.00      AP1   
ATOM   3313  C   VAL A 205      21.716  19.410 -15.987  0.00  0.00      AP1   
ATOM   3314  O   VAL A 205      21.609  19.434 -14.814  0.00  0.00      AP1   
ATOM   3315  N   VAL A 206      21.724  18.282 -16.702  0.00  0.00      AP1   
ATOM   3316  HN  VAL A 206      21.512  18.284 -17.676  0.00  0.00      AP1   
ATOM   3317  CA  VAL A 206      21.659  16.965 -16.087  0.00  0.00      AP1   
ATOM   3318  HA  VAL A 206      20.830  17.097 -15.408  0.00  0.00      AP1   
ATOM   3319  CB  VAL A 206      21.366  15.807 -17.058  0.00  0.00      AP1   
ATOM   3320  HB  VAL A 206      22.267  15.727 -17.704  0.00  0.00      AP1   
ATOM   3321  CG1 VAL A 206      21.389  14.411 -16.459  0.00  0.00      AP1   
ATOM   3322 HG11 VAL A 206      20.735  14.405 -15.561  0.00  0.00      AP1   
ATOM   3323 HG12 VAL A 206      20.958  13.656 -17.150  0.00  0.00      AP1   
ATOM   3324 HG13 VAL A 206      22.435  14.177 -16.168  0.00  0.00      AP1   
ATOM   3325  CG2 VAL A 206      20.041  16.071 -17.758  0.00  0.00      AP1   
ATOM   3326 HG21 VAL A 206      19.639  15.297 -18.446  0.00  0.00      AP1   
ATOM   3327 HG22 VAL A 206      19.274  16.082 -16.954  0.00  0.00      AP1   
ATOM   3328 HG23 VAL A 206      20.021  17.087 -18.206  0.00  0.00      AP1   
ATOM   3329  C   VAL A 206      22.834  16.668 -15.179  0.00  0.00      AP1   
ATOM   3330  O   VAL A 206      22.710  16.221 -14.078  0.00  0.00      AP1   
ATOM   3331  N   ILE A 207      24.050  16.907 -15.681  0.00  0.00      AP1   
ATOM   3332  HN  ILE A 207      24.116  17.249 -16.615  0.00  0.00      AP1   
ATOM   3333  CA  ILE A 207      25.265  16.662 -14.957  0.00  0.00      AP1   
ATOM   3334  HA  ILE A 207      25.305  15.684 -14.502  0.00  0.00      AP1   
ATOM   3335  CB  ILE A 207      26.483  16.694 -15.898  0.00  0.00      AP1   
ATOM   3336  HB  ILE A 207      26.613  17.664 -16.424  0.00  0.00      AP1   
ATOM   3337  CG2 ILE A 207      27.752  16.492 -15.045  0.00  0.00      AP1   
ATOM   3338 HG21 ILE A 207      27.624  15.802 -14.184  0.00  0.00      AP1   
ATOM   3339 HG22 ILE A 207      28.582  16.134 -15.690  0.00  0.00      AP1   
ATOM   3340 HG23 ILE A 207      27.997  17.478 -14.596  0.00  0.00      AP1   
ATOM   3341  CG1 ILE A 207      26.448  15.620 -17.018  0.00  0.00      AP1   
ATOM   3342 HG11 ILE A 207      25.568  15.821 -17.667  0.00  0.00      AP1   
ATOM   3343 HG12 ILE A 207      27.318  15.874 -17.660  0.00  0.00      AP1   
ATOM   3344  CD  ILE A 207      26.583  14.179 -16.625  0.00  0.00      AP1   
ATOM   3345  HD1 ILE A 207      26.505  13.490 -17.493  0.00  0.00      AP1   
ATOM   3346  HD2 ILE A 207      27.576  13.981 -16.170  0.00  0.00      AP1   
ATOM   3347  HD3 ILE A 207      25.858  13.785 -15.880  0.00  0.00      AP1   
ATOM   3348  C   ILE A 207      25.323  17.628 -13.760  0.00  0.00      AP1   
ATOM   3349  O   ILE A 207      25.755  17.133 -12.733  0.00  0.00      AP1   
ATOM   3350  N   TRP A 208      24.898  18.949 -13.845  0.00  0.00      AP1   
ATOM   3351  HN  TRP A 208      24.636  19.412 -14.688  0.00  0.00      AP1   
ATOM   3352  CA  TRP A 208      24.782  19.829 -12.707  0.00  0.00      AP1   
ATOM   3353  HA  TRP A 208      25.727  19.634 -12.222  0.00  0.00      AP1   
ATOM   3354  CB  TRP A 208      24.567  21.354 -13.049  0.00  0.00      AP1   
ATOM   3355  HB1 TRP A 208      23.743  21.336 -13.794  0.00  0.00      AP1   
ATOM   3356  HB2 TRP A 208      24.202  21.872 -12.137  0.00  0.00      AP1   
ATOM   3357  CG  TRP A 208      25.819  21.953 -13.602  0.00  0.00      AP1   
ATOM   3358  CD1 TRP A 208      26.087  22.121 -14.904  0.00  0.00      AP1   
ATOM   3359  HD1 TRP A 208      25.394  22.052 -15.730  0.00  0.00      AP1   
ATOM   3360  NE1 TRP A 208      27.390  22.629 -14.979  0.00  0.00      AP1   
ATOM   3361  HE1 TRP A 208      27.881  22.928 -15.768  0.00  0.00      AP1   
ATOM   3362  CE2 TRP A 208      27.925  22.883 -13.729  0.00  0.00      AP1   
ATOM   3363  CD2 TRP A 208      26.959  22.449 -12.808  0.00  0.00      AP1   
ATOM   3364  CE3 TRP A 208      27.227  22.439 -11.484  0.00  0.00      AP1   
ATOM   3365  HE3 TRP A 208      26.472  22.010 -10.842  0.00  0.00      AP1   
ATOM   3366  CZ3 TRP A 208      28.491  22.787 -11.077  0.00  0.00      AP1   
ATOM   3367  HZ3 TRP A 208      28.706  22.656 -10.027  0.00  0.00      AP1   
ATOM   3368  CZ2 TRP A 208      29.179  23.345 -13.329  0.00  0.00      AP1   
ATOM   3369  HZ2 TRP A 208      29.908  23.617 -14.078  0.00  0.00      AP1   
ATOM   3370  CH2 TRP A 208      29.448  23.254 -11.973  0.00  0.00      AP1   
ATOM   3371  HH2 TRP A 208      30.436  23.509 -11.618  0.00  0.00      AP1   
ATOM   3372  C   TRP A 208      23.852  19.456 -11.555  0.00  0.00      AP1   
ATOM   3373  O   TRP A 208      24.260  19.716 -10.422  0.00  0.00      AP1   
ATOM   3374  N   THR A 209      22.665  18.829 -11.856  0.00  0.00      AP1   
ATOM   3375  HN  THR A 209      22.337  18.782 -12.796  0.00  0.00      AP1   
ATOM   3376  CA  THR A 209      21.852  18.206 -10.778  0.00  0.00      AP1   
ATOM   3377  HA  THR A 209      21.703  18.985 -10.045  0.00  0.00      AP1   
ATOM   3378  CB  THR A 209      20.554  17.608 -11.233  0.00  0.00      AP1   
ATOM   3379  HB  THR A 209      20.662  16.859 -12.047  0.00  0.00      AP1   
ATOM   3380  OG1 THR A 209      19.669  18.637 -11.566  0.00  0.00      AP1   
ATOM   3381  HG1 THR A 209      19.235  18.368 -12.379  0.00  0.00      AP1   
ATOM   3382  CG2 THR A 209      19.827  16.891 -10.126  0.00  0.00      AP1   
ATOM   3383 HG21 THR A 209      19.815  17.586  -9.259  0.00  0.00      AP1   
ATOM   3384 HG22 THR A 209      18.891  16.473 -10.556  0.00  0.00      AP1   
ATOM   3385 HG23 THR A 209      20.332  16.010  -9.676  0.00  0.00      AP1   
ATOM   3386  C   THR A 209      22.614  17.165  -9.972  0.00  0.00      AP1   
ATOM   3387  O   THR A 209      22.611  17.118  -8.722  0.00  0.00      AP1   
ATOM   3388  N   TYR A 210      23.360  16.270 -10.658  0.00  0.00      AP1   
ATOM   3389  HN  TYR A 210      23.520  16.277 -11.642  0.00  0.00      AP1   
ATOM   3390  CA  TYR A 210      24.143  15.231 -10.009  0.00  0.00      AP1   
ATOM   3391  HA  TYR A 210      23.491  14.779  -9.276  0.00  0.00      AP1   
ATOM   3392  CB  TYR A 210      24.446  14.257 -11.040  0.00  0.00      AP1   
ATOM   3393  HB1 TYR A 210      23.463  13.940 -11.448  0.00  0.00      AP1   
ATOM   3394  HB2 TYR A 210      25.081  14.668 -11.854  0.00  0.00      AP1   
ATOM   3395  CG  TYR A 210      25.116  13.066 -10.518  0.00  0.00      AP1   
ATOM   3396  CD1 TYR A 210      24.429  12.219  -9.646  0.00  0.00      AP1   
ATOM   3397  HD1 TYR A 210      23.464  12.472  -9.232  0.00  0.00      AP1   
ATOM   3398  CE1 TYR A 210      24.959  10.968  -9.337  0.00  0.00      AP1   
ATOM   3399  HE1 TYR A 210      24.476  10.293  -8.646  0.00  0.00      AP1   
ATOM   3400  CZ  TYR A 210      26.216  10.586  -9.988  0.00  0.00      AP1   
ATOM   3401  OH  TYR A 210      26.633   9.265  -9.789  0.00  0.00      AP1   
ATOM   3402  HH  TYR A 210      25.867   8.706  -9.939  0.00  0.00      AP1   
ATOM   3403  CD2 TYR A 210      26.313  12.734 -11.095  0.00  0.00      AP1   
ATOM   3404  HD2 TYR A 210      26.808  13.463 -11.718  0.00  0.00      AP1   
ATOM   3405  CE2 TYR A 210      26.903  11.512 -10.796  0.00  0.00      AP1   
ATOM   3406  HE2 TYR A 210      27.841  11.192 -11.226  0.00  0.00      AP1   
ATOM   3407  C   TYR A 210      25.326  15.783  -9.280  0.00  0.00      AP1   
ATOM   3408  O   TYR A 210      25.590  15.332  -8.145  0.00  0.00      AP1   
ATOM   3409  N   LEU A 211      26.116  16.708  -9.785  0.00  0.00      AP1   
ATOM   3410  HN  LEU A 211      26.142  16.943 -10.753  0.00  0.00      AP1   
ATOM   3411  CA  LEU A 211      27.235  17.279  -9.068  0.00  0.00      AP1   
ATOM   3412  HA  LEU A 211      28.026  16.582  -8.833  0.00  0.00      AP1   
ATOM   3413  CB  LEU A 211      27.786  18.385  -9.967  0.00  0.00      AP1   
ATOM   3414  HB1 LEU A 211      27.013  18.950 -10.530  0.00  0.00      AP1   
ATOM   3415  HB2 LEU A 211      28.346  19.176  -9.423  0.00  0.00      AP1   
ATOM   3416  CG  LEU A 211      28.740  17.915 -11.097  0.00  0.00      AP1   
ATOM   3417  HG  LEU A 211      28.405  16.921 -11.463  0.00  0.00      AP1   
ATOM   3418  CD1 LEU A 211      28.635  18.936 -12.303  0.00  0.00      AP1   
ATOM   3419 HD11 LEU A 211      29.136  19.915 -12.148  0.00  0.00      AP1   
ATOM   3420 HD12 LEU A 211      29.108  18.479 -13.198  0.00  0.00      AP1   
ATOM   3421 HD13 LEU A 211      27.615  19.199 -12.657  0.00  0.00      AP1   
ATOM   3422  CD2 LEU A 211      30.189  17.599 -10.669  0.00  0.00      AP1   
ATOM   3423 HD21 LEU A 211      30.697  16.913 -11.380  0.00  0.00      AP1   
ATOM   3424 HD22 LEU A 211      30.773  18.536 -10.543  0.00  0.00      AP1   
ATOM   3425 HD23 LEU A 211      30.242  17.075  -9.692  0.00  0.00      AP1   
ATOM   3426  C   LEU A 211      26.749  17.999  -7.729  0.00  0.00      AP1   
ATOM   3427  O   LEU A 211      27.250  17.807  -6.656  0.00  0.00      AP1   
ATOM   3428  N   LYS A 212      25.564  18.684  -7.857  0.00  0.00      AP1   
ATOM   3429  HN  LYS A 212      25.034  18.885  -8.677  0.00  0.00      AP1   
ATOM   3430  CA  LYS A 212      24.877  19.282  -6.722  0.00  0.00      AP1   
ATOM   3431  HA  LYS A 212      25.547  20.003  -6.278  0.00  0.00      AP1   
ATOM   3432  CB  LYS A 212      23.623  20.018  -7.075  0.00  0.00      AP1   
ATOM   3433  HB1 LYS A 212      22.912  19.432  -7.696  0.00  0.00      AP1   
ATOM   3434  HB2 LYS A 212      23.017  20.348  -6.204  0.00  0.00      AP1   
ATOM   3435  CG  LYS A 212      23.793  21.373  -7.780  0.00  0.00      AP1   
ATOM   3436  HG1 LYS A 212      24.265  22.063  -7.048  0.00  0.00      AP1   
ATOM   3437  HG2 LYS A 212      24.464  21.317  -8.664  0.00  0.00      AP1   
ATOM   3438  CD  LYS A 212      22.410  21.888  -8.230  0.00  0.00      AP1   
ATOM   3439  HD1 LYS A 212      21.990  21.146  -8.942  0.00  0.00      AP1   
ATOM   3440  HD2 LYS A 212      21.649  21.750  -7.432  0.00  0.00      AP1   
ATOM   3441  CE  LYS A 212      22.376  23.247  -8.843  0.00  0.00      AP1   
ATOM   3442  HE1 LYS A 212      23.073  23.182  -9.706  0.00  0.00      AP1   
ATOM   3443  HE2 LYS A 212      21.305  23.381  -9.108  0.00  0.00      AP1   
ATOM   3444  NZ  LYS A 212      22.790  24.263  -7.913  0.00  0.00      AP1   
ATOM   3445  HZ1 LYS A 212      22.191  24.263  -7.063  0.00  0.00      AP1   
ATOM   3446  HZ2 LYS A 212      23.748  24.088  -7.547  0.00  0.00      AP1   
ATOM   3447  HZ3 LYS A 212      22.739  25.226  -8.302  0.00  0.00      AP1   
ATOM   3448  C   LYS A 212      24.480  18.253  -5.735  0.00  0.00      AP1   
ATOM   3449  O   LYS A 212      24.540  18.551  -4.527  0.00  0.00      AP1   
ATOM   3450  N   ASN A 213      24.024  17.124  -6.234  0.00  0.00      AP1   
ATOM   3451  HN  ASN A 213      24.118  16.963  -7.214  0.00  0.00      AP1   
ATOM   3452  CA  ASN A 213      23.479  16.052  -5.360  0.00  0.00      AP1   
ATOM   3453  HA  ASN A 213      23.000  16.627  -4.582  0.00  0.00      AP1   
ATOM   3454  CB  ASN A 213      22.605  15.034  -6.088  0.00  0.00      AP1   
ATOM   3455  HB1 ASN A 213      23.154  14.765  -7.015  0.00  0.00      AP1   
ATOM   3456  HB2 ASN A 213      22.423  14.087  -5.535  0.00  0.00      AP1   
ATOM   3457  CG  ASN A 213      21.236  15.650  -6.347  0.00  0.00      AP1   
ATOM   3458  OD1 ASN A 213      20.829  16.706  -5.799  0.00  0.00      AP1   
ATOM   3459  ND2 ASN A 213      20.392  14.908  -7.069  0.00  0.00      AP1   
ATOM   3460 HD21 ASN A 213      20.756  14.279  -7.755  0.00  0.00      AP1   
ATOM   3461 HD22 ASN A 213      19.444  15.226  -7.059  0.00  0.00      AP1   
ATOM   3462  C   ASN A 213      24.589  15.443  -4.506  0.00  0.00      AP1   
ATOM   3463  O   ASN A 213      24.490  15.002  -3.385  0.00  0.00      AP1   
ATOM   3464  N   MET A 214      25.855  15.303  -5.032  0.00  0.00      AP1   
ATOM   3465  HN  MET A 214      26.016  15.664  -5.948  0.00  0.00      AP1   
ATOM   3466  CA  MET A 214      27.045  14.818  -4.283  0.00  0.00      AP1   
ATOM   3467  HA  MET A 214      26.731  14.030  -3.614  0.00  0.00      AP1   
ATOM   3468  CB  MET A 214      28.019  14.154  -5.253  0.00  0.00      AP1   
ATOM   3469  HB1 MET A 214      28.758  13.567  -4.666  0.00  0.00      AP1   
ATOM   3470  HB2 MET A 214      27.476  13.392  -5.851  0.00  0.00      AP1   
ATOM   3471  CG  MET A 214      28.851  15.027  -6.246  0.00  0.00      AP1   
ATOM   3472  HG1 MET A 214      28.111  15.610  -6.836  0.00  0.00      AP1   
ATOM   3473  HG2 MET A 214      29.462  15.690  -5.598  0.00  0.00      AP1   
ATOM   3474  SD  MET A 214      29.894  14.117  -7.404  0.00  0.00      AP1   
ATOM   3475  CE  MET A 214      28.627  13.229  -8.299  0.00  0.00      AP1   
ATOM   3476  HE1 MET A 214      27.578  13.477  -8.027  0.00  0.00      AP1   
ATOM   3477  HE2 MET A 214      28.674  13.588  -9.349  0.00  0.00      AP1   
ATOM   3478  HE3 MET A 214      28.770  12.129  -8.242  0.00  0.00      AP1   
ATOM   3479  C   MET A 214      27.688  15.920  -3.577  0.00  0.00      AP1   
ATOM   3480  O   MET A 214      28.613  15.616  -2.794  0.00  0.00      AP1   
ATOM   3481  N   SER A 215      27.261  17.200  -3.688  0.00  0.00      AP1   
ATOM   3482  HN  SER A 215      26.479  17.338  -4.292  0.00  0.00      AP1   
ATOM   3483  CA  SER A 215      27.580  18.360  -2.844  0.00  0.00      AP1   
ATOM   3484  HA  SER A 215      26.701  18.987  -2.867  0.00  0.00      AP1   
ATOM   3485  CB  SER A 215      27.792  18.152  -1.288  0.00  0.00      AP1   
ATOM   3486  HB1 SER A 215      28.720  17.591  -1.046  0.00  0.00      AP1   
ATOM   3487  HB2 SER A 215      27.787  19.176  -0.857  0.00  0.00      AP1   
ATOM   3488  OG  SER A 215      26.707  17.495  -0.664  0.00  0.00      AP1   
ATOM   3489  HG1 SER A 215      26.764  16.578  -0.941  0.00  0.00      AP1   
ATOM   3490  C   SER A 215      28.795  18.994  -3.479  0.00  0.00      AP1   
ATOM   3491  O   SER A 215      29.851  19.007  -2.821  0.00  0.00      AP1   
ATOM   3492  N   THR A 216      28.772  19.463  -4.762  0.00  0.00      AP1   
ATOM   3493  HN  THR A 216      28.001  19.381  -5.389  0.00  0.00      AP1   
ATOM   3494  CA  THR A 216      29.818  20.345  -5.317  0.00  0.00      AP1   
ATOM   3495  HA  THR A 216      30.128  20.915  -4.454  0.00  0.00      AP1   
ATOM   3496  CB  THR A 216      30.931  19.529  -6.039  0.00  0.00      AP1   
ATOM   3497  HB  THR A 216      31.057  18.525  -5.580  0.00  0.00      AP1   
ATOM   3498  OG1 THR A 216      32.121  20.319  -5.935  0.00  0.00      AP1   
ATOM   3499  HG1 THR A 216      32.291  20.392  -4.993  0.00  0.00      AP1   
ATOM   3500  CG2 THR A 216      30.683  19.144  -7.534  0.00  0.00      AP1   
ATOM   3501 HG21 THR A 216      29.747  18.551  -7.619  0.00  0.00      AP1   
ATOM   3502 HG22 THR A 216      30.550  20.017  -8.209  0.00  0.00      AP1   
ATOM   3503 HG23 THR A 216      31.588  18.563  -7.813  0.00  0.00      AP1   
ATOM   3504  C   THR A 216      29.075  21.214  -6.277  0.00  0.00      AP1   
ATOM   3505  O   THR A 216      28.114  20.815  -6.931  0.00  0.00      AP1   
ATOM   3506  N   ASP A 217      29.399  22.507  -6.385  0.00  0.00      AP1   
ATOM   3507  HN  ASP A 217      30.200  22.998  -6.053  0.00  0.00      AP1   
ATOM   3508  CA  ASP A 217      28.582  23.398  -7.099  0.00  0.00      AP1   
ATOM   3509  HA  ASP A 217      28.237  22.866  -7.973  0.00  0.00      AP1   
ATOM   3510  CB  ASP A 217      27.335  23.840  -6.317  0.00  0.00      AP1   
ATOM   3511  HB1 ASP A 217      26.989  22.911  -5.814  0.00  0.00      AP1   
ATOM   3512  HB2 ASP A 217      27.596  24.589  -5.539  0.00  0.00      AP1   
ATOM   3513  CG  ASP A 217      26.202  24.397  -7.135  0.00  0.00      AP1   
ATOM   3514  OD1 ASP A 217      25.115  24.601  -6.493  0.00  0.00      AP1   
ATOM   3515  OD2 ASP A 217      26.305  24.631  -8.375  0.00  0.00      AP1   
ATOM   3516  C   ASP A 217      29.462  24.503  -7.653  0.00  0.00      AP1   
ATOM   3517  O   ASP A 217      30.602  24.633  -7.156  0.00  0.00      AP1   
ATOM   3518  N   LEU A 218      28.975  25.196  -8.660  0.00  0.00      AP1   
ATOM   3519  HN  LEU A 218      28.028  25.013  -8.909  0.00  0.00      AP1   
ATOM   3520  CA  LEU A 218      29.760  26.131  -9.474  0.00  0.00      AP1   
ATOM   3521  HA  LEU A 218      30.491  25.557 -10.024  0.00  0.00      AP1   
ATOM   3522  CB  LEU A 218      28.787  27.126 -10.242  0.00  0.00      AP1   
ATOM   3523  HB1 LEU A 218      28.236  26.405 -10.883  0.00  0.00      AP1   
ATOM   3524  HB2 LEU A 218      28.031  27.551  -9.548  0.00  0.00      AP1   
ATOM   3525  CG  LEU A 218      29.330  28.304 -11.056  0.00  0.00      AP1   
ATOM   3526  HG  LEU A 218      29.798  29.024 -10.352  0.00  0.00      AP1   
ATOM   3527  CD1 LEU A 218      30.397  28.076 -12.174  0.00  0.00      AP1   
ATOM   3528 HD11 LEU A 218      30.090  27.460 -13.046  0.00  0.00      AP1   
ATOM   3529 HD12 LEU A 218      30.717  29.104 -12.448  0.00  0.00      AP1   
ATOM   3530 HD13 LEU A 218      31.290  27.568 -11.753  0.00  0.00      AP1   
ATOM   3531  CD2 LEU A 218      28.077  28.940 -11.739  0.00  0.00      AP1   
ATOM   3532 HD21 LEU A 218      27.367  29.403 -11.020  0.00  0.00      AP1   
ATOM   3533 HD22 LEU A 218      28.378  29.665 -12.525  0.00  0.00      AP1   
ATOM   3534 HD23 LEU A 218      27.490  28.192 -12.313  0.00  0.00      AP1   
ATOM   3535  C   LEU A 218      30.715  27.100  -8.773  0.00  0.00      AP1   
ATOM   3536  O   LEU A 218      31.869  27.289  -9.200  0.00  0.00      AP1   
ATOM   3537  N   MET A 219      30.344  27.772  -7.624  0.00  0.00      AP1   
ATOM   3538  HN  MET A 219      29.379  27.704  -7.382  0.00  0.00      AP1   
ATOM   3539  CA  MET A 219      31.314  28.704  -6.893  0.00  0.00      AP1   
ATOM   3540  HA  MET A 219      31.922  29.254  -7.597  0.00  0.00      AP1   
ATOM   3541  CB  MET A 219      30.667  29.828  -5.996  0.00  0.00      AP1   
ATOM   3542  HB1 MET A 219      30.106  29.269  -5.218  0.00  0.00      AP1   
ATOM   3543  HB2 MET A 219      31.384  30.478  -5.450  0.00  0.00      AP1   
ATOM   3544  CG  MET A 219      29.742  30.685  -6.870  0.00  0.00      AP1   
ATOM   3545  HG1 MET A 219      30.009  31.720  -6.567  0.00  0.00      AP1   
ATOM   3546  HG2 MET A 219      29.878  30.567  -7.966  0.00  0.00      AP1   
ATOM   3547  SD  MET A 219      27.958  30.361  -6.690  0.00  0.00      AP1   
ATOM   3548  CE  MET A 219      27.330  31.696  -7.580  0.00  0.00      AP1   
ATOM   3549  HE1 MET A 219      26.225  31.801  -7.631  0.00  0.00      AP1   
ATOM   3550  HE2 MET A 219      27.747  32.666  -7.236  0.00  0.00      AP1   
ATOM   3551  HE3 MET A 219      27.727  31.602  -8.613  0.00  0.00      AP1   
ATOM   3552  C   MET A 219      32.363  27.976  -6.093  0.00  0.00      AP1   
ATOM   3553  O   MET A 219      33.526  28.308  -5.973  0.00  0.00      AP1   
ATOM   3554  N   ILE A 220      31.947  26.851  -5.542  0.00  0.00      AP1   
ATOM   3555  HN  ILE A 220      30.997  26.563  -5.641  0.00  0.00      AP1   
ATOM   3556  CA  ILE A 220      32.948  25.909  -5.027  0.00  0.00      AP1   
ATOM   3557  HA  ILE A 220      33.582  26.354  -4.275  0.00  0.00      AP1   
ATOM   3558  CB  ILE A 220      32.278  24.784  -4.189  0.00  0.00      AP1   
ATOM   3559  HB  ILE A 220      31.433  24.459  -4.832  0.00  0.00      AP1   
ATOM   3560  CG2 ILE A 220      33.062  23.498  -3.913  0.00  0.00      AP1   
ATOM   3561 HG21 ILE A 220      32.984  22.780  -4.757  0.00  0.00      AP1   
ATOM   3562 HG22 ILE A 220      34.128  23.641  -3.636  0.00  0.00      AP1   
ATOM   3563 HG23 ILE A 220      32.525  23.000  -3.077  0.00  0.00      AP1   
ATOM   3564  CG1 ILE A 220      31.490  25.305  -2.940  0.00  0.00      AP1   
ATOM   3565 HG11 ILE A 220      31.993  25.073  -1.977  0.00  0.00      AP1   
ATOM   3566 HG12 ILE A 220      31.436  26.411  -2.850  0.00  0.00      AP1   
ATOM   3567  CD  ILE A 220      30.128  24.677  -2.901  0.00  0.00      AP1   
ATOM   3568  HD1 ILE A 220      29.628  24.763  -1.913  0.00  0.00      AP1   
ATOM   3569  HD2 ILE A 220      29.465  25.094  -3.690  0.00  0.00      AP1   
ATOM   3570  HD3 ILE A 220      30.322  23.594  -3.055  0.00  0.00      AP1   
ATOM   3571  C   ILE A 220      33.889  25.278  -6.102  0.00  0.00      AP1   
ATOM   3572  O   ILE A 220      35.124  25.302  -5.905  0.00  0.00      AP1   
ATOM   3573  N   ILE A 221      33.337  24.870  -7.256  0.00  0.00      AP1   
ATOM   3574  HN  ILE A 221      32.347  24.753  -7.237  0.00  0.00      AP1   
ATOM   3575  CA  ILE A 221      34.127  24.261  -8.327  0.00  0.00      AP1   
ATOM   3576  HA  ILE A 221      34.661  23.466  -7.829  0.00  0.00      AP1   
ATOM   3577  CB  ILE A 221      33.067  23.742  -9.396  0.00  0.00      AP1   
ATOM   3578  HB  ILE A 221      32.284  24.530  -9.407  0.00  0.00      AP1   
ATOM   3579  CG2 ILE A 221      33.724  23.672 -10.825  0.00  0.00      AP1   
ATOM   3580 HG21 ILE A 221      34.342  24.531 -11.164  0.00  0.00      AP1   
ATOM   3581 HG22 ILE A 221      34.446  22.831 -10.765  0.00  0.00      AP1   
ATOM   3582 HG23 ILE A 221      32.891  23.538 -11.548  0.00  0.00      AP1   
ATOM   3583  CG1 ILE A 221      32.329  22.390  -9.088  0.00  0.00      AP1   
ATOM   3584 HG11 ILE A 221      31.845  22.498  -8.094  0.00  0.00      AP1   
ATOM   3585 HG12 ILE A 221      31.485  22.145  -9.767  0.00  0.00      AP1   
ATOM   3586  CD  ILE A 221      33.263  21.227  -9.090  0.00  0.00      AP1   
ATOM   3587  HD1 ILE A 221      32.824  20.344  -8.577  0.00  0.00      AP1   
ATOM   3588  HD2 ILE A 221      33.509  20.903 -10.124  0.00  0.00      AP1   
ATOM   3589  HD3 ILE A 221      34.299  21.341  -8.703  0.00  0.00      AP1   
ATOM   3590  C   ILE A 221      35.077  25.314  -8.895  0.00  0.00      AP1   
ATOM   3591  O   ILE A 221      36.306  25.080  -9.185  0.00  0.00      AP1   
ATOM   3592  N   VAL A 222      34.623  26.583  -9.109  0.00  0.00      AP1   
ATOM   3593  HN  VAL A 222      33.680  26.748  -8.831  0.00  0.00      AP1   
ATOM   3594  CA  VAL A 222      35.448  27.772  -9.462  0.00  0.00      AP1   
ATOM   3595  HA  VAL A 222      35.968  27.457 -10.354  0.00  0.00      AP1   
ATOM   3596  CB  VAL A 222      34.666  28.900 -10.080  0.00  0.00      AP1   
ATOM   3597  HB  VAL A 222      33.775  29.019  -9.428  0.00  0.00      AP1   
ATOM   3598  CG1 VAL A 222      35.415  30.243 -10.191  0.00  0.00      AP1   
ATOM   3599 HG11 VAL A 222      34.825  31.111 -10.553  0.00  0.00      AP1   
ATOM   3600 HG12 VAL A 222      35.706  30.689  -9.216  0.00  0.00      AP1   
ATOM   3601 HG13 VAL A 222      36.333  30.203 -10.814  0.00  0.00      AP1   
ATOM   3602  CG2 VAL A 222      34.008  28.545 -11.386  0.00  0.00      AP1   
ATOM   3603 HG21 VAL A 222      33.186  29.259 -11.605  0.00  0.00      AP1   
ATOM   3604 HG22 VAL A 222      34.730  28.452 -12.226  0.00  0.00      AP1   
ATOM   3605 HG23 VAL A 222      33.519  27.552 -11.295  0.00  0.00      AP1   
ATOM   3606  C   VAL A 222      36.497  28.174  -8.380  0.00  0.00      AP1   
ATOM   3607  O   VAL A 222      37.667  28.528  -8.787  0.00  0.00      AP1   
ATOM   3608  N   LYS A 223      36.174  28.113  -7.087  0.00  0.00      AP1   
ATOM   3609  HN  LYS A 223      35.269  27.718  -6.951  0.00  0.00      AP1   
ATOM   3610  CA  LYS A 223      37.174  28.305  -6.013  0.00  0.00      AP1   
ATOM   3611  HA  LYS A 223      37.576  29.300  -6.138  0.00  0.00      AP1   
ATOM   3612  CB  LYS A 223      36.413  28.305  -4.660  0.00  0.00      AP1   
ATOM   3613  HB1 LYS A 223      35.552  28.948  -4.943  0.00  0.00      AP1   
ATOM   3614  HB2 LYS A 223      36.032  27.296  -4.395  0.00  0.00      AP1   
ATOM   3615  CG  LYS A 223      37.282  28.811  -3.541  0.00  0.00      AP1   
ATOM   3616  HG1 LYS A 223      36.721  28.694  -2.589  0.00  0.00      AP1   
ATOM   3617  HG2 LYS A 223      38.267  28.330  -3.360  0.00  0.00      AP1   
ATOM   3618  CD  LYS A 223      37.809  30.287  -3.685  0.00  0.00      AP1   
ATOM   3619  HD1 LYS A 223      38.406  30.350  -4.620  0.00  0.00      AP1   
ATOM   3620  HD2 LYS A 223      36.953  30.985  -3.810  0.00  0.00      AP1   
ATOM   3621  CE  LYS A 223      38.830  30.801  -2.611  0.00  0.00      AP1   
ATOM   3622  HE1 LYS A 223      39.744  30.173  -2.687  0.00  0.00      AP1   
ATOM   3623  HE2 LYS A 223      39.111  31.876  -2.586  0.00  0.00      AP1   
ATOM   3624  NZ  LYS A 223      38.244  30.493  -1.327  0.00  0.00      AP1   
ATOM   3625  HZ1 LYS A 223      37.924  29.505  -1.277  0.00  0.00      AP1   
ATOM   3626  HZ2 LYS A 223      38.974  30.537  -0.589  0.00  0.00      AP1   
ATOM   3627  HZ3 LYS A 223      37.561  31.197  -0.980  0.00  0.00      AP1   
ATOM   3628  C   LYS A 223      38.377  27.394  -5.981  0.00  0.00      AP1   
ATOM   3629  O   LYS A 223      39.521  27.799  -5.868  0.00  0.00      AP1   
ATOM   3630  N   ASP A 224      38.068  26.097  -6.065  0.00  0.00      AP1   
ATOM   3631  HN  ASP A 224      37.102  25.880  -6.186  0.00  0.00      AP1   
ATOM   3632  CA  ASP A 224      39.036  24.955  -6.177  0.00  0.00      AP1   
ATOM   3633  HA  ASP A 224      39.671  24.842  -5.312  0.00  0.00      AP1   
ATOM   3634  CB  ASP A 224      38.080  23.656  -6.341  0.00  0.00      AP1   
ATOM   3635  HB1 ASP A 224      37.317  23.676  -5.534  0.00  0.00      AP1   
ATOM   3636  HB2 ASP A 224      37.433  23.664  -7.243  0.00  0.00      AP1   
ATOM   3637  CG  ASP A 224      38.770  22.354  -6.279  0.00  0.00      AP1   
ATOM   3638  OD1 ASP A 224      38.300  21.388  -6.863  0.00  0.00      AP1   
ATOM   3639  OD2 ASP A 224      39.731  22.256  -5.420  0.00  0.00      AP1   
ATOM   3640  C   ASP A 224      39.920  25.121  -7.447  0.00  0.00      AP1   
ATOM   3641  O   ASP A 224      41.158  25.175  -7.444  0.00  0.00      AP1   
ATOM   3642  N   TYR A 225      39.252  25.417  -8.617  0.00  0.00      AP1   
ATOM   3643  HN  TYR A 225      38.297  25.232  -8.836  0.00  0.00      AP1   
ATOM   3644  CA  TYR A 225      40.081  25.685  -9.841  0.00  0.00      AP1   
ATOM   3645  HA  TYR A 225      40.873  24.952  -9.866  0.00  0.00      AP1   
ATOM   3646  CB  TYR A 225      39.109  25.749 -11.056  0.00  0.00      AP1   
ATOM   3647  HB1 TYR A 225      38.316  26.466 -10.753  0.00  0.00      AP1   
ATOM   3648  HB2 TYR A 225      39.592  26.381 -11.831  0.00  0.00      AP1   
ATOM   3649  CG  TYR A 225      38.505  24.486 -11.656  0.00  0.00      AP1   
ATOM   3650  CD1 TYR A 225      37.212  24.451 -12.260  0.00  0.00      AP1   
ATOM   3651  HD1 TYR A 225      36.648  25.357 -12.422  0.00  0.00      AP1   
ATOM   3652  CE1 TYR A 225      36.709  23.264 -12.827  0.00  0.00      AP1   
ATOM   3653  HE1 TYR A 225      35.815  23.283 -13.432  0.00  0.00      AP1   
ATOM   3654  CZ  TYR A 225      37.451  22.101 -12.739  0.00  0.00      AP1   
ATOM   3655  OH  TYR A 225      36.899  20.947 -13.254  0.00  0.00      AP1   
ATOM   3656  HH  TYR A 225      37.079  20.220 -12.654  0.00  0.00      AP1   
ATOM   3657  CD2 TYR A 225      39.228  23.315 -11.597  0.00  0.00      AP1   
ATOM   3658  HD2 TYR A 225      40.229  23.210 -11.205  0.00  0.00      AP1   
ATOM   3659  CE2 TYR A 225      38.707  22.071 -12.065  0.00  0.00      AP1   
ATOM   3660  HE2 TYR A 225      39.271  21.155 -12.150  0.00  0.00      AP1   
ATOM   3661  C   TYR A 225      40.991  26.906  -9.808  0.00  0.00      AP1   
ATOM   3662  O   TYR A 225      42.093  26.923 -10.387  0.00  0.00      AP1   
ATOM   3663  N   PHE A 226      40.555  27.943  -9.031  0.00  0.00      AP1   
ATOM   3664  HN  PHE A 226      39.628  27.874  -8.669  0.00  0.00      AP1   
ATOM   3665  CA  PHE A 226      41.331  29.159  -8.734  0.00  0.00      AP1   
ATOM   3666  HA  PHE A 226      41.576  29.562  -9.705  0.00  0.00      AP1   
ATOM   3667  CB  PHE A 226      40.445  30.174  -7.952  0.00  0.00      AP1   
ATOM   3668  HB1 PHE A 226      39.525  30.192  -8.574  0.00  0.00      AP1   
ATOM   3669  HB2 PHE A 226      40.140  29.802  -6.951  0.00  0.00      AP1   
ATOM   3670  CG  PHE A 226      40.874  31.608  -7.898  0.00  0.00      AP1   
ATOM   3671  CD1 PHE A 226      40.563  32.439  -6.817  0.00  0.00      AP1   
ATOM   3672  HD1 PHE A 226      40.025  32.025  -5.976  0.00  0.00      AP1   
ATOM   3673  CE1 PHE A 226      40.806  33.744  -6.765  0.00  0.00      AP1   
ATOM   3674  HE1 PHE A 226      40.396  34.281  -5.922  0.00  0.00      AP1   
ATOM   3675  CZ  PHE A 226      41.398  34.367  -7.835  0.00  0.00      AP1   
ATOM   3676  HZ  PHE A 226      41.545  35.436  -7.882  0.00  0.00      AP1   
ATOM   3677  CD2 PHE A 226      41.625  32.214  -8.963  0.00  0.00      AP1   
ATOM   3678  HD2 PHE A 226      41.944  31.591  -9.786  0.00  0.00      AP1   
ATOM   3679  CE2 PHE A 226      41.851  33.642  -8.878  0.00  0.00      AP1   
ATOM   3680  HE2 PHE A 226      42.625  34.080  -9.491  0.00  0.00      AP1   
ATOM   3681  C   PHE A 226      42.640  28.761  -7.957  0.00  0.00      AP1   
ATOM   3682  O   PHE A 226      43.775  29.234  -8.327  0.00  0.00      AP1   
ATOM   3683  N   LYS A 227      42.528  27.930  -6.941  0.00  0.00      AP1   
ATOM   3684  HN  LYS A 227      41.598  27.703  -6.663  0.00  0.00      AP1   
ATOM   3685  CA  LYS A 227      43.665  27.354  -6.323  0.00  0.00      AP1   
ATOM   3686  HA  LYS A 227      44.360  28.071  -5.911  0.00  0.00      AP1   
ATOM   3687  CB  LYS A 227      43.165  26.504  -5.147  0.00  0.00      AP1   
ATOM   3688  HB1 LYS A 227      42.371  25.830  -5.534  0.00  0.00      AP1   
ATOM   3689  HB2 LYS A 227      43.936  25.885  -4.639  0.00  0.00      AP1   
ATOM   3690  CG  LYS A 227      42.450  27.376  -4.046  0.00  0.00      AP1   
ATOM   3691  HG1 LYS A 227      43.196  27.929  -3.437  0.00  0.00      AP1   
ATOM   3692  HG2 LYS A 227      41.958  28.218  -4.578  0.00  0.00      AP1   
ATOM   3693  CD  LYS A 227      41.493  26.646  -3.122  0.00  0.00      AP1   
ATOM   3694  HD1 LYS A 227      41.436  27.254  -2.195  0.00  0.00      AP1   
ATOM   3695  HD2 LYS A 227      40.515  26.664  -3.650  0.00  0.00      AP1   
ATOM   3696  CE  LYS A 227      41.821  25.228  -2.736  0.00  0.00      AP1   
ATOM   3697  HE1 LYS A 227      41.681  24.507  -3.570  0.00  0.00      AP1   
ATOM   3698  HE2 LYS A 227      42.864  25.078  -2.387  0.00  0.00      AP1   
ATOM   3699  NZ  LYS A 227      40.895  24.897  -1.593  0.00  0.00      AP1   
ATOM   3700  HZ1 LYS A 227      39.936  24.752  -1.968  0.00  0.00      AP1   
ATOM   3701  HZ2 LYS A 227      41.183  24.018  -1.116  0.00  0.00      AP1   
ATOM   3702  HZ3 LYS A 227      40.962  25.669  -0.900  0.00  0.00      AP1   
ATOM   3703  C   LYS A 227      44.573  26.541  -7.224  0.00  0.00      AP1   
ATOM   3704  O   LYS A 227      45.829  26.628  -7.135  0.00  0.00      AP1   
ATOM   3705  N   VAL A 228      44.106  25.727  -8.153  0.00  0.00      AP1   
ATOM   3706  HN  VAL A 228      43.132  25.692  -8.363  0.00  0.00      AP1   
ATOM   3707  CA  VAL A 228      44.895  24.997  -9.187  0.00  0.00      AP1   
ATOM   3708  HA  VAL A 228      45.670  24.477  -8.644  0.00  0.00      AP1   
ATOM   3709  CB  VAL A 228      44.043  24.057  -9.965  0.00  0.00      AP1   
ATOM   3710  HB  VAL A 228      43.180  24.551 -10.461  0.00  0.00      AP1   
ATOM   3711  CG1 VAL A 228      44.905  23.459 -11.083  0.00  0.00      AP1   
ATOM   3712 HG11 VAL A 228      45.799  22.858 -10.811  0.00  0.00      AP1   
ATOM   3713 HG12 VAL A 228      44.307  22.795 -11.743  0.00  0.00      AP1   
ATOM   3714 HG13 VAL A 228      45.213  24.235 -11.815  0.00  0.00      AP1   
ATOM   3715  CG2 VAL A 228      43.532  23.009  -8.992  0.00  0.00      AP1   
ATOM   3716 HG21 VAL A 228      44.453  22.596  -8.528  0.00  0.00      AP1   
ATOM   3717 HG22 VAL A 228      42.898  23.365  -8.152  0.00  0.00      AP1   
ATOM   3718 HG23 VAL A 228      42.963  22.269  -9.595  0.00  0.00      AP1   
ATOM   3719  C   VAL A 228      45.613  25.967 -10.162  0.00  0.00      AP1   
ATOM   3720  O   VAL A 228      46.789  25.855 -10.454  0.00  0.00      AP1   
ATOM   3721  N   ILE A 229      44.947  27.062 -10.617  0.00  0.00      AP1   
ATOM   3722  HN  ILE A 229      43.957  27.149 -10.539  0.00  0.00      AP1   
ATOM   3723  CA  ILE A 229      45.629  28.030 -11.486  0.00  0.00      AP1   
ATOM   3724  HA  ILE A 229      46.018  27.529 -12.360  0.00  0.00      AP1   
ATOM   3725  CB  ILE A 229      44.560  28.913 -12.110  0.00  0.00      AP1   
ATOM   3726  HB  ILE A 229      43.987  29.221 -11.210  0.00  0.00      AP1   
ATOM   3727  CG2 ILE A 229      45.176  30.231 -12.698  0.00  0.00      AP1   
ATOM   3728 HG21 ILE A 229      45.881  30.023 -13.531  0.00  0.00      AP1   
ATOM   3729 HG22 ILE A 229      44.327  30.847 -13.067  0.00  0.00      AP1   
ATOM   3730 HG23 ILE A 229      45.526  30.973 -11.949  0.00  0.00      AP1   
ATOM   3731  CG1 ILE A 229      43.598  28.214 -13.184  0.00  0.00      AP1   
ATOM   3732 HG11 ILE A 229      42.947  27.448 -12.709  0.00  0.00      AP1   
ATOM   3733 HG12 ILE A 229      42.857  28.954 -13.555  0.00  0.00      AP1   
ATOM   3734  CD  ILE A 229      44.327  27.598 -14.358  0.00  0.00      AP1   
ATOM   3735  HD1 ILE A 229      45.178  26.909 -14.168  0.00  0.00      AP1   
ATOM   3736  HD2 ILE A 229      43.544  27.084 -14.956  0.00  0.00      AP1   
ATOM   3737  HD3 ILE A 229      44.766  28.417 -14.967  0.00  0.00      AP1   
ATOM   3738  C   ILE A 229      46.777  28.799 -10.880  0.00  0.00      AP1   
ATOM   3739  O   ILE A 229      47.879  28.771 -11.469  0.00  0.00      AP1   
ATOM   3740  N   ILE A 230      46.549  29.453  -9.684  0.00  0.00      AP1   
ATOM   3741  HN  ILE A 230      45.662  29.397  -9.232  0.00  0.00      AP1   
ATOM   3742  CA  ILE A 230      47.604  30.107  -9.022  0.00  0.00      AP1   
ATOM   3743  HA  ILE A 230      48.078  30.784  -9.717  0.00  0.00      AP1   
ATOM   3744  CB  ILE A 230      46.979  30.884  -7.860  0.00  0.00      AP1   
ATOM   3745  HB  ILE A 230      46.548  30.140  -7.157  0.00  0.00      AP1   
ATOM   3746  CG2 ILE A 230      48.179  31.606  -7.085  0.00  0.00      AP1   
ATOM   3747 HG21 ILE A 230      47.971  32.220  -6.183  0.00  0.00      AP1   
ATOM   3748 HG22 ILE A 230      48.915  30.858  -6.719  0.00  0.00      AP1   
ATOM   3749 HG23 ILE A 230      48.665  32.323  -7.781  0.00  0.00      AP1   
ATOM   3750  CG1 ILE A 230      45.965  31.953  -8.341  0.00  0.00      AP1   
ATOM   3751 HG11 ILE A 230      46.478  32.542  -9.131  0.00  0.00      AP1   
ATOM   3752 HG12 ILE A 230      45.110  31.490  -8.877  0.00  0.00      AP1   
ATOM   3753  CD  ILE A 230      45.441  32.928  -7.220  0.00  0.00      AP1   
ATOM   3754  HD1 ILE A 230      46.223  33.711  -7.118  0.00  0.00      AP1   
ATOM   3755  HD2 ILE A 230      44.461  33.342  -7.540  0.00  0.00      AP1   
ATOM   3756  HD3 ILE A 230      45.233  32.557  -6.193  0.00  0.00      AP1   
ATOM   3757  C   ILE A 230      48.723  29.202  -8.532  0.00  0.00      AP1   
ATOM   3758  O   ILE A 230      49.909  29.555  -8.679  0.00  0.00      AP1   
ATOM   3759  N   LYS A 231      48.433  27.986  -8.060  0.00  0.00      AP1   
ATOM   3760  HN  LYS A 231      47.482  27.705  -7.950  0.00  0.00      AP1   
ATOM   3761  CA  LYS A 231      49.454  27.039  -7.669  0.00  0.00      AP1   
ATOM   3762  HA  LYS A 231      50.078  27.484  -6.908  0.00  0.00      AP1   
ATOM   3763  CB  LYS A 231      48.984  25.812  -6.825  0.00  0.00      AP1   
ATOM   3764  HB1 LYS A 231      48.059  25.385  -7.269  0.00  0.00      AP1   
ATOM   3765  HB2 LYS A 231      49.722  24.985  -6.745  0.00  0.00      AP1   
ATOM   3766  CG  LYS A 231      48.627  26.212  -5.365  0.00  0.00      AP1   
ATOM   3767  HG1 LYS A 231      49.509  26.670  -4.867  0.00  0.00      AP1   
ATOM   3768  HG2 LYS A 231      47.849  27.003  -5.415  0.00  0.00      AP1   
ATOM   3769  CD  LYS A 231      48.211  25.076  -4.448  0.00  0.00      AP1   
ATOM   3770  HD1 LYS A 231      49.041  24.339  -4.488  0.00  0.00      AP1   
ATOM   3771  HD2 LYS A 231      47.914  25.555  -3.490  0.00  0.00      AP1   
ATOM   3772  CE  LYS A 231      47.052  24.200  -4.877  0.00  0.00      AP1   
ATOM   3773  HE1 LYS A 231      46.147  24.810  -5.084  0.00  0.00      AP1   
ATOM   3774  HE2 LYS A 231      47.291  23.535  -5.735  0.00  0.00      AP1   
ATOM   3775  NZ  LYS A 231      46.684  23.241  -3.825  0.00  0.00      AP1   
ATOM   3776  HZ1 LYS A 231      46.088  22.505  -4.254  0.00  0.00      AP1   
ATOM   3777  HZ2 LYS A 231      47.571  22.791  -3.521  0.00  0.00      AP1   
ATOM   3778  HZ3 LYS A 231      46.127  23.655  -3.050  0.00  0.00      AP1   
ATOM   3779  C   LYS A 231      50.318  26.564  -8.710  0.00  0.00      AP1   
ATOM   3780  O   LYS A 231      51.566  26.440  -8.588  0.00  0.00      AP1   
ATOM   3781  N   LYS A 232      49.744  26.050  -9.837  0.00  0.00      AP1   
ATOM   3782  HN  LYS A 232      48.787  26.307  -9.946  0.00  0.00      AP1   
ATOM   3783  CA  LYS A 232      50.445  25.322 -10.945  0.00  0.00      AP1   
ATOM   3784  HA  LYS A 232      51.404  25.005 -10.562  0.00  0.00      AP1   
ATOM   3785  CB  LYS A 232      49.631  24.037 -11.384  0.00  0.00      AP1   
ATOM   3786  HB1 LYS A 232      48.619  24.307 -11.755  0.00  0.00      AP1   
ATOM   3787  HB2 LYS A 232      50.231  23.614 -12.218  0.00  0.00      AP1   
ATOM   3788  CG  LYS A 232      49.582  22.921 -10.329  0.00  0.00      AP1   
ATOM   3789  HG1 LYS A 232      48.948  23.220  -9.467  0.00  0.00      AP1   
ATOM   3790  HG2 LYS A 232      48.929  22.116 -10.731  0.00  0.00      AP1   
ATOM   3791  CD  LYS A 232      50.962  22.446  -9.890  0.00  0.00      AP1   
ATOM   3792  HD1 LYS A 232      51.638  22.458 -10.772  0.00  0.00      AP1   
ATOM   3793  HD2 LYS A 232      51.303  23.198  -9.147  0.00  0.00      AP1   
ATOM   3794  CE  LYS A 232      51.215  21.072  -9.341  0.00  0.00      AP1   
ATOM   3795  HE1 LYS A 232      50.789  20.321 -10.040  0.00  0.00      AP1   
ATOM   3796  HE2 LYS A 232      52.284  20.962  -9.056  0.00  0.00      AP1   
ATOM   3797  NZ  LYS A 232      50.578  20.947  -8.053  0.00  0.00      AP1   
ATOM   3798  HZ1 LYS A 232      50.828  21.694  -7.374  0.00  0.00      AP1   
ATOM   3799  HZ2 LYS A 232      49.552  21.057  -8.186  0.00  0.00      AP1   
ATOM   3800  HZ3 LYS A 232      50.732  20.042  -7.565  0.00  0.00      AP1   
ATOM   3801  C   LYS A 232      50.814  26.165 -12.171  0.00  0.00      AP1   
ATOM   3802  O   LYS A 232      51.988  26.370 -12.472  0.00  0.00      AP1   
ATOM   3803  N   ILE A 233      49.773  26.708 -12.827  0.00  0.00      AP1   
ATOM   3804  HN  ILE A 233      48.879  26.655 -12.389  0.00  0.00      AP1   
ATOM   3805  CA  ILE A 233      49.879  27.452 -14.032  0.00  0.00      AP1   
ATOM   3806  HA  ILE A 233      50.384  26.804 -14.733  0.00  0.00      AP1   
ATOM   3807  CB  ILE A 233      48.411  27.667 -14.574  0.00  0.00      AP1   
ATOM   3808  HB  ILE A 233      47.748  27.787 -13.691  0.00  0.00      AP1   
ATOM   3809  CG2 ILE A 233      48.190  28.898 -15.528  0.00  0.00      AP1   
ATOM   3810 HG21 ILE A 233      47.984  29.846 -14.987  0.00  0.00      AP1   
ATOM   3811 HG22 ILE A 233      49.129  29.012 -16.112  0.00  0.00      AP1   
ATOM   3812 HG23 ILE A 233      47.338  28.637 -16.192  0.00  0.00      AP1   
ATOM   3813  CG1 ILE A 233      47.765  26.443 -15.270  0.00  0.00      AP1   
ATOM   3814 HG11 ILE A 233      46.716  26.710 -15.523  0.00  0.00      AP1   
ATOM   3815 HG12 ILE A 233      48.274  26.298 -16.246  0.00  0.00      AP1   
ATOM   3816  CD  ILE A 233      47.715  25.093 -14.499  0.00  0.00      AP1   
ATOM   3817  HD1 ILE A 233      47.327  25.169 -13.461  0.00  0.00      AP1   
ATOM   3818  HD2 ILE A 233      47.213  24.348 -15.153  0.00  0.00      AP1   
ATOM   3819  HD3 ILE A 233      48.786  24.833 -14.356  0.00  0.00      AP1   
ATOM   3820  C   ILE A 233      50.665  28.757 -13.957  0.00  0.00      AP1   
ATOM   3821  O   ILE A 233      51.506  29.088 -14.800  0.00  0.00      AP1   
ATOM   3822  N   PHE A 234      50.453  29.498 -12.830  0.00  0.00      AP1   
ATOM   3823  HN  PHE A 234      49.780  29.242 -12.141  0.00  0.00      AP1   
ATOM   3824  CA  PHE A 234      51.166  30.674 -12.577  0.00  0.00      AP1   
ATOM   3825  HA  PHE A 234      51.045  31.240 -13.489  0.00  0.00      AP1   
ATOM   3826  CB  PHE A 234      50.633  31.543 -11.355  0.00  0.00      AP1   
ATOM   3827  HB1 PHE A 234      50.202  30.873 -10.581  0.00  0.00      AP1   
ATOM   3828  HB2 PHE A 234      51.401  32.120 -10.796  0.00  0.00      AP1   
ATOM   3829  CG  PHE A 234      49.553  32.489 -11.766  0.00  0.00      AP1   
ATOM   3830  CD1 PHE A 234      49.905  33.852 -11.759  0.00  0.00      AP1   
ATOM   3831  HD1 PHE A 234      50.759  34.190 -11.191  0.00  0.00      AP1   
ATOM   3832  CE1 PHE A 234      48.955  34.753 -12.288  0.00  0.00      AP1   
ATOM   3833  HE1 PHE A 234      49.213  35.797 -12.388  0.00  0.00      AP1   
ATOM   3834  CZ  PHE A 234      47.837  34.313 -12.939  0.00  0.00      AP1   
ATOM   3835  HZ  PHE A 234      47.118  34.909 -13.481  0.00  0.00      AP1   
ATOM   3836  CD2 PHE A 234      48.383  32.023 -12.364  0.00  0.00      AP1   
ATOM   3837  HD2 PHE A 234      48.100  30.982 -12.411  0.00  0.00      AP1   
ATOM   3838  CE2 PHE A 234      47.547  32.940 -13.015  0.00  0.00      AP1   
ATOM   3839  HE2 PHE A 234      46.685  32.586 -13.562  0.00  0.00      AP1   
ATOM   3840  C   PHE A 234      52.700  30.648 -12.568  0.00  0.00      AP1   
ATOM   3841  O   PHE A 234      53.253  31.384 -13.320  0.00  0.00      AP1   
ATOM   3842  N   PRO A 235      53.478  29.811 -11.856  0.00  0.00      AP1   
ATOM   3843  CD  PRO A 235      53.052  29.179 -10.616  0.00  0.00      AP1   
ATOM   3844  HD1 PRO A 235      52.098  28.613 -10.683  0.00  0.00      AP1   
ATOM   3845  HD2 PRO A 235      52.734  29.953  -9.885  0.00  0.00      AP1   
ATOM   3846  CA  PRO A 235      54.951  29.664 -12.029  0.00  0.00      AP1   
ATOM   3847  HA  PRO A 235      55.349  30.667 -12.057  0.00  0.00      AP1   
ATOM   3848  CB  PRO A 235      55.439  29.092 -10.715  0.00  0.00      AP1   
ATOM   3849  HB1 PRO A 235      55.583  29.908  -9.976  0.00  0.00      AP1   
ATOM   3850  HB2 PRO A 235      56.382  28.505 -10.741  0.00  0.00      AP1   
ATOM   3851  CG  PRO A 235      54.205  28.269 -10.240  0.00  0.00      AP1   
ATOM   3852  HG1 PRO A 235      54.123  28.012  -9.163  0.00  0.00      AP1   
ATOM   3853  HG2 PRO A 235      54.208  27.335 -10.843  0.00  0.00      AP1   
ATOM   3854  C   PRO A 235      55.325  28.777 -13.201  0.00  0.00      AP1   
ATOM   3855  O   PRO A 235      56.418  28.986 -13.711  0.00  0.00      AP1   
ATOM   3856  N   LYS A 236      54.445  27.918 -13.788  0.00  0.00      AP1   
ATOM   3857  HN  LYS A 236      53.626  27.800 -13.232  0.00  0.00      AP1   
ATOM   3858  CA  LYS A 236      54.545  27.303 -15.095  0.00  0.00      AP1   
ATOM   3859  HA  LYS A 236      55.468  26.743 -15.070  0.00  0.00      AP1   
ATOM   3860  CB  LYS A 236      53.437  26.315 -15.267  0.00  0.00      AP1   
ATOM   3861  HB1 LYS A 236      52.472  26.729 -14.904  0.00  0.00      AP1   
ATOM   3862  HB2 LYS A 236      53.299  25.976 -16.316  0.00  0.00      AP1   
ATOM   3863  CG  LYS A 236      53.703  24.940 -14.537  0.00  0.00      AP1   
ATOM   3864  HG1 LYS A 236      54.113  25.315 -13.575  0.00  0.00      AP1   
ATOM   3865  HG2 LYS A 236      52.745  24.443 -14.271  0.00  0.00      AP1   
ATOM   3866  CD  LYS A 236      54.581  23.904 -15.248  0.00  0.00      AP1   
ATOM   3867  HD1 LYS A 236      55.406  24.525 -15.657  0.00  0.00      AP1   
ATOM   3868  HD2 LYS A 236      54.981  23.168 -14.518  0.00  0.00      AP1   
ATOM   3869  CE  LYS A 236      53.863  23.139 -16.348  0.00  0.00      AP1   
ATOM   3870  HE1 LYS A 236      53.046  22.629 -15.794  0.00  0.00      AP1   
ATOM   3871  HE2 LYS A 236      53.578  23.875 -17.129  0.00  0.00      AP1   
ATOM   3872  NZ  LYS A 236      54.720  22.130 -16.939  0.00  0.00      AP1   
ATOM   3873  HZ1 LYS A 236      55.507  22.503 -17.507  0.00  0.00      AP1   
ATOM   3874  HZ2 LYS A 236      55.204  21.585 -16.197  0.00  0.00      AP1   
ATOM   3875  HZ3 LYS A 236      54.181  21.458 -17.522  0.00  0.00      AP1   
ATOM   3876  C   LYS A 236      54.703  28.324 -16.234  0.00  0.00      AP1   
ATOM   3877  O   LYS A 236      55.478  28.076 -17.162  0.00  0.00      AP1   
ATOM   3878  N   LEU A 237      54.005  29.491 -16.187  0.00  0.00      AP1   
ATOM   3879  HN  LEU A 237      53.403  29.619 -15.402  0.00  0.00      AP1   
ATOM   3880  CA  LEU A 237      53.796  30.472 -17.239  0.00  0.00      AP1   
ATOM   3881  HA  LEU A 237      53.386  29.895 -18.056  0.00  0.00      AP1   
ATOM   3882  CB  LEU A 237      52.980  31.778 -16.727  0.00  0.00      AP1   
ATOM   3883  HB1 LEU A 237      51.935  31.419 -16.613  0.00  0.00      AP1   
ATOM   3884  HB2 LEU A 237      53.323  32.020 -15.698  0.00  0.00      AP1   
ATOM   3885  CG  LEU A 237      53.009  33.125 -17.626  0.00  0.00      AP1   
ATOM   3886  HG  LEU A 237      54.056  33.398 -17.879  0.00  0.00      AP1   
ATOM   3887  CD1 LEU A 237      52.349  33.071 -19.008  0.00  0.00      AP1   
ATOM   3888 HD11 LEU A 237      52.184  34.136 -19.277  0.00  0.00      AP1   
ATOM   3889 HD12 LEU A 237      52.883  32.435 -19.746  0.00  0.00      AP1   
ATOM   3890 HD13 LEU A 237      51.390  32.551 -18.795  0.00  0.00      AP1   
ATOM   3891  CD2 LEU A 237      52.389  34.175 -16.722  0.00  0.00      AP1   
ATOM   3892 HD21 LEU A 237      53.173  34.619 -16.071  0.00  0.00      AP1   
ATOM   3893 HD22 LEU A 237      52.025  35.077 -17.259  0.00  0.00      AP1   
ATOM   3894 HD23 LEU A 237      51.609  33.716 -16.078  0.00  0.00      AP1   
ATOM   3895  C   LEU A 237      55.171  30.904 -17.845  0.00  0.00      AP1   
ATOM   3896  O   LEU A 237      56.219  31.112 -17.217  0.00  0.00      AP1   
ATOM   3897  N   LYS A 238      55.166  30.934 -19.182  0.00  0.00      AP1   
ATOM   3898  HN  LYS A 238      54.325  30.694 -19.659  0.00  0.00      AP1   
ATOM   3899  CA  LYS A 238      56.240  31.291 -20.029  0.00  0.00      AP1   
ATOM   3900  HA  LYS A 238      57.164  30.970 -19.572  0.00  0.00      AP1   
ATOM   3901  CB  LYS A 238      56.017  30.719 -21.479  0.00  0.00      AP1   
ATOM   3902  HB1 LYS A 238      55.010  31.066 -21.795  0.00  0.00      AP1   
ATOM   3903  HB2 LYS A 238      56.719  31.119 -22.242  0.00  0.00      AP1   
ATOM   3904  CG  LYS A 238      56.177  29.235 -21.702  0.00  0.00      AP1   
ATOM   3905  HG1 LYS A 238      57.203  28.924 -21.409  0.00  0.00      AP1   
ATOM   3906  HG2 LYS A 238      55.550  28.660 -20.988  0.00  0.00      AP1   
ATOM   3907  CD  LYS A 238      55.851  28.772 -23.163  0.00  0.00      AP1   
ATOM   3908  HD1 LYS A 238      56.352  29.396 -23.934  0.00  0.00      AP1   
ATOM   3909  HD2 LYS A 238      56.067  27.685 -23.241  0.00  0.00      AP1   
ATOM   3910  CE  LYS A 238      54.366  28.728 -23.532  0.00  0.00      AP1   
ATOM   3911  HE1 LYS A 238      53.835  28.306 -22.652  0.00  0.00      AP1   
ATOM   3912  HE2 LYS A 238      54.194  29.808 -23.729  0.00  0.00      AP1   
ATOM   3913  NZ  LYS A 238      54.114  27.840 -24.685  0.00  0.00      AP1   
ATOM   3914  HZ1 LYS A 238      53.798  26.939 -24.273  0.00  0.00      AP1   
ATOM   3915  HZ2 LYS A 238      53.342  28.153 -25.308  0.00  0.00      AP1   
ATOM   3916  HZ3 LYS A 238      54.981  27.670 -25.234  0.00  0.00      AP1   
ATOM   3917  C   LYS A 238      56.562  32.781 -19.974  0.00  0.00      AP1   
ATOM   3918  O   LYS A 238      55.779  33.674 -19.739  0.00  0.00      AP1   
ATOM   3919  N   HSD A 239      57.821  33.100 -20.302  0.00  0.00      AP1   
ATOM   3920  HN  HSD A 239      58.462  32.341 -20.382  0.00  0.00      AP1   
ATOM   3921  CA  HSD A 239      58.379  34.437 -20.637  0.00  0.00      AP1   
ATOM   3922  HA  HSD A 239      58.069  35.118 -19.858  0.00  0.00      AP1   
ATOM   3923  CB  HSD A 239      59.942  34.408 -20.835  0.00  0.00      AP1   
ATOM   3924  HB1 HSD A 239      60.411  33.846 -19.999  0.00  0.00      AP1   
ATOM   3925  HB2 HSD A 239      60.046  33.737 -21.715  0.00  0.00      AP1   
ATOM   3926  ND1 HSD A 239      60.546  36.601 -19.728  0.00  0.00      AP1   
ATOM   3927  HD1 HSD A 239      60.167  36.390 -18.827  0.00  0.00      AP1   
ATOM   3928  CG  HSD A 239      60.620  35.663 -20.752  0.00  0.00      AP1   
ATOM   3929  CE1 HSD A 239      61.306  37.607 -20.062  0.00  0.00      AP1   
ATOM   3930  HE1 HSD A 239      61.476  38.480 -19.433  0.00  0.00      AP1   
ATOM   3931  NE2 HSD A 239      61.801  37.437 -21.212  0.00  0.00      AP1   
ATOM   3932  CD2 HSD A 239      61.321  36.253 -21.752  0.00  0.00      AP1   
ATOM   3933  HD2 HSD A 239      61.439  35.916 -22.775  0.00  0.00      AP1   
ATOM   3934  C   HSD A 239      57.782  35.133 -21.883  0.00  0.00      AP1   
ATOM   3935  O   HSD A 239      57.631  34.525 -22.966  0.00  0.00      AP1   
ATOM   3936  N   ASN A 240      57.329  36.419 -21.668  0.00  0.00      AP1   
ATOM   3937  HN  ASN A 240      57.415  36.794 -20.748  0.00  0.00      AP1   
ATOM   3938  CA  ASN A 240      56.753  37.350 -22.649  0.00  0.00      AP1   
ATOM   3939  HA  ASN A 240      56.598  38.219 -22.027  0.00  0.00      AP1   
ATOM   3940  CB  ASN A 240      57.916  37.606 -23.615  0.00  0.00      AP1   
ATOM   3941  HB1 ASN A 240      58.826  37.763 -22.997  0.00  0.00      AP1   
ATOM   3942  HB2 ASN A 240      58.071  36.772 -24.332  0.00  0.00      AP1   
ATOM   3943  CG  ASN A 240      57.611  38.749 -24.611  0.00  0.00      AP1   
ATOM   3944  OD1 ASN A 240      56.762  39.620 -24.338  0.00  0.00      AP1   
ATOM   3945  ND2 ASN A 240      58.232  38.750 -25.838  0.00  0.00      AP1   
ATOM   3946 HD21 ASN A 240      57.854  39.358 -26.536  0.00  0.00      AP1   
ATOM   3947 HD22 ASN A 240      58.950  38.083 -26.035  0.00  0.00      AP1   
ATOM   3948  C   ASN A 240      55.436  36.819 -23.250  0.00  0.00      AP1   
ATOM   3949  O   ASN A 240      55.187  36.895 -24.446  0.00  0.00      AP1   
ATOM   3950  N   SER A 241      54.573  36.186 -22.414  0.00  0.00      AP1   
ATOM   3951  HN  SER A 241      54.802  36.175 -21.444  0.00  0.00      AP1   
ATOM   3952  CA  SER A 241      53.429  35.451 -22.987  0.00  0.00      AP1   
ATOM   3953  HA  SER A 241      53.245  35.725 -24.015  0.00  0.00      AP1   
ATOM   3954  CB  SER A 241      53.790  33.914 -22.742  0.00  0.00      AP1   
ATOM   3955  HB1 SER A 241      54.860  33.734 -22.981  0.00  0.00      AP1   
ATOM   3956  HB2 SER A 241      53.745  33.768 -21.641  0.00  0.00      AP1   
ATOM   3957  OG  SER A 241      53.009  32.958 -23.498  0.00  0.00      AP1   
ATOM   3958  HG1 SER A 241      53.297  33.059 -24.408  0.00  0.00      AP1   
ATOM   3959  C   SER A 241      52.201  35.777 -22.151  0.00  0.00      AP1   
ATOM   3960  O   SER A 241      52.097  36.642 -21.286  0.00  0.00      AP1   
ATOM   3961  N   SER A 242      51.080  35.128 -22.572  0.00  0.00      AP1   
ATOM   3962  HN  SER A 242      51.242  34.474 -23.307  0.00  0.00      AP1   
ATOM   3963  CA  SER A 242      49.746  35.356 -22.078  0.00  0.00      AP1   
ATOM   3964  HA  SER A 242      49.750  36.268 -21.500  0.00  0.00      AP1   
ATOM   3965  CB  SER A 242      48.616  35.446 -23.177  0.00  0.00      AP1   
ATOM   3966  HB1 SER A 242      48.886  36.366 -23.740  0.00  0.00      AP1   
ATOM   3967  HB2 SER A 242      48.596  34.644 -23.945  0.00  0.00      AP1   
ATOM   3968  OG  SER A 242      47.301  35.512 -22.703  0.00  0.00      AP1   
ATOM   3969  HG1 SER A 242      47.332  36.178 -22.013  0.00  0.00      AP1   
ATOM   3970  C   SER A 242      49.301  34.240 -21.182  0.00  0.00      AP1   
ATOM   3971  O   SER A 242      49.075  33.144 -21.633  0.00  0.00      AP1   
ATOM   3972  N   VAL A 243      49.146  34.471 -19.872  0.00  0.00      AP1   
ATOM   3973  HN  VAL A 243      49.342  35.317 -19.384  0.00  0.00      AP1   
ATOM   3974  CA  VAL A 243      48.552  33.513 -18.921  0.00  0.00      AP1   
ATOM   3975  HA  VAL A 243      49.240  32.680 -18.949  0.00  0.00      AP1   
ATOM   3976  CB  VAL A 243      48.719  33.881 -17.453  0.00  0.00      AP1   
ATOM   3977  HB  VAL A 243      49.724  34.319 -17.269  0.00  0.00      AP1   
ATOM   3978  CG1 VAL A 243      47.699  34.907 -16.946  0.00  0.00      AP1   
ATOM   3979 HG11 VAL A 243      47.427  35.659 -17.717  0.00  0.00      AP1   
ATOM   3980 HG12 VAL A 243      46.778  34.313 -16.760  0.00  0.00      AP1   
ATOM   3981 HG13 VAL A 243      47.945  35.253 -15.920  0.00  0.00      AP1   
ATOM   3982  CG2 VAL A 243      48.763  32.627 -16.573  0.00  0.00      AP1   
ATOM   3983 HG21 VAL A 243      47.841  32.017 -16.686  0.00  0.00      AP1   
ATOM   3984 HG22 VAL A 243      49.596  31.913 -16.748  0.00  0.00      AP1   
ATOM   3985 HG23 VAL A 243      48.689  32.845 -15.486  0.00  0.00      AP1   
ATOM   3986  C   VAL A 243      47.114  33.100 -19.248  0.00  0.00      AP1   
ATOM   3987  O   VAL A 243      46.734  31.979 -19.146  0.00  0.00      AP1   
ATOM   3988  N   ILE A 244      46.247  33.991 -19.797  0.00  0.00      AP1   
ATOM   3989  HN  ILE A 244      46.613  34.918 -19.827  0.00  0.00      AP1   
ATOM   3990  CA  ILE A 244      44.822  33.791 -19.978  0.00  0.00      AP1   
ATOM   3991  HA  ILE A 244      44.306  33.420 -19.105  0.00  0.00      AP1   
ATOM   3992  CB  ILE A 244      44.114  35.083 -20.362  0.00  0.00      AP1   
ATOM   3993  HB  ILE A 244      44.461  35.545 -21.311  0.00  0.00      AP1   
ATOM   3994  CG2 ILE A 244      42.646  34.881 -20.661  0.00  0.00      AP1   
ATOM   3995 HG21 ILE A 244      42.275  34.578 -19.658  0.00  0.00      AP1   
ATOM   3996 HG22 ILE A 244      42.204  35.847 -20.986  0.00  0.00      AP1   
ATOM   3997 HG23 ILE A 244      42.329  34.079 -21.361  0.00  0.00      AP1   
ATOM   3998  CG1 ILE A 244      44.178  36.135 -19.221  0.00  0.00      AP1   
ATOM   3999 HG11 ILE A 244      45.173  36.616 -19.327  0.00  0.00      AP1   
ATOM   4000 HG12 ILE A 244      43.421  36.929 -19.396  0.00  0.00      AP1   
ATOM   4001  CD  ILE A 244      44.108  35.659 -17.786  0.00  0.00      AP1   
ATOM   4002  HD1 ILE A 244      44.757  34.778 -17.596  0.00  0.00      AP1   
ATOM   4003  HD2 ILE A 244      44.430  36.416 -17.039  0.00  0.00      AP1   
ATOM   4004  HD3 ILE A 244      43.098  35.277 -17.523  0.00  0.00      AP1   
ATOM   4005  C   ILE A 244      44.554  32.711 -21.042  0.00  0.00      AP1   
ATOM   4006  O   ILE A 244      43.676  31.873 -20.935  0.00  0.00      AP1   
ATOM   4007  N   SER A 245      45.473  32.606 -22.073  0.00  0.00      AP1   
ATOM   4008  HN  SER A 245      46.259  33.218 -22.118  0.00  0.00      AP1   
ATOM   4009  CA  SER A 245      45.358  31.626 -23.184  0.00  0.00      AP1   
ATOM   4010  HA  SER A 245      44.400  31.632 -23.681  0.00  0.00      AP1   
ATOM   4011  CB  SER A 245      46.253  32.050 -24.273  0.00  0.00      AP1   
ATOM   4012  HB1 SER A 245      46.013  33.007 -24.783  0.00  0.00      AP1   
ATOM   4013  HB2 SER A 245      47.280  32.229 -23.888  0.00  0.00      AP1   
ATOM   4014  OG  SER A 245      46.246  31.201 -25.387  0.00  0.00      AP1   
ATOM   4015  HG1 SER A 245      47.064  30.700 -25.426  0.00  0.00      AP1   
ATOM   4016  C   SER A 245      45.594  30.175 -22.744  0.00  0.00      AP1   
ATOM   4017  O   SER A 245      44.785  29.211 -22.899  0.00  0.00      AP1   
ATOM   4018  N   TYR A 246      46.607  30.140 -21.899  0.00  0.00      AP1   
ATOM   4019  HN  TYR A 246      47.035  30.946 -21.499  0.00  0.00      AP1   
ATOM   4020  CA  TYR A 246      47.142  28.873 -21.273  0.00  0.00      AP1   
ATOM   4021  HA  TYR A 246      47.294  28.127 -22.039  0.00  0.00      AP1   
ATOM   4022  CB  TYR A 246      48.370  29.267 -20.576  0.00  0.00      AP1   
ATOM   4023  HB1 TYR A 246      49.099  29.735 -21.273  0.00  0.00      AP1   
ATOM   4024  HB2 TYR A 246      48.221  30.125 -19.886  0.00  0.00      AP1   
ATOM   4025  CG  TYR A 246      49.153  28.188 -19.796  0.00  0.00      AP1   
ATOM   4026  CD1 TYR A 246      48.917  26.823 -19.965  0.00  0.00      AP1   
ATOM   4027  HD1 TYR A 246      48.326  26.454 -20.791  0.00  0.00      AP1   
ATOM   4028  CE1 TYR A 246      49.621  25.959 -19.133  0.00  0.00      AP1   
ATOM   4029  HE1 TYR A 246      49.367  24.917 -19.259  0.00  0.00      AP1   
ATOM   4030  CZ  TYR A 246      50.513  26.353 -18.122  0.00  0.00      AP1   
ATOM   4031  OH  TYR A 246      51.104  25.350 -17.305  0.00  0.00      AP1   
ATOM   4032  HH  TYR A 246      50.897  24.458 -17.593  0.00  0.00      AP1   
ATOM   4033  CD2 TYR A 246      50.114  28.603 -18.815  0.00  0.00      AP1   
ATOM   4034  HD2 TYR A 246      50.229  29.677 -18.832  0.00  0.00      AP1   
ATOM   4035  CE2 TYR A 246      50.668  27.717 -17.976  0.00  0.00      AP1   
ATOM   4036  HE2 TYR A 246      51.279  28.052 -17.151  0.00  0.00      AP1   
ATOM   4037  C   TYR A 246      46.088  28.293 -20.299  0.00  0.00      AP1   
ATOM   4038  O   TYR A 246      45.903  27.121 -20.134  0.00  0.00      AP1   
ATOM   4039  N   LEU A 247      45.508  29.177 -19.586  0.00  0.00      AP1   
ATOM   4040  HN  LEU A 247      45.842  30.117 -19.606  0.00  0.00      AP1   
ATOM   4041  CA  LEU A 247      44.442  28.937 -18.698  0.00  0.00      AP1   
ATOM   4042  HA  LEU A 247      44.767  28.131 -18.056  0.00  0.00      AP1   
ATOM   4043  CB  LEU A 247      44.264  30.133 -17.749  0.00  0.00      AP1   
ATOM   4044  HB1 LEU A 247      45.183  30.227 -17.131  0.00  0.00      AP1   
ATOM   4045  HB2 LEU A 247      44.166  30.998 -18.440  0.00  0.00      AP1   
ATOM   4046  CG  LEU A 247      42.965  30.241 -16.832  0.00  0.00      AP1   
ATOM   4047  HG  LEU A 247      42.618  29.256 -16.455  0.00  0.00      AP1   
ATOM   4048  CD1 LEU A 247      43.364  31.100 -15.645  0.00  0.00      AP1   
ATOM   4049 HD11 LEU A 247      43.675  32.117 -15.965  0.00  0.00      AP1   
ATOM   4050 HD12 LEU A 247      42.481  31.317 -15.007  0.00  0.00      AP1   
ATOM   4051 HD13 LEU A 247      44.120  30.583 -15.016  0.00  0.00      AP1   
ATOM   4052  CD2 LEU A 247      41.842  30.945 -17.584  0.00  0.00      AP1   
ATOM   4053 HD21 LEU A 247      40.952  31.050 -16.928  0.00  0.00      AP1   
ATOM   4054 HD22 LEU A 247      42.147  31.956 -17.928  0.00  0.00      AP1   
ATOM   4055 HD23 LEU A 247      41.440  30.306 -18.399  0.00  0.00      AP1   
ATOM   4056  C   LEU A 247      43.155  28.453 -19.358  0.00  0.00      AP1   
ATOM   4057  O   LEU A 247      42.511  27.600 -18.749  0.00  0.00      AP1   
ATOM   4058  N   ASP A 248      42.787  28.930 -20.569  0.00  0.00      AP1   
ATOM   4059  HN  ASP A 248      43.379  29.659 -20.904  0.00  0.00      AP1   
ATOM   4060  CA  ASP A 248      41.455  28.655 -21.138  0.00  0.00      AP1   
ATOM   4061  HA  ASP A 248      40.721  28.873 -20.376  0.00  0.00      AP1   
ATOM   4062  CB  ASP A 248      41.358  29.554 -22.380  0.00  0.00      AP1   
ATOM   4063  HB1 ASP A 248      41.776  30.520 -22.023  0.00  0.00      AP1   
ATOM   4064  HB2 ASP A 248      42.008  29.154 -23.187  0.00  0.00      AP1   
ATOM   4065  CG  ASP A 248      39.895  29.708 -22.785  0.00  0.00      AP1   
ATOM   4066  OD1 ASP A 248      39.024  29.913 -21.924  0.00  0.00      AP1   
ATOM   4067  OD2 ASP A 248      39.672  29.896 -24.029  0.00  0.00      AP1   
ATOM   4068  C   ASP A 248      41.363  27.168 -21.485  0.00  0.00      AP1   
ATOM   4069  O   ASP A 248      40.483  26.419 -21.103  0.00  0.00      AP1   
ATOM   4070  N   VAL A 249      42.401  26.775 -22.257  0.00  0.00      AP1   
ATOM   4071  HN  VAL A 249      43.003  27.499 -22.584  0.00  0.00      AP1   
ATOM   4072  CA  VAL A 249      42.740  25.360 -22.576  0.00  0.00      AP1   
ATOM   4073  HA  VAL A 249      41.996  24.919 -23.224  0.00  0.00      AP1   
ATOM   4074  CB  VAL A 249      44.159  25.234 -23.144  0.00  0.00      AP1   
ATOM   4075  HB  VAL A 249      44.943  25.582 -22.438  0.00  0.00      AP1   
ATOM   4076  CG1 VAL A 249      44.479  23.784 -23.537  0.00  0.00      AP1   
ATOM   4077 HG11 VAL A 249      45.371  23.681 -24.191  0.00  0.00      AP1   
ATOM   4078 HG12 VAL A 249      44.700  23.178 -22.632  0.00  0.00      AP1   
ATOM   4079 HG13 VAL A 249      43.609  23.323 -24.052  0.00  0.00      AP1   
ATOM   4080  CG2 VAL A 249      44.213  26.097 -24.392  0.00  0.00      AP1   
ATOM   4081 HG21 VAL A 249      44.414  27.145 -24.084  0.00  0.00      AP1   
ATOM   4082 HG22 VAL A 249      45.026  25.954 -25.135  0.00  0.00      AP1   
ATOM   4083 HG23 VAL A 249      43.323  26.041 -25.055  0.00  0.00      AP1   
ATOM   4084  C   VAL A 249      42.674  24.451 -21.353  0.00  0.00      AP1   
ATOM   4085  O   VAL A 249      42.035  23.425 -21.286  0.00  0.00      AP1   
ATOM   4086  N   VAL A 250      43.335  24.846 -20.222  0.00  0.00      AP1   
ATOM   4087  HN  VAL A 250      44.043  25.548 -20.242  0.00  0.00      AP1   
ATOM   4088  CA  VAL A 250      43.373  24.095 -19.018  0.00  0.00      AP1   
ATOM   4089  HA  VAL A 250      43.660  23.108 -19.350  0.00  0.00      AP1   
ATOM   4090  CB  VAL A 250      44.436  24.581 -18.030  0.00  0.00      AP1   
ATOM   4091  HB  VAL A 250      44.470  25.690 -17.962  0.00  0.00      AP1   
ATOM   4092  CG1 VAL A 250      44.282  24.111 -16.588  0.00  0.00      AP1   
ATOM   4093 HG11 VAL A 250      45.165  24.429 -15.992  0.00  0.00      AP1   
ATOM   4094 HG12 VAL A 250      43.305  24.407 -16.150  0.00  0.00      AP1   
ATOM   4095 HG13 VAL A 250      44.307  23.000 -16.608  0.00  0.00      AP1   
ATOM   4096  CG2 VAL A 250      45.807  24.114 -18.709  0.00  0.00      AP1   
ATOM   4097 HG21 VAL A 250      45.898  24.191 -19.814  0.00  0.00      AP1   
ATOM   4098 HG22 VAL A 250      46.704  24.608 -18.279  0.00  0.00      AP1   
ATOM   4099 HG23 VAL A 250      45.983  23.057 -18.415  0.00  0.00      AP1   
ATOM   4100  C   VAL A 250      42.046  23.977 -18.332  0.00  0.00      AP1   
ATOM   4101  O   VAL A 250      41.715  22.904 -17.824  0.00  0.00      AP1   
ATOM   4102  N   ILE A 251      41.189  25.088 -18.239  0.00  0.00      AP1   
ATOM   4103  HN  ILE A 251      41.478  25.954 -18.638  0.00  0.00      AP1   
ATOM   4104  CA  ILE A 251      39.851  24.914 -17.748  0.00  0.00      AP1   
ATOM   4105  HA  ILE A 251      39.942  24.385 -16.811  0.00  0.00      AP1   
ATOM   4106  CB  ILE A 251      39.224  26.256 -17.400  0.00  0.00      AP1   
ATOM   4107  HB  ILE A 251      39.204  26.876 -18.321  0.00  0.00      AP1   
ATOM   4108  CG2 ILE A 251      37.755  26.032 -16.912  0.00  0.00      AP1   
ATOM   4109 HG21 ILE A 251      37.147  25.477 -17.658  0.00  0.00      AP1   
ATOM   4110 HG22 ILE A 251      37.733  25.490 -15.942  0.00  0.00      AP1   
ATOM   4111 HG23 ILE A 251      37.275  27.029 -16.813  0.00  0.00      AP1   
ATOM   4112  CG1 ILE A 251      40.079  27.105 -16.324  0.00  0.00      AP1   
ATOM   4113 HG11 ILE A 251      41.039  27.315 -16.843  0.00  0.00      AP1   
ATOM   4114 HG12 ILE A 251      39.631  28.108 -16.159  0.00  0.00      AP1   
ATOM   4115  CD  ILE A 251      40.311  26.461 -14.955  0.00  0.00      AP1   
ATOM   4116  HD1 ILE A 251      39.447  25.941 -14.490  0.00  0.00      AP1   
ATOM   4117  HD2 ILE A 251      41.049  25.640 -15.081  0.00  0.00      AP1   
ATOM   4118  HD3 ILE A 251      40.813  27.133 -14.227  0.00  0.00      AP1   
ATOM   4119  C   ILE A 251      38.977  24.032 -18.591  0.00  0.00      AP1   
ATOM   4120  O   ILE A 251      38.233  23.229 -18.021  0.00  0.00      AP1   
ATOM   4121  N   LYS A 252      39.010  24.219 -19.947  0.00  0.00      AP1   
ATOM   4122  HN  LYS A 252      39.719  24.803 -20.334  0.00  0.00      AP1   
ATOM   4123  CA  LYS A 252      38.306  23.370 -20.941  0.00  0.00      AP1   
ATOM   4124  HA  LYS A 252      37.288  23.457 -20.591  0.00  0.00      AP1   
ATOM   4125  CB  LYS A 252      38.530  23.988 -22.335  0.00  0.00      AP1   
ATOM   4126  HB1 LYS A 252      39.602  24.271 -22.416  0.00  0.00      AP1   
ATOM   4127  HB2 LYS A 252      38.345  23.262 -23.156  0.00  0.00      AP1   
ATOM   4128  CG  LYS A 252      37.683  25.269 -22.471  0.00  0.00      AP1   
ATOM   4129  HG1 LYS A 252      36.615  24.977 -22.383  0.00  0.00      AP1   
ATOM   4130  HG2 LYS A 252      38.010  26.007 -21.708  0.00  0.00      AP1   
ATOM   4131  CD  LYS A 252      37.986  26.031 -23.827  0.00  0.00      AP1   
ATOM   4132  HD1 LYS A 252      37.248  26.862 -23.795  0.00  0.00      AP1   
ATOM   4133  HD2 LYS A 252      39.028  26.407 -23.743  0.00  0.00      AP1   
ATOM   4134  CE  LYS A 252      37.621  25.237 -25.079  0.00  0.00      AP1   
ATOM   4135  HE1 LYS A 252      38.416  24.494 -25.302  0.00  0.00      AP1   
ATOM   4136  HE2 LYS A 252      36.623  24.762 -24.966  0.00  0.00      AP1   
ATOM   4137  NZ  LYS A 252      37.425  26.112 -26.308  0.00  0.00      AP1   
ATOM   4138  HZ1 LYS A 252      37.530  25.530 -27.163  0.00  0.00      AP1   
ATOM   4139  HZ2 LYS A 252      36.496  26.578 -26.303  0.00  0.00      AP1   
ATOM   4140  HZ3 LYS A 252      38.140  26.862 -26.395  0.00  0.00      AP1   
ATOM   4141  C   LYS A 252      38.693  21.922 -20.913  0.00  0.00      AP1   
ATOM   4142  O   LYS A 252      37.768  21.060 -20.931  0.00  0.00      AP1   
ATOM   4143  N   GLN A 253      40.026  21.561 -20.829  0.00  0.00      AP1   
ATOM   4144  HN  GLN A 253      40.657  22.331 -20.762  0.00  0.00      AP1   
ATOM   4145  CA  GLN A 253      40.419  20.182 -20.566  0.00  0.00      AP1   
ATOM   4146  HA  GLN A 253      40.074  19.548 -21.369  0.00  0.00      AP1   
ATOM   4147  CB  GLN A 253      41.953  20.046 -20.701  0.00  0.00      AP1   
ATOM   4148  HB1 GLN A 253      42.400  20.803 -20.022  0.00  0.00      AP1   
ATOM   4149  HB2 GLN A 253      42.367  19.047 -20.449  0.00  0.00      AP1   
ATOM   4150  CG  GLN A 253      42.540  20.354 -22.108  0.00  0.00      AP1   
ATOM   4151  HG1 GLN A 253      42.616  21.436 -22.348  0.00  0.00      AP1   
ATOM   4152  HG2 GLN A 253      43.588  19.986 -22.093  0.00  0.00      AP1   
ATOM   4153  CD  GLN A 253      41.821  19.668 -23.329  0.00  0.00      AP1   
ATOM   4154  OE1 GLN A 253      40.969  20.281 -24.011  0.00  0.00      AP1   
ATOM   4155  NE2 GLN A 253      42.045  18.386 -23.446  0.00  0.00      AP1   
ATOM   4156 HE21 GLN A 253      41.571  17.974 -24.225  0.00  0.00      AP1   
ATOM   4157 HE22 GLN A 253      42.905  18.046 -23.066  0.00  0.00      AP1   
ATOM   4158  C   GLN A 253      40.020  19.534 -19.281  0.00  0.00      AP1   
ATOM   4159  O   GLN A 253      39.628  18.313 -19.254  0.00  0.00      AP1   
ATOM   4160  N   LYS A 254      40.146  20.215 -18.131  0.00  0.00      AP1   
ATOM   4161  HN  LYS A 254      40.527  21.135 -18.159  0.00  0.00      AP1   
ATOM   4162  CA  LYS A 254      39.686  19.786 -16.828  0.00  0.00      AP1   
ATOM   4163  HA  LYS A 254      40.104  18.800 -16.688  0.00  0.00      AP1   
ATOM   4164  CB  LYS A 254      40.022  20.859 -15.754  0.00  0.00      AP1   
ATOM   4165  HB1 LYS A 254      39.699  21.844 -16.153  0.00  0.00      AP1   
ATOM   4166  HB2 LYS A 254      39.468  20.752 -14.797  0.00  0.00      AP1   
ATOM   4167  CG  LYS A 254      41.498  20.851 -15.241  0.00  0.00      AP1   
ATOM   4168  HG1 LYS A 254      42.091  20.635 -16.155  0.00  0.00      AP1   
ATOM   4169  HG2 LYS A 254      41.777  21.882 -14.937  0.00  0.00      AP1   
ATOM   4170  CD  LYS A 254      41.693  19.907 -14.059  0.00  0.00      AP1   
ATOM   4171  HD1 LYS A 254      41.218  20.389 -13.178  0.00  0.00      AP1   
ATOM   4172  HD2 LYS A 254      41.225  18.909 -14.201  0.00  0.00      AP1   
ATOM   4173  CE  LYS A 254      43.207  19.676 -13.814  0.00  0.00      AP1   
ATOM   4174  HE1 LYS A 254      43.743  19.298 -14.711  0.00  0.00      AP1   
ATOM   4175  HE2 LYS A 254      43.618  20.706 -13.741  0.00  0.00      AP1   
ATOM   4176  NZ  LYS A 254      43.482  18.714 -12.778  0.00  0.00      AP1   
ATOM   4177  HZ1 LYS A 254      44.335  19.007 -12.260  0.00  0.00      AP1   
ATOM   4178  HZ2 LYS A 254      42.790  18.921 -12.029  0.00  0.00      AP1   
ATOM   4179  HZ3 LYS A 254      43.492  17.696 -12.991  0.00  0.00      AP1   
ATOM   4180  C   LYS A 254      38.169  19.541 -16.784  0.00  0.00      AP1   
ATOM   4181  O   LYS A 254      37.670  18.474 -16.448  0.00  0.00      AP1   
ATOM   4182  N   LEU A 255      37.387  20.438 -17.424  0.00  0.00      AP1   
ATOM   4183  HN  LEU A 255      37.883  21.242 -17.742  0.00  0.00      AP1   
ATOM   4184  CA  LEU A 255      35.912  20.311 -17.547  0.00  0.00      AP1   
ATOM   4185  HA  LEU A 255      35.510  20.161 -16.556  0.00  0.00      AP1   
ATOM   4186  CB  LEU A 255      35.205  21.619 -18.094  0.00  0.00      AP1   
ATOM   4187  HB1 LEU A 255      35.770  21.965 -18.986  0.00  0.00      AP1   
ATOM   4188  HB2 LEU A 255      34.178  21.314 -18.389  0.00  0.00      AP1   
ATOM   4189  CG  LEU A 255      35.141  22.783 -17.042  0.00  0.00      AP1   
ATOM   4190  HG  LEU A 255      36.162  23.077 -16.718  0.00  0.00      AP1   
ATOM   4191  CD1 LEU A 255      34.669  24.111 -17.627  0.00  0.00      AP1   
ATOM   4192 HD11 LEU A 255      33.574  24.027 -17.792  0.00  0.00      AP1   
ATOM   4193 HD12 LEU A 255      34.723  24.934 -16.882  0.00  0.00      AP1   
ATOM   4194 HD13 LEU A 255      35.289  24.487 -18.469  0.00  0.00      AP1   
ATOM   4195  CD2 LEU A 255      34.314  22.413 -15.834  0.00  0.00      AP1   
ATOM   4196 HD21 LEU A 255      34.847  21.649 -15.229  0.00  0.00      AP1   
ATOM   4197 HD22 LEU A 255      34.221  23.296 -15.167  0.00  0.00      AP1   
ATOM   4198 HD23 LEU A 255      33.315  22.035 -16.139  0.00  0.00      AP1   
ATOM   4199  C   LEU A 255      35.463  19.161 -18.310  0.00  0.00      AP1   
ATOM   4200  O   LEU A 255      34.524  18.484 -17.882  0.00  0.00      AP1   
ATOM   4201  N   LYS A 256      36.129  18.763 -19.386  0.00  0.00      AP1   
ATOM   4202  HN  LYS A 256      36.810  19.366 -19.797  0.00  0.00      AP1   
ATOM   4203  CA  LYS A 256      35.786  17.571 -20.085  0.00  0.00      AP1   
ATOM   4204  HA  LYS A 256      34.714  17.557 -20.221  0.00  0.00      AP1   
ATOM   4205  CB  LYS A 256      36.367  17.443 -21.471  0.00  0.00      AP1   
ATOM   4206  HB1 LYS A 256      37.466  17.589 -21.399  0.00  0.00      AP1   
ATOM   4207  HB2 LYS A 256      36.098  16.411 -21.784  0.00  0.00      AP1   
ATOM   4208  CG  LYS A 256      35.853  18.585 -22.378  0.00  0.00      AP1   
ATOM   4209  HG1 LYS A 256      34.746  18.507 -22.443  0.00  0.00      AP1   
ATOM   4210  HG2 LYS A 256      36.137  19.609 -22.056  0.00  0.00      AP1   
ATOM   4211  CD  LYS A 256      36.463  18.516 -23.795  0.00  0.00      AP1   
ATOM   4212  HD1 LYS A 256      36.166  17.517 -24.181  0.00  0.00      AP1   
ATOM   4213  HD2 LYS A 256      35.883  19.179 -24.473  0.00  0.00      AP1   
ATOM   4214  CE  LYS A 256      37.957  18.799 -23.914  0.00  0.00      AP1   
ATOM   4215  HE1 LYS A 256      38.157  19.876 -23.728  0.00  0.00      AP1   
ATOM   4216  HE2 LYS A 256      38.627  18.133 -23.330  0.00  0.00      AP1   
ATOM   4217  NZ  LYS A 256      38.236  18.597 -25.288  0.00  0.00      AP1   
ATOM   4218  HZ1 LYS A 256      37.789  17.695 -25.546  0.00  0.00      AP1   
ATOM   4219  HZ2 LYS A 256      37.686  19.228 -25.906  0.00  0.00      AP1   
ATOM   4220  HZ3 LYS A 256      39.221  18.394 -25.551  0.00  0.00      AP1   
ATOM   4221  C   LYS A 256      36.180  16.382 -19.289  0.00  0.00      AP1   
ATOM   4222  O   LYS A 256      35.378  15.427 -19.204  0.00  0.00      AP1   
ATOM   4223  N   TYR A 257      37.357  16.352 -18.550  0.00  0.00      AP1   
ATOM   4224  HN  TYR A 257      37.892  17.184 -18.428  0.00  0.00      AP1   
ATOM   4225  CA  TYR A 257      37.664  15.269 -17.628  0.00  0.00      AP1   
ATOM   4226  HA  TYR A 257      37.741  14.344 -18.180  0.00  0.00      AP1   
ATOM   4227  CB  TYR A 257      39.057  15.554 -17.000  0.00  0.00      AP1   
ATOM   4228  HB1 TYR A 257      39.768  15.807 -17.815  0.00  0.00      AP1   
ATOM   4229  HB2 TYR A 257      39.099  16.479 -16.387  0.00  0.00      AP1   
ATOM   4230  CG  TYR A 257      39.534  14.392 -16.136  0.00  0.00      AP1   
ATOM   4231  CD1 TYR A 257      40.256  13.362 -16.787  0.00  0.00      AP1   
ATOM   4232  HD1 TYR A 257      40.320  13.437 -17.863  0.00  0.00      AP1   
ATOM   4233  CE1 TYR A 257      40.785  12.232 -16.043  0.00  0.00      AP1   
ATOM   4234  HE1 TYR A 257      41.384  11.440 -16.467  0.00  0.00      AP1   
ATOM   4235  CZ  TYR A 257      40.666  12.254 -14.649  0.00  0.00      AP1   
ATOM   4236  OH  TYR A 257      41.177  11.215 -13.792  0.00  0.00      AP1   
ATOM   4237  HH  TYR A 257      41.940  10.791 -14.191  0.00  0.00      AP1   
ATOM   4238  CD2 TYR A 257      39.431  14.411 -14.728  0.00  0.00      AP1   
ATOM   4239  HD2 TYR A 257      39.020  15.291 -14.255  0.00  0.00      AP1   
ATOM   4240  CE2 TYR A 257      39.971  13.367 -14.000  0.00  0.00      AP1   
ATOM   4241  HE2 TYR A 257      39.842  13.377 -12.928  0.00  0.00      AP1   
ATOM   4242  C   TYR A 257      36.653  15.119 -16.551  0.00  0.00      AP1   
ATOM   4243  O   TYR A 257      36.106  13.979 -16.395  0.00  0.00      AP1   
ATOM   4244  N   LEU A 258      36.246  16.166 -15.905  0.00  0.00      AP1   
ATOM   4245  HN  LEU A 258      36.632  17.077 -16.030  0.00  0.00      AP1   
ATOM   4246  CA  LEU A 258      35.280  16.094 -14.810  0.00  0.00      AP1   
ATOM   4247  HA  LEU A 258      35.611  15.364 -14.086  0.00  0.00      AP1   
ATOM   4248  CB  LEU A 258      35.066  17.493 -14.126  0.00  0.00      AP1   
ATOM   4249  HB1 LEU A 258      36.038  17.833 -13.711  0.00  0.00      AP1   
ATOM   4250  HB2 LEU A 258      34.775  18.243 -14.892  0.00  0.00      AP1   
ATOM   4251  CG  LEU A 258      34.131  17.506 -12.927  0.00  0.00      AP1   
ATOM   4252  HG  LEU A 258      33.129  17.169 -13.267  0.00  0.00      AP1   
ATOM   4253  CD1 LEU A 258      34.710  16.647 -11.767  0.00  0.00      AP1   
ATOM   4254 HD11 LEU A 258      35.693  17.099 -11.514  0.00  0.00      AP1   
ATOM   4255 HD12 LEU A 258      34.028  16.734 -10.894  0.00  0.00      AP1   
ATOM   4256 HD13 LEU A 258      34.754  15.576 -12.059  0.00  0.00      AP1   
ATOM   4257  CD2 LEU A 258      33.950  18.935 -12.299  0.00  0.00      AP1   
ATOM   4258 HD21 LEU A 258      34.793  19.174 -11.617  0.00  0.00      AP1   
ATOM   4259 HD22 LEU A 258      33.923  19.656 -13.143  0.00  0.00      AP1   
ATOM   4260 HD23 LEU A 258      33.059  19.014 -11.640  0.00  0.00      AP1   
ATOM   4261  C   LEU A 258      33.870  15.580 -15.152  0.00  0.00      AP1   
ATOM   4262  O   LEU A 258      33.332  14.780 -14.382  0.00  0.00      AP1   
ATOM   4263  N   PHE A 259      33.393  16.007 -16.303  0.00  0.00      AP1   
ATOM   4264  HN  PHE A 259      33.891  16.707 -16.809  0.00  0.00      AP1   
ATOM   4265  CA  PHE A 259      32.118  15.639 -16.883  0.00  0.00      AP1   
ATOM   4266  HA  PHE A 259      31.499  15.504 -16.009  0.00  0.00      AP1   
ATOM   4267  CB  PHE A 259      31.436  16.801 -17.786  0.00  0.00      AP1   
ATOM   4268  HB1 PHE A 259      32.307  17.128 -18.393  0.00  0.00      AP1   
ATOM   4269  HB2 PHE A 259      30.658  16.478 -18.510  0.00  0.00      AP1   
ATOM   4270  CG  PHE A 259      30.988  17.991 -16.887  0.00  0.00      AP1   
ATOM   4271  CD1 PHE A 259      29.624  18.485 -16.880  0.00  0.00      AP1   
ATOM   4272  HD1 PHE A 259      28.839  17.969 -17.412  0.00  0.00      AP1   
ATOM   4273  CE1 PHE A 259      29.385  19.713 -16.328  0.00  0.00      AP1   
ATOM   4274  HE1 PHE A 259      28.384  20.118 -16.360  0.00  0.00      AP1   
ATOM   4275  CZ  PHE A 259      30.424  20.429 -15.687  0.00  0.00      AP1   
ATOM   4276  HZ  PHE A 259      30.137  21.350 -15.201  0.00  0.00      AP1   
ATOM   4277  CD2 PHE A 259      31.980  18.709 -16.169  0.00  0.00      AP1   
ATOM   4278  HD2 PHE A 259      33.007  18.405 -16.030  0.00  0.00      AP1   
ATOM   4279  CE2 PHE A 259      31.698  19.920 -15.638  0.00  0.00      AP1   
ATOM   4280  HE2 PHE A 259      32.499  20.369 -15.069  0.00  0.00      AP1   
ATOM   4281  C   PHE A 259      32.138  14.266 -17.573  0.00  0.00      AP1   
ATOM   4282  O   PHE A 259      31.061  13.733 -17.910  0.00  0.00      AP1   
ATOM   4283  N   THR A 260      33.304  13.672 -17.892  0.00  0.00      AP1   
ATOM   4284  HN  THR A 260      34.165  14.130 -17.684  0.00  0.00      AP1   
ATOM   4285  CA  THR A 260      33.336  12.230 -18.312  0.00  0.00      AP1   
ATOM   4286  HA  THR A 260      32.362  11.846 -18.576  0.00  0.00      AP1   
ATOM   4287  CB  THR A 260      34.169  12.115 -19.597  0.00  0.00      AP1   
ATOM   4288  HB  THR A 260      34.345  11.033 -19.779  0.00  0.00      AP1   
ATOM   4289  OG1 THR A 260      35.524  12.623 -19.478  0.00  0.00      AP1   
ATOM   4290  HG1 THR A 260      35.428  13.578 -19.481  0.00  0.00      AP1   
ATOM   4291  CG2 THR A 260      33.565  12.827 -20.789  0.00  0.00      AP1   
ATOM   4292 HG21 THR A 260      32.485  12.572 -20.733  0.00  0.00      AP1   
ATOM   4293 HG22 THR A 260      33.559  13.936 -20.738  0.00  0.00      AP1   
ATOM   4294 HG23 THR A 260      33.951  12.477 -21.771  0.00  0.00      AP1   
ATOM   4295  C   THR A 260      34.055  11.276 -17.363  0.00  0.00      AP1   
ATOM   4296  O   THR A 260      34.038  10.121 -17.573  0.00  0.00      AP1   
ATOM   4297  N   PHE A 261      34.576  11.793 -16.194  0.00  0.00      AP1   
ATOM   4298  HN  PHE A 261      34.703  12.775 -16.076  0.00  0.00      AP1   
ATOM   4299  CA  PHE A 261      35.110  10.882 -15.225  0.00  0.00      AP1   
ATOM   4300  HA  PHE A 261      35.735  10.202 -15.785  0.00  0.00      AP1   
ATOM   4301  CB  PHE A 261      35.985  11.788 -14.283  0.00  0.00      AP1   
ATOM   4302  HB1 PHE A 261      36.822  12.240 -14.856  0.00  0.00      AP1   
ATOM   4303  HB2 PHE A 261      35.342  12.571 -13.826  0.00  0.00      AP1   
ATOM   4304  CG  PHE A 261      36.560  10.939 -13.152  0.00  0.00      AP1   
ATOM   4305  CD1 PHE A 261      37.508   9.923 -13.427  0.00  0.00      AP1   
ATOM   4306  HD1 PHE A 261      37.728   9.783 -14.474  0.00  0.00      AP1   
ATOM   4307  CE1 PHE A 261      37.999   9.166 -12.378  0.00  0.00      AP1   
ATOM   4308  HE1 PHE A 261      38.750   8.412 -12.561  0.00  0.00      AP1   
ATOM   4309  CZ  PHE A 261      37.540   9.363 -11.058  0.00  0.00      AP1   
ATOM   4310  HZ  PHE A 261      37.837   8.804 -10.183  0.00  0.00      AP1   
ATOM   4311  CD2 PHE A 261      36.072  11.161 -11.818  0.00  0.00      AP1   
ATOM   4312  HD2 PHE A 261      35.329  11.932 -11.679  0.00  0.00      AP1   
ATOM   4313  CE2 PHE A 261      36.543  10.367 -10.794  0.00  0.00      AP1   
ATOM   4314  HE2 PHE A 261      36.210  10.550  -9.783  0.00  0.00      AP1   
ATOM   4315  C   PHE A 261      34.107  10.005 -14.486  0.00  0.00      AP1   
ATOM   4316  O   PHE A 261      33.071  10.530 -14.120  0.00  0.00      AP1   
ATOM   4317  N   LYS A 262      34.317   8.648 -14.332  0.00  0.00      AP1   
ATOM   4318  HN  LYS A 262      35.095   8.150 -14.705  0.00  0.00      AP1   
ATOM   4319  CA  LYS A 262      33.433   7.794 -13.556  0.00  0.00      AP1   
ATOM   4320  HA  LYS A 262      32.484   8.310 -13.576  0.00  0.00      AP1   
ATOM   4321  CB  LYS A 262      33.495   6.339 -14.090  0.00  0.00      AP1   
ATOM   4322  HB1 LYS A 262      34.478   5.826 -14.168  0.00  0.00      AP1   
ATOM   4323  HB2 LYS A 262      32.923   5.679 -13.404  0.00  0.00      AP1   
ATOM   4324  CG  LYS A 262      32.935   6.144 -15.530  0.00  0.00      AP1   
ATOM   4325  HG1 LYS A 262      33.614   6.781 -16.136  0.00  0.00      AP1   
ATOM   4326  HG2 LYS A 262      33.209   5.123 -15.872  0.00  0.00      AP1   
ATOM   4327  CD  LYS A 262      31.398   6.400 -15.649  0.00  0.00      AP1   
ATOM   4328  HD1 LYS A 262      31.052   7.319 -15.129  0.00  0.00      AP1   
ATOM   4329  HD2 LYS A 262      31.173   6.573 -16.723  0.00  0.00      AP1   
ATOM   4330  CE  LYS A 262      30.449   5.284 -14.931  0.00  0.00      AP1   
ATOM   4331  HE1 LYS A 262      30.673   4.273 -15.334  0.00  0.00      AP1   
ATOM   4332  HE2 LYS A 262      30.666   5.443 -13.853  0.00  0.00      AP1   
ATOM   4333  NZ  LYS A 262      29.019   5.620 -15.251  0.00  0.00      AP1   
ATOM   4334  HZ1 LYS A 262      28.790   6.634 -15.258  0.00  0.00      AP1   
ATOM   4335  HZ2 LYS A 262      28.943   5.400 -16.264  0.00  0.00      AP1   
ATOM   4336  HZ3 LYS A 262      28.321   5.129 -14.657  0.00  0.00      AP1   
ATOM   4337  C   LYS A 262      33.886   7.794 -12.134  0.00  0.00      AP1   
ATOM   4338  O   LYS A 262      35.027   7.537 -11.749  0.00  0.00      AP1   
ATOM   4339  N   TYR A 263      32.922   8.129 -11.212  0.00  0.00      AP1   
ATOM   4340  HN  TYR A 263      31.945   8.087 -11.407  0.00  0.00      AP1   
ATOM   4341  CA  TYR A 263      33.174   8.463  -9.843  0.00  0.00      AP1   
ATOM   4342  HA  TYR A 263      34.097   9.022  -9.803  0.00  0.00      AP1   
ATOM   4343  CB  TYR A 263      32.049   9.396  -9.251  0.00  0.00      AP1   
ATOM   4344  HB1 TYR A 263      31.045   8.925  -9.312  0.00  0.00      AP1   
ATOM   4345  HB2 TYR A 263      32.151   9.504  -8.150  0.00  0.00      AP1   
ATOM   4346  CG  TYR A 263      31.942  10.717  -9.914  0.00  0.00      AP1   
ATOM   4347  CD1 TYR A 263      33.030  11.630  -9.986  0.00  0.00      AP1   
ATOM   4348  HD1 TYR A 263      33.887  11.429  -9.361  0.00  0.00      AP1   
ATOM   4349  CE1 TYR A 263      32.848  12.899 -10.592  0.00  0.00      AP1   
ATOM   4350  HE1 TYR A 263      33.660  13.610 -10.632  0.00  0.00      AP1   
ATOM   4351  CZ  TYR A 263      31.653  13.051 -11.351  0.00  0.00      AP1   
ATOM   4352  OH  TYR A 263      31.485  14.181 -12.124  0.00  0.00      AP1   
ATOM   4353  HH  TYR A 263      32.214  14.192 -12.748  0.00  0.00      AP1   
ATOM   4354  CD2 TYR A 263      30.707  10.971 -10.614  0.00  0.00      AP1   
ATOM   4355  HD2 TYR A 263      29.824  10.358 -10.507  0.00  0.00      AP1   
ATOM   4356  CE2 TYR A 263      30.575  12.189 -11.274  0.00  0.00      AP1   
ATOM   4357  HE2 TYR A 263      29.589  12.436 -11.639  0.00  0.00      AP1   
ATOM   4358  C   TYR A 263      33.331   7.116  -9.170  0.00  0.00      AP1   
ATOM   4359  O   TYR A 263      32.495   6.299  -9.540  0.00  0.00      AP1   
ATOM   4360  N   PRO A 264      34.157   6.827  -8.214  0.00  0.00      AP1   
ATOM   4361  CD  PRO A 264      35.183   7.755  -7.845  0.00  0.00      AP1   
ATOM   4362  HD1 PRO A 264      34.697   8.578  -7.279  0.00  0.00      AP1   
ATOM   4363  HD2 PRO A 264      35.809   8.157  -8.670  0.00  0.00      AP1   
ATOM   4364  CA  PRO A 264      34.380   5.456  -7.758  0.00  0.00      AP1   
ATOM   4365  HA  PRO A 264      34.353   4.750  -8.575  0.00  0.00      AP1   
ATOM   4366  CB  PRO A 264      35.769   5.532  -7.088  0.00  0.00      AP1   
ATOM   4367  HB1 PRO A 264      36.535   5.132  -7.786  0.00  0.00      AP1   
ATOM   4368  HB2 PRO A 264      35.807   4.760  -6.291  0.00  0.00      AP1   
ATOM   4369  CG  PRO A 264      36.067   6.992  -6.827  0.00  0.00      AP1   
ATOM   4370  HG1 PRO A 264      37.124   7.249  -7.052  0.00  0.00      AP1   
ATOM   4371  HG2 PRO A 264      35.758   7.364  -5.827  0.00  0.00      AP1   
ATOM   4372  C   PRO A 264      33.338   5.040  -6.797  0.00  0.00      AP1   
ATOM   4373  O   PRO A 264      33.093   3.858  -6.587  0.00  0.00      AP1   
ATOM   4374  N   ILE A 265      32.532   5.944  -6.296  0.00  0.00      AP1   
ATOM   4375  HN  ILE A 265      32.716   6.843  -6.686  0.00  0.00      AP1   
ATOM   4376  CA  ILE A 265      31.346   5.715  -5.572  0.00  0.00      AP1   
ATOM   4377  HA  ILE A 265      31.200   4.664  -5.374  0.00  0.00      AP1   
ATOM   4378  CB  ILE A 265      31.444   6.443  -4.232  0.00  0.00      AP1   
ATOM   4379  HB  ILE A 265      31.500   7.518  -4.508  0.00  0.00      AP1   
ATOM   4380  CG2 ILE A 265      30.130   6.316  -3.457  0.00  0.00      AP1   
ATOM   4381 HG21 ILE A 265      29.299   6.931  -3.862  0.00  0.00      AP1   
ATOM   4382 HG22 ILE A 265      29.837   5.247  -3.373  0.00  0.00      AP1   
ATOM   4383 HG23 ILE A 265      30.355   6.641  -2.419  0.00  0.00      AP1   
ATOM   4384  CG1 ILE A 265      32.697   6.175  -3.398  0.00  0.00      AP1   
ATOM   4385 HG11 ILE A 265      33.599   6.711  -3.765  0.00  0.00      AP1   
ATOM   4386 HG12 ILE A 265      32.540   6.596  -2.382  0.00  0.00      AP1   
ATOM   4387  CD  ILE A 265      33.169   4.717  -3.157  0.00  0.00      AP1   
ATOM   4388  HD1 ILE A 265      33.653   4.423  -4.113  0.00  0.00      AP1   
ATOM   4389  HD2 ILE A 265      33.938   4.690  -2.355  0.00  0.00      AP1   
ATOM   4390  HD3 ILE A 265      32.274   4.155  -2.815  0.00  0.00      AP1   
ATOM   4391  C   ILE A 265      30.106   6.297  -6.425  0.00  0.00      AP1   
ATOM   4392  O   ILE A 265      30.176   7.367  -7.030  0.00  0.00      AP1   
ATOM   4393  N   SER A 266      29.019   5.527  -6.554  0.00  0.00      AP1   
ATOM   4394  HN  SER A 266      28.974   4.738  -5.947  0.00  0.00      AP1   
ATOM   4395  CA  SER A 266      27.809   6.105  -7.183  0.00  0.00      AP1   
ATOM   4396  HA  SER A 266      28.081   6.777  -7.984  0.00  0.00      AP1   
ATOM   4397  CB  SER A 266      26.867   5.126  -7.846  0.00  0.00      AP1   
ATOM   4398  HB1 SER A 266      27.412   4.505  -8.590  0.00  0.00      AP1   
ATOM   4399  HB2 SER A 266      26.435   4.493  -7.042  0.00  0.00      AP1   
ATOM   4400  OG  SER A 266      25.875   5.747  -8.627  0.00  0.00      AP1   
ATOM   4401  HG1 SER A 266      25.106   5.868  -8.066  0.00  0.00      AP1   
ATOM   4402  C   SER A 266      26.946   6.816  -6.144  0.00  0.00      AP1   
ATOM   4403  O   SER A 266      26.686   6.333  -5.052  0.00  0.00      AP1   
ATOM   4404  N   TYR A 267      26.417   8.008  -6.373  0.00  0.00      AP1   
ATOM   4405  HN  TYR A 267      26.619   8.423  -7.257  0.00  0.00      AP1   
ATOM   4406  CA  TYR A 267      25.707   8.824  -5.392  0.00  0.00      AP1   
ATOM   4407  HA  TYR A 267      25.962   8.377  -4.442  0.00  0.00      AP1   
ATOM   4408  CB  TYR A 267      26.083  10.280  -5.313  0.00  0.00      AP1   
ATOM   4409  HB1 TYR A 267      25.840  10.754  -6.288  0.00  0.00      AP1   
ATOM   4410  HB2 TYR A 267      25.502  10.736  -4.483  0.00  0.00      AP1   
ATOM   4411  CG  TYR A 267      27.546  10.455  -4.976  0.00  0.00      AP1   
ATOM   4412  CD1 TYR A 267      28.001  10.374  -3.639  0.00  0.00      AP1   
ATOM   4413  HD1 TYR A 267      27.296  10.510  -2.833  0.00  0.00      AP1   
ATOM   4414  CE1 TYR A 267      29.322  10.409  -3.353  0.00  0.00      AP1   
ATOM   4415  HE1 TYR A 267      29.619  10.282  -2.323  0.00  0.00      AP1   
ATOM   4416  CZ  TYR A 267      30.285  10.468  -4.381  0.00  0.00      AP1   
ATOM   4417  OH  TYR A 267      31.683  10.536  -4.131  0.00  0.00      AP1   
ATOM   4418  HH  TYR A 267      31.826  10.457  -3.185  0.00  0.00      AP1   
ATOM   4419  CD2 TYR A 267      28.500  10.512  -5.983  0.00  0.00      AP1   
ATOM   4420  HD2 TYR A 267      28.117  10.573  -6.990  0.00  0.00      AP1   
ATOM   4421  CE2 TYR A 267      29.857  10.626  -5.705  0.00  0.00      AP1   
ATOM   4422  HE2 TYR A 267      30.610  10.529  -6.474  0.00  0.00      AP1   
ATOM   4423  C   TYR A 267      24.171   8.623  -5.549  0.00  0.00      AP1   
ATOM   4424  O   TYR A 267      23.587   8.770  -6.660  0.00  0.00      AP1   
ATOM   4425  N   LYS A 268      23.443   8.313  -4.425  0.00  0.00      AP1   
ATOM   4426  HN  LYS A 268      23.830   8.174  -3.517  0.00  0.00      AP1   
ATOM   4427  CA  LYS A 268      21.993   8.037  -4.534  0.00  0.00      AP1   
ATOM   4428  HA  LYS A 268      21.642   8.405  -5.487  0.00  0.00      AP1   
ATOM   4429  CB  LYS A 268      21.751   6.411  -4.436  0.00  0.00      AP1   
ATOM   4430  HB1 LYS A 268      22.008   5.886  -5.380  0.00  0.00      AP1   
ATOM   4431  HB2 LYS A 268      22.456   5.925  -3.728  0.00  0.00      AP1   
ATOM   4432  CG  LYS A 268      20.335   5.868  -3.999  0.00  0.00      AP1   
ATOM   4433  HG1 LYS A 268      20.061   6.487  -3.118  0.00  0.00      AP1   
ATOM   4434  HG2 LYS A 268      19.486   6.057  -4.690  0.00  0.00      AP1   
ATOM   4435  CD  LYS A 268      20.361   4.316  -3.846  0.00  0.00      AP1   
ATOM   4436  HD1 LYS A 268      21.261   4.146  -3.217  0.00  0.00      AP1   
ATOM   4437  HD2 LYS A 268      19.504   3.921  -3.260  0.00  0.00      AP1   
ATOM   4438  CE  LYS A 268      20.609   3.530  -5.111  0.00  0.00      AP1   
ATOM   4439  HE1 LYS A 268      21.437   3.825  -5.791  0.00  0.00      AP1   
ATOM   4440  HE2 LYS A 268      20.751   2.453  -4.880  0.00  0.00      AP1   
ATOM   4441  NZ  LYS A 268      19.486   3.648  -6.020  0.00  0.00      AP1   
ATOM   4442  HZ1 LYS A 268      19.480   2.788  -6.604  0.00  0.00      AP1   
ATOM   4443  HZ2 LYS A 268      18.553   3.667  -5.560  0.00  0.00      AP1   
ATOM   4444  HZ3 LYS A 268      19.598   4.492  -6.617  0.00  0.00      AP1   
ATOM   4445  C   LYS A 268      21.347   8.796  -3.429  0.00  0.00      AP1   
ATOM   4446  O   LYS A 268      21.584   8.502  -2.248  0.00  0.00      AP1   
ATOM   4447  N   PRO A 269      20.627   9.765  -3.855  0.00  0.00      AP1   
ATOM   4448  CD  PRO A 269      20.712  10.612  -5.090  0.00  0.00      AP1   
ATOM   4449  HD1 PRO A 269      20.616  10.028  -6.031  0.00  0.00      AP1   
ATOM   4450  HD2 PRO A 269      21.669  11.176  -5.078  0.00  0.00      AP1   
ATOM   4451  CA  PRO A 269      19.734  10.408  -2.901  0.00  0.00      AP1   
ATOM   4452  HA  PRO A 269      20.152  10.536  -1.914  0.00  0.00      AP1   
ATOM   4453  CB  PRO A 269      19.412  11.776  -3.509  0.00  0.00      AP1   
ATOM   4454  HB1 PRO A 269      20.248  12.486  -3.329  0.00  0.00      AP1   
ATOM   4455  HB2 PRO A 269      18.468  12.286  -3.220  0.00  0.00      AP1   
ATOM   4456  CG  PRO A 269      19.479  11.502  -5.017  0.00  0.00      AP1   
ATOM   4457  HG1 PRO A 269      19.553  12.485  -5.530  0.00  0.00      AP1   
ATOM   4458  HG2 PRO A 269      18.616  10.909  -5.388  0.00  0.00      AP1   
ATOM   4459  C   PRO A 269      18.470   9.524  -2.783  0.00  0.00      AP1   
ATOM   4460  O   PRO A 269      17.784   9.137  -3.705  0.00  0.00      AP1   
ATOM   4461  N   LEU A 270      18.060   9.349  -1.510  0.00  0.00      AP1   
ATOM   4462  HN  LEU A 270      18.565   9.736  -0.743  0.00  0.00      AP1   
ATOM   4463  CA  LEU A 270      16.815   8.634  -1.055  0.00  0.00      AP1   
ATOM   4464  HA  LEU A 270      16.563   7.927  -1.832  0.00  0.00      AP1   
ATOM   4465  CB  LEU A 270      16.953   8.078   0.377  0.00  0.00      AP1   
ATOM   4466  HB1 LEU A 270      17.201   8.994   0.955  0.00  0.00      AP1   
ATOM   4467  HB2 LEU A 270      15.925   7.797   0.691  0.00  0.00      AP1   
ATOM   4468  CG  LEU A 270      18.022   6.984   0.523  0.00  0.00      AP1   
ATOM   4469  HG  LEU A 270      18.999   7.399   0.196  0.00  0.00      AP1   
ATOM   4470  CD1 LEU A 270      18.213   6.701   2.031  0.00  0.00      AP1   
ATOM   4471 HD11 LEU A 270      18.457   7.643   2.568  0.00  0.00      AP1   
ATOM   4472 HD12 LEU A 270      17.300   6.180   2.390  0.00  0.00      AP1   
ATOM   4473 HD13 LEU A 270      19.046   5.986   2.204  0.00  0.00      AP1   
ATOM   4474  CD2 LEU A 270      17.789   5.695  -0.250  0.00  0.00      AP1   
ATOM   4475 HD21 LEU A 270      17.581   5.854  -1.329  0.00  0.00      AP1   
ATOM   4476 HD22 LEU A 270      18.780   5.200  -0.162  0.00  0.00      AP1   
ATOM   4477 HD23 LEU A 270      16.982   5.071   0.189  0.00  0.00      AP1   
ATOM   4478  C   LEU A 270      15.705   9.653  -1.102  0.00  0.00      AP1   
ATOM   4479  O   LEU A 270      15.700  10.569  -0.190  0.00  0.00      AP1   
ATOM   4480  N   LYS A 271      14.956   9.768  -2.207  0.00  0.00      AP1   
ATOM   4481  HN  LYS A 271      15.128   9.300  -3.070  0.00  0.00      AP1   
ATOM   4482  CA  LYS A 271      13.959  10.912  -2.440  0.00  0.00      AP1   
ATOM   4483  HA  LYS A 271      14.456  11.858  -2.286  0.00  0.00      AP1   
ATOM   4484  CB  LYS A 271      13.518  10.938  -3.925  0.00  0.00      AP1   
ATOM   4485  HB1 LYS A 271      12.993   9.983  -4.140  0.00  0.00      AP1   
ATOM   4486  HB2 LYS A 271      12.779  11.762  -4.020  0.00  0.00      AP1   
ATOM   4487  CG  LYS A 271      14.580  11.052  -5.054  0.00  0.00      AP1   
ATOM   4488  HG1 LYS A 271      15.242  10.168  -5.182  0.00  0.00      AP1   
ATOM   4489  HG2 LYS A 271      14.075  11.329  -6.004  0.00  0.00      AP1   
ATOM   4490  CD  LYS A 271      15.505  12.243  -4.765  0.00  0.00      AP1   
ATOM   4491  HD1 LYS A 271      16.119  12.036  -3.863  0.00  0.00      AP1   
ATOM   4492  HD2 LYS A 271      16.204  12.370  -5.619  0.00  0.00      AP1   
ATOM   4493  CE  LYS A 271      14.751  13.629  -4.646  0.00  0.00      AP1   
ATOM   4494  HE1 LYS A 271      14.046  13.746  -5.497  0.00  0.00      AP1   
ATOM   4495  HE2 LYS A 271      14.193  13.715  -3.689  0.00  0.00      AP1   
ATOM   4496  NZ  LYS A 271      15.661  14.854  -4.705  0.00  0.00      AP1   
ATOM   4497  HZ1 LYS A 271      16.339  14.849  -5.494  0.00  0.00      AP1   
ATOM   4498  HZ2 LYS A 271      15.092  15.720  -4.795  0.00  0.00      AP1   
ATOM   4499  HZ3 LYS A 271      16.202  15.012  -3.831  0.00  0.00      AP1   
ATOM   4500  C   LYS A 271      12.814  10.692  -1.444  0.00  0.00      AP1   
ATOM   4501  O   LYS A 271      12.118   9.672  -1.488  0.00  0.00      AP1   
ATOM   4502  N   ALA A 272      12.620  11.651  -0.471  0.00  0.00      AP1   
ATOM   4503  HN  ALA A 272      13.167  12.479  -0.565  0.00  0.00      AP1   
ATOM   4504  CA  ALA A 272      11.592  11.602   0.498  0.00  0.00      AP1   
ATOM   4505  HA  ALA A 272      11.559  10.681   1.060  0.00  0.00      AP1   
ATOM   4506  CB  ALA A 272      11.893  12.724   1.548  0.00  0.00      AP1   
ATOM   4507  HB1 ALA A 272      11.974  13.722   1.067  0.00  0.00      AP1   
ATOM   4508  HB2 ALA A 272      11.162  12.919   2.361  0.00  0.00      AP1   
ATOM   4509  HB3 ALA A 272      12.871  12.620   2.066  0.00  0.00      AP1   
ATOM   4510  C   ALA A 272      10.223  11.778  -0.142  0.00  0.00      AP1   
ATOM   4511  O   ALA A 272       9.201  11.220   0.265  0.00  0.00      AP1   
ATOM   4512  N   GLU A 273      10.197  12.611  -1.230  0.00  0.00      AP1   
ATOM   4513  HN  GLU A 273      11.014  13.045  -1.603  0.00  0.00      AP1   
ATOM   4514  CA  GLU A 273       9.054  12.711  -2.133  0.00  0.00      AP1   
ATOM   4515  HA  GLU A 273       8.106  12.558  -1.637  0.00  0.00      AP1   
ATOM   4516  CB  GLU A 273       8.931  14.098  -2.791  0.00  0.00      AP1   
ATOM   4517  HB1 GLU A 273       9.722  14.372  -3.521  0.00  0.00      AP1   
ATOM   4518  HB2 GLU A 273       8.051  13.932  -3.449  0.00  0.00      AP1   
ATOM   4519  CG  GLU A 273       8.738  15.145  -1.721  0.00  0.00      AP1   
ATOM   4520  HG1 GLU A 273       8.294  14.724  -0.794  0.00  0.00      AP1   
ATOM   4521  HG2 GLU A 273       9.729  15.503  -1.367  0.00  0.00      AP1   
ATOM   4522  CD  GLU A 273       7.896  16.358  -2.073  0.00  0.00      AP1   
ATOM   4523  OE1 GLU A 273       6.662  16.242  -2.100  0.00  0.00      AP1   
ATOM   4524  OE2 GLU A 273       8.465  17.399  -2.279  0.00  0.00      AP1   
ATOM   4525  C   GLU A 273       9.400  11.610  -3.219  0.00  0.00      AP1   
ATOM   4526  O   GLU A 273      10.237  11.923  -4.051  0.00  0.00      AP1   
ATOM   4527  N   THR A 274       8.572  10.526  -3.338  0.00  0.00      AP1   
ATOM   4528  HN  THR A 274       7.842  10.269  -2.710  0.00  0.00      AP1   
ATOM   4529  CA  THR A 274       8.638   9.689  -4.541  0.00  0.00      AP1   
ATOM   4530  HA  THR A 274       8.900  10.301  -5.391  0.00  0.00      AP1   
ATOM   4531  CB  THR A 274       9.617   8.506  -4.398  0.00  0.00      AP1   
ATOM   4532  HB  THR A 274      10.643   8.933  -4.371  0.00  0.00      AP1   
ATOM   4533  OG1 THR A 274       9.461   7.550  -5.505  0.00  0.00      AP1   
ATOM   4534  HG1 THR A 274       9.828   6.702  -5.243  0.00  0.00      AP1   
ATOM   4535  CG2 THR A 274       9.357   7.722  -3.079  0.00  0.00      AP1   
ATOM   4536 HG21 THR A 274       9.870   6.736  -3.092  0.00  0.00      AP1   
ATOM   4537 HG22 THR A 274       9.747   8.218  -2.164  0.00  0.00      AP1   
ATOM   4538 HG23 THR A 274       8.286   7.427  -3.098  0.00  0.00      AP1   
ATOM   4539  C   THR A 274       7.204   9.270  -4.819  0.00  0.00      AP1   
ATOM   4540  O   THR A 274       6.271   9.428  -4.030  0.00  0.00      AP1   
ATOM   4541  N   THR A 275       6.932   8.831  -6.014  0.00  0.00      AP1   
ATOM   4542  HN  THR A 275       7.696   8.832  -6.654  0.00  0.00      AP1   
ATOM   4543  CA  THR A 275       5.691   8.199  -6.522  0.00  0.00      AP1   
ATOM   4544  HA  THR A 275       4.901   8.914  -6.348  0.00  0.00      AP1   
ATOM   4545  CB  THR A 275       5.614   7.833  -7.951  0.00  0.00      AP1   
ATOM   4546  HB  THR A 275       5.027   6.931  -8.227  0.00  0.00      AP1   
ATOM   4547  OG1 THR A 275       6.959   7.708  -8.518  0.00  0.00      AP1   
ATOM   4548  HG1 THR A 275       7.060   6.837  -8.909  0.00  0.00      AP1   
ATOM   4549  CG2 THR A 275       4.988   9.122  -8.614  0.00  0.00      AP1   
ATOM   4550 HG21 THR A 275       5.622  10.005  -8.384  0.00  0.00      AP1   
ATOM   4551 HG22 THR A 275       4.978   9.077  -9.724  0.00  0.00      AP1   
ATOM   4552 HG23 THR A 275       3.953   9.275  -8.239  0.00  0.00      AP1   
ATOM   4553  C   THR A 275       5.391   6.930  -5.777  0.00  0.00      AP1   
ATOM   4554  O   THR A 275       4.351   6.303  -5.805  0.00  0.00      AP1   
ATOM   4555  N   ASP A 276       6.447   6.307  -5.086  0.00  0.00      AP1   
ATOM   4556  HN  ASP A 276       7.357   6.698  -4.974  0.00  0.00      AP1   
ATOM   4557  CA  ASP A 276       6.383   4.960  -4.498  0.00  0.00      AP1   
ATOM   4558  HA  ASP A 276       5.839   4.287  -5.145  0.00  0.00      AP1   
ATOM   4559  CB  ASP A 276       7.811   4.588  -3.975  0.00  0.00      AP1   
ATOM   4560  HB1 ASP A 276       8.258   5.266  -3.217  0.00  0.00      AP1   
ATOM   4561  HB2 ASP A 276       7.730   3.567  -3.545  0.00  0.00      AP1   
ATOM   4562  CG  ASP A 276       8.885   4.531  -5.096  0.00  0.00      AP1   
ATOM   4563  OD1 ASP A 276       8.594   3.912  -6.120  0.00  0.00      AP1   
ATOM   4564  OD2 ASP A 276      10.054   4.973  -4.869  0.00  0.00      AP1   
ATOM   4565  C   ASP A 276       5.505   4.946  -3.174  0.00  0.00      AP1   
ATOM   4566  O   ASP A 276       5.753   5.649  -2.181  0.00  0.00      AP1   
ATOM   4567  N   ASP A 277       4.396   4.184  -3.132  0.00  0.00      AP1   
ATOM   4568  HN  ASP A 277       4.014   3.773  -3.956  0.00  0.00      AP1   
ATOM   4569  CA  ASP A 277       3.566   3.869  -1.996  0.00  0.00      AP1   
ATOM   4570  HA  ASP A 277       3.131   4.825  -1.746  0.00  0.00      AP1   
ATOM   4571  CB  ASP A 277       2.560   2.743  -2.431  0.00  0.00      AP1   
ATOM   4572  HB1 ASP A 277       2.886   2.014  -3.204  0.00  0.00      AP1   
ATOM   4573  HB2 ASP A 277       2.268   2.126  -1.555  0.00  0.00      AP1   
ATOM   4574  CG  ASP A 277       1.221   3.369  -2.983  0.00  0.00      AP1   
ATOM   4575  OD1 ASP A 277       1.248   4.584  -3.273  0.00  0.00      AP1   
ATOM   4576  OD2 ASP A 277       0.279   2.583  -3.312  0.00  0.00      AP1   
ATOM   4577  C   ASP A 277       4.369   3.297  -0.823  0.00  0.00      AP1   
ATOM   4578  O   ASP A 277       5.503   2.880  -1.001  0.00  0.00      AP1   
ATOM   4579  N   GLU A 278       3.722   3.225   0.325  0.00  0.00      AP1   
ATOM   4580  HN  GLU A 278       2.821   3.638   0.434  0.00  0.00      AP1   
ATOM   4581  CA  GLU A 278       4.364   2.623   1.461  0.00  0.00      AP1   
ATOM   4582  HA  GLU A 278       5.376   2.999   1.503  0.00  0.00      AP1   
ATOM   4583  CB  GLU A 278       3.568   2.963   2.778  0.00  0.00      AP1   
ATOM   4584  HB1 GLU A 278       2.560   2.502   2.853  0.00  0.00      AP1   
ATOM   4585  HB2 GLU A 278       4.199   2.516   3.576  0.00  0.00      AP1   
ATOM   4586  CG  GLU A 278       3.569   4.537   3.071  0.00  0.00      AP1   
ATOM   4587  HG1 GLU A 278       4.624   4.879   3.125  0.00  0.00      AP1   
ATOM   4588  HG2 GLU A 278       2.954   5.078   2.320  0.00  0.00      AP1   
ATOM   4589  CD  GLU A 278       3.066   4.747   4.431  0.00  0.00      AP1   
ATOM   4590  OE1 GLU A 278       3.807   4.559   5.420  0.00  0.00      AP1   
ATOM   4591  OE2 GLU A 278       1.853   5.107   4.614  0.00  0.00      AP1   
ATOM   4592  C   GLU A 278       4.581   1.154   1.368  0.00  0.00      AP1   
ATOM   4593  O   GLU A 278       3.697   0.330   1.072  0.00  0.00      AP1   
ATOM   4594  N   GLU A 279       5.771   0.698   1.770  0.00  0.00      AP1   
ATOM   4595  HN  GLU A 279       6.366   1.365   2.211  0.00  0.00      AP1   
ATOM   4596  CA  GLU A 279       6.485  -0.609   1.638  0.00  0.00      AP1   
ATOM   4597  HA  GLU A 279       7.364  -0.484   2.254  0.00  0.00      AP1   
ATOM   4598  CB  GLU A 279       5.685  -1.812   2.290  0.00  0.00      AP1   
ATOM   4599  HB1 GLU A 279       4.671  -1.925   1.851  0.00  0.00      AP1   
ATOM   4600  HB2 GLU A 279       6.318  -2.713   2.140  0.00  0.00      AP1   
ATOM   4601  CG  GLU A 279       5.449  -1.533   3.761  0.00  0.00      AP1   
ATOM   4602  HG1 GLU A 279       6.364  -1.303   4.348  0.00  0.00      AP1   
ATOM   4603  HG2 GLU A 279       4.769  -0.668   3.919  0.00  0.00      AP1   
ATOM   4604  CD  GLU A 279       4.895  -2.684   4.493  0.00  0.00      AP1   
ATOM   4605  OE1 GLU A 279       4.660  -2.515   5.745  0.00  0.00      AP1   
ATOM   4606  OE2 GLU A 279       4.747  -3.812   3.890  0.00  0.00      AP1   
ATOM   4607  C   GLU A 279       6.979  -0.833   0.203  0.00  0.00      AP1   
ATOM   4608  O   GLU A 279       6.961  -1.956  -0.272  0.00  0.00      AP1   
ATOM   4609  N   LEU A 280       7.570   0.207  -0.351  0.00  0.00      AP1   
ATOM   4610  HN  LEU A 280       7.512   1.073   0.140  0.00  0.00      AP1   
ATOM   4611  CA  LEU A 280       8.127   0.070  -1.717  0.00  0.00      AP1   
ATOM   4612  HA  LEU A 280       8.523  -0.929  -1.828  0.00  0.00      AP1   
ATOM   4613  CB  LEU A 280       6.985   0.259  -2.805  0.00  0.00      AP1   
ATOM   4614  HB1 LEU A 280       6.052  -0.262  -2.503  0.00  0.00      AP1   
ATOM   4615  HB2 LEU A 280       6.710   1.330  -2.699  0.00  0.00      AP1   
ATOM   4616  CG  LEU A 280       7.431  -0.060  -4.211  0.00  0.00      AP1   
ATOM   4617  HG  LEU A 280       8.084   0.783  -4.524  0.00  0.00      AP1   
ATOM   4618  CD1 LEU A 280       8.069  -1.362  -4.469  0.00  0.00      AP1   
ATOM   4619 HD11 LEU A 280       8.032  -1.685  -5.532  0.00  0.00      AP1   
ATOM   4620 HD12 LEU A 280       9.147  -1.384  -4.201  0.00  0.00      AP1   
ATOM   4621 HD13 LEU A 280       7.632  -2.172  -3.848  0.00  0.00      AP1   
ATOM   4622  CD2 LEU A 280       6.174   0.125  -5.072  0.00  0.00      AP1   
ATOM   4623 HD21 LEU A 280       5.640  -0.849  -5.115  0.00  0.00      AP1   
ATOM   4624 HD22 LEU A 280       5.527   0.979  -4.779  0.00  0.00      AP1   
ATOM   4625 HD23 LEU A 280       6.378   0.358  -6.139  0.00  0.00      AP1   
ATOM   4626  C   LEU A 280       9.242   1.081  -2.018  0.00  0.00      AP1   
ATOM   4627  O   LEU A 280      10.179   0.873  -2.828  0.00  0.00      AP1   
ATOM   4628  N   SER A 281       9.385   2.180  -1.278  0.00  0.00      AP1   
ATOM   4629  HN  SER A 281       8.783   2.321  -0.495  0.00  0.00      AP1   
ATOM   4630  CA  SER A 281      10.383   3.248  -1.578  0.00  0.00      AP1   
ATOM   4631  HA  SER A 281      10.355   3.536  -2.619  0.00  0.00      AP1   
ATOM   4632  CB  SER A 281      10.024   4.612  -0.838  0.00  0.00      AP1   
ATOM   4633  HB1 SER A 281      10.737   5.441  -1.033  0.00  0.00      AP1   
ATOM   4634  HB2 SER A 281       9.040   4.902  -1.266  0.00  0.00      AP1   
ATOM   4635  OG  SER A 281       9.933   4.463   0.551  0.00  0.00      AP1   
ATOM   4636  HG1 SER A 281       9.348   3.721   0.720  0.00  0.00      AP1   
ATOM   4637  C   SER A 281      11.893   2.891  -1.219  0.00  0.00      AP1   
ATOM   4638  O   SER A 281      12.118   1.992  -0.408  0.00  0.00      AP1   
ATOM   4639  N   GLU A 282      12.886   3.676  -1.695  0.00  0.00      AP1   
ATOM   4640  HN  GLU A 282      12.659   4.420  -2.319  0.00  0.00      AP1   
ATOM   4641  CA  GLU A 282      14.306   3.566  -1.405  0.00  0.00      AP1   
ATOM   4642  HA  GLU A 282      14.566   2.518  -1.425  0.00  0.00      AP1   
ATOM   4643  CB  GLU A 282      15.100   4.435  -2.392  0.00  0.00      AP1   
ATOM   4644  HB1 GLU A 282      14.793   5.501  -2.454  0.00  0.00      AP1   
ATOM   4645  HB2 GLU A 282      16.169   4.409  -2.089  0.00  0.00      AP1   
ATOM   4646  CG  GLU A 282      15.030   3.857  -3.865  0.00  0.00      AP1   
ATOM   4647  HG1 GLU A 282      15.162   2.759  -3.760  0.00  0.00      AP1   
ATOM   4648  HG2 GLU A 282      13.981   4.030  -4.188  0.00  0.00      AP1   
ATOM   4649  CD  GLU A 282      16.124   4.367  -4.784  0.00  0.00      AP1   
ATOM   4650  OE1 GLU A 282      16.034   5.486  -5.335  0.00  0.00      AP1   
ATOM   4651  OE2 GLU A 282      17.139   3.617  -4.794  0.00  0.00      AP1   
ATOM   4652  C   GLU A 282      14.625   3.999   0.017  0.00  0.00      AP1   
ATOM   4653  O   GLU A 282      15.316   3.256   0.768  0.00  0.00      AP1   
ATOM   4654  N   GLN A 283      14.027   5.104   0.520  0.00  0.00      AP1   
ATOM   4655  HN  GLN A 283      13.598   5.837  -0.002  0.00  0.00      AP1   
ATOM   4656  CA  GLN A 283      14.153   5.434   1.926  0.00  0.00      AP1   
ATOM   4657  HA  GLN A 283      15.206   5.392   2.162  0.00  0.00      AP1   
ATOM   4658  CB  GLN A 283      13.297   6.722   2.092  0.00  0.00      AP1   
ATOM   4659  HB1 GLN A 283      13.867   7.496   1.535  0.00  0.00      AP1   
ATOM   4660  HB2 GLN A 283      12.344   6.707   1.520  0.00  0.00      AP1   
ATOM   4661  CG  GLN A 283      12.925   7.240   3.528  0.00  0.00      AP1   
ATOM   4662  HG1 GLN A 283      12.508   8.257   3.367  0.00  0.00      AP1   
ATOM   4663  HG2 GLN A 283      12.163   6.620   4.048  0.00  0.00      AP1   
ATOM   4664  CD  GLN A 283      14.030   7.396   4.482  0.00  0.00      AP1   
ATOM   4665  OE1 GLN A 283      13.859   7.105   5.677  0.00  0.00      AP1   
ATOM   4666  NE2 GLN A 283      15.177   7.910   4.046  0.00  0.00      AP1   
ATOM   4667 HE21 GLN A 283      15.801   8.287   4.731  0.00  0.00      AP1   
ATOM   4668 HE22 GLN A 283      15.420   7.940   3.076  0.00  0.00      AP1   
ATOM   4669  C   GLN A 283      13.552   4.369   2.844  0.00  0.00      AP1   
ATOM   4670  O   GLN A 283      14.009   4.083   3.945  0.00  0.00      AP1   
ATOM   4671  N   GLU A 284      12.469   3.594   2.416  0.00  0.00      AP1   
ATOM   4672  HN  GLU A 284      11.819   3.898   1.724  0.00  0.00      AP1   
ATOM   4673  CA  GLU A 284      12.145   2.378   3.158  0.00  0.00      AP1   
ATOM   4674  HA  GLU A 284      12.116   2.702   4.188  0.00  0.00      AP1   
ATOM   4675  CB  GLU A 284      10.750   1.874   2.769  0.00  0.00      AP1   
ATOM   4676  HB1 GLU A 284      10.691   1.815   1.661  0.00  0.00      AP1   
ATOM   4677  HB2 GLU A 284      10.471   0.882   3.184  0.00  0.00      AP1   
ATOM   4678  CG  GLU A 284       9.546   2.794   3.150  0.00  0.00      AP1   
ATOM   4679  HG1 GLU A 284       9.594   2.804   4.260  0.00  0.00      AP1   
ATOM   4680  HG2 GLU A 284       9.801   3.857   2.950  0.00  0.00      AP1   
ATOM   4681  CD  GLU A 284       8.187   2.505   2.624  0.00  0.00      AP1   
ATOM   4682  OE1 GLU A 284       7.274   2.166   3.446  0.00  0.00      AP1   
ATOM   4683  OE2 GLU A 284       8.026   2.746   1.377  0.00  0.00      AP1   
ATOM   4684  C   GLU A 284      13.095   1.182   3.140  0.00  0.00      AP1   
ATOM   4685  O   GLU A 284      13.179   0.424   4.146  0.00  0.00      AP1   
ATOM   4686  N   ARG A 285      13.878   0.937   2.027  0.00  0.00      AP1   
ATOM   4687  HN  ARG A 285      13.708   1.427   1.175  0.00  0.00      AP1   
ATOM   4688  CA  ARG A 285      14.944  -0.084   2.025  0.00  0.00      AP1   
ATOM   4689  HA  ARG A 285      14.452  -1.008   2.290  0.00  0.00      AP1   
ATOM   4690  CB  ARG A 285      15.632  -0.190   0.636  0.00  0.00      AP1   
ATOM   4691  HB1 ARG A 285      15.934   0.824   0.296  0.00  0.00      AP1   
ATOM   4692  HB2 ARG A 285      16.524  -0.851   0.627  0.00  0.00      AP1   
ATOM   4693  CG  ARG A 285      14.720  -0.805  -0.481  0.00  0.00      AP1   
ATOM   4694  HG1 ARG A 285      13.740  -0.347  -0.226  0.00  0.00      AP1   
ATOM   4695  HG2 ARG A 285      15.087  -0.348  -1.425  0.00  0.00      AP1   
ATOM   4696  CD  ARG A 285      14.682  -2.298  -0.488  0.00  0.00      AP1   
ATOM   4697  HD1 ARG A 285      15.744  -2.604  -0.369  0.00  0.00      AP1   
ATOM   4698  HD2 ARG A 285      14.103  -2.555   0.425  0.00  0.00      AP1   
ATOM   4699  NE  ARG A 285      13.999  -2.703  -1.756  0.00  0.00      AP1   
ATOM   4700  HE  ARG A 285      13.570  -1.937  -2.235  0.00  0.00      AP1   
ATOM   4701  CZ  ARG A 285      14.001  -3.929  -2.267  0.00  0.00      AP1   
ATOM   4702  NH1 ARG A 285      13.305  -4.125  -3.348  0.00  0.00      AP1   
ATOM   4703 HH11 ARG A 285      13.212  -5.084  -3.617  0.00  0.00      AP1   
ATOM   4704 HH12 ARG A 285      12.554  -3.472  -3.443  0.00  0.00      AP1   
ATOM   4705  NH2 ARG A 285      14.536  -5.007  -1.763  0.00  0.00      AP1   
ATOM   4706 HH21 ARG A 285      14.351  -5.913  -2.144  0.00  0.00      AP1   
ATOM   4707 HH22 ARG A 285      14.981  -4.873  -0.877  0.00  0.00      AP1   
ATOM   4708  C   ARG A 285      15.943   0.174   3.143  0.00  0.00      AP1   
ATOM   4709  O   ARG A 285      16.518  -0.844   3.622  0.00  0.00      AP1   
ATOM   4710  N   MET A 286      16.150   1.475   3.624  0.00  0.00      AP1   
ATOM   4711  HN  MET A 286      15.847   2.245   3.069  0.00  0.00      AP1   
ATOM   4712  CA  MET A 286      16.841   1.813   4.814  0.00  0.00      AP1   
ATOM   4713  HA  MET A 286      17.668   1.126   4.719  0.00  0.00      AP1   
ATOM   4714  CB  MET A 286      17.332   3.298   4.873  0.00  0.00      AP1   
ATOM   4715  HB1 MET A 286      16.342   3.802   4.854  0.00  0.00      AP1   
ATOM   4716  HB2 MET A 286      17.699   3.531   5.895  0.00  0.00      AP1   
ATOM   4717  CG  MET A 286      18.240   3.725   3.748  0.00  0.00      AP1   
ATOM   4718  HG1 MET A 286      17.684   3.636   2.790  0.00  0.00      AP1   
ATOM   4719  HG2 MET A 286      18.447   4.760   4.096  0.00  0.00      AP1   
ATOM   4720  SD  MET A 286      19.961   3.002   3.725  0.00  0.00      AP1   
ATOM   4721  CE  MET A 286      20.449   3.460   5.410  0.00  0.00      AP1   
ATOM   4722  HE1 MET A 286      21.379   2.971   5.771  0.00  0.00      AP1   
ATOM   4723  HE2 MET A 286      20.589   4.558   5.497  0.00  0.00      AP1   
ATOM   4724  HE3 MET A 286      19.757   3.019   6.159  0.00  0.00      AP1   
ATOM   4725  C   MET A 286      16.343   1.283   6.159  0.00  0.00      AP1   
ATOM   4726  O   MET A 286      17.109   1.032   7.101  0.00  0.00      AP1   
ATOM   4727  N   GLU A 287      14.980   1.208   6.386  0.00  0.00      AP1   
ATOM   4728  HN  GLU A 287      14.278   1.465   5.726  0.00  0.00      AP1   
ATOM   4729  CA  GLU A 287      14.496   0.609   7.611  0.00  0.00      AP1   
ATOM   4730  HA  GLU A 287      14.995   1.145   8.405  0.00  0.00      AP1   
ATOM   4731  CB  GLU A 287      12.956   0.664   7.802  0.00  0.00      AP1   
ATOM   4732  HB1 GLU A 287      12.586   1.712   7.806  0.00  0.00      AP1   
ATOM   4733  HB2 GLU A 287      12.379   0.156   7.001  0.00  0.00      AP1   
ATOM   4734  CG  GLU A 287      12.488   0.058   9.185  0.00  0.00      AP1   
ATOM   4735  HG1 GLU A 287      12.638  -1.043   9.178  0.00  0.00      AP1   
ATOM   4736  HG2 GLU A 287      13.155   0.433   9.991  0.00  0.00      AP1   
ATOM   4737  CD  GLU A 287      11.053   0.371   9.493  0.00  0.00      AP1   
ATOM   4738  OE1 GLU A 287      10.868   1.216  10.451  0.00  0.00      AP1   
ATOM   4739  OE2 GLU A 287      10.083  -0.090   8.841  0.00  0.00      AP1   
ATOM   4740  C   GLU A 287      14.907  -0.914   7.777  0.00  0.00      AP1   
ATOM   4741  O   GLU A 287      15.241  -1.386   8.871  0.00  0.00      AP1   
ATOM   4742  N   ILE A 288      14.856  -1.678   6.609  0.00  0.00      AP1   
ATOM   4743  HN  ILE A 288      14.485  -1.234   5.797  0.00  0.00      AP1   
ATOM   4744  CA  ILE A 288      15.440  -2.995   6.468  0.00  0.00      AP1   
ATOM   4745  HA  ILE A 288      14.983  -3.495   7.309  0.00  0.00      AP1   
ATOM   4746  CB  ILE A 288      15.018  -3.795   5.219  0.00  0.00      AP1   
ATOM   4747  HB  ILE A 288      15.080  -3.167   4.305  0.00  0.00      AP1   
ATOM   4748  CG2 ILE A 288      15.836  -5.088   5.050  0.00  0.00      AP1   
ATOM   4749 HG21 ILE A 288      15.877  -5.634   6.017  0.00  0.00      AP1   
ATOM   4750 HG22 ILE A 288      15.414  -5.705   4.227  0.00  0.00      AP1   
ATOM   4751 HG23 ILE A 288      16.901  -4.909   4.789  0.00  0.00      AP1   
ATOM   4752  CG1 ILE A 288      13.544  -4.178   5.395  0.00  0.00      AP1   
ATOM   4753 HG11 ILE A 288      13.429  -5.125   4.826  0.00  0.00      AP1   
ATOM   4754 HG12 ILE A 288      13.354  -4.422   6.462  0.00  0.00      AP1   
ATOM   4755  CD  ILE A 288      12.559  -3.114   4.826  0.00  0.00      AP1   
ATOM   4756  HD1 ILE A 288      12.502  -2.168   5.406  0.00  0.00      AP1   
ATOM   4757  HD2 ILE A 288      12.811  -2.898   3.766  0.00  0.00      AP1   
ATOM   4758  HD3 ILE A 288      11.504  -3.461   4.784  0.00  0.00      AP1   
ATOM   4759  C   ILE A 288      16.936  -2.978   6.662  0.00  0.00      AP1   
ATOM   4760  O   ILE A 288      17.470  -3.787   7.453  0.00  0.00      AP1   
ATOM   4761  N   ASN A 289      17.617  -2.045   6.014  0.00  0.00      AP1   
ATOM   4762  HN  ASN A 289      17.160  -1.330   5.490  0.00  0.00      AP1   
ATOM   4763  CA  ASN A 289      19.081  -2.047   6.071  0.00  0.00      AP1   
ATOM   4764  HA  ASN A 289      19.341  -3.045   5.752  0.00  0.00      AP1   
ATOM   4765  CB  ASN A 289      19.607  -0.944   5.111  0.00  0.00      AP1   
ATOM   4766  HB1 ASN A 289      19.052  -0.928   4.149  0.00  0.00      AP1   
ATOM   4767  HB2 ASN A 289      19.410   0.083   5.484  0.00  0.00      AP1   
ATOM   4768  CG  ASN A 289      21.100  -1.064   4.757  0.00  0.00      AP1   
ATOM   4769  OD1 ASN A 289      21.777  -1.994   5.206  0.00  0.00      AP1   
ATOM   4770  ND2 ASN A 289      21.668  -0.078   4.037  0.00  0.00      AP1   
ATOM   4771 HD21 ASN A 289      22.661  -0.089   3.919  0.00  0.00      AP1   
ATOM   4772 HD22 ASN A 289      21.041   0.591   3.638  0.00  0.00      AP1   
ATOM   4773  C   ASN A 289      19.667  -1.840   7.535  0.00  0.00      AP1   
ATOM   4774  O   ASN A 289      20.609  -2.519   7.927  0.00  0.00      AP1   
ATOM   4775  N   LEU A 290      19.139  -0.916   8.343  0.00  0.00      AP1   
ATOM   4776  HN  LEU A 290      18.487  -0.223   8.044  0.00  0.00      AP1   
ATOM   4777  CA  LEU A 290      19.809  -0.648   9.601  0.00  0.00      AP1   
ATOM   4778  HA  LEU A 290      20.690  -1.266   9.691  0.00  0.00      AP1   
ATOM   4779  CB  LEU A 290      20.231   0.850   9.879  0.00  0.00      AP1   
ATOM   4780  HB1 LEU A 290      19.414   1.502   9.503  0.00  0.00      AP1   
ATOM   4781  HB2 LEU A 290      20.400   1.051  10.958  0.00  0.00      AP1   
ATOM   4782  CG  LEU A 290      21.612   1.215   9.335  0.00  0.00      AP1   
ATOM   4783  HG  LEU A 290      22.402   0.745   9.959  0.00  0.00      AP1   
ATOM   4784  CD1 LEU A 290      21.831   0.902   7.893  0.00  0.00      AP1   
ATOM   4785 HD11 LEU A 290      22.062  -0.185   7.917  0.00  0.00      AP1   
ATOM   4786 HD12 LEU A 290      20.899   1.006   7.297  0.00  0.00      AP1   
ATOM   4787 HD13 LEU A 290      22.670   1.469   7.437  0.00  0.00      AP1   
ATOM   4788  CD2 LEU A 290      21.846   2.713   9.612  0.00  0.00      AP1   
ATOM   4789 HD21 LEU A 290      21.778   2.959  10.693  0.00  0.00      AP1   
ATOM   4790 HD22 LEU A 290      22.894   2.938   9.319  0.00  0.00      AP1   
ATOM   4791 HD23 LEU A 290      21.313   3.403   8.924  0.00  0.00      AP1   
ATOM   4792  C   LEU A 290      18.925  -1.212  10.737  0.00  0.00      AP1   
ATOM   4793  O   LEU A 290      18.908  -0.625  11.827  0.00  0.00      AP1   
ATOM   4794  N   LEU A 291      18.262  -2.236  10.479  0.00  0.00      AP1   
ATOM   4795  HN  LEU A 291      18.382  -2.496   9.524  0.00  0.00      AP1   
ATOM   4796  CA  LEU A 291      17.304  -2.937  11.341  0.00  0.00      AP1   
ATOM   4797  HA  LEU A 291      16.555  -2.238  11.682  0.00  0.00      AP1   
ATOM   4798  CB  LEU A 291      16.616  -4.029  10.482  0.00  0.00      AP1   
ATOM   4799  HB1 LEU A 291      16.090  -3.561   9.622  0.00  0.00      AP1   
ATOM   4800  HB2 LEU A 291      17.415  -4.661  10.041  0.00  0.00      AP1   
ATOM   4801  CG  LEU A 291      15.600  -4.961  11.088  0.00  0.00      AP1   
ATOM   4802  HG  LEU A 291      16.191  -5.436  11.900  0.00  0.00      AP1   
ATOM   4803  CD1 LEU A 291      14.363  -4.140  11.563  0.00  0.00      AP1   
ATOM   4804 HD11 LEU A 291      13.774  -3.758  10.702  0.00  0.00      AP1   
ATOM   4805 HD12 LEU A 291      13.748  -4.865  12.138  0.00  0.00      AP1   
ATOM   4806 HD13 LEU A 291      14.807  -3.331  12.182  0.00  0.00      AP1   
ATOM   4807  CD2 LEU A 291      15.169  -6.019  10.048  0.00  0.00      AP1   
ATOM   4808 HD21 LEU A 291      15.971  -6.580   9.523  0.00  0.00      AP1   
ATOM   4809 HD22 LEU A 291      14.596  -6.825  10.553  0.00  0.00      AP1   
ATOM   4810 HD23 LEU A 291      14.485  -5.651   9.254  0.00  0.00      AP1   
ATOM   4811  C   LEU A 291      17.963  -3.548  12.578  0.00  0.00      AP1   
ATOM   4812  O   LEU A 291      19.077  -4.068  12.546  0.00  0.00      AP1   
ATOM   4813  N   ARG A 292      17.135  -3.567  13.714  0.00  0.00      AP1   
ATOM   4814  HN  ARG A 292      16.156  -3.391  13.783  0.00  0.00      AP1   
ATOM   4815  CA  ARG A 292      17.560  -4.104  14.978  0.00  0.00      AP1   
ATOM   4816  HA  ARG A 292      18.612  -4.323  14.863  0.00  0.00      AP1   
ATOM   4817  CB  ARG A 292      17.542  -2.974  16.059  0.00  0.00      AP1   
ATOM   4818  HB1 ARG A 292      16.603  -2.383  15.994  0.00  0.00      AP1   
ATOM   4819  HB2 ARG A 292      17.611  -3.383  17.090  0.00  0.00      AP1   
ATOM   4820  CG  ARG A 292      18.582  -1.856  15.904  0.00  0.00      AP1   
ATOM   4821  HG1 ARG A 292      18.338  -1.369  14.935  0.00  0.00      AP1   
ATOM   4822  HG2 ARG A 292      18.336  -1.027  16.602  0.00  0.00      AP1   
ATOM   4823  CD  ARG A 292      20.021  -2.256  15.911  0.00  0.00      AP1   
ATOM   4824  HD1 ARG A 292      20.127  -2.912  16.801  0.00  0.00      AP1   
ATOM   4825  HD2 ARG A 292      20.357  -2.762  14.981  0.00  0.00      AP1   
ATOM   4826  NE  ARG A 292      20.834  -0.977  16.226  0.00  0.00      AP1   
ATOM   4827  HE  ARG A 292      20.294  -0.172  16.472  0.00  0.00      AP1   
ATOM   4828  CZ  ARG A 292      22.140  -0.942  16.635  0.00  0.00      AP1   
ATOM   4829  NH1 ARG A 292      22.810  -2.038  16.709  0.00  0.00      AP1   
ATOM   4830 HH11 ARG A 292      23.699  -1.994  17.164  0.00  0.00      AP1   
ATOM   4831 HH12 ARG A 292      22.370  -2.903  16.469  0.00  0.00      AP1   
ATOM   4832  NH2 ARG A 292      22.589   0.217  17.026  0.00  0.00      AP1   
ATOM   4833 HH21 ARG A 292      23.512   0.281  17.406  0.00  0.00      AP1   
ATOM   4834 HH22 ARG A 292      22.064   1.042  16.817  0.00  0.00      AP1   
ATOM   4835  C   ARG A 292      16.756  -5.323  15.391  0.00  0.00      AP1   
ATOM   4836  O   ARG A 292      15.523  -5.268  15.336  0.00  0.00      AP1   
ATOM   4837  N   ASN A 293      17.423  -6.415  15.809  0.00  0.00      AP1   
ATOM   4838  HN  ASN A 293      18.401  -6.442  15.997  0.00  0.00      AP1   
ATOM   4839  CA  ASN A 293      16.791  -7.693  15.908  0.00  0.00      AP1   
ATOM   4840  HA  ASN A 293      15.823  -7.712  15.429  0.00  0.00      AP1   
ATOM   4841  CB  ASN A 293      17.550  -8.948  15.424  0.00  0.00      AP1   
ATOM   4842  HB1 ASN A 293      16.891  -9.842  15.437  0.00  0.00      AP1   
ATOM   4843  HB2 ASN A 293      17.929  -8.914  14.380  0.00  0.00      AP1   
ATOM   4844  CG  ASN A 293      18.807  -9.409  16.232  0.00  0.00      AP1   
ATOM   4845  OD1 ASN A 293      19.442  -8.748  17.085  0.00  0.00      AP1   
ATOM   4846  ND2 ASN A 293      19.203 -10.700  16.104  0.00  0.00      AP1   
ATOM   4847 HD21 ASN A 293      19.877 -11.073  16.741  0.00  0.00      AP1   
ATOM   4848 HD22 ASN A 293      18.802 -11.294  15.406  0.00  0.00      AP1   
ATOM   4849  C   ASN A 293      16.362  -7.914  17.315  0.00  0.00      AP1   
ATOM   4850  O   ASN A 293      16.906  -7.166  18.098  0.00  0.00      AP1   
ATOM   4851  N   ASP A 294      15.456  -8.929  17.589  0.00  0.00      AP1   
ATOM   4852  HN  ASP A 294      15.202  -9.477  16.795  0.00  0.00      AP1   
ATOM   4853  CA  ASP A 294      14.962  -9.265  18.898  0.00  0.00      AP1   
ATOM   4854  HA  ASP A 294      14.403  -8.389  19.194  0.00  0.00      AP1   
ATOM   4855  CB  ASP A 294      14.024 -10.533  18.944  0.00  0.00      AP1   
ATOM   4856  HB1 ASP A 294      13.403 -10.505  18.023  0.00  0.00      AP1   
ATOM   4857  HB2 ASP A 294      14.658 -11.425  19.135  0.00  0.00      AP1   
ATOM   4858  CG  ASP A 294      13.068 -10.499  20.112  0.00  0.00      AP1   
ATOM   4859  OD1 ASP A 294      13.177  -9.521  20.962  0.00  0.00      AP1   
ATOM   4860  OD2 ASP A 294      12.258 -11.448  20.222  0.00  0.00      AP1   
ATOM   4861  C   ASP A 294      16.125  -9.438  19.927  0.00  0.00      AP1   
ATOM   4862  O   ASP A 294      17.083 -10.185  19.765  0.00  0.00      AP1   
ATOM   4863  N   GLN A 295      15.957  -8.776  21.108  0.00  0.00      AP1   
ATOM   4864  HN  GLN A 295      15.075  -8.346  21.282  0.00  0.00      AP1   
ATOM   4865  CA  GLN A 295      16.828  -8.780  22.281  0.00  0.00      AP1   
ATOM   4866  HA  GLN A 295      17.704  -9.396  22.148  0.00  0.00      AP1   
ATOM   4867  CB  GLN A 295      17.403  -7.359  22.749  0.00  0.00      AP1   
ATOM   4868  HB1 GLN A 295      16.472  -6.787  22.950  0.00  0.00      AP1   
ATOM   4869  HB2 GLN A 295      17.868  -7.463  23.752  0.00  0.00      AP1   
ATOM   4870  CG  GLN A 295      18.430  -6.611  21.816  0.00  0.00      AP1   
ATOM   4871  HG1 GLN A 295      17.978  -6.255  20.866  0.00  0.00      AP1   
ATOM   4872  HG2 GLN A 295      18.965  -5.697  22.155  0.00  0.00      AP1   
ATOM   4873  CD  GLN A 295      19.614  -7.647  21.629  0.00  0.00      AP1   
ATOM   4874  OE1 GLN A 295      20.686  -7.600  22.244  0.00  0.00      AP1   
ATOM   4875  NE2 GLN A 295      19.571  -8.472  20.556  0.00  0.00      AP1   
ATOM   4876 HE21 GLN A 295      20.338  -9.096  20.410  0.00  0.00      AP1   
ATOM   4877 HE22 GLN A 295      18.926  -8.219  19.834  0.00  0.00      AP1   
ATOM   4878  C   GLN A 295      16.015  -9.406  23.398  0.00  0.00      AP1   
ATOM   4879  O   GLN A 295      16.469  -9.376  24.531  0.00  0.00      AP1   
ATOM   4880  N   GLY A 296      14.775 -10.018  23.185  0.00  0.00      AP1   
ATOM   4881  HN  GLY A 296      14.382  -9.828  22.289  0.00  0.00      AP1   
ATOM   4882  CA  GLY A 296      13.952 -10.638  24.195  0.00  0.00      AP1   
ATOM   4883  HA1 GLY A 296      13.170 -11.092  23.604  0.00  0.00      AP1   
ATOM   4884  HA2 GLY A 296      13.549  -9.917  24.889  0.00  0.00      AP1   
ATOM   4885  C   GLY A 296      14.600 -11.734  25.005  0.00  0.00      AP1   
ATOM   4886  O   GLY A 296      14.595 -11.642  26.266  0.00  0.00      AP1   
ATOM   4887  N   ASN A 297      15.174 -12.691  24.278  0.00  0.00      AP1   
ATOM   4888  HN  ASN A 297      15.098 -12.733  23.285  0.00  0.00      AP1   
ATOM   4889  CA  ASN A 297      15.889 -13.734  24.978  0.00  0.00      AP1   
ATOM   4890  HA  ASN A 297      15.344 -14.070  25.848  0.00  0.00      AP1   
ATOM   4891  CB  ASN A 297      16.171 -14.944  23.945  0.00  0.00      AP1   
ATOM   4892  HB1 ASN A 297      16.741 -14.563  23.070  0.00  0.00      AP1   
ATOM   4893  HB2 ASN A 297      16.811 -15.678  24.480  0.00  0.00      AP1   
ATOM   4894  CG  ASN A 297      14.934 -15.701  23.514  0.00  0.00      AP1   
ATOM   4895  OD1 ASN A 297      13.894 -15.496  24.154  0.00  0.00      AP1   
ATOM   4896  ND2 ASN A 297      15.012 -16.424  22.378  0.00  0.00      AP1   
ATOM   4897 HD21 ASN A 297      14.231 -16.931  22.012  0.00  0.00      AP1   
ATOM   4898 HD22 ASN A 297      15.939 -16.658  22.085  0.00  0.00      AP1   
ATOM   4899  C   ASN A 297      17.260 -13.300  25.589  0.00  0.00      AP1   
ATOM   4900  O   ASN A 297      17.820 -14.053  26.387  0.00  0.00      AP1   
ATOM   4901  N   SER A 298      17.831 -12.141  25.145  0.00  0.00      AP1   
ATOM   4902  HN  SER A 298      17.402 -11.618  24.413  0.00  0.00      AP1   
ATOM   4903  CA  SER A 298      18.971 -11.563  25.755  0.00  0.00      AP1   
ATOM   4904  HA  SER A 298      19.579 -12.418  26.013  0.00  0.00      AP1   
ATOM   4905  CB  SER A 298      19.794 -10.483  25.014  0.00  0.00      AP1   
ATOM   4906  HB1 SER A 298      19.081  -9.736  24.604  0.00  0.00      AP1   
ATOM   4907  HB2 SER A 298      20.536 -10.009  25.691  0.00  0.00      AP1   
ATOM   4908  OG  SER A 298      20.567 -11.016  23.932  0.00  0.00      AP1   
ATOM   4909  HG1 SER A 298      19.849 -11.346  23.387  0.00  0.00      AP1   
ATOM   4910  C   SER A 298      18.550 -10.986  27.133  0.00  0.00      AP1   
ATOM   4911  O   SER A 298      19.276 -11.130  28.158  0.00  0.00      AP1   
ATOM   4912  N   ILE A 299      17.292 -10.489  27.289  0.00  0.00      AP1   
ATOM   4913  HN  ILE A 299      16.763 -10.157  26.512  0.00  0.00      AP1   
ATOM   4914  CA  ILE A 299      16.783  -9.986  28.603  0.00  0.00      AP1   
ATOM   4915  HA  ILE A 299      17.539  -9.382  29.084  0.00  0.00      AP1   
ATOM   4916  CB  ILE A 299      15.526  -9.127  28.439  0.00  0.00      AP1   
ATOM   4917  HB  ILE A 299      14.794  -9.797  27.940  0.00  0.00      AP1   
ATOM   4918  CG2 ILE A 299      15.019  -8.531  29.874  0.00  0.00      AP1   
ATOM   4919 HG21 ILE A 299      14.736  -9.319  30.605  0.00  0.00      AP1   
ATOM   4920 HG22 ILE A 299      15.863  -8.049  30.412  0.00  0.00      AP1   
ATOM   4921 HG23 ILE A 299      14.159  -7.831  29.795  0.00  0.00      AP1   
ATOM   4922  CG1 ILE A 299      15.817  -7.991  27.442  0.00  0.00      AP1   
ATOM   4923 HG11 ILE A 299      16.587  -7.319  27.878  0.00  0.00      AP1   
ATOM   4924 HG12 ILE A 299      16.411  -8.309  26.559  0.00  0.00      AP1   
ATOM   4925  CD  ILE A 299      14.516  -7.292  27.045  0.00  0.00      AP1   
ATOM   4926  HD1 ILE A 299      14.758  -6.633  26.184  0.00  0.00      AP1   
ATOM   4927  HD2 ILE A 299      13.799  -8.141  27.037  0.00  0.00      AP1   
ATOM   4928  HD3 ILE A 299      14.168  -6.603  27.845  0.00  0.00      AP1   
ATOM   4929  C   ILE A 299      16.470 -11.225  29.485  0.00  0.00      AP1   
ATOM   4930  O   ILE A 299      16.558 -11.167  30.668  0.00  0.00      AP1   
ATOM   4931  N   ILE A 300      16.052 -12.325  28.864  0.00  0.00      AP1   
ATOM   4932  HN  ILE A 300      15.732 -12.196  27.929  0.00  0.00      AP1   
ATOM   4933  CA  ILE A 300      15.766 -13.616  29.565  0.00  0.00      AP1   
ATOM   4934  HA  ILE A 300      15.202 -13.322  30.438  0.00  0.00      AP1   
ATOM   4935  CB  ILE A 300      15.070 -14.613  28.649  0.00  0.00      AP1   
ATOM   4936  HB  ILE A 300      15.694 -14.871  27.766  0.00  0.00      AP1   
ATOM   4937  CG2 ILE A 300      14.858 -15.878  29.559  0.00  0.00      AP1   
ATOM   4938 HG21 ILE A 300      14.231 -16.683  29.118  0.00  0.00      AP1   
ATOM   4939 HG22 ILE A 300      15.766 -16.372  29.966  0.00  0.00      AP1   
ATOM   4940 HG23 ILE A 300      14.341 -15.452  30.445  0.00  0.00      AP1   
ATOM   4941  CG1 ILE A 300      13.674 -14.161  28.225  0.00  0.00      AP1   
ATOM   4942 HG11 ILE A 300      13.094 -14.155  29.172  0.00  0.00      AP1   
ATOM   4943 HG12 ILE A 300      13.734 -13.075  27.996  0.00  0.00      AP1   
ATOM   4944  CD  ILE A 300      12.994 -14.912  27.054  0.00  0.00      AP1   
ATOM   4945  HD1 ILE A 300      13.630 -15.693  26.584  0.00  0.00      AP1   
ATOM   4946  HD2 ILE A 300      12.174 -15.584  27.386  0.00  0.00      AP1   
ATOM   4947  HD3 ILE A 300      12.617 -14.301  26.206  0.00  0.00      AP1   
ATOM   4948  C   ILE A 300      17.069 -14.185  30.104  0.00  0.00      AP1   
ATOM   4949  O   ILE A 300      17.199 -14.412  31.310  0.00  0.00      AP1   
ATOM   4950  N   ASN A 301      18.139 -14.176  29.282  0.00  0.00      AP1   
ATOM   4951  HN  ASN A 301      18.101 -13.828  28.348  0.00  0.00      AP1   
ATOM   4952  CA  ASN A 301      19.499 -14.441  29.738  0.00  0.00      AP1   
ATOM   4953  HA  ASN A 301      19.348 -15.355  30.292  0.00  0.00      AP1   
ATOM   4954  CB  ASN A 301      20.409 -14.524  28.460  0.00  0.00      AP1   
ATOM   4955  HB1 ASN A 301      20.044 -15.190  27.650  0.00  0.00      AP1   
ATOM   4956  HB2 ASN A 301      20.531 -13.510  28.022  0.00  0.00      AP1   
ATOM   4957  CG  ASN A 301      21.812 -15.061  28.738  0.00  0.00      AP1   
ATOM   4958  OD1 ASN A 301      21.949 -16.307  28.761  0.00  0.00      AP1   
ATOM   4959  ND2 ASN A 301      22.735 -14.250  29.066  0.00  0.00      AP1   
ATOM   4960 HD21 ASN A 301      23.557 -14.583  29.529  0.00  0.00      AP1   
ATOM   4961 HD22 ASN A 301      22.634 -13.260  28.967  0.00  0.00      AP1   
ATOM   4962  C   ASN A 301      20.033 -13.510  30.761  0.00  0.00      AP1   
ATOM   4963  O   ASN A 301      20.677 -13.937  31.704  0.00  0.00      AP1   
ATOM   4964  N   GLU A 302      19.789 -12.199  30.660  0.00  0.00      AP1   
ATOM   4965  HN  GLU A 302      19.209 -11.734  29.996  0.00  0.00      AP1   
ATOM   4966  CA  GLU A 302      20.249 -11.154  31.626  0.00  0.00      AP1   
ATOM   4967  HA  GLU A 302      21.325 -11.185  31.704  0.00  0.00      AP1   
ATOM   4968  CB  GLU A 302      19.773  -9.720  31.094  0.00  0.00      AP1   
ATOM   4969  HB1 GLU A 302      19.918  -9.729  29.992  0.00  0.00      AP1   
ATOM   4970  HB2 GLU A 302      18.690  -9.539  31.258  0.00  0.00      AP1   
ATOM   4971  CG  GLU A 302      20.690  -8.646  31.734  0.00  0.00      AP1   
ATOM   4972  HG1 GLU A 302      20.664  -8.724  32.842  0.00  0.00      AP1   
ATOM   4973  HG2 GLU A 302      21.778  -8.816  31.588  0.00  0.00      AP1   
ATOM   4974  CD  GLU A 302      20.331  -7.247  31.301  0.00  0.00      AP1   
ATOM   4975  OE1 GLU A 302      20.033  -6.957  30.068  0.00  0.00      AP1   
ATOM   4976  OE2 GLU A 302      20.281  -6.340  32.172  0.00  0.00      AP1   
ATOM   4977  C   GLU A 302      19.597 -11.376  33.004  0.00  0.00      AP1   
ATOM   4978  O   GLU A 302      20.102 -11.152  34.125  0.00  0.00      AP1   
ATOM   4979  N   CYS A 303      18.282 -11.830  32.961  0.00  0.00      AP1   
ATOM   4980  HN  CYS A 303      17.877 -11.958  32.059  0.00  0.00      AP1   
ATOM   4981  CA  CYS A 303      17.425 -12.256  34.023  0.00  0.00      AP1   
ATOM   4982  HA  CYS A 303      17.401 -11.582  34.867  0.00  0.00      AP1   
ATOM   4983  CB  CYS A 303      15.908 -12.376  33.525  0.00  0.00      AP1   
ATOM   4984  HB1 CYS A 303      15.845 -12.967  32.587  0.00  0.00      AP1   
ATOM   4985  HB2 CYS A 303      15.298 -12.880  34.305  0.00  0.00      AP1   
ATOM   4986  SG  CYS A 303      15.041 -10.720  33.291  0.00  0.00      AP1   
ATOM   4987  HG1 CYS A 303      15.262 -10.433  32.017  0.00  0.00      AP1   
ATOM   4988  C   CYS A 303      18.005 -13.446  34.693  0.00  0.00      AP1   
ATOM   4989  O   CYS A 303      17.983 -13.593  35.903  0.00  0.00      AP1   
ATOM   4990  N   SER A 304      18.548 -14.423  33.966  0.00  0.00      AP1   
ATOM   4991  HN  SER A 304      18.707 -14.232  33.000  0.00  0.00      AP1   
ATOM   4992  CA  SER A 304      19.224 -15.596  34.482  0.00  0.00      AP1   
ATOM   4993  HA  SER A 304      18.558 -15.914  35.271  0.00  0.00      AP1   
ATOM   4994  CB  SER A 304      19.500 -16.701  33.465  0.00  0.00      AP1   
ATOM   4995  HB1 SER A 304      18.555 -17.123  33.061  0.00  0.00      AP1   
ATOM   4996  HB2 SER A 304      20.094 -16.251  32.641  0.00  0.00      AP1   
ATOM   4997  OG  SER A 304      20.360 -17.794  33.816  0.00  0.00      AP1   
ATOM   4998  HG1 SER A 304      20.109 -18.554  33.286  0.00  0.00      AP1   
ATOM   4999  C   SER A 304      20.487 -15.215  35.200  0.00  0.00      AP1   
ATOM   5000  O   SER A 304      20.791 -15.790  36.244  0.00  0.00      AP1   
ATOM   5001  N   ILE A 305      21.368 -14.295  34.618  0.00  0.00      AP1   
ATOM   5002  HN  ILE A 305      21.139 -13.809  33.779  0.00  0.00      AP1   
ATOM   5003  CA  ILE A 305      22.682 -13.876  35.238  0.00  0.00      AP1   
ATOM   5004  HA  ILE A 305      23.293 -14.762  35.323  0.00  0.00      AP1   
ATOM   5005  CB  ILE A 305      23.409 -12.791  34.372  0.00  0.00      AP1   
ATOM   5006  HB  ILE A 305      22.567 -12.163  34.010  0.00  0.00      AP1   
ATOM   5007  CG2 ILE A 305      24.409 -11.857  35.128  0.00  0.00      AP1   
ATOM   5008 HG21 ILE A 305      23.817 -10.975  35.452  0.00  0.00      AP1   
ATOM   5009 HG22 ILE A 305      24.943 -12.432  35.915  0.00  0.00      AP1   
ATOM   5010 HG23 ILE A 305      25.136 -11.481  34.376  0.00  0.00      AP1   
ATOM   5011  CG1 ILE A 305      24.043 -13.345  33.051  0.00  0.00      AP1   
ATOM   5012 HG11 ILE A 305      25.101 -13.611  33.262  0.00  0.00      AP1   
ATOM   5013 HG12 ILE A 305      23.568 -14.274  32.670  0.00  0.00      AP1   
ATOM   5014  CD  ILE A 305      23.923 -12.349  31.928  0.00  0.00      AP1   
ATOM   5015  HD1 ILE A 305      24.400 -11.389  32.221  0.00  0.00      AP1   
ATOM   5016  HD2 ILE A 305      24.527 -12.765  31.093  0.00  0.00      AP1   
ATOM   5017  HD3 ILE A 305      22.885 -12.188  31.565  0.00  0.00      AP1   
ATOM   5018  C   ILE A 305      22.353 -13.297  36.542  0.00  0.00      AP1   
ATOM   5019  O   ILE A 305      22.974 -13.598  37.589  0.00  0.00      AP1   
ATOM   5020  N   LYS A 306      21.357 -12.465  36.653  0.00  0.00      AP1   
ATOM   5021  HN  LYS A 306      20.906 -12.204  35.804  0.00  0.00      AP1   
ATOM   5022  CA  LYS A 306      20.877 -12.006  37.916  0.00  0.00      AP1   
ATOM   5023  HA  LYS A 306      21.758 -11.602  38.392  0.00  0.00      AP1   
ATOM   5024  CB  LYS A 306      19.815 -10.999  37.625  0.00  0.00      AP1   
ATOM   5025  HB1 LYS A 306      19.103 -11.388  36.866  0.00  0.00      AP1   
ATOM   5026  HB2 LYS A 306      19.205 -10.691  38.501  0.00  0.00      AP1   
ATOM   5027  CG  LYS A 306      20.388  -9.700  36.981  0.00  0.00      AP1   
ATOM   5028  HG1 LYS A 306      20.861  -9.976  36.014  0.00  0.00      AP1   
ATOM   5029  HG2 LYS A 306      19.487  -9.085  36.767  0.00  0.00      AP1   
ATOM   5030  CD  LYS A 306      21.410  -8.916  37.918  0.00  0.00      AP1   
ATOM   5031  HD1 LYS A 306      20.904  -8.867  38.906  0.00  0.00      AP1   
ATOM   5032  HD2 LYS A 306      22.327  -9.541  37.970  0.00  0.00      AP1   
ATOM   5033  CE  LYS A 306      21.774  -7.624  37.199  0.00  0.00      AP1   
ATOM   5034  HE1 LYS A 306      22.239  -7.824  36.211  0.00  0.00      AP1   
ATOM   5035  HE2 LYS A 306      20.811  -7.073  37.141  0.00  0.00      AP1   
ATOM   5036  NZ  LYS A 306      22.812  -6.808  37.828  0.00  0.00      AP1   
ATOM   5037  HZ1 LYS A 306      22.624  -6.926  38.844  0.00  0.00      AP1   
ATOM   5038  HZ2 LYS A 306      23.713  -7.311  37.703  0.00  0.00      AP1   
ATOM   5039  HZ3 LYS A 306      22.794  -5.851  37.420  0.00  0.00      AP1   
ATOM   5040  C   LYS A 306      20.384 -13.106  38.909  0.00  0.00      AP1   
ATOM   5041  O   LYS A 306      20.512 -12.961  40.114  0.00  0.00      AP1   
ATOM   5042  N   GLN A 307      19.768 -14.148  38.456  0.00  0.00      AP1   
ATOM   5043  HN  GLN A 307      19.639 -14.193  37.469  0.00  0.00      AP1   
ATOM   5044  CA  GLN A 307      19.358 -15.288  39.219  0.00  0.00      AP1   
ATOM   5045  HA  GLN A 307      18.818 -14.894  40.067  0.00  0.00      AP1   
ATOM   5046  CB  GLN A 307      18.402 -16.155  38.385  0.00  0.00      AP1   
ATOM   5047  HB1 GLN A 307      17.712 -15.487  37.826  0.00  0.00      AP1   
ATOM   5048  HB2 GLN A 307      18.828 -16.781  37.572  0.00  0.00      AP1   
ATOM   5049  CG  GLN A 307      17.376 -16.981  39.191  0.00  0.00      AP1   
ATOM   5050  HG1 GLN A 307      17.954 -17.710  39.797  0.00  0.00      AP1   
ATOM   5051  HG2 GLN A 307      16.843 -16.199  39.774  0.00  0.00      AP1   
ATOM   5052  CD  GLN A 307      16.361 -17.835  38.347  0.00  0.00      AP1   
ATOM   5053  OE1 GLN A 307      16.730 -18.208  37.261  0.00  0.00      AP1   
ATOM   5054  NE2 GLN A 307      15.176 -18.019  38.903  0.00  0.00      AP1   
ATOM   5055 HE21 GLN A 307      14.471 -18.502  38.386  0.00  0.00      AP1   
ATOM   5056 HE22 GLN A 307      15.024 -17.831  39.874  0.00  0.00      AP1   
ATOM   5057  C   GLN A 307      20.532 -16.161  39.825  0.00  0.00      AP1   
ATOM   5058  O   GLN A 307      20.575 -16.521  40.946  0.00  0.00      AP1   
ATOM   5059  N   GLU A 308      21.534 -16.441  38.950  0.00  0.00      AP1   
ATOM   5060  HN  GLU A 308      21.390 -16.142  38.010  0.00  0.00      AP1   
ATOM   5061  CA  GLU A 308      22.780 -17.075  39.251  0.00  0.00      AP1   
ATOM   5062  HA  GLU A 308      22.445 -17.996  39.705  0.00  0.00      AP1
[truncated: 24,692,719 more chars]
