# Supplementary material for: Structural basis of template strand deoxyuridine promoter recognition by a viral RNA polymerase
Source: Nat Commun. 2022 Jun 20;13:3526. doi: 10.1038/s41467-022-31214-6 (PMC9209446; doi:10.1038/s41467-022-31214-6)
Supplement: Supplementary file 5 — Supplementary Data 3 [file 41467_2022_31214_MOESM5_ESM.zip › Source-Data-File-3-MD_files/DNA-Alch/DNA-alch-final.pdb]

CRYST1    0.000    0.000    0.000  90.00  90.00  90.00 P 1           1
ATOM      1  P   GUA T  50     -10.034 -11.331  -2.049  0.00  0.00      TD1   
ATOM      2  O1P GUA T  50     -11.388 -10.726  -2.194  0.00  0.00      TD1   
ATOM      3  O2P GUA T  50      -8.925 -10.551  -1.494  0.00  0.00      TD1   
ATOM      4  O5' GUA T  50     -10.119 -12.555  -1.090  0.00  0.00      TD1   
ATOM      5  C5' GUA T  50      -9.809 -13.932  -1.530  0.00  0.00      TD1   
ATOM      6  H5' GUA T  50      -8.714 -14.120  -1.506  0.00  0.00      TD1   
ATOM      7 H5'' GUA T  50     -10.159 -14.211  -2.547  0.00  0.00      TD1   
ATOM      8  C4' GUA T  50     -10.557 -14.917  -0.631  0.00  0.00      TD1   
ATOM      9  H4' GUA T  50     -10.208 -15.967  -0.731  0.00  0.00      TD1   
ATOM     10  O4' GUA T  50     -10.251 -14.609   0.741  0.00  0.00      TD1   
ATOM     11  C1' GUA T  50     -11.449 -14.363   1.415  0.00  0.00      TD1   
ATOM     12  H1' GUA T  50     -11.675 -15.320   1.933  0.00  0.00      TD1   
ATOM     13  N9  GUA T  50     -11.331 -13.260   2.455  0.00  0.00      TD1   
ATOM     14  C4  GUA T  50     -11.658 -13.348   3.805  0.00  0.00      TD1   
ATOM     15  N2  GUA T  50     -12.755 -15.181   6.664  0.00  0.00      TD1   
ATOM     16  H21 GUA T  50     -12.962 -16.103   6.337  0.00  0.00      TD1   
ATOM     17  H22 GUA T  50     -13.088 -14.839   7.543  0.00  0.00      TD1   
ATOM     18  N3  GUA T  50     -12.178 -14.450   4.490  0.00  0.00      TD1   
ATOM     19  C2  GUA T  50     -12.328 -14.236   5.813  0.00  0.00      TD1   
ATOM     20  N1  GUA T  50     -12.050 -12.955   6.372  0.00  0.00      TD1   
ATOM     21  H1  GUA T  50     -12.233 -12.701   7.332  0.00  0.00      TD1   
ATOM     22  C6  GUA T  50     -11.618 -11.828   5.639  0.00  0.00      TD1   
ATOM     23  O6  GUA T  50     -11.412 -10.703   6.093  0.00  0.00      TD1   
ATOM     24  C5  GUA T  50     -11.406 -12.080   4.276  0.00  0.00      TD1   
ATOM     25  N7  GUA T  50     -11.073 -11.228   3.258  0.00  0.00      TD1   
ATOM     26  C8  GUA T  50     -11.066 -11.990   2.212  0.00  0.00      TD1   
ATOM     27  H8  GUA T  50     -10.828 -11.660   1.201  0.00  0.00      TD1   
ATOM     28  C2' GUA T  50     -12.604 -14.141   0.384  0.00  0.00      TD1   
ATOM     29 H2'' GUA T  50     -12.816 -13.064   0.210  0.00  0.00      TD1   
ATOM     30  H2' GUA T  50     -13.555 -14.548   0.788  0.00  0.00      TD1   
ATOM     31  C3' GUA T  50     -12.110 -14.908  -0.796  0.00  0.00      TD1   
ATOM     32  H3' GUA T  50     -12.353 -14.344  -1.721  0.00  0.00      TD1   
ATOM     33  O3' GUA T  50     -12.692 -16.214  -0.940  0.00  0.00      TD1   
ATOM     34  P   URA T  51     -13.381 -16.679  -2.243  0.00  0.00      TD1   
ATOM     35  O1P URA T  51     -14.278 -15.606  -2.717  0.00  0.00      TD1   
ATOM     36  O2P URA T  51     -12.325 -17.377  -3.070  0.00  0.00      TD1   
ATOM     37  O5' URA T  51     -14.187 -17.890  -1.644  0.00  0.00      TD1   
ATOM     38  C5' URA T  51     -15.595 -17.960  -1.804  0.00  0.00      TD1   
ATOM     39  H5' URA T  51     -15.774 -18.539  -2.736  0.00  0.00      TD1   
ATOM     40 H5'' URA T  51     -16.127 -16.986  -1.848  0.00  0.00      TD1   
ATOM     41  C4' URA T  51     -16.362 -18.775  -0.774  0.00  0.00      TD1   
ATOM     42  H4' URA T  51     -17.371 -18.844  -1.234  0.00  0.00      TD1   
ATOM     43  O4' URA T  51     -15.793 -20.128  -0.523  0.00  0.00      TD1   
ATOM     44  C1' URA T  51     -15.511 -20.297   0.862  0.00  0.00      TD1   
ATOM     45  H1' URA T  51     -16.346 -20.963   1.167  0.00  0.00      TD1   
ATOM     46  N1  URA T  51     -14.169 -20.960   0.898  0.00  0.00      TD1   
ATOM     47  C6  URA T  51     -13.041 -20.609   0.165  0.00  0.00      TD1   
ATOM     48  H6  URA T  51     -13.190 -19.835  -0.588  0.00  0.00      TD1   
ATOM     49  C2  URA T  51     -13.933 -21.757   2.041  0.00  0.00      TD1   
ATOM     50  O2  URA T  51     -14.828 -22.078   2.840  0.00  0.00      TD1   
ATOM     51  N3  URA T  51     -12.647 -22.351   2.124  0.00  0.00      TD1   
ATOM     52  H3  URA T  51     -12.549 -22.949   2.932  0.00  0.00      TD1   
ATOM     53  C4  URA T  51     -11.619 -22.139   1.246  0.00  0.00      TD1   
ATOM     54  O4  URA T  51     -10.599 -22.773   1.342  0.00  0.00      TD1   
ATOM     55  C5  URA T  51     -11.870 -21.244   0.226  0.00  0.00      TD1   
ATOM     56  H5  URA T  51     -11.016 -21.173  -0.448  0.00  0.00      TD1   
ATOM     57  C2' URA T  51     -15.597 -18.964   1.511  0.00  0.00      TD1   
ATOM     58 H2'' URA T  51     -14.576 -18.533   1.438  0.00  0.00      TD1   
ATOM     59  H2' URA T  51     -15.953 -19.084   2.557  0.00  0.00      TD1   
ATOM     60  C3' URA T  51     -16.528 -18.206   0.657  0.00  0.00      TD1   
ATOM     61  H3' URA T  51     -16.296 -17.134   0.835  0.00  0.00      TD1   
ATOM     62  O3' URA T  51     -17.823 -18.502   1.165  0.00  0.00      TD1   
ATOM     63  P   URA T  52     -18.965 -17.447   0.772  0.00  0.00      TD1   
ATOM     64  O1P URA T  52     -18.597 -16.565  -0.337  0.00  0.00      TD1   
ATOM     65  O2P URA T  52     -20.175 -18.227   0.546  0.00  0.00      TD1   
ATOM     66  O5' URA T  52     -19.214 -16.490   1.913  0.00  0.00      TD1   
ATOM     67  C5' URA T  52     -19.096 -16.929   3.271  0.00  0.00      TD1   
ATOM     68  H5' URA T  52     -18.021 -17.127   3.470  0.00  0.00      TD1   
ATOM     69 H5'' URA T  52     -19.755 -17.807   3.444  0.00  0.00      TD1   
ATOM     70  C4' URA T  52     -19.666 -15.857   4.332  0.00  0.00      TD1   
ATOM     71  H4' URA T  52     -19.489 -16.335   5.319  0.00  0.00      TD1   
ATOM     72  O4' URA T  52     -18.851 -14.699   4.285  0.00  0.00      TD1   
ATOM     73  C1' URA T  52     -19.732 -13.551   4.161  0.00  0.00      TD1   
ATOM     74  H1' URA T  52     -19.808 -13.231   5.223  0.00  0.00      TD1   
ATOM     75  N1  URA T  52     -19.069 -12.573   3.320  0.00  0.00      TD1   
ATOM     76  C6  URA T  52     -18.616 -12.923   2.075  0.00  0.00      TD1   
ATOM     77  H6  URA T  52     -18.819 -13.970   1.847  0.00  0.00      TD1   
ATOM     78  C2  URA T  52     -18.817 -11.322   3.766  0.00  0.00      TD1   
ATOM     79  O2  URA T  52     -19.126 -11.023   4.942  0.00  0.00      TD1   
ATOM     80  N3  URA T  52     -18.280 -10.424   2.879  0.00  0.00      TD1   
ATOM     81  H3  URA T  52     -18.067  -9.479   3.163  0.00  0.00      TD1   
ATOM     82  C4  URA T  52     -17.895 -10.697   1.554  0.00  0.00      TD1   
ATOM     83  O4  URA T  52     -17.471  -9.781   0.867  0.00  0.00      TD1   
ATOM     84  C5  URA T  52     -18.035 -12.043   1.225  0.00  0.00      TD1   
ATOM     85  H5  URA T  52     -17.949 -12.180   0.147  0.00  0.00      TD1   
ATOM     86  C2' URA T  52     -21.060 -14.081   3.624  0.00  0.00      TD1   
ATOM     87 H2'' URA T  52     -21.041 -14.011   2.516  0.00  0.00      TD1   
ATOM     88  H2' URA T  52     -21.936 -13.510   4.001  0.00  0.00      TD1   
ATOM     89  C3' URA T  52     -21.055 -15.475   4.074  0.00  0.00      TD1   
ATOM     90  H3' URA T  52     -21.532 -16.101   3.289  0.00  0.00      TD1   
ATOM     91  O3' URA T  52     -21.922 -15.578   5.275  0.00  0.00      TD1   
ATOM     92  OH2 TIP3W   5      19.105  -0.345   0.658  0.00  0.00      WT1   
ATOM     93  H1  TIP3W   5      19.691  -0.978   1.074  0.00  0.00      WT1   
ATOM     94  H2  TIP3W   5      18.408  -0.207   1.298  0.00  0.00      WT1   
ATOM     95  OH2 TIP3W   7       0.826  18.237 -15.229  0.00  0.00      WT1   
ATOM     96  H1  TIP3W   7       0.958  17.507 -15.834  0.00  0.00      WT1   
ATOM     97  H2  TIP3W   7       0.517  18.954 -15.782  0.00  0.00      WT1   
ATOM     98  OH2 TIP3W   8      10.995 -11.321   5.045  0.00  0.00      WT1   
ATOM     99  H1  TIP3W   8      10.825 -12.160   5.474  0.00  0.00      WT1   
ATOM    100  H2  TIP3W   8      11.263 -11.555   4.157  0.00  0.00      WT1   
ATOM    101  OH2 TIP3W  15      -2.051  -9.144  -5.192  0.00  0.00      WT1   
ATOM    102  H1  TIP3W  15      -2.249  -8.386  -5.742  0.00  0.00      WT1   
ATOM    103  H2  TIP3W  15      -2.814  -9.231  -4.620  0.00  0.00      WT1   
ATOM    104  OH2 TIP3W  21       8.187   6.975  -8.554  0.00  0.00      WT1   
ATOM    105  H1  TIP3W  21       8.076   6.497  -9.376  0.00  0.00      WT1   
ATOM    106  H2  TIP3W  21       7.706   7.791  -8.684  0.00  0.00      WT1   
ATOM    107  OH2 TIP3W  26      19.455  19.703  19.203  0.00  0.00      WT1   
ATOM    108  H1  TIP3W  26      19.642  20.122  20.043  0.00  0.00      WT1   
ATOM    109  H2  TIP3W  26      20.315  19.465  18.856  0.00  0.00      WT1   
ATOM    110  OH2 TIP3W  29      -8.347  14.181  18.850  0.00  0.00      WT1   
ATOM    111  H1  TIP3W  29      -8.129  14.857  19.492  0.00  0.00      WT1   
ATOM    112  H2  TIP3W  29      -9.224  14.414  18.546  0.00  0.00      WT1   
ATOM    113  OH2 TIP3W  30     -14.145 -18.329   7.626  0.00  0.00      WT1   
ATOM    114  H1  TIP3W  30     -14.724 -17.910   8.262  0.00  0.00      WT1   
ATOM    115  H2  TIP3W  30     -13.988 -19.202   7.985  0.00  0.00      WT1   
ATOM    116  OH2 TIP3W  44      -3.986   3.064 -15.206  0.00  0.00      WT1   
ATOM    117  H1  TIP3W  44      -4.055   3.972 -15.498  0.00  0.00      WT1   
ATOM    118  H2  TIP3W  44      -3.548   3.117 -14.357  0.00  0.00      WT1   
ATOM    119  OH2 TIP3W  46     -19.244  10.832  -6.721  0.00  0.00      WT1   
ATOM    120  H1  TIP3W  46     -19.040  11.759  -6.848  0.00  0.00      WT1   
ATOM    121  H2  TIP3W  46     -18.628  10.541  -6.048  0.00  0.00      WT1   
ATOM    122  OH2 TIP3W  47      -5.724  -2.027   8.953  0.00  0.00      WT1   
ATOM    123  H1  TIP3W  47      -6.354  -2.736   9.083  0.00  0.00      WT1   
ATOM    124  H2  TIP3W  47      -6.115  -1.275   9.398  0.00  0.00      WT1   
ATOM    125  OH2 TIP3W  48      17.471   8.848 -12.878  0.00  0.00      WT1   
ATOM    126  H1  TIP3W  48      18.027   9.298 -12.243  0.00  0.00      WT1   
ATOM    127  H2  TIP3W  48      17.466   7.936 -12.589  0.00  0.00      WT1   
ATOM    128  OH2 TIP3W  52      -8.998  -2.881   5.091  0.00  0.00      WT1   
ATOM    129  H1  TIP3W  52      -8.804  -3.553   4.438  0.00  0.00      WT1   
ATOM    130  H2  TIP3W  52      -9.767  -3.212   5.555  0.00  0.00      WT1   
ATOM    131  OH2 TIP3W  53      -6.293  -5.307 -16.648  0.00  0.00      WT1   
ATOM    132  H1  TIP3W  53      -5.546  -4.765 -16.394  0.00  0.00      WT1   
ATOM    133  H2  TIP3W  53      -6.064  -6.186 -16.345  0.00  0.00      WT1   
ATOM    134  OH2 TIP3W  55     -17.011   2.460   1.052  0.00  0.00      WT1   
ATOM    135  H1  TIP3W  55     -16.201   2.615   1.538  0.00  0.00      WT1   
ATOM    136  H2  TIP3W  55     -17.638   2.175   1.717  0.00  0.00      WT1   
ATOM    137  OH2 TIP3W  56      19.068  16.914 -12.009  0.00  0.00      WT1   
ATOM    138  H1  TIP3W  56      19.927  17.061 -11.614  0.00  0.00      WT1   
ATOM    139  H2  TIP3W  56      18.643  16.280 -11.431  0.00  0.00      WT1   
ATOM    140  OH2 TIP3W  64     -12.549  17.045  16.840  0.00  0.00      WT1   
ATOM    141  H1  TIP3W  64     -12.407  16.107  16.715  0.00  0.00      WT1   
ATOM    142  H2  TIP3W  64     -13.447  17.110  17.165  0.00  0.00      WT1   
ATOM    143  OH2 TIP3W  68      18.656 -20.343   0.785  0.00  0.00      WT1   
ATOM    144  H1  TIP3W  68      19.250 -19.605   0.651  0.00  0.00      WT1   
ATOM    145  H2  TIP3W  68      19.019 -20.810   1.538  0.00  0.00      WT1   
ATOM    146  OH2 TIP3W  71     -13.429   4.932 -17.308  0.00  0.00      WT1   
ATOM    147  H1  TIP3W  71     -12.880   4.614 -18.025  0.00  0.00      WT1   
ATOM    148  H2  TIP3W  71     -13.101   4.474 -16.534  0.00  0.00      WT1   
ATOM    149  OH2 TIP3W  75       0.280  -6.876  -8.255  0.00  0.00      WT1   
ATOM    150  H1  TIP3W  75      -0.362  -6.888  -7.545  0.00  0.00      WT1   
ATOM    151  H2  TIP3W  75      -0.114  -6.320  -8.927  0.00  0.00      WT1   
ATOM    152  OH2 TIP3W  76      -9.126   6.978  -1.848  0.00  0.00      WT1   
ATOM    153  H1  TIP3W  76      -8.257   6.578  -1.813  0.00  0.00      WT1   
ATOM    154  H2  TIP3W  76      -9.537   6.594  -2.623  0.00  0.00      WT1   
ATOM    155  OH2 TIP3W  86      -6.687 -19.157  -6.339  0.00  0.00      WT1   
ATOM    156  H1  TIP3W  86      -6.061 -19.501  -6.977  0.00  0.00      WT1   
ATOM    157  H2  TIP3W  86      -6.600 -18.206  -6.407  0.00  0.00      WT1   
ATOM    158  OH2 TIP3W  87      10.473   8.241 -12.987  0.00  0.00      WT1   
ATOM    159  H1  TIP3W  87       9.570   8.171 -12.677  0.00  0.00      WT1   
ATOM    160  H2  TIP3W  87      10.765   7.334 -13.081  0.00  0.00      WT1   
ATOM    161  OH2 TIP3W  88      13.302  -9.371  12.758  0.00  0.00      WT1   
ATOM    162  H1  TIP3W  88      12.413  -9.613  12.496  0.00  0.00      WT1   
ATOM    163  H2  TIP3W  88      13.211  -8.499  13.140  0.00  0.00      WT1   
ATOM    164  OH2 TIP3W  90      -8.778  -9.305   3.252  0.00  0.00      WT1   
ATOM    165  H1  TIP3W  90      -9.692  -9.551   3.398  0.00  0.00      WT1   
ATOM    166  H2  TIP3W  90      -8.497  -9.851   2.518  0.00  0.00      WT1   
ATOM    167  OH2 TIP3W  94      17.520   8.866 -15.526  0.00  0.00      WT1   
ATOM    168  H1  TIP3W  94      16.632   8.680 -15.833  0.00  0.00      WT1   
ATOM    169  H2  TIP3W  94      17.425   8.992 -14.582  0.00  0.00      WT1   
ATOM    170  OH2 TIP3W  95     -11.230  -0.517  12.824  0.00  0.00      WT1   
ATOM    171  H1  TIP3W  95     -11.455  -0.870  11.963  0.00  0.00      WT1   
ATOM    172  H2  TIP3W  95     -10.523  -1.082  13.138  0.00  0.00      WT1   
ATOM    173  OH2 TIP3W  97       5.854   7.911  -1.074  0.00  0.00      WT1   
ATOM    174  H1  TIP3W  97       6.288   8.763  -1.019  0.00  0.00      WT1   
ATOM    175  H2  TIP3W  97       4.923   8.122  -1.153  0.00  0.00      WT1   
ATOM    176  OH2 TIP3W  98      10.541   3.935 -19.871  0.00  0.00      WT1   
ATOM    177  H1  TIP3W  98      10.209   3.957 -18.973  0.00  0.00      WT1   
ATOM    178  H2  TIP3W  98      11.172   3.216 -19.877  0.00  0.00      WT1   
ATOM    179  OH2 TIP3W 108     -12.940  14.417 -16.212  0.00  0.00      WT1   
ATOM    180  H1  TIP3W 108     -12.919  13.609 -15.699  0.00  0.00      WT1   
ATOM    181  H2  TIP3W 108     -13.447  15.028 -15.677  0.00  0.00      WT1   
ATOM    182  OH2 TIP3W 111      -3.980  -1.083 -12.811  0.00  0.00      WT1   
ATOM    183  H1  TIP3W 111      -3.380  -0.592 -12.249  0.00  0.00      WT1   
ATOM    184  H2  TIP3W 111      -3.518  -1.162 -13.645  0.00  0.00      WT1   
ATOM    185  OH2 TIP3W 112     -18.127  16.649 -16.981  0.00  0.00      WT1   
ATOM    186  H1  TIP3W 112     -18.710  15.994 -16.598  0.00  0.00      WT1   
ATOM    187  H2  TIP3W 112     -18.013  16.368 -17.889  0.00  0.00      WT1   
ATOM    188  OH2 TIP3W 113     -19.722  -8.590  13.140  0.00  0.00      WT1   
ATOM    189  H1  TIP3W 113     -20.083  -8.796  12.277  0.00  0.00      WT1   
ATOM    190  H2  TIP3W 113     -20.477  -8.299  13.652  0.00  0.00      WT1   
ATOM    191  OH2 TIP3W 115     -11.925   0.628  -1.956  0.00  0.00      WT1   
ATOM    192  H1  TIP3W 115     -12.325   0.860  -2.794  0.00  0.00      WT1   
ATOM    193  H2  TIP3W 115     -11.584  -0.257  -2.089  0.00  0.00      WT1   
ATOM    194  OH2 TIP3W 116     -18.784  14.446   1.775  0.00  0.00      WT1   
ATOM    195  H1  TIP3W 116     -18.156  13.757   1.996  0.00  0.00      WT1   
ATOM    196  H2  TIP3W 116     -18.452  14.821   0.960  0.00  0.00      WT1   
ATOM    197  OH2 TIP3W 125     -13.933  15.251   6.621  0.00  0.00      WT1   
ATOM    198  H1  TIP3W 125     -13.232  15.249   7.272  0.00  0.00      WT1   
ATOM    199  H2  TIP3W 125     -14.658  15.706   7.049  0.00  0.00      WT1   
ATOM    200  OH2 TIP3W 129       0.531   7.363   7.933  0.00  0.00      WT1   
ATOM    201  H1  TIP3W 129       1.198   7.596   7.287  0.00  0.00      WT1   
ATOM    202  H2  TIP3W 129       0.665   7.984   8.649  0.00  0.00      WT1   
ATOM    203  OH2 TIP3W 130     -14.173   1.967  14.757  0.00  0.00      WT1   
ATOM    204  H1  TIP3W 130     -14.457   1.141  14.367  0.00  0.00      WT1   
ATOM    205  H2  TIP3W 130     -13.298   2.114  14.397  0.00  0.00      WT1   
ATOM    206  OH2 TIP3W 131       3.348  14.397 -19.798  0.00  0.00      WT1   
ATOM    207  H1  TIP3W 131       2.873  14.136 -20.587  0.00  0.00      WT1   
ATOM    208  H2  TIP3W 131       4.250  14.525 -20.093  0.00  0.00      WT1   
ATOM    209  OH2 TIP3W 133      -7.188 -15.349  10.299  0.00  0.00      WT1   
ATOM    210  H1  TIP3W 133      -7.356 -16.290  10.355  0.00  0.00      WT1   
ATOM    211  H2  TIP3W 133      -7.980 -14.943  10.652  0.00  0.00      WT1   
ATOM    212  OH2 TIP3W 134       1.092   0.486   2.512  0.00  0.00      WT1   
ATOM    213  H1  TIP3W 134       1.080   1.133   1.807  0.00  0.00      WT1   
ATOM    214  H2  TIP3W 134       0.586   0.890   3.217  0.00  0.00      WT1   
ATOM    215  OH2 TIP3W 135       6.662  11.298  16.422  0.00  0.00      WT1   
ATOM    216  H1  TIP3W 135       5.750  11.439  16.673  0.00  0.00      WT1   
ATOM    217  H2  TIP3W 135       7.145  11.992  16.872  0.00  0.00      WT1   
ATOM    218  OH2 TIP3W 137      11.259  16.775   5.071  0.00  0.00      WT1   
ATOM    219  H1  TIP3W 137      12.087  17.255   5.066  0.00  0.00      WT1   
ATOM    220  H2  TIP3W 137      11.342  16.160   5.800  0.00  0.00      WT1   
ATOM    221  OH2 TIP3W 145      18.656  14.362   2.540  0.00  0.00      WT1   
ATOM    222  H1  TIP3W 145      19.585  14.354   2.769  0.00  0.00      WT1   
ATOM    223  H2  TIP3W 145      18.392  15.277   2.640  0.00  0.00      WT1   
ATOM    224  OH2 TIP3W 146      15.975 -19.315  15.389  0.00  0.00      WT1   
ATOM    225  H1  TIP3W 146      16.515 -19.076  14.636  0.00  0.00      WT1   
ATOM    226  H2  TIP3W 146      16.586 -19.723  16.003  0.00  0.00      WT1   
ATOM    227  OH2 TIP3W 149      18.776  10.694 -11.437  0.00  0.00      WT1   
ATOM    228  H1  TIP3W 149      19.646  10.339 -11.620  0.00  0.00      WT1   
ATOM    229  H2  TIP3W 149      18.859  11.103 -10.576  0.00  0.00      WT1   
ATOM    230  OH2 TIP3W 150     -18.473   3.402  17.677  0.00  0.00      WT1   
ATOM    231  H1  TIP3W 150     -19.225   3.165  17.134  0.00  0.00      WT1   
ATOM    232  H2  TIP3W 150     -18.850   3.606  18.533  0.00  0.00      WT1   
ATOM    233  OH2 TIP3W 152      10.479   6.565 -17.841  0.00  0.00      WT1   
ATOM    234  H1  TIP3W 152      10.889   7.280 -17.354  0.00  0.00      WT1   
ATOM    235  H2  TIP3W 152      10.790   6.677 -18.739  0.00  0.00      WT1   
ATOM    236  OH2 TIP3W 153      10.940  -5.044 -13.086  0.00  0.00      WT1   
ATOM    237  H1  TIP3W 153      10.301  -4.457 -13.491  0.00  0.00      WT1   
ATOM    238  H2  TIP3W 153      11.227  -4.580 -12.300  0.00  0.00      WT1   
ATOM    239  OH2 TIP3W 155      17.308 -19.891  -2.227  0.00  0.00      WT1   
ATOM    240  H1  TIP3W 155      17.333 -20.672  -1.674  0.00  0.00      WT1   
ATOM    241  H2  TIP3W 155      16.395 -19.823  -2.505  0.00  0.00      WT1   
ATOM    242  OH2 TIP3W 156      -4.570 -16.183   9.904  0.00  0.00      WT1   
ATOM    243  H1  TIP3W 156      -4.990 -17.019  10.105  0.00  0.00      WT1   
ATOM    244  H2  TIP3W 156      -5.277 -15.540   9.955  0.00  0.00      WT1   
ATOM    245  OH2 TIP3W 167      10.070 -13.619  16.383  0.00  0.00      WT1   
ATOM    246  H1  TIP3W 167      10.051 -12.684  16.181  0.00  0.00      WT1   
ATOM    247  H2  TIP3W 167       9.397 -14.000  15.819  0.00  0.00      WT1   
ATOM    248  OH2 TIP3W 174     -19.308   9.603 -11.567  0.00  0.00      WT1   
ATOM    249  H1  TIP3W 174     -19.413   9.238 -10.688  0.00  0.00      WT1   
ATOM    250  H2  TIP3W 174     -18.658   9.039 -11.985  0.00  0.00      WT1   
ATOM    251  OH2 TIP3W 177       6.756  -3.368  11.128  0.00  0.00      WT1   
ATOM    252  H1  TIP3W 177       5.851  -3.198  11.389  0.00  0.00      WT1   
ATOM    253  H2  TIP3W 177       7.195  -2.523  11.219  0.00  0.00      WT1   
ATOM    254  OH2 TIP3W 178      11.417   9.964  -0.203  0.00  0.00      WT1   
ATOM    255  H1  TIP3W 178      11.955   9.232   0.097  0.00  0.00      WT1   
ATOM    256  H2  TIP3W 178      10.610   9.556  -0.517  0.00  0.00      WT1   
ATOM    257  OH2 TIP3W 179     -20.593  -2.505   3.775  0.00  0.00      WT1   
ATOM    258  H1  TIP3W 179     -20.037  -2.062   4.415  0.00  0.00      WT1   
ATOM    259  H2  TIP3W 179     -21.422  -2.028   3.805  0.00  0.00      WT1   
ATOM    260  OH2 TIP3W 180      13.532  -3.428   5.611  0.00  0.00      WT1   
ATOM    261  H1  TIP3W 180      13.904  -2.737   6.159  0.00  0.00      WT1   
ATOM    262  H2  TIP3W 180      12.592  -3.394   5.787  0.00  0.00      WT1   
ATOM    263  OH2 TIP3W 191      17.608   4.846  14.844  0.00  0.00      WT1   
ATOM    264  H1  TIP3W 191      18.535   4.729  14.636  0.00  0.00      WT1   
ATOM    265  H2  TIP3W 191      17.156   4.200  14.302  0.00  0.00      WT1   
ATOM    266  OH2 TIP3W 195      -7.042 -15.764  -3.969  0.00  0.00      WT1   
ATOM    267  H1  TIP3W 195      -6.183 -15.549  -3.606  0.00  0.00      WT1   
ATOM    268  H2  TIP3W 195      -6.909 -15.765  -4.917  0.00  0.00      WT1   
ATOM    269  OH2 TIP3W 196      -6.027   4.491 -18.201  0.00  0.00      WT1   
ATOM    270  H1  TIP3W 196      -5.192   4.049 -18.046  0.00  0.00      WT1   
ATOM    271  H2  TIP3W 196      -5.891   4.982 -19.011  0.00  0.00      WT1   
ATOM    272  OH2 TIP3W 197      16.041 -18.560 -18.649  0.00  0.00      WT1   
ATOM    273  H1  TIP3W 197      15.611 -17.842 -19.115  0.00  0.00      WT1   
ATOM    274  H2  TIP3W 197      16.059 -18.276 -17.735  0.00  0.00      WT1   
ATOM    275  OH2 TIP3W 198      -0.581  -2.273  -9.501  0.00  0.00      WT1   
ATOM    276  H1  TIP3W 198      -0.052  -2.403 -10.288  0.00  0.00      WT1   
ATOM    277  H2  TIP3W 198      -0.418  -1.364  -9.250  0.00  0.00      WT1   
ATOM    278  OH2 TIP3W 201     -17.526 -13.500   6.712  0.00  0.00      WT1   
ATOM    279  H1  TIP3W 201     -18.266 -13.995   6.358  0.00  0.00      WT1   
ATOM    280  H2  TIP3W 201     -17.471 -13.773   7.628  0.00  0.00      WT1   
ATOM    281  OH2 TIP3W 202      15.091  -5.654   9.286  0.00  0.00      WT1   
ATOM    282  H1  TIP3W 202      14.298  -6.060   8.935  0.00  0.00      WT1   
ATOM    283  H2  TIP3W 202      14.847  -4.740   9.433  0.00  0.00      WT1   
ATOM    284  OH2 TIP3W 212      -5.991 -18.030 -15.286  0.00  0.00      WT1   
ATOM    285  H1  TIP3W 212      -5.789 -17.232 -14.797  0.00  0.00      WT1   
ATOM    286  H2  TIP3W 212      -5.136 -18.411 -15.487  0.00  0.00      WT1   
ATOM    287  OH2 TIP3W 218      -5.526  18.157  -8.534  0.00  0.00      WT1   
ATOM    288  H1  TIP3W 218      -5.289  17.269  -8.804  0.00  0.00      WT1   
ATOM    289  H2  TIP3W 218      -5.491  18.134  -7.578  0.00  0.00      WT1   
ATOM    290  OH2 TIP3W 222     -20.377  -1.430   9.649  0.00  0.00      WT1   
ATOM    291  H1  TIP3W 222     -19.848  -1.480   8.853  0.00  0.00      WT1   
ATOM    292  H2  TIP3W 222     -21.045  -2.107   9.536  0.00  0.00      WT1   
ATOM    293  OH2 TIP3W 237       9.679 -20.374  19.525  0.00  0.00      WT1   
ATOM    294  H1  TIP3W 237      10.607 -20.197  19.372  0.00  0.00      WT1   
ATOM    295  H2  TIP3W 237       9.301 -20.450  18.649  0.00  0.00      WT1   
ATOM    296  OH2 TIP3W 238      -9.018 -18.908 -19.826  0.00  0.00      WT1   
ATOM    297  H1  TIP3W 238      -9.441 -19.330 -19.079  0.00  0.00      WT1   
ATOM    298  H2  TIP3W 238      -8.355 -18.338 -19.437  0.00  0.00      WT1   
ATOM    299  OH2 TIP3W 252       7.456  -2.503  -5.524  0.00  0.00      WT1   
ATOM    300  H1  TIP3W 252       8.343  -2.145  -5.559  0.00  0.00      WT1   
ATOM    301  H2  TIP3W 252       7.467  -3.233  -6.142  0.00  0.00      WT1   
ATOM    302  OH2 TIP3W 253      19.827 -17.173  -8.675  0.00  0.00      WT1   
ATOM    303  H1  TIP3W 253      20.212 -16.474  -9.203  0.00  0.00      WT1   
ATOM    304  H2  TIP3W 253      18.898 -17.164  -8.906  0.00  0.00      WT1   
ATOM    305  OH2 TIP3W 257     -19.769   2.259  13.444  0.00  0.00      WT1   
ATOM    306  H1  TIP3W 257     -19.764   3.124  13.034  0.00  0.00      WT1   
ATOM    307  H2  TIP3W 257     -19.803   1.645  12.710  0.00  0.00      WT1   
ATOM    308  OH2 TIP3W 261     -15.196 -18.265   5.165  0.00  0.00      WT1   
ATOM    309  H1  TIP3W 261     -14.779 -17.555   4.678  0.00  0.00      WT1   
ATOM    310  H2  TIP3W 261     -14.775 -18.247   6.024  0.00  0.00      WT1   
ATOM    311  OH2 TIP3W 281     -13.881 -14.479 -17.246  0.00  0.00      WT1   
ATOM    312  H1  TIP3W 281     -14.334 -15.155 -17.750  0.00  0.00      WT1   
ATOM    313  H2  TIP3W 281     -14.069 -13.665 -17.713  0.00  0.00      WT1   
ATOM    314  OH2 TIP3W 284     -10.369 -19.301 -13.595  0.00  0.00      WT1   
ATOM    315  H1  TIP3W 284      -9.798 -19.228 -12.831  0.00  0.00      WT1   
ATOM    316  H2  TIP3W 284     -11.008 -18.597 -13.486  0.00  0.00      WT1   
ATOM    317  OH2 TIP3W 295       2.240 -20.764 -17.611  0.00  0.00      WT1   
ATOM    318  H1  TIP3W 295       2.554 -19.948 -18.002  0.00  0.00      WT1   
ATOM    319  H2  TIP3W 295       1.291 -20.737 -17.731  0.00  0.00      WT1   
ATOM    320  OH2 TIP3W 365       5.556 -16.454 -10.140  0.00  0.00      WT1   
ATOM    321  H1  TIP3W 365       5.544 -16.020 -10.993  0.00  0.00      WT1   
ATOM    322  H2  TIP3W 365       6.441 -16.303  -9.807  0.00  0.00      WT1   
ATOM    323  OH2 TIP3W 411      -7.239   9.524  -7.940  0.00  0.00      WT1   
ATOM    324  H1  TIP3W 411      -7.692  10.239  -7.492  0.00  0.00      WT1   
ATOM    325  H2  TIP3W 411      -6.724   9.957  -8.621  0.00  0.00      WT1   
ATOM    326  OH2 TIP3W 424      -9.820  20.175  13.811  0.00  0.00      WT1   
ATOM    327  H1  TIP3W 424     -10.115  19.434  14.340  0.00  0.00      WT1   
ATOM    328  H2  TIP3W 424      -9.980  20.941  14.361  0.00  0.00      WT1   
ATOM    329  OH2 TIP3W 432      10.390   2.461  -7.738  0.00  0.00      WT1   
ATOM    330  H1  TIP3W 432       9.441   2.337  -7.727  0.00  0.00      WT1   
ATOM    331  H2  TIP3W 432      10.552   3.124  -7.067  0.00  0.00      WT1   
ATOM    332  OH2 TIP3W 443     -16.013  12.907   7.883  0.00  0.00      WT1   
ATOM    333  H1  TIP3W 443     -15.764  13.650   8.433  0.00  0.00      WT1   
ATOM    334  H2  TIP3W 443     -15.896  13.222   6.987  0.00  0.00      WT1   
ATOM    335  OH2 TIP3W 450      15.079  14.950  -0.644  0.00  0.00      WT1   
ATOM    336  H1  TIP3W 450      14.648  14.095  -0.639  0.00  0.00      WT1   
ATOM    337  H2  TIP3W 450      14.574  15.470  -1.269  0.00  0.00      WT1   
ATOM    338  OH2 TIP3W 452      -5.094  -3.218   3.080  0.00  0.00      WT1   
ATOM    339  H1  TIP3W 452      -4.429  -3.388   2.412  0.00  0.00      WT1   
ATOM    340  H2  TIP3W 452      -5.032  -2.277   3.246  0.00  0.00      WT1   
ATOM    341  OH2 TIP3W 465      -7.164  -2.770 -10.571  0.00  0.00      WT1   
ATOM    342  H1  TIP3W 465      -6.228  -2.967 -10.515  0.00  0.00      WT1   
ATOM    343  H2  TIP3W 465      -7.279  -2.398 -11.445  0.00  0.00      WT1   
ATOM    344  OH2 TIP3W 466     -18.092  17.725   2.885  0.00  0.00      WT1   
ATOM    345  H1  TIP3W 466     -18.096  17.867   1.939  0.00  0.00      WT1   
ATOM    346  H2  TIP3W 466     -18.722  17.017   3.024  0.00  0.00      WT1   
ATOM    347  OH2 TIP3W 469       8.276  -6.629 -13.785  0.00  0.00      WT1   
ATOM    348  H1  TIP3W 469       8.498  -6.163 -12.979  0.00  0.00      WT1   
ATOM    349  H2  TIP3W 469       7.333  -6.783 -13.722  0.00  0.00      WT1   
ATOM    350  OH2 TIP3W 484      10.146   8.252  -7.317  0.00  0.00      WT1   
ATOM    351  H1  TIP3W 484      10.908   7.755  -7.614  0.00  0.00      WT1   
ATOM    352  H2  TIP3W 484       9.395   7.756  -7.641  0.00  0.00      WT1   
ATOM    353  OH2 TIP3W 485       0.888   6.635 -16.062  0.00  0.00      WT1   
ATOM    354  H1  TIP3W 485       0.180   6.504 -16.692  0.00  0.00      WT1   
ATOM    355  H2  TIP3W 485       1.676   6.342 -16.521  0.00  0.00      WT1   
ATOM    356  OH2 TIP3W 486     -13.519  -0.962   2.042  0.00  0.00      WT1   
ATOM    357  H1  TIP3W 486     -13.984  -0.130   1.952  0.00  0.00      WT1   
ATOM    358  H2  TIP3W 486     -13.393  -1.066   2.985  0.00  0.00      WT1   
ATOM    359  OH2 TIP3W 489      -1.593   3.734   0.498  0.00  0.00      WT1   
ATOM    360  H1  TIP3W 489      -2.268   3.512  -0.143  0.00  0.00      WT1   
ATOM    361  H2  TIP3W 489      -2.078   3.930   1.300  0.00  0.00      WT1   
ATOM    362  OH2 TIP3W 490      12.059 -19.320   6.312  0.00  0.00      WT1   
ATOM    363  H1  TIP3W 490      13.007 -19.446   6.290  0.00  0.00      WT1   
ATOM    364  H2  TIP3W 490      11.944 -18.371   6.371  0.00  0.00      WT1   
ATOM    365  OH2 TIP3W 491       8.603  18.454 -15.206  0.00  0.00      WT1   
ATOM    366  H1  TIP3W 491       8.015  19.196 -15.065  0.00  0.00      WT1   
ATOM    367  H2  TIP3W 491       8.709  18.409 -16.156  0.00  0.00      WT1   
ATOM    368  OH2 TIP3W 494     -12.183   2.356  -9.301  0.00  0.00      WT1   
ATOM    369  H1  TIP3W 494     -11.373   1.937  -9.592  0.00  0.00      WT1   
ATOM    370  H2  TIP3W 494     -12.054   2.504  -8.364  0.00  0.00      WT1   
ATOM    371  OH2 TIP3W 495      -3.909  -8.979  14.616  0.00  0.00      WT1   
ATOM    372  H1  TIP3W 495      -3.832  -9.007  15.570  0.00  0.00      WT1   
ATOM    373  H2  TIP3W 495      -4.808  -8.692  14.457  0.00  0.00      WT1   
ATOM    374  OH2 TIP3W 498     -13.185   4.110  -1.703  0.00  0.00      WT1   
ATOM    375  H1  TIP3W 498     -14.093   4.079  -1.402  0.00  0.00      WT1   
ATOM    376  H2  TIP3W 498     -13.250   4.185  -2.655  0.00  0.00      WT1   
ATOM    377  OH2 TIP3W 503       7.107   9.358  14.614  0.00  0.00      WT1   
ATOM    378  H1  TIP3W 503       6.348   8.784  14.720  0.00  0.00      WT1   
ATOM    379  H2  TIP3W 503       6.906  10.123  15.152  0.00  0.00      WT1   
ATOM    380  OH2 TIP3W 506      -2.486 -14.364  16.426  0.00  0.00      WT1   
ATOM    381  H1  TIP3W 506      -3.227 -14.539  17.007  0.00  0.00      WT1   
ATOM    382  H2  TIP3W 506      -2.859 -13.848  15.711  0.00  0.00      WT1   
ATOM    383  OH2 TIP3W 507     -16.713   2.479   5.100  0.00  0.00      WT1   
ATOM    384  H1  TIP3W 507     -17.064   3.165   4.532  0.00  0.00      WT1   
ATOM    385  H2  TIP3W 507     -17.486   2.009   5.413  0.00  0.00      WT1   
ATOM    386  OH2 TIP3W 508      19.949  -0.524  -7.766  0.00  0.00      WT1   
ATOM    387  H1  TIP3W 508      19.013  -0.331  -7.704  0.00  0.00      WT1   
ATOM    388  H2  TIP3W 508      20.081  -1.267  -7.177  0.00  0.00      WT1   
ATOM    389  OH2 TIP3W 509       2.823  19.257  -8.348  0.00  0.00      WT1   
ATOM    390  H1  TIP3W 509       2.954  19.758  -7.543  0.00  0.00      WT1   
ATOM    391  H2  TIP3W 509       3.702  18.968  -8.596  0.00  0.00      WT1   
ATOM    392  OH2 TIP3W 511       1.227  -5.245  -2.263  0.00  0.00      WT1   
ATOM    393  H1  TIP3W 511       1.614  -4.424  -1.959  0.00  0.00      WT1   
ATOM    394  H2  TIP3W 511       0.951  -5.062  -3.161  0.00  0.00      WT1   
ATOM    395  OH2 TIP3W 512     -10.904  16.895  -6.232  0.00  0.00      WT1   
ATOM    396  H1  TIP3W 512     -11.745  16.657  -6.622  0.00  0.00      WT1   
ATOM    397  H2  TIP3W 512     -10.790  16.278  -5.509  0.00  0.00      WT1   
ATOM    398  OH2 TIP3W 514       6.309  15.946   4.968  0.00  0.00      WT1   
ATOM    399  H1  TIP3W 514       5.568  16.551   4.946  0.00  0.00      WT1   
ATOM    400  H2  TIP3W 514       7.053  16.466   4.663  0.00  0.00      WT1   
ATOM    401  OH2 TIP3W 515      -5.053   3.558  16.577  0.00  0.00      WT1   
ATOM    402  H1  TIP3W 515      -5.796   3.018  16.846  0.00  0.00      WT1   
ATOM    403  H2  TIP3W 515      -4.767   3.991  17.382  0.00  0.00      WT1   
ATOM    404  OH2 TIP3W 516      14.492   3.830  17.682  0.00  0.00      WT1   
ATOM    405  H1  TIP3W 516      15.300   4.339  17.614  0.00  0.00      WT1   
ATOM    406  H2  TIP3W 516      13.938   4.338  18.275  0.00  0.00      WT1   
ATOM    407  OH2 TIP3W 517      -9.547  17.055   7.631  0.00  0.00      WT1   
ATOM    408  H1  TIP3W 517      -8.767  16.707   8.062  0.00  0.00      WT1   
ATOM    409  H2  TIP3W 517     -10.264  16.509   7.955  0.00  0.00      WT1   
ATOM    410  OH2 TIP3W 528      -7.740 -11.173  10.592  0.00  0.00      WT1   
ATOM    411  H1  TIP3W 528      -8.299 -10.465  10.911  0.00  0.00      WT1   
ATOM    412  H2  TIP3W 528      -7.672 -11.021   9.650  0.00  0.00      WT1   
ATOM    413  OH2 TIP3W 529     -19.176  13.969  10.587  0.00  0.00      WT1   
ATOM    414  H1  TIP3W 529     -19.662  13.870  11.406  0.00  0.00      WT1   
ATOM    415  H2  TIP3W 529     -19.851  14.117   9.924  0.00  0.00      WT1   
ATOM    416  OH2 TIP3W 533      12.859 -15.942   4.651  0.00  0.00      WT1   
ATOM    417  H1  TIP3W 533      13.552 -16.002   5.308  0.00  0.00      WT1   
ATOM    418  H2  TIP3W 533      12.505 -15.059   4.755  0.00  0.00      WT1   
ATOM    419  OH2 TIP3W 534      -4.829 -13.817  14.735  0.00  0.00      WT1   
ATOM    420  H1  TIP3W 534      -4.754 -14.754  14.551  0.00  0.00      WT1   
ATOM    421  H2  TIP3W 534      -5.423 -13.487  14.062  0.00  0.00      WT1   
ATOM    422  OH2 TIP3W 538     -17.664  -0.912  16.344  0.00  0.00      WT1   
ATOM    423  H1  TIP3W 538     -17.843  -0.969  17.283  0.00  0.00      WT1   
ATOM    424  H2  TIP3W 538     -17.824   0.006  16.125  0.00  0.00      WT1   
ATOM    425  OH2 TIP3W 540      11.954   3.116   1.646  0.00  0.00      WT1   
ATOM    426  H1  TIP3W 540      12.150   2.301   1.184  0.00  0.00      WT1   
ATOM    427  H2  TIP3W 540      11.322   3.564   1.084  0.00  0.00      WT1   
ATOM    428  OH2 TIP3W 543      -1.931   0.146 -18.287  0.00  0.00      WT1   
ATOM    429  H1  TIP3W 543      -2.706   0.428 -17.801  0.00  0.00      WT1   
ATOM    430  H2  TIP3W 543      -1.567  -0.568 -17.765  0.00  0.00      WT1   
ATOM    431  OH2 TIP3W 549      -4.645 -12.314 -10.541  0.00  0.00      WT1   
ATOM    432  H1  TIP3W 549      -3.840 -11.796 -10.522  0.00  0.00      WT1   
ATOM    433  H2  TIP3W 549      -5.179 -11.904 -11.222  0.00  0.00      WT1   
ATOM    434  OH2 TIP3W 551     -15.996 -19.796 -12.474  0.00  0.00      WT1   
ATOM    435  H1  TIP3W 551     -15.731 -19.973 -13.377  0.00  0.00      WT1   
ATOM    436  H2  TIP3W 551     -15.877 -18.852 -12.370  0.00  0.00      WT1   
ATOM    437  OH2 TIP3W 552       9.505  10.169  15.904  0.00  0.00      WT1   
ATOM    438  H1  TIP3W 552       9.350   9.564  16.629  0.00  0.00      WT1   
ATOM    439  H2  TIP3W 552       8.686  10.657  15.818  0.00  0.00      WT1   
ATOM    440  OH2 TIP3W 553     -12.468  -9.203  -0.247  0.00  0.00      WT1   
ATOM    441  H1  TIP3W 553     -12.126  -9.851  -0.864  0.00  0.00      WT1   
ATOM    442  H2  TIP3W 553     -12.444  -8.377  -0.730  0.00  0.00      WT1   
ATOM    443  OH2 TIP3W 554       6.710  15.333 -17.062  0.00  0.00      WT1   
ATOM    444  H1  TIP3W 554       7.258  14.552 -16.994  0.00  0.00      WT1   
ATOM    445  H2  TIP3W 554       6.985  15.750 -17.879  0.00  0.00      WT1   
ATOM    446  OH2 TIP3W 555      -7.247   6.587  -8.669  0.00  0.00      WT1   
ATOM    447  H1  TIP3W 555      -8.153   6.364  -8.454  0.00  0.00      WT1   
ATOM    448  H2  TIP3W 555      -7.109   7.444  -8.265  0.00  0.00      WT1   
ATOM    449  OH2 TIP3W 558      14.362  14.962  11.516  0.00  0.00      WT1   
ATOM    450  H1  TIP3W 558      15.039  14.313  11.325  0.00  0.00      WT1   
ATOM    451  H2  TIP3W 558      14.848  15.748  11.767  0.00  0.00      WT1   
ATOM    452  OH2 TIP3W 562     -12.472  16.636 -19.567  0.00  0.00      WT1   
ATOM    453  H1  TIP3W 562     -12.342  17.577 -19.679  0.00  0.00      WT1   
ATOM    454  H2  TIP3W 562     -12.059  16.434 -18.728  0.00  0.00      WT1   
ATOM    455  OH2 TIP3W 568     -12.652 -19.627  -4.574  0.00  0.00      WT1   
ATOM    456  H1  TIP3W 568     -12.592 -18.942  -3.909  0.00  0.00      WT1   
ATOM    457  H2  TIP3W 568     -13.095 -20.352  -4.133  0.00  0.00      WT1   
ATOM    458  OH2 TIP3W 570       9.617  -0.146 -14.139  0.00  0.00      WT1   
ATOM    459  H1  TIP3W 570       9.325   0.671 -13.734  0.00  0.00      WT1   
ATOM    460  H2  TIP3W 570       8.993  -0.803 -13.832  0.00  0.00      WT1   
ATOM    461  OH2 TIP3W 573      12.391  11.227   4.412  0.00  0.00      WT1   
ATOM    462  H1  TIP3W 573      12.068  11.964   4.930  0.00  0.00      WT1   
ATOM    463  H2  TIP3W 573      12.032  10.453   4.847  0.00  0.00      WT1   
ATOM    464  OH2 TIP3W 575     -15.969  -7.571 -17.524  0.00  0.00      WT1   
ATOM    465  H1  TIP3W 575     -16.885  -7.518 -17.250  0.00  0.00      WT1   
ATOM    466  H2  TIP3W 575     -15.884  -6.905 -18.206  0.00  0.00      WT1   
ATOM    467  OH2 TIP3W 576     -11.397   1.809  14.276  0.00  0.00      WT1   
ATOM    468  H1  TIP3W 576     -10.578   2.262  14.076  0.00  0.00      WT1   
ATOM    469  H2  TIP3W 576     -11.371   1.017  13.741  0.00  0.00      WT1   
ATOM    470  OH2 TIP3W 578     -16.127  13.311  -4.231  0.00  0.00      WT1   
ATOM    471  H1  TIP3W 578     -16.126  13.126  -5.170  0.00  0.00      WT1   
ATOM    472  H2  TIP3W 578     -15.574  12.629  -3.851  0.00  0.00      WT1   
ATOM    473  OH2 TIP3W 579       3.352   4.788  -1.319  0.00  0.00      WT1   
ATOM    474  H1  TIP3W 579       3.457   5.590  -1.830  0.00  0.00      WT1   
ATOM    475  H2  TIP3W 579       2.426   4.564  -1.412  0.00  0.00      WT1   
ATOM    476  OH2 TIP3W 580      -1.042   6.392 -17.991  0.00  0.00      WT1   
ATOM    477  H1  TIP3W 580      -0.450   5.828 -18.489  0.00  0.00      WT1   
ATOM    478  H2  TIP3W 580      -1.774   6.555 -18.585  0.00  0.00      WT1   
ATOM    479  OH2 TIP3W 584      15.934 -18.175 -15.756  0.00  0.00      WT1   
ATOM    480  H1  TIP3W 584      16.877 -18.069 -15.877  0.00  0.00      WT1   
ATOM    481  H2  TIP3W 584      15.852 -18.717 -14.971  0.00  0.00      WT1   
ATOM    482  OH2 TIP3W 588     -10.436   8.273 -12.475  0.00  0.00      WT1   
ATOM    483  H1  TIP3W 588      -9.770   7.726 -12.893  0.00  0.00      WT1   
ATOM    484  H2  TIP3W 588     -10.239   8.219 -11.540  0.00  0.00      WT1   
ATOM    485  OH2 TIP3W 591       2.977 -10.624  -6.827  0.00  0.00      WT1   
ATOM    486  H1  TIP3W 591       2.870  -9.701  -6.595  0.00  0.00      WT1   
ATOM    487  H2  TIP3W 591       2.084 -10.968  -6.860  0.00  0.00      WT1   
ATOM    488  OH2 TIP3W 592     -14.419  -4.054  -6.137  0.00  0.00      WT1   
ATOM    489  H1  TIP3W 592     -14.081  -3.619  -6.920  0.00  0.00      WT1   
ATOM    490  H2  TIP3W 592     -15.351  -4.181  -6.317  0.00  0.00      WT1   
ATOM    491  OH2 TIP3W 593       9.595  17.542  -0.280  0.00  0.00      WT1   
ATOM    492  H1  TIP3W 593       9.591  18.339   0.251  0.00  0.00      WT1   
ATOM    493  H2  TIP3W 593       8.819  17.620  -0.834  0.00  0.00      WT1   
ATOM    494  OH2 TIP3W 594       9.656 -15.059   1.195  0.00  0.00      WT1   
ATOM    495  H1  TIP3W 594       8.938 -14.428   1.143  0.00  0.00      WT1   
ATOM    496  H2  TIP3W 594       9.223 -15.909   1.279  0.00  0.00      WT1   
ATOM    497  OH2 TIP3W 595      16.963  -4.554  17.442  0.00  0.00      WT1   
ATOM    498  H1  TIP3W 595      16.119  -4.518  17.893  0.00  0.00      WT1   
ATOM    499  H2  TIP3W 595      16.757  -4.345  16.531  0.00  0.00      WT1   
ATOM    500  OH2 TIP3W 598      -4.281 -16.963  16.582  0.00  0.00      WT1   
ATOM    501  H1  TIP3W 598      -3.455 -17.125  16.126  0.00  0.00      WT1   
ATOM    502  H2  TIP3W 598      -4.085 -17.134  17.503  0.00  0.00      WT1   
ATOM    503  OH2 TIP3W 599     -12.503  -7.168  -7.655  0.00  0.00      WT1   
ATOM    504  H1  TIP3W 599     -13.144  -6.668  -8.160  0.00  0.00      WT1   
ATOM    505  H2  TIP3W 599     -11.654  -6.869  -7.981  0.00  0.00      WT1   
ATOM    506  OH2 TIP3W 602       8.548 -12.921   3.417  0.00  0.00      WT1   
ATOM    507  H1  TIP3W 602       9.499 -12.898   3.313  0.00  0.00      WT1   
ATOM    508  H2  TIP3W 602       8.403 -13.498   4.167  0.00  0.00      WT1   
ATOM    509  OH2 TIP3W 611      15.907  14.096 -16.891  0.00  0.00      WT1   
ATOM    510  H1  TIP3W 611      16.159  14.564 -17.687  0.00  0.00      WT1   
ATOM    511  H2  TIP3W 611      15.336  13.391 -17.198  0.00  0.00      WT1   
ATOM    512  OH2 TIP3W 612     -19.273  -7.636  17.329  0.00  0.00      WT1   
ATOM    513  H1  TIP3W 612     -18.777  -8.446  17.448  0.00  0.00      WT1   
ATOM    514  H2  TIP3W 612     -20.141  -7.925  17.049  0.00  0.00      WT1   
ATOM    515  OH2 TIP3W 613      -1.132  14.739  17.080  0.00  0.00      WT1   
ATOM    516  H1  TIP3W 613      -1.850  15.358  16.947  0.00  0.00      WT1   
ATOM    517  H2  TIP3W 613      -1.201  14.485  18.000  0.00  0.00      WT1   
ATOM    518  OH2 TIP3W 615     -17.047  -3.992  -6.541  0.00  0.00      WT1   
ATOM    519  H1  TIP3W 615     -17.754  -3.714  -7.123  0.00  0.00      WT1   
ATOM    520  H2  TIP3W 615     -17.229  -3.548  -5.713  0.00  0.00      WT1   
ATOM    521  OH2 TIP3W 616     -18.920   7.966   6.874  0.00  0.00      WT1   
ATOM    522  H1  TIP3W 616     -18.983   7.946   7.829  0.00  0.00      WT1   
ATOM    523  H2  TIP3W 616     -19.794   7.721   6.570  0.00  0.00      WT1   
ATOM    524  OH2 TIP3W 618     -15.310   0.648 -17.243  0.00  0.00      WT1   
ATOM    525  H1  TIP3W 618     -15.209   0.528 -18.187  0.00  0.00      WT1   
ATOM    526  H2  TIP3W 618     -15.374   1.596 -17.126  0.00  0.00      WT1   
ATOM    527  OH2 TIP3W 619      -2.203 -15.347   8.748  0.00  0.00      WT1   
ATOM    528  H1  TIP3W 619      -2.919 -15.739   9.249  0.00  0.00      WT1   
ATOM    529  H2  TIP3W 619      -2.616 -15.036   7.942  0.00  0.00      WT1   
ATOM    530  OH2 TIP3W 624       4.963  -6.452  11.337  0.00  0.00      WT1   
ATOM    531  H1  TIP3W 624       4.191  -7.017  11.352  0.00  0.00      WT1   
ATOM    532  H2  TIP3W 624       4.698  -5.671  11.823  0.00  0.00      WT1   
ATOM    533  OH2 TIP3W 632       5.258   3.026  14.739  0.00  0.00      WT1   
ATOM    534  H1  TIP3W 632       5.016   3.546  15.505  0.00  0.00      WT1   
ATOM    535  H2  TIP3W 632       6.206   3.134  14.665  0.00  0.00      WT1   
ATOM    536  OH2 TIP3W 634      -5.969   5.724  18.767  0.00  0.00      WT1   
ATOM    537  H1  TIP3W 634      -6.724   5.624  18.187  0.00  0.00      WT1   
ATOM    538  H2  TIP3W 634      -5.292   6.115  18.215  0.00  0.00      WT1   
ATOM    539  OH2 TIP3W 636      -2.632  -5.386 -17.611  0.00  0.00      WT1   
ATOM    540  H1  TIP3W 636      -2.986  -4.609 -17.178  0.00  0.00      WT1   
ATOM    541  H2  TIP3W 636      -2.286  -5.922 -16.898  0.00  0.00      WT1   
ATOM    542  OH2 TIP3W 637     -10.464  18.065  15.543  0.00  0.00      WT1   
ATOM    543  H1  TIP3W 637     -10.055  17.204  15.456  0.00  0.00      WT1   
ATOM    544  H2  TIP3W 637     -11.290  17.894  15.996  0.00  0.00      WT1   
ATOM    545  OH2 TIP3W 638     -10.429 -15.862  -4.631  0.00  0.00      WT1   
ATOM    546  H1  TIP3W 638      -9.949 -16.587  -5.031  0.00  0.00      WT1   
ATOM    547  H2  TIP3W 638     -11.090 -16.284  -4.082  0.00  0.00      WT1   
ATOM    548  OH2 TIP3W 639     -13.301   1.804   5.329  0.00  0.00      WT1   
ATOM    549  H1  TIP3W 639     -14.229   2.034   5.280  0.00  0.00      WT1   
ATOM    550  H2  TIP3W 639     -13.024   1.727   4.415  0.00  0.00      WT1   
ATOM    551  OH2 TIP3W 642     -20.445   8.491  -7.340  0.00  0.00      WT1   
ATOM    552  H1  TIP3W 642     -20.068   9.299  -6.992  0.00  0.00      WT1   
ATOM    553  H2  TIP3W 642     -19.903   8.281  -8.101  0.00  0.00      WT1   
ATOM    554  OH2 TIP3W 643     -14.959 -12.589  12.995  0.00  0.00      WT1   
ATOM    555  H1  TIP3W 643     -15.750 -12.910  13.429  0.00  0.00      WT1   
ATOM    556  H2  TIP3W 643     -14.944 -13.047  12.155  0.00  0.00      WT1   
ATOM    557  OH2 TIP3W 653      15.072 -19.290  -3.740  0.00  0.00      WT1   
ATOM    558  H1  TIP3W 653      15.370 -18.589  -4.320  0.00  0.00      WT1   
ATOM    559  H2  TIP3W 653      14.129 -19.149  -3.658  0.00  0.00      WT1   
ATOM    560  OH2 TIP3W 657     -13.551 -18.300  -6.982  0.00  0.00      WT1   
ATOM    561  H1  TIP3W 657     -13.660 -19.247  -7.068  0.00  0.00      WT1   
ATOM    562  H2  TIP3W 657     -13.173 -18.180  -6.111  0.00  0.00      WT1   
ATOM    563  OH2 TIP3W 659       6.811   7.564  10.364  0.00  0.00      WT1   
ATOM    564  H1  TIP3W 659       7.328   8.365  10.273  0.00  0.00      WT1   
ATOM    565  H2  TIP3W 659       7.028   7.049   9.587  0.00  0.00      WT1   
ATOM    566  OH2 TIP3W 661     -16.211 -19.689 -19.327  0.00  0.00      WT1   
ATOM    567  H1  TIP3W 661     -16.304 -20.501 -18.830  0.00  0.00      WT1   
ATOM    568  H2  TIP3W 661     -15.470 -19.240 -18.919  0.00  0.00      WT1   
ATOM    569  OH2 TIP3W 662     -12.963  13.304  -2.132  0.00  0.00      WT1   
ATOM    570  H1  TIP3W 662     -12.926  12.386  -2.399  0.00  0.00      WT1   
ATOM    571  H2  TIP3W 662     -13.712  13.350  -1.537  0.00  0.00      WT1   
ATOM    572  OH2 TIP3W 666       2.014  14.496 -13.988  0.00  0.00      WT1   
ATOM    573  H1  TIP3W 666       1.735  14.998 -13.222  0.00  0.00      WT1   
ATOM    574  H2  TIP3W 666       2.933  14.733 -14.109  0.00  0.00      WT1   
ATOM    575  OH2 TIP3W 674      10.955  19.786   0.678  0.00  0.00      WT1   
ATOM    576  H1  TIP3W 674      10.481  20.617   0.676  0.00  0.00      WT1   
ATOM    577  H2  TIP3W 674      11.208  19.651  -0.236  0.00  0.00      WT1   
ATOM    578  OH2 TIP3W 675       4.000  -4.834 -18.909  0.00  0.00      WT1   
ATOM    579  H1  TIP3W 675       3.244  -5.172 -19.388  0.00  0.00      WT1   
ATOM    580  H2  TIP3W 675       3.980  -3.890 -19.064  0.00  0.00      WT1   
ATOM    581  OH2 TIP3W 676      13.889   3.866  12.457  0.00  0.00      WT1   
ATOM    582  H1  TIP3W 676      13.056   4.043  12.893  0.00  0.00      WT1   
ATOM    583  H2  TIP3W 676      13.807   2.967  12.139  0.00  0.00      WT1   
ATOM    584  OH2 TIP3W 679       3.264   6.011   1.284  0.00  0.00      WT1   
ATOM    585  H1  TIP3W 679       3.429   5.691   0.396  0.00  0.00      WT1   
ATOM    586  H2  TIP3W 679       2.365   5.743   1.472  0.00  0.00      WT1   
ATOM    587  OH2 TIP3W 682      -7.421   2.139   7.972  0.00  0.00      WT1   
ATOM    588  H1  TIP3W 682      -7.866   2.976   7.840  0.00  0.00      WT1   
ATOM    589  H2  TIP3W 682      -7.308   1.786   7.090  0.00  0.00      WT1   
ATOM    590  OH2 TIP3W 684      10.344  -0.146  -9.483  0.00  0.00      WT1   
ATOM    591  H1  TIP3W 684      10.666   0.755  -9.450  0.00  0.00      WT1   
ATOM    592  H2  TIP3W 684      10.584  -0.518  -8.635  0.00  0.00      WT1   
ATOM    593  OH2 TIP3W 686       3.343 -15.087 -17.921  0.00  0.00      WT1   
ATOM    594  H1  TIP3W 686       2.713 -15.453 -18.542  0.00  0.00      WT1   
ATOM    595  H2  TIP3W 686       3.776 -14.384 -18.406  0.00  0.00      WT1   
ATOM    596  OH2 TIP3W 699      -6.761  -6.808   5.745  0.00  0.00      WT1   
ATOM    597  H1  TIP3W 699      -6.276  -7.490   5.280  0.00  0.00      WT1   
ATOM    598  H2  TIP3W 699      -7.633  -7.179   5.874  0.00  0.00      WT1   
ATOM    599  OH2 TIP3W 700       5.518 -11.342  18.940  0.00  0.00      WT1   
ATOM    600  H1  TIP3W 700       6.089 -11.786  18.313  0.00  0.00      WT1   
ATOM    601  H2  TIP3W 700       4.785 -11.945  19.066  0.00  0.00      WT1   
ATOM    602  OH2 TIP3W 701     -15.603   1.577  17.180  0.00  0.00      WT1   
ATOM    603  H1  TIP3W 701     -16.100   1.469  16.369  0.00  0.00      WT1   
ATOM    604  H2  TIP3W 701     -14.691   1.632  16.897  0.00  0.00      WT1   
ATOM    605  OH2 TIP3W 702       6.619  -2.589   6.896  0.00  0.00      WT1   
ATOM    606  H1  TIP3W 702       6.376  -2.367   5.997  0.00  0.00      WT1   
ATOM    607  H2  TIP3W 702       5.784  -2.670   7.357  0.00  0.00      WT1   
ATOM    608  OH2 TIP3W 703     -19.973  -1.446 -18.197  0.00  0.00      WT1   
ATOM    609  H1  TIP3W 703     -19.529  -0.943 -17.515  0.00  0.00      WT1   
ATOM    610  H2  TIP3W 703     -19.401  -1.370 -18.962  0.00  0.00      WT1   
ATOM    611  OH2 TIP3W 704     -13.816   1.249  11.082  0.00  0.00      WT1   
ATOM    612  H1  TIP3W 704     -13.854   1.351  10.131  0.00  0.00      WT1   
ATOM    613  H2  TIP3W 704     -13.159   0.568  11.224  0.00  0.00      WT1   
ATOM    614  OH2 TIP3W 707      -8.156   3.136 -10.951  0.00  0.00      WT1   
ATOM    615  H1  TIP3W 707      -7.777   2.902 -10.103  0.00  0.00      WT1   
ATOM    616  H2  TIP3W 707      -7.690   3.930 -11.211  0.00  0.00      WT1   
ATOM    617  OH2 TIP3W 708       1.553  15.761  17.762  0.00  0.00      WT1   
ATOM    618  H1  TIP3W 708       0.909  15.957  18.442  0.00  0.00      WT1   
ATOM    619  H2  TIP3W 708       2.334  16.250  18.022  0.00  0.00      WT1   
ATOM    620  OH2 TIP3W 710      -2.013   7.249  10.658  0.00  0.00      WT1   
ATOM    621  H1  TIP3W 710      -2.475   8.056  10.433  0.00  0.00      WT1   
ATOM    622  H2  TIP3W 710      -2.200   7.117  11.588  0.00  0.00      WT1   
ATOM    623  OH2 TIP3W 721       0.193  -2.485  17.102  0.00  0.00      WT1   
ATOM    624  H1  TIP3W 721       0.499  -1.965  17.845  0.00  0.00      WT1   
ATOM    625  H2  TIP3W 721      -0.756  -2.357  17.095  0.00  0.00      WT1   
ATOM    626  OH2 TIP3W 722      -8.191  -3.329  -3.129  0.00  0.00      WT1   
ATOM    627  H1  TIP3W 722      -7.713  -3.118  -2.327  0.00  0.00      WT1   
ATOM    628  H2  TIP3W 722      -8.919  -2.708  -3.145  0.00  0.00      WT1   
ATOM    629  OH2 TIP3W 725     -19.075   6.855   2.218  0.00  0.00      WT1   
ATOM    630  H1  TIP3W 725     -19.257   6.301   1.459  0.00  0.00      WT1   
ATOM    631  H2  TIP3W 725     -18.734   7.668   1.846  0.00  0.00      WT1   
ATOM    632  OH2 TIP3W 726      -8.834  -6.144  -3.662  0.00  0.00      WT1   
ATOM    633  H1  TIP3W 726      -8.360  -5.390  -3.310  0.00  0.00      WT1   
ATOM    634  H2  TIP3W 726      -9.637  -5.773  -4.027  0.00  0.00      WT1   
ATOM    635  OH2 TIP3W 737      -6.410  17.744  -3.490  0.00  0.00      WT1   
ATOM    636  H1  TIP3W 737      -6.307  17.938  -2.559  0.00  0.00      WT1   
ATOM    637  H2  TIP3W 737      -7.118  18.319  -3.779  0.00  0.00      WT1   
ATOM    638  OH2 TIP3W 738       8.715 -17.671   1.126  0.00  0.00      WT1   
ATOM    639  H1  TIP3W 738       8.135 -18.134   0.522  0.00  0.00      WT1   
ATOM    640  H2  TIP3W 738       8.143 -17.386   1.838  0.00  0.00      WT1   
ATOM    641  OH2 TIP3W 741     -14.014  15.738  -4.435  0.00  0.00      WT1   
ATOM    642  H1  TIP3W 741     -14.683  15.078  -4.255  0.00  0.00      WT1   
ATOM    643  H2  TIP3W 741     -13.450  15.726  -3.662  0.00  0.00      WT1   
ATOM    644  OH2 TIP3W 747     -11.653  19.085 -18.996  0.00  0.00      WT1   
ATOM    645  H1  TIP3W 747     -10.746  19.391 -19.010  0.00  0.00      WT1   
ATOM    646  H2  TIP3W 747     -11.914  19.151 -18.077  0.00  0.00      WT1   
ATOM    647  OH2 TIP3W 759       5.451  -5.644   4.238  0.00  0.00      WT1   
ATOM    648  H1  TIP3W 759       5.551  -4.752   3.904  0.00  0.00      WT1   
ATOM    649  H2  TIP3W 759       4.845  -6.062   3.627  0.00  0.00      WT1   
ATOM    650  OH2 TIP3W 778      14.067  -1.527   7.532  0.00  0.00      WT1   
ATOM    651  H1  TIP3W 778      14.242  -0.601   7.702  0.00  0.00      WT1   
ATOM    652  H2  TIP3W 778      14.369  -1.977   8.321  0.00  0.00      WT1   
ATOM    653  OH2 TIP3W 787       7.152 -13.320 -14.849  0.00  0.00      WT1   
ATOM    654  H1  TIP3W 787       6.590 -13.742 -15.499  0.00  0.00      WT1   
ATOM    655  H2  TIP3W 787       6.677 -13.417 -14.023  0.00  0.00      WT1   
ATOM    656  OH2 TIP3W 822     -18.500  18.840  18.953  0.00  0.00      WT1   
ATOM    657  H1  TIP3W 822     -18.437  17.885  18.923  0.00  0.00      WT1   
ATOM    658  H2  TIP3W 822     -18.141  19.077  19.808  0.00  0.00      WT1   
ATOM    659  OH2 TIP3W 849      -6.817  11.512 -17.547  0.00  0.00      WT1   
ATOM    660  H1  TIP3W 849      -6.779  12.078 -16.776  0.00  0.00      WT1   
ATOM    661  H2  TIP3W 849      -7.750  11.335 -17.669  0.00  0.00      WT1   
ATOM    662  OH2 TIP3W 852       1.482  13.715  11.117  0.00  0.00      WT1   
ATOM    663  H1  TIP3W 852       2.048  13.859  10.358  0.00  0.00      WT1   
ATOM    664  H2  TIP3W 852       0.905  14.478  11.135  0.00  0.00      WT1   
ATOM    665  OH2 TIP3W 867      -7.209  10.446   0.601  0.00  0.00      WT1   
ATOM    666  H1  TIP3W 867      -7.653  10.530  -0.243  0.00  0.00      WT1   
ATOM    667  H2  TIP3W 867      -7.917  10.432   1.245  0.00  0.00      WT1   
ATOM    668  OH2 TIP3W 887       3.370   3.131 -19.205  0.00  0.00      WT1   
ATOM    669  H1  TIP3W 887       3.705   2.276 -19.478  0.00  0.00      WT1   
ATOM    670  H2  TIP3W 887       3.049   2.989 -18.315  0.00  0.00      WT1   
ATOM    671  OH2 TIP3W 889      18.010 -11.365  -3.063  0.00  0.00      WT1   
ATOM    672  H1  TIP3W 889      18.677 -11.588  -2.414  0.00  0.00      WT1   
ATOM    673  H2  TIP3W 889      17.570 -12.194  -3.250  0.00  0.00      WT1   
ATOM    674  OH2 TIP3W 891      11.584 -13.472  -7.067  0.00  0.00      WT1   
ATOM    675  H1  TIP3W 891      10.674 -13.198  -7.177  0.00  0.00      WT1   
ATOM    676  H2  TIP3W 891      12.029 -13.146  -7.849  0.00  0.00      WT1   
ATOM    677  OH2 TIP3W 894       7.217  -7.416  15.903  0.00  0.00      WT1   
ATOM    678  H1  TIP3W 894       6.698  -7.307  15.106  0.00  0.00      WT1   
ATOM    679  H2  TIP3W 894       6.693  -7.999  16.453  0.00  0.00      WT1   
ATOM    680  OH2 TIP3W 895     -18.278 -16.109  13.910  0.00  0.00      WT1   
ATOM    681  H1  TIP3W 895     -18.790 -15.898  14.691  0.00  0.00      WT1   
ATOM    682  H2  TIP3W 895     -18.811 -16.750  13.440  0.00  0.00      WT1   
ATOM    683  OH2 TIP3W 897      -1.734 -20.087 -15.074  0.00  0.00      WT1   
ATOM    684  H1  TIP3W 897      -2.615 -19.880 -14.761  0.00  0.00      WT1   
ATOM    685  H2  TIP3W 897      -1.876 -20.654 -15.831  0.00  0.00      WT1   
ATOM    686  OH2 TIP3W 906       5.819  -9.714   8.115  0.00  0.00      WT1   
ATOM    687  H1  TIP3W 906       6.650 -10.150   8.304  0.00  0.00      WT1   
ATOM    688  H2  TIP3W 906       5.960  -8.805   8.379  0.00  0.00      WT1   
ATOM    689  OH2 TIP3W 907      16.560  -9.678 -12.871  0.00  0.00      WT1   
ATOM    690  H1  TIP3W 907      16.858 -10.340 -13.495  0.00  0.00      WT1   
ATOM    691  H2  TIP3W 907      15.686  -9.969 -12.610  0.00  0.00      WT1   
ATOM    692  OH2 TIP3W 908       6.856 -19.771 -19.379  0.00  0.00      WT1   
ATOM    693  H1  TIP3W 908       6.508 -19.882 -18.495  0.00  0.00      WT1   
ATOM    694  H2  TIP3W 908       7.731 -20.159 -19.343  0.00  0.00      WT1   
ATOM    695  OH2 TIP3W 911     -12.096  -8.082   6.068  0.00  0.00      WT1   
ATOM    696  H1  TIP3W 911     -12.272  -8.993   6.303  0.00  0.00      WT1   
ATOM    697  H2  TIP3W 911     -12.045  -8.086   5.112  0.00  0.00      WT1   
ATOM    698  OH2 TIP3W 912     -10.526  -0.769  -6.243  0.00  0.00      WT1   
ATOM    699  H1  TIP3W 912     -11.467  -0.647  -6.113  0.00  0.00      WT1   
ATOM    700  H2  TIP3W 912     -10.436  -0.965  -7.175  0.00  0.00      WT1   
ATOM    701  OH2 TIP3W 916      14.307  10.583  -5.966  0.00  0.00      WT1   
ATOM    702  H1  TIP3W 916      14.723  10.297  -5.152  0.00  0.00      WT1   
ATOM    703  H2  TIP3W 916      14.532   9.904  -6.602  0.00  0.00      WT1   
ATOM    704  OH2 TIP3W 924       7.537   2.293  -7.756  0.00  0.00      WT1   
ATOM    705  H1  TIP3W 924       7.177   1.436  -7.527  0.00  0.00      WT1   
ATOM    706  H2  TIP3W 924       7.344   2.845  -6.998  0.00  0.00      WT1   
ATOM    707  OH2 TIP3W 927       8.975  -2.892  -2.812  0.00  0.00      WT1   
ATOM    708  H1  TIP3W 927       9.776  -3.204  -2.389  0.00  0.00      WT1   
ATOM    709  H2  TIP3W 927       9.223  -2.758  -3.726  0.00  0.00      WT1   
ATOM    710  OH2 TIP3W 928       1.253  -2.643 -11.977  0.00  0.00      WT1   
ATOM    711  H1  TIP3W 928       1.986  -2.160 -12.360  0.00  0.00      WT1   
ATOM    712  H2  TIP3W 928       0.599  -2.678 -12.674  0.00  0.00      WT1   
ATOM    713  OH2 TIP3W 929      -1.771  -8.334   0.537  0.00  0.00      WT1   
ATOM    714  H1  TIP3W 929      -1.958  -8.969  -0.155  0.00  0.00      WT1   
ATOM    715  H2  TIP3W 929      -0.836  -8.149   0.446  0.00  0.00      WT1   
ATOM    716  OH2 TIP3W 930      17.604 -17.079 -10.076  0.00  0.00      WT1   
ATOM    717  H1  TIP3W 930      16.940 -17.756 -10.210  0.00  0.00      WT1   
ATOM    718  H2  TIP3W 930      17.294 -16.334 -10.591  0.00  0.00      WT1   
ATOM    719  OH2 TIP3W 932       4.909  -7.099  -6.748  0.00  0.00      WT1   
ATOM    720  H1  TIP3W 932       4.060  -7.027  -7.184  0.00  0.00      WT1   
ATOM    721  H2  TIP3W 932       4.708  -7.010  -5.816  0.00  0.00      WT1   
ATOM    722  OH2 TIP3W 933      15.275   4.983 -12.196  0.00  0.00      WT1   
ATOM    723  H1  TIP3W 933      15.220   5.918 -12.393  0.00  0.00      WT1   
ATOM    724  H2  TIP3W 933      14.365   4.705 -12.091  0.00  0.00      WT1   
ATOM    725  OH2 TIP3W 936      14.284  13.739  -3.615  0.00  0.00      WT1   
ATOM    726  H1  TIP3W 936      13.885  13.696  -4.484  0.00  0.00      WT1   
ATOM    727  H2  TIP3W 936      13.911  12.994  -3.143  0.00  0.00      WT1   
ATOM    728  OH2 TIP3W 940       0.394 -12.628   1.084  0.00  0.00      WT1   
ATOM    729  H1  TIP3W 940       0.921 -11.895   0.765  0.00  0.00      WT1   
ATOM    730  H2  TIP3W 940      -0.043 -12.967   0.302  0.00  0.00      WT1   
ATOM    731  OH2 TIP3W 941       8.909   3.643   2.381  0.00  0.00      WT1   
ATOM    732  H1  TIP3W 941       9.332   4.393   2.800  0.00  0.00      WT1   
ATOM    733  H2  TIP3W 941       7.985   3.729   2.614  0.00  0.00      WT1   
ATOM    734  OH2 TIP3W 942      -4.278   3.045  -5.725  0.00  0.00      WT1   
ATOM    735  H1  TIP3W 942      -4.513   3.923  -6.023  0.00  0.00      WT1   
ATOM    736  H2  TIP3W 942      -3.950   2.605  -6.509  0.00  0.00      WT1   
ATOM    737  OH2 TIP3W 947       1.015 -13.143  -8.178  0.00  0.00      WT1   
ATOM    738  H1  TIP3W 947       1.939 -13.039  -8.405  0.00  0.00      WT1   
ATOM    739  H2  TIP3W 947       0.795 -14.028  -8.468  0.00  0.00      WT1   
ATOM    740  OH2 TIP3W 948       0.820  18.669   8.632  0.00  0.00      WT1   
ATOM    741  H1  TIP3W 948      -0.085  18.977   8.674  0.00  0.00      WT1   
ATOM    742  H2  TIP3W 948       1.154  18.781   9.523  0.00  0.00      WT1   
ATOM    743  OH2 TIP3W 949     -19.304   2.187 -11.446  0.00  0.00      WT1   
ATOM    744  H1  TIP3W 949     -18.972   3.085 -11.457  0.00  0.00      WT1   
ATOM    745  H2  TIP3W 949     -19.167   1.892 -10.546  0.00  0.00      WT1   
ATOM    746  OH2 TIP3W 951      -1.229  -7.986 -15.018  0.00  0.00      WT1   
ATOM    747  H1  TIP3W 951      -0.590  -8.660 -15.247  0.00  0.00      WT1   
ATOM    748  H2  TIP3W 951      -2.071  -8.441 -15.025  0.00  0.00      WT1   
ATOM    749  OH2 TIP3W 952      -0.293  17.071  19.180  0.00  0.00      WT1   
ATOM    750  H1  TIP3W 952       0.026  17.923  18.882  0.00  0.00      WT1   
ATOM    751  H2  TIP3W 952      -1.143  17.259  19.577  0.00  0.00      WT1   
ATOM    752  OH2 TIP3W 953     -15.474 -17.054  13.175  0.00  0.00      WT1   
ATOM    753  H1  TIP3W 953     -15.885 -17.918  13.157  0.00  0.00      WT1   
ATOM    754  H2  TIP3W 953     -16.195 -16.450  13.353  0.00  0.00      WT1   
ATOM    755  OH2 TIP3W 964      -6.035 -18.566  10.429  0.00  0.00      WT1   
ATOM    756  H1  TIP3W 964      -6.534 -18.214  11.166  0.00  0.00      WT1   
ATOM    757  H2  TIP3W 964      -6.699 -18.916   9.834  0.00  0.00      WT1   
ATOM    758  OH2 TIP3W 970       3.483 -20.162   1.478  0.00  0.00      WT1   
ATOM    759  H1  TIP3W 970       2.870 -20.523   0.837  0.00  0.00      WT1   
ATOM    760  H2  TIP3W 970       3.862 -20.930   1.906  0.00  0.00      WT1   
ATOM    761  OH2 TIP3W 972     -19.141  14.076 -15.857  0.00  0.00      WT1   
ATOM    762  H1  TIP3W 972     -18.929  13.161 -15.673  0.00  0.00      WT1   
ATOM    763  H2  TIP3W 972     -19.740  14.329 -15.155  0.00  0.00      WT1   
ATOM    764  OH2 TIP3W 974       8.699  16.632  11.448  0.00  0.00      WT1   
ATOM    765  H1  TIP3W 974       9.564  16.401  11.786  0.00  0.00      WT1   
ATOM    766  H2  TIP3W 974       8.878  17.213  10.709  0.00  0.00      WT1   
ATOM    767  OH2 TIP3W 975      -8.457  13.244  13.606  0.00  0.00      WT1   
ATOM    768  H1  TIP3W 975      -7.595  12.863  13.776  0.00  0.00      WT1   
ATOM    769  H2  TIP3W 975      -8.741  12.838  12.786  0.00  0.00      WT1   
ATOM    770  OH2 TIP3W 977      19.490   6.410  -5.639  0.00  0.00      WT1   
ATOM    771  H1  TIP3W 977      19.034   5.806  -6.225  0.00  0.00      WT1   
ATOM    772  H2  TIP3W 977      19.206   7.279  -5.923  0.00  0.00      WT1   
ATOM    773  OH2 TIP3W 985     -18.856 -17.427  -3.299  0.00  0.00      WT1   
ATOM    774  H1  TIP3W 985     -18.379 -17.026  -2.573  0.00  0.00      WT1   
ATOM    775  H2  TIP3W 985     -19.630 -17.816  -2.891  0.00  0.00      WT1   
ATOM    776  OH2 TIP3W 988       5.248  -4.850  14.294  0.00  0.00      WT1   
ATOM    777  H1  TIP3W 988       4.782  -5.451  14.877  0.00  0.00      WT1   
ATOM    778  H2  TIP3W 988       4.554  -4.372  13.839  0.00  0.00      WT1   
ATOM    779  OH2 TIP3W 989      12.043   6.328  -8.105  0.00  0.00      WT1   
ATOM    780  H1  TIP3W 989      12.625   5.573  -8.022  0.00  0.00      WT1   
ATOM    781  H2  TIP3W 989      12.569   6.989  -8.555  0.00  0.00      WT1   
ATOM    782  OH2 TIP3W 990       5.097  -8.736   5.066  0.00  0.00      WT1   
ATOM    783  H1  TIP3W 990       5.915  -9.148   4.790  0.00  0.00      WT1   
ATOM    784  H2  TIP3W 990       5.349  -7.849   5.323  0.00  0.00      WT1   
ATOM    785  OH2 TIP3W 991     -18.457  17.746 -12.769  0.00  0.00      WT1   
ATOM    786  H1  TIP3W 991     -19.203  17.741 -13.369  0.00  0.00      WT1   
ATOM    787  H2  TIP3W 991     -18.567  18.547 -12.256  0.00  0.00      WT1   
ATOM    788  OH2 TIP3W 992       5.997 -17.215  11.624  0.00  0.00      WT1   
ATOM    789  H1  TIP3W 992       6.454 -17.402  12.444  0.00  0.00      WT1   
ATOM    790  H2  TIP3W 992       6.680 -17.250  10.955  0.00  0.00      WT1   
ATOM    791  OH2 TIP3W 994     -16.827  11.388  11.195  0.00  0.00      WT1   
ATOM    792  H1  TIP3W 994     -17.362  11.789  11.879  0.00  0.00      WT1   
ATOM    793  H2  TIP3W 994     -17.335  11.507  10.392  0.00  0.00      WT1   
ATOM    794  OH2 TIP3W 995       7.156  11.235   6.988  0.00  0.00      WT1   
ATOM    795  H1  TIP3W 995       7.392  11.917   7.616  0.00  0.00      WT1   
ATOM    796  H2  TIP3W 995       7.823  11.297   6.304  0.00  0.00      WT1   
ATOM    797  OH2 TIP3W 996       7.997 -10.656 -15.885  0.00  0.00      WT1   
ATOM    798  H1  TIP3W 996       8.548 -10.327 -15.174  0.00  0.00      WT1   
ATOM    799  H2  TIP3W 996       7.562 -11.425 -15.516  0.00  0.00      WT1   
ATOM    800  OH2 TIP3W 998       6.374  20.353  11.626  0.00  0.00      WT1   
ATOM    801  H1  TIP3W 998       6.313  19.478  12.009  0.00  0.00      WT1   
ATOM    802  H2  TIP3W 998       5.561  20.456  11.132  0.00  0.00      WT1   
ATOM    803  OH2 TIP3W1007      17.187 -10.536  -6.133  0.00  0.00      WT1   
ATOM    804  H1  TIP3W1007      17.461 -10.410  -5.224  0.00  0.00      WT1   
ATOM    805  H2  TIP3W1007      16.245 -10.367  -6.125  0.00  0.00      WT1   
ATOM    806  OH2 TIP3W1011      -0.403  -9.761  12.055  0.00  0.00      WT1   
ATOM    807  H1  TIP3W1011       0.378  -9.699  11.505  0.00  0.00      WT1   
ATOM    808  H2  TIP3W1011      -1.074  -9.275  11.577  0.00  0.00      WT1   
ATOM    809  OH2 TIP3W1012     -17.780   8.915   0.932  0.00  0.00      WT1   
ATOM    810  H1  TIP3W1012     -17.698   9.369   0.094  0.00  0.00      WT1   
ATOM    811  H2  TIP3W1012     -16.883   8.855   1.261  0.00  0.00      WT1   
ATOM    812  OH2 TIP3W1013      15.098   7.129 -16.181  0.00  0.00      WT1   
ATOM    813  H1  TIP3W1013      15.595   6.507 -15.650  0.00  0.00      WT1   
ATOM    814  H2  TIP3W1013      14.278   6.676 -16.376  0.00  0.00      WT1   
ATOM    815  OH2 TIP3W1014      -3.221  -8.583  -8.747  0.00  0.00      WT1   
ATOM    816  H1  TIP3W1014      -3.878  -8.110  -9.258  0.00  0.00      WT1   
ATOM    817  H2  TIP3W1014      -2.766  -7.902  -8.252  0.00  0.00      WT1   
ATOM    818  OH2 TIP3W1017      11.211  -2.070 -17.317  0.00  0.00      WT1   
ATOM    819  H1  TIP3W1017      11.149  -1.126 -17.165  0.00  0.00      WT1   
ATOM    820  H2  TIP3W1017      11.227  -2.453 -16.440  0.00  0.00      WT1   
ATOM    821  OH2 TIP3W1018      -1.169  -9.156  14.632  0.00  0.00      WT1   
ATOM    822  H1  TIP3W1018      -0.893  -9.632  13.849  0.00  0.00      WT1   
ATOM    823  H2  TIP3W1018      -2.126  -9.166  14.594  0.00  0.00      WT1   
ATOM    824  OH2 TIP3W1020     -17.097  -1.516 -16.629  0.00  0.00      WT1   
ATOM    825  H1  TIP3W1020     -16.915  -2.400 -16.949  0.00  0.00      WT1   
ATOM    826  H2  TIP3W1020     -16.240  -1.089 -16.603  0.00  0.00      WT1   
ATOM    827  OH2 TIP3W1023      -2.347  -8.954   3.193  0.00  0.00      WT1   
ATOM    828  H1  TIP3W1023      -2.172  -9.014   2.254  0.00  0.00      WT1   
ATOM    829  H2  TIP3W1023      -1.657  -8.384   3.530  0.00  0.00      WT1   
ATOM    830  OH2 TIP3W1027     -16.345   5.585   0.969  0.00  0.00      WT1   
ATOM    831  H1  TIP3W1027     -16.662   5.277   0.120  0.00  0.00      WT1   
ATOM    832  H2  TIP3W1027     -15.887   4.832   1.342  0.00  0.00      WT1   
ATOM    833  OH2 TIP3W1032      19.711   3.218  -9.043  0.00  0.00      WT1   
ATOM    834  H1  TIP3W1032      18.877   2.750  -9.087  0.00  0.00      WT1   
ATOM    835  H2  TIP3W1032      19.858   3.529  -9.937  0.00  0.00      WT1   
ATOM    836  OH2 TIP3W1033      -2.312 -16.209   3.549  0.00  0.00      WT1   
ATOM    837  H1  TIP3W1033      -1.830 -16.468   2.764  0.00  0.00      WT1   
ATOM    838  H2  TIP3W1033      -2.015 -16.817   4.225  0.00  0.00      WT1   
ATOM    839  OH2 TIP3W1039       1.388 -15.244  -9.782  0.00  0.00      WT1   
ATOM    840  H1  TIP3W1039       1.913 -15.261 -10.582  0.00  0.00      WT1   
ATOM    841  H2  TIP3W1039       1.798 -15.894  -9.211  0.00  0.00      WT1   
ATOM    842  OH2 TIP3W1040       2.844   1.906 -11.518  0.00  0.00      WT1   
ATOM    843  H1  TIP3W1040       3.197   1.445 -10.757  0.00  0.00      WT1   
ATOM    844  H2  TIP3W1040       2.223   2.534 -11.151  0.00  0.00      WT1   
ATOM    845  OH2 TIP3W1053       4.888  15.551  -6.878  0.00  0.00      WT1   
ATOM    846  H1  TIP3W1053       4.499  14.947  -7.510  0.00  0.00      WT1   
ATOM    847  H2  TIP3W1053       4.365  15.439  -6.085  0.00  0.00      WT1   
ATOM    848  OH2 TIP3W1054      -9.087 -11.839  15.289  0.00  0.00      WT1   
ATOM    849  H1  TIP3W1054      -9.810 -12.211  15.794  0.00  0.00      WT1   
ATOM    850  H2  TIP3W1054      -8.298 -12.171  15.719  0.00  0.00      WT1   
ATOM    851  OH2 TIP3W1056      -6.688  10.209  -3.197  0.00  0.00      WT1   
ATOM    852  H1  TIP3W1056      -6.330   9.433  -2.767  0.00  0.00      WT1   
ATOM    853  H2  TIP3W1056      -5.918  10.703  -3.480  0.00  0.00      WT1   
ATOM    854  OH2 TIP3W1057     -16.573   1.605  -9.998  0.00  0.00      WT1   
ATOM    855  H1  TIP3W1057     -16.882   1.917  -9.147  0.00  0.00      WT1   
ATOM    856  H2  TIP3W1057     -15.824   2.166 -10.201  0.00  0.00      WT1   
ATOM    857  OH2 TIP3W1058       5.063  10.628  -3.392  0.00  0.00      WT1   
ATOM    858  H1  TIP3W1058       4.292  11.188  -3.312  0.00  0.00      WT1   
ATOM    859  H2  TIP3W1058       5.523  10.733  -2.559  0.00  0.00      WT1   
ATOM    860  OH2 TIP3W1059      -4.725  -9.412  10.967  0.00  0.00      WT1   
ATOM    861  H1  TIP3W1059      -4.603  -8.515  10.657  0.00  0.00      WT1   
ATOM    862  H2  TIP3W1059      -4.984  -9.903  10.187  0.00  0.00      WT1   
ATOM    863  OH2 TIP3W1060       5.394  11.369  -7.372  0.00  0.00      WT1   
ATOM    864  H1  TIP3W1060       5.118  12.108  -7.914  0.00  0.00      WT1   
ATOM    865  H2  TIP3W1060       4.581  10.912  -7.157  0.00  0.00      WT1   
ATOM    866  OH2 TIP3W1061       8.754  -8.678 -19.184  0.00  0.00      WT1   
ATOM    867  H1  TIP3W1061       8.152  -8.449 -18.476  0.00  0.00      WT1   
ATOM    868  H2  TIP3W1061       8.881  -9.623 -19.094  0.00  0.00      WT1   
ATOM    869  OH2 TIP3W1062       0.625 -18.989   3.669  0.00  0.00      WT1   
ATOM    870  H1  TIP3W1062      -0.219 -19.243   3.295  0.00  0.00      WT1   
ATOM    871  H2  TIP3W1062       0.879 -18.207   3.177  0.00  0.00      WT1   
ATOM    872  OH2 TIP3W1063       7.427  13.966  -6.817  0.00  0.00      WT1   
ATOM    873  H1  TIP3W1063       7.294  13.193  -6.268  0.00  0.00      WT1   
ATOM    874  H2  TIP3W1063       6.576  14.405  -6.823  0.00  0.00      WT1   
ATOM    875  OH2 TIP3W1065       8.482 -16.747   3.777  0.00  0.00      WT1   
ATOM    876  H1  TIP3W1065       8.033 -17.195   4.494  0.00  0.00      WT1   
ATOM    877  H2  TIP3W1065       9.413 -16.849   3.976  0.00  0.00      WT1   
ATOM    878  OH2 TIP3W1066      11.182 -10.055  -9.941  0.00  0.00      WT1   
ATOM    879  H1  TIP3W1066      11.671  -9.705 -10.686  0.00  0.00      WT1   
ATOM    880  H2  TIP3W1066      11.549 -10.928  -9.802  0.00  0.00      WT1   
ATOM    881  OH2 TIP3W1076      13.004   2.474 -16.640  0.00  0.00      WT1   
ATOM    882  H1  TIP3W1076      12.670   3.331 -16.906  0.00  0.00      WT1   
ATOM    883  H2  TIP3W1076      13.722   2.297 -17.247  0.00  0.00      WT1   
ATOM    884  OH2 TIP3W1079       4.717 -15.132  18.235  0.00  0.00      WT1   
ATOM    885  H1  TIP3W1079       4.347 -14.330  18.604  0.00  0.00      WT1   
ATOM    886  H2  TIP3W1079       5.611 -15.162  18.575  0.00  0.00      WT1   
ATOM    887  OH2 TIP3W1080      -5.755   6.443  10.894  0.00  0.00      WT1   
ATOM    888  H1  TIP3W1080      -4.932   6.653  11.335  0.00  0.00      WT1   
ATOM    889  H2  TIP3W1080      -6.420   6.931  11.379  0.00  0.00      WT1   
ATOM    890  OH2 TIP3W1082      -2.758  15.921  -8.051  0.00  0.00      WT1   
ATOM    891  H1  TIP3W1082      -3.281  15.382  -7.458  0.00  0.00      WT1   
ATOM    892  H2  TIP3W1082      -2.083  16.307  -7.493  0.00  0.00      WT1   
ATOM    893  OH2 TIP3W1085     -17.162   8.550 -14.927  0.00  0.00      WT1   
ATOM    894  H1  TIP3W1085     -18.100   8.711 -14.829  0.00  0.00      WT1   
ATOM    895  H2  TIP3W1085     -16.963   7.883 -14.270  0.00  0.00      WT1   
ATOM    896  OH2 TIP3W1090     -13.015   4.954 -12.393  0.00  0.00      WT1   
ATOM    897  H1  TIP3W1090     -12.071   4.800 -12.360  0.00  0.00      WT1   
ATOM    898  H2  TIP3W1090     -13.102   5.826 -12.779  0.00  0.00      WT1   
ATOM    899  OH2 TIP3W1096     -19.083 -18.496 -15.258  0.00  0.00      WT1   
ATOM    900  H1  TIP3W1096     -18.866 -18.070 -14.429  0.00  0.00      WT1   
ATOM    901  H2  TIP3W1096     -18.706 -17.925 -15.927  0.00  0.00      WT1   
ATOM    902  OH2 TIP3W1097      -3.781   6.107  14.695  0.00  0.00      WT1   
ATOM    903  H1  TIP3W1097      -4.031   6.761  15.348  0.00  0.00      WT1   
ATOM    904  H2  TIP3W1097      -4.202   5.300  14.991  0.00  0.00      WT1   
ATOM    905  OH2 TIP3W1098      12.243   0.150   5.237  0.00  0.00      WT1   
ATOM    906  H1  TIP3W1098      11.950  -0.547   5.825  0.00  0.00      WT1   
ATOM    907  H2  TIP3W1098      11.857   0.948   5.600  0.00  0.00      WT1   
ATOM    908  OH2 TIP3W1099       9.704  -3.367  17.444  0.00  0.00      WT1   
ATOM    909  H1  TIP3W1099      10.116  -3.924  18.105  0.00  0.00      WT1   
ATOM    910  H2  TIP3W1099       8.769  -3.562  17.515  0.00  0.00      WT1   
ATOM    911  OH2 TIP3W1100      -7.898   4.461  -1.172  0.00  0.00      WT1   
ATOM    912  H1  TIP3W1100      -7.479   3.884  -0.533  0.00  0.00      WT1   
ATOM    913  H2  TIP3W1100      -8.833   4.399  -0.974  0.00  0.00      WT1   
ATOM    914  OH2 TIP3W1101       3.077   8.072  -1.700  0.00  0.00      WT1   
ATOM    915  H1  TIP3W1101       2.926   8.733  -2.376  0.00  0.00      WT1   
ATOM    916  H2  TIP3W1101       2.212   7.700  -1.531  0.00  0.00      WT1   
ATOM    917  OH2 TIP3W1103      -1.314 -14.289  11.948  0.00  0.00      WT1   
ATOM    918  H1  TIP3W1103      -1.462 -15.203  12.191  0.00  0.00      WT1   
ATOM    919  H2  TIP3W1103      -1.896 -14.141  11.203  0.00  0.00      WT1   
ATOM    920  OH2 TIP3W1104      11.603 -16.063  -5.885  0.00  0.00      WT1   
ATOM    921  H1  TIP3W1104      12.272 -16.458  -6.444  0.00  0.00      WT1   
ATOM    922  H2  TIP3W1104      11.638 -15.129  -6.092  0.00  0.00      WT1   
ATOM    923  OH2 TIP3W1105      16.222 -19.128   8.861  0.00  0.00      WT1   
ATOM    924  H1  TIP3W1105      15.802 -19.420   9.671  0.00  0.00      WT1   
ATOM    925  H2  TIP3W1105      17.118 -18.914   9.120  0.00  0.00      WT1   
ATOM    926  OH2 TIP3W1107       9.762 -16.947  19.249  0.00  0.00      WT1   
ATOM    927  H1  TIP3W1107      10.186 -16.392  19.903  0.00  0.00      WT1   
ATOM    928  H2  TIP3W1107      10.225 -17.783  19.307  0.00  0.00      WT1   
ATOM    929  OH2 TIP3W1112      11.164 -12.974 -17.281  0.00  0.00      WT1   
ATOM    930  H1  TIP3W1112      10.419 -13.073 -16.687  0.00  0.00      WT1   
ATOM    931  H2  TIP3W1112      11.931 -13.143 -16.734  0.00  0.00      WT1   
ATOM    932  OH2 TIP3W1115       4.327  -7.348  -3.848  0.00  0.00      WT1   
ATOM    933  H1  TIP3W1115       4.149  -6.433  -3.631  0.00  0.00      WT1   
ATOM    934  H2  TIP3W1115       5.100  -7.572  -3.329  0.00  0.00      WT1   
ATOM    935  OH2 TIP3W1116      -8.993 -16.724   2.111  0.00  0.00      WT1   
ATOM    936  H1  TIP3W1116      -8.203 -16.723   1.572  0.00  0.00      WT1   
ATOM    937  H2  TIP3W1116      -9.697 -16.488   1.506  0.00  0.00      WT1   
ATOM    938  OH2 TIP3W1117      -8.520   1.679  -2.698  0.00  0.00      WT1   
ATOM    939  H1  TIP3W1117      -8.545   1.368  -1.793  0.00  0.00      WT1   
ATOM    940  H2  TIP3W1117      -8.589   2.631  -2.627  0.00  0.00      WT1   
ATOM    941  OH2 TIP3W1118      13.187  -7.206   8.210  0.00  0.00      WT1   
ATOM    942  H1  TIP3W1118      12.956  -7.182   7.281  0.00  0.00      WT1   
ATOM    943  H2  TIP3W1118      12.358  -7.063   8.667  0.00  0.00      WT1   
ATOM    944  OH2 TIP3W1120       4.373  -3.542  -5.753  0.00  0.00      WT1   
ATOM    945  H1  TIP3W1120       5.215  -3.440  -5.309  0.00  0.00      WT1   
ATOM    946  H2  TIP3W1120       3.917  -2.715  -5.595  0.00  0.00      WT1   
ATOM    947  OH2 TIP3W1121      19.509  16.067  16.403  0.00  0.00      WT1   
ATOM    948  H1  TIP3W1121      20.079  15.298  16.367  0.00  0.00      WT1   
ATOM    949  H2  TIP3W1121      19.510  16.322  17.326  0.00  0.00      WT1   
ATOM    950  OH2 TIP3W1122       7.334  19.229   0.366  0.00  0.00      WT1   
ATOM    951  H1  TIP3W1122       7.163  18.946  -0.532  0.00  0.00      WT1   
ATOM    952  H2  TIP3W1122       7.170  20.172   0.356  0.00  0.00      WT1   
ATOM    953  OH2 TIP3W1123      15.814  -7.289  -4.090  0.00  0.00      WT1   
ATOM    954  H1  TIP3W1123      15.294  -7.339  -3.288  0.00  0.00      WT1   
ATOM    955  H2  TIP3W1123      16.637  -6.883  -3.818  0.00  0.00      WT1   
ATOM    956  OH2 TIP3W1128      -4.418   6.596 -12.891  0.00  0.00      WT1   
ATOM    957  H1  TIP3W1128      -4.338   6.300 -13.798  0.00  0.00      WT1   
ATOM    958  H2  TIP3W1128      -3.519   6.775 -12.617  0.00  0.00      WT1   
ATOM    959  OH2 TIP3W1143     -18.212   5.482  -8.219  0.00  0.00      WT1   
ATOM    960  H1  TIP3W1143     -18.506   5.623  -7.319  0.00  0.00      WT1   
ATOM    961  H2  TIP3W1143     -17.404   4.977  -8.132  0.00  0.00      WT1   
ATOM    962  OH2 TIP3W1145       5.955  -6.498  -1.830  0.00  0.00      WT1   
ATOM    963  H1  TIP3W1145       5.621  -5.667  -1.492  0.00  0.00      WT1   
ATOM    964  H2  TIP3W1145       6.606  -6.246  -2.485  0.00  0.00      WT1   
ATOM    965  OH2 TIP3W1147      18.114  18.606   6.405  0.00  0.00      WT1   
ATOM    966  H1  TIP3W1147      18.026  17.869   7.009  0.00  0.00      WT1   
ATOM    967  H2  TIP3W1147      18.701  19.215   6.853  0.00  0.00      WT1   
ATOM    968  OH2 TIP3W1148       9.777  11.595  -3.322  0.00  0.00      WT1   
ATOM    969  H1  TIP3W1148      10.231  12.340  -3.714  0.00  0.00      WT1   
ATOM    970  H2  TIP3W1148       8.934  11.562  -3.775  0.00  0.00      WT1   
ATOM    971  OH2 TIP3W1158       8.457 -12.247  13.275  0.00  0.00      WT1   
ATOM    972  H1  TIP3W1158       8.810 -13.046  13.666  0.00  0.00      WT1   
ATOM    973  H2  TIP3W1158       8.641 -11.563  13.920  0.00  0.00      WT1   
ATOM    974  OH2 TIP3W1164       7.877  -9.449  13.661  0.00  0.00      WT1   
ATOM    975  H1  TIP3W1164       7.198 -10.123  13.687  0.00  0.00      WT1   
ATOM    976  H2  TIP3W1164       7.404  -8.638  13.480  0.00  0.00      WT1   
ATOM    977  OH2 TIP3W1167       3.266  -8.910  -1.430  0.00  0.00      WT1   
ATOM    978  H1  TIP3W1167       3.224  -8.683  -2.358  0.00  0.00      WT1   
ATOM    979  H2  TIP3W1167       3.398  -8.074  -0.984  0.00  0.00      WT1   
ATOM    980  OH2 TIP3W1178      11.731  17.011  18.882  0.00  0.00      WT1   
ATOM    981  H1  TIP3W1178      12.097  17.850  18.604  0.00  0.00      WT1   
ATOM    982  H2  TIP3W1178      12.367  16.667  19.510  0.00  0.00      WT1   
ATOM    983  OH2 TIP3W1182       4.999   7.093   4.969  0.00  0.00      WT1   
ATOM    984  H1  TIP3W1182       5.420   7.730   5.546  0.00  0.00      WT1   
ATOM    985  H2  TIP3W1182       4.901   6.308   5.508  0.00  0.00      WT1   
ATOM    986  OH2 TIP3W1183      -7.778   5.949 -16.312  0.00  0.00      WT1   
ATOM    987  H1  TIP3W1183      -8.445   5.308 -16.064  0.00  0.00      WT1   
ATOM    988  H2  TIP3W1183      -7.220   5.486 -16.936  0.00  0.00      WT1   
ATOM    989  OH2 TIP3W1186       8.237  -1.595 -19.717  0.00  0.00      WT1   
ATOM    990  H1  TIP3W1186       7.643  -2.129 -20.244  0.00  0.00      WT1   
ATOM    991  H2  TIP3W1186       7.811  -0.740 -19.666  0.00  0.00      WT1   
ATOM    992  OH2 TIP3W1187       9.334   5.968   3.413  0.00  0.00      WT1   
ATOM    993  H1  TIP3W1187      10.094   6.300   2.935  0.00  0.00      WT1   
ATOM    994  H2  TIP3W1187       8.755   6.726   3.498  0.00  0.00      WT1   
ATOM    995  OH2 TIP3W1188     -12.814   4.000  19.400  0.00  0.00      WT1   
ATOM    996  H1  TIP3W1188     -12.222   3.437  19.900  0.00  0.00      WT1   
ATOM    997  H2  TIP3W1188     -12.796   3.639  18.514  0.00  0.00      WT1   
ATOM    998  OH2 TIP3W1194      15.372   6.824   8.386  0.00  0.00      WT1   
ATOM    999  H1  TIP3W1194      14.939   6.650   9.222  0.00  0.00      WT1   
ATOM   1000  H2  TIP3W1194      16.087   7.422   8.605  0.00  0.00      WT1   
ATOM   1001  OH2 TIP3W1197     -19.469   4.749  12.666  0.00  0.00      WT1   
ATOM   1002  H1  TIP3W1197     -18.697   5.269  12.441  0.00  0.00      WT1   
ATOM   1003  H2  TIP3W1197     -19.673   4.999  13.567  0.00  0.00      WT1   
ATOM   1004  OH2 TIP3W1200      -5.470   1.105   9.864  0.00  0.00      WT1   
ATOM   1005  H1  TIP3W1200      -6.143   1.693  10.209  0.00  0.00      WT1   
ATOM   1006  H2  TIP3W1200      -5.425   1.313   8.931  0.00  0.00      WT1   
ATOM   1007  OH2 TIP3W1201     -13.020  10.844  -2.939  0.00  0.00      WT1   
ATOM   1008  H1  TIP3W1201     -12.273  10.247  -2.985  0.00  0.00      WT1   
ATOM   1009  H2  TIP3W1201     -13.285  10.966  -3.851  0.00  0.00      WT1   
ATOM   1010  OH2 TIP3W1202       5.889  18.627   2.466  0.00  0.00      WT1   
ATOM   1011  H1  TIP3W1202       6.244  19.112   3.212  0.00  0.00      WT1   
ATOM   1012  H2  TIP3W1202       6.608  18.597   1.835  0.00  0.00      WT1   
ATOM   1013  OH2 TIP3W1204     -20.484 -13.782 -18.018  0.00  0.00      WT1   
ATOM   1014  H1  TIP3W1204     -21.204 -14.030 -17.438  0.00  0.00      WT1   
ATOM   1015  H2  TIP3W1204     -20.540 -12.828 -18.076  0.00  0.00      WT1   
ATOM   1016  OH2 TIP3W1211     -17.476  -9.551 -10.692  0.00  0.00      WT1   
ATOM   1017  H1  TIP3W1211     -17.024 -10.395 -10.717  0.00  0.00      WT1   
ATOM   1018  H2  TIP3W1211     -17.318  -9.219  -9.808  0.00  0.00      WT1   
ATOM   1019  OH2 TIP3W1271      19.374  19.229   3.215  0.00  0.00      WT1   
ATOM   1020  H1  TIP3W1271      19.681  18.416   3.617  0.00  0.00      WT1   
ATOM   1021  H2  TIP3W1271      19.791  19.922   3.727  0.00  0.00      WT1   
ATOM   1022  OH2 TIP3W1272      -1.383   5.568   8.591  0.00  0.00      WT1   
ATOM   1023  H1  TIP3W1272      -1.807   6.041   9.307  0.00  0.00      WT1   
ATOM   1024  H2  TIP3W1272      -0.567   6.045   8.438  0.00  0.00      WT1   
ATOM   1025  OH2 TIP3W1274     -13.178  11.801 -14.636  0.00  0.00      WT1   
ATOM   1026  H1  TIP3W1274     -12.252  11.762 -14.874  0.00  0.00      WT1   
ATOM   1027  H2  TIP3W1274     -13.415  10.893 -14.445  0.00  0.00      WT1   
ATOM   1028  OH2 TIP3W1298       3.500   9.524  -5.654  0.00  0.00      WT1   
ATOM   1029  H1  TIP3W1298       2.837  10.135  -5.332  0.00  0.00      WT1   
ATOM   1030  H2  TIP3W1298       4.224   9.606  -5.034  0.00  0.00      WT1   
ATOM   1031  OH2 TIP3W1301      16.334  20.191   4.448  0.00  0.00      WT1   
ATOM   1032  H1  TIP3W1301      16.373  19.905   3.535  0.00  0.00      WT1   
ATOM   1033  H2  TIP3W1301      17.089  19.773   4.862  0.00  0.00      WT1   
ATOM   1034  OH2 TIP3W1307     -16.300 -14.782  -0.023  0.00  0.00      WT1   
ATOM   1035  H1  TIP3W1307     -17.058 -15.365  -0.057  0.00  0.00      WT1   
ATOM   1036  H2  TIP3W1307     -15.930 -14.817  -0.905  0.00  0.00      WT1   
ATOM   1037  OH2 TIP3W1308     -10.219  12.918   5.719  0.00  0.00      WT1   
ATOM   1038  H1  TIP3W1308     -10.467  12.929   4.795  0.00  0.00      WT1   
ATOM   1039  H2  TIP3W1308     -10.715  12.190   6.093  0.00  0.00      WT1   
ATOM   1040  OH2 TIP3W1309       7.085  10.515  -1.179  0.00  0.00      WT1   
ATOM   1041  H1  TIP3W1309       7.872   9.972  -1.216  0.00  0.00      WT1   
ATOM   1042  H2  TIP3W1309       7.002  10.754  -0.256  0.00  0.00      WT1   
ATOM   1043  OH2 TIP3W1311       6.036 -15.364   6.939  0.00  0.00      WT1   
ATOM   1044  H1  TIP3W1311       5.426 -15.833   6.370  0.00  0.00      WT1   
ATOM   1045  H2  TIP3W1311       6.377 -16.036   7.530  0.00  0.00      WT1   
ATOM   1046  OH2 TIP3W1313     -17.337  -7.539   4.166  0.00  0.00      WT1   
ATOM   1047  H1  TIP3W1313     -16.575  -8.015   4.498  0.00  0.00      WT1   
ATOM   1048  H2  TIP3W1313     -16.973  -6.736   3.793  0.00  0.00      WT1   
ATOM   1049  OH2 TIP3W1326     -15.906 -17.192  -4.806  0.00  0.00      WT1   
ATOM   1050  H1  TIP3W1326     -15.183 -17.805  -4.938  0.00  0.00      WT1   
ATOM   1051  H2  TIP3W1326     -15.481 -16.359  -4.605  0.00  0.00      WT1   
ATOM   1052  OH2 TIP3W1327     -18.000  11.512   1.669  0.00  0.00      WT1   
ATOM   1053  H1  TIP3W1327     -18.335  10.818   2.236  0.00  0.00      WT1   
ATOM   1054  H2  TIP3W1327     -18.718  11.693   1.062  0.00  0.00      WT1   
ATOM   1055  OH2 TIP3W1328      -1.527   8.215   4.444  0.00  0.00      WT1   
ATOM   1056  H1  TIP3W1328      -1.565   9.001   4.989  0.00  0.00      WT1   
ATOM   1057  H2  TIP3W1328      -0.636   7.886   4.559  0.00  0.00      WT1   
ATOM   1058  OH2 TIP3W1329      -6.393 -11.891 -14.881  0.00  0.00      WT1   
ATOM   1059  H1  TIP3W1329      -5.658 -12.489 -14.748  0.00  0.00      WT1   
ATOM   1060  H2  TIP3W1329      -6.978 -12.061 -14.142  0.00  0.00      WT1   
ATOM   1061  OH2 TIP3W1330      17.225  12.374  13.791  0.00  0.00      WT1   
ATOM   1062  H1  TIP3W1330      16.917  11.769  14.466  0.00  0.00      WT1   
ATOM   1063  H2  TIP3W1330      17.278  11.841  12.998  0.00  0.00      WT1   
ATOM   1064  OH2 TIP3W1332      -2.502   1.532   8.270  0.00  0.00      WT1   
ATOM   1065  H1  TIP3W1332      -1.551   1.472   8.181  0.00  0.00      WT1   
ATOM   1066  H2  TIP3W1332      -2.730   0.837   8.886  0.00  0.00      WT1   
ATOM   1067  OH2 TIP3W1333      -7.833 -10.573   1.003  0.00  0.00      WT1   
ATOM   1068  H1  TIP3W1333      -8.031 -11.508   1.055  0.00  0.00      WT1   
ATOM   1069  H2  TIP3W1333      -8.270 -10.279   0.204  0.00  0.00      WT1   
ATOM   1070  OH2 TIP3W1344      -4.861  -6.727   3.042  0.00  0.00      WT1   
ATOM   1071  H1  TIP3W1344      -5.582  -6.810   2.418  0.00  0.00      WT1   
ATOM   1072  H2  TIP3W1344      -4.109  -6.473   2.506  0.00  0.00      WT1   
ATOM   1073  OH2 TIP3W1346     -14.208 -13.741 -12.441  0.00  0.00      WT1   
ATOM   1074  H1  TIP3W1346     -14.170 -12.944 -12.968  0.00  0.00      WT1   
ATOM   1075  H2  TIP3W1346     -14.989 -13.633 -11.898  0.00  0.00      WT1   
ATOM   1076  OH2 TIP3W1347      -2.960 -17.005 -15.282  0.00  0.00      WT1   
ATOM   1077  H1  TIP3W1347      -3.363 -16.138 -15.329  0.00  0.00      WT1   
ATOM   1078  H2  TIP3W1347      -2.089 -16.845 -14.918  0.00  0.00      WT1   
ATOM   1079  OH2 TIP3W1349       6.446  13.521   3.735  0.00  0.00      WT1   
ATOM   1080  H1  TIP3W1349       7.358  13.414   3.464  0.00  0.00      WT1   
ATOM   1081  H2  TIP3W1349       6.432  14.354   4.206  0.00  0.00      WT1   
ATOM   1082  OH2 TIP3W1352       9.788 -11.995  -1.329  0.00  0.00      WT1   
ATOM   1083  H1  TIP3W1352       9.187 -12.381  -0.691  0.00  0.00      WT1   
ATOM   1084  H2  TIP3W1352       9.220 -11.673  -2.029  0.00  0.00      WT1   
ATOM   1085  OH2 TIP3W1354      10.648 -19.068 -17.565  0.00  0.00      WT1   
ATOM   1086  H1  TIP3W1354      11.488 -19.469 -17.342  0.00  0.00      WT1   
ATOM   1087  H2  TIP3W1354      10.327 -19.581 -18.307  0.00  0.00      WT1   
ATOM   1088  OH2 TIP3W1355      -7.983 -19.653 -15.045  0.00  0.00      WT1   
ATOM   1089  H1  TIP3W1355      -8.515 -19.018 -14.566  0.00  0.00      WT1   
ATOM   1090  H2  TIP3W1355      -7.160 -19.195 -15.218  0.00  0.00      WT1   
ATOM   1091  OH2 TIP3W1356     -20.273  18.397 -17.983  0.00  0.00      WT1   
ATOM   1092  H1  TIP3W1356     -19.645  18.094 -17.327  0.00  0.00      WT1   
ATOM   1093  H2  TIP3W1356     -20.799  17.624 -18.187  0.00  0.00      WT1   
ATOM   1094  OH2 TIP3W1361      14.109   2.443 -10.031  0.00  0.00      WT1   
ATOM   1095  H1  TIP3W1361      14.313   1.520 -10.184  0.00  0.00      WT1   
ATOM   1096  H2  TIP3W1361      14.777   2.921 -10.522  0.00  0.00      WT1   
ATOM   1097  OH2 TIP3W1367      11.909  12.737   9.183  0.00  0.00      WT1   
ATOM   1098  H1  TIP3W1367      12.438  12.380   9.896  0.00  0.00      WT1   
ATOM   1099  H2  TIP3W1367      12.156  12.218   8.418  0.00  0.00      WT1   
ATOM   1100  OH2 TIP3W1368      -6.996  -9.173 -13.522  0.00  0.00      WT1   
ATOM   1101  H1  TIP3W1368      -7.033  -8.247 -13.284  0.00  0.00      WT1   
ATOM   1102  H2  TIP3W1368      -6.430  -9.200 -14.294  0.00  0.00      WT1   
ATOM   1103  OH2 TIP3W1370       0.024 -20.357  -6.077  0.00  0.00      WT1   
ATOM   1104  H1  TIP3W1370      -0.460 -21.038  -6.544  0.00  0.00      WT1   
ATOM   1105  H2  TIP3W1370      -0.410 -20.294  -5.227  0.00  0.00      WT1   
ATOM   1106  OH2 TIP3W1371       3.254   3.651 -13.892  0.00  0.00      WT1   
ATOM   1107  H1  TIP3W1371       3.016   2.987 -13.246  0.00  0.00      WT1   
ATOM   1108  H2  TIP3W1371       2.666   4.384 -13.710  0.00  0.00      WT1   
ATOM   1109  OH2 TIP3W1372       6.558 -13.426  11.895  0.00  0.00      WT1   
ATOM   1110  H1  TIP3W1372       7.149 -12.708  12.122  0.00  0.00      WT1   
ATOM   1111  H2  TIP3W1372       7.064 -13.973  11.295  0.00  0.00      WT1   
ATOM   1112  OH2 TIP3W1374      18.072   6.422   6.862  0.00  0.00      WT1   
ATOM   1113  H1  TIP3W1374      17.127   6.488   6.997  0.00  0.00      WT1   
ATOM   1114  H2  TIP3W1374      18.368   7.330   6.790  0.00  0.00      WT1   
ATOM   1115  OH2 TIP3W1376      18.124   5.047  -7.657  0.00  0.00      WT1   
ATOM   1116  H1  TIP3W1376      18.768   4.570  -8.180  0.00  0.00      WT1   
ATOM   1117  H2  TIP3W1376      17.971   5.856  -8.146  0.00  0.00      WT1   
ATOM   1118  OH2 TIP3W1387      14.829 -19.856   6.603  0.00  0.00      WT1   
ATOM   1119  H1  TIP3W1387      15.409 -20.171   5.909  0.00  0.00      WT1   
ATOM   1120  H2  TIP3W1387      15.417 -19.640   7.327  0.00  0.00      WT1   
ATOM   1121  OH2 TIP3W1388       3.521  19.282  13.106  0.00  0.00      WT1   
ATOM   1122  H1  TIP3W1388       4.452  19.079  13.018  0.00  0.00      WT1   
ATOM   1123  H2  TIP3W1388       3.475  19.882  13.850  0.00  0.00      WT1   
ATOM   1124  OH2 TIP3W1389       4.407 -19.948   9.786  0.00  0.00      WT1   
ATOM   1125  H1  TIP3W1389       5.105 -19.504   9.303  0.00  0.00      WT1   
ATOM   1126  H2  TIP3W1389       4.087 -20.618   9.182  0.00  0.00      WT1   
ATOM   1127  OH2 TIP3W1394       9.063   1.811   8.603  0.00  0.00      WT1   
ATOM   1128  H1  TIP3W1394       8.541   1.028   8.433  0.00  0.00      WT1   
ATOM   1129  H2  TIP3W1394       9.520   1.622   9.423  0.00  0.00      WT1   
ATOM   1130  OH2 TIP3W1396      -3.767  13.597 -16.874  0.00  0.00      WT1   
ATOM   1131  H1  TIP3W1396      -3.391  13.290 -17.699  0.00  0.00      WT1   
ATOM   1132  H2  TIP3W1396      -3.025  13.631 -16.270  0.00  0.00      WT1   
ATOM   1133  OH2 TIP3W1398      -7.579  -7.411  -7.059  0.00  0.00      WT1   
ATOM   1134  H1  TIP3W1398      -8.052  -8.212  -6.831  0.00  0.00      WT1   
ATOM   1135  H2  TIP3W1398      -6.671  -7.693  -7.172  0.00  0.00      WT1   
ATOM   1136  OH2 TIP3W1401      -0.625 -17.810   9.102  0.00  0.00      WT1   
ATOM   1137  H1  TIP3W1401      -1.029 -16.978   8.858  0.00  0.00      WT1   
ATOM   1138  H2  TIP3W1401       0.141 -17.563   9.620  0.00  0.00      WT1   
ATOM   1139  OH2 TIP3W1407       3.423  -9.045  12.157  0.00  0.00      WT1   
ATOM   1140  H1  TIP3W1407       4.171  -9.641  12.120  0.00  0.00      WT1   
ATOM   1141  H2  TIP3W1407       2.865  -9.314  11.428  0.00  0.00      WT1   
ATOM   1142  OH2 TIP3W1408      14.150  12.688  -9.117  0.00  0.00      WT1   
ATOM   1143  H1  TIP3W1408      14.643  13.394  -8.699  0.00  0.00      WT1   
ATOM   1144  H2  TIP3W1408      14.680  11.905  -8.968  0.00  0.00      WT1   
ATOM   1145  OH2 TIP3W1411      -2.014  -6.521  -6.800  0.00  0.00      WT1   
ATOM   1146  H1  TIP3W1411      -1.921  -5.644  -7.172  0.00  0.00      WT1   
ATOM   1147  H2  TIP3W1411      -2.762  -6.451  -6.206  0.00  0.00      WT1   
ATOM   1148  OH2 TIP3W1412       7.227  -1.672 -14.203  0.00  0.00      WT1   
ATOM   1149  H1  TIP3W1412       7.565  -2.421 -14.694  0.00  0.00      WT1   
ATOM   1150  H2  TIP3W1412       6.452  -2.009 -13.754  0.00  0.00      WT1   
ATOM   1151  OH2 TIP3W1414      14.355  14.959   8.684  0.00  0.00      WT1   
ATOM   1152  H1  TIP3W1414      15.095  15.559   8.780  0.00  0.00      WT1   
ATOM   1153  H2  TIP3W1414      14.151  14.684   9.578  0.00  0.00      WT1   
ATOM   1154  OH2 TIP3W1415     -14.140  -4.444  -3.335  0.00  0.00      WT1   
ATOM   1155  H1  TIP3W1415     -14.475  -3.582  -3.583  0.00  0.00      WT1   
ATOM   1156  H2  TIP3W1415     -13.778  -4.803  -4.145  0.00  0.00      WT1   
ATOM   1157  OH2 TIP3W1416     -11.626  -2.013  -2.895  0.00  0.00      WT1   
ATOM   1158  H1  TIP3W1416     -12.265  -2.417  -3.482  0.00  0.00      WT1   
ATOM   1159  H2  TIP3W1416     -11.564  -2.618  -2.155  0.00  0.00      WT1   
ATOM   1160  OH2 TIP3W1417       8.952   7.281  14.949  0.00  0.00      WT1   
ATOM   1161  H1  TIP3W1417       8.539   8.143  14.999  0.00  0.00      WT1   
ATOM   1162  H2  TIP3W1417       8.665   6.926  14.108  0.00  0.00      WT1   
ATOM   1163  OH2 TIP3W1418      12.790   2.294 -20.024  0.00  0.00      WT1   
ATOM   1164  H1  TIP3W1418      13.508   1.946 -19.495  0.00  0.00      WT1   
ATOM   1165  H2  TIP3W1418      13.223   2.754 -20.743  0.00  0.00      WT1   
ATOM   1166  OH2 TIP3W1419       4.612 -18.122  -6.591  0.00  0.00      WT1   
ATOM   1167  H1  TIP3W1419       5.321 -18.566  -7.057  0.00  0.00      WT1   
ATOM   1168  H2  TIP3W1419       4.119 -18.829  -6.176  0.00  0.00      WT1   
ATOM   1169  OH2 TIP3W1420       2.428  11.859  -0.770  0.00  0.00      WT1   
ATOM   1170  H1  TIP3W1420       2.948  11.604  -0.008  0.00  0.00      WT1   
ATOM   1171  H2  TIP3W1420       1.534  11.938  -0.435  0.00  0.00      WT1   
ATOM   1172  OH2 TIP3W1421       9.653  -7.294  -6.719  0.00  0.00      WT1   
ATOM   1173  H1  TIP3W1421      10.023  -7.342  -5.838  0.00  0.00      WT1   
ATOM   1174  H2  TIP3W1421       8.906  -6.703  -6.634  0.00  0.00      WT1   
ATOM   1175  OH2 TIP3W1428       6.883  14.417  -3.036  0.00  0.00      WT1   
ATOM   1176  H1  TIP3W1428       7.551  14.118  -3.653  0.00  0.00      WT1   
ATOM   1177  H2  TIP3W1428       7.275  14.281  -2.174  0.00  0.00      WT1   
ATOM   1178  OH2 TIP3W1429      -6.521 -10.461  -4.412  0.00  0.00      WT1   
ATOM   1179  H1  TIP3W1429      -6.801 -11.319  -4.093  0.00  0.00      WT1   
ATOM   1180  H2  TIP3W1429      -6.012 -10.651  -5.200  0.00  0.00      WT1   
ATOM   1181  OH2 TIP3W1430     -17.307 -10.515 -16.030  0.00  0.00      WT1   
ATOM   1182  H1  TIP3W1430     -17.148 -10.179 -16.912  0.00  0.00      WT1   
ATOM   1183  H2  TIP3W1430     -17.545 -11.433 -16.162  0.00  0.00      WT1   
ATOM   1184  OH2 TIP3W1431       2.811  -6.712  -8.701  0.00  0.00      WT1   
ATOM   1185  H1  TIP3W1431       1.935  -7.019  -8.468  0.00  0.00      WT1   
ATOM   1186  H2  TIP3W1431       2.657  -5.927  -9.227  0.00  0.00      WT1   
ATOM   1187  OH2 TIP3W1433       2.548  -5.424  -5.518  0.00  0.00      WT1   
ATOM   1188  H1  TIP3W1433       1.799  -4.848  -5.365  0.00  0.00      WT1   
ATOM   1189  H2  TIP3W1433       3.260  -4.832  -5.761  0.00  0.00      WT1   
ATOM   1190  OH2 TIP3W1435      13.714  -6.373   5.333  0.00  0.00      WT1   
ATOM   1191  H1  TIP3W1435      14.570  -6.771   5.494  0.00  0.00      WT1   
ATOM   1192  H2  TIP3W1435      13.884  -5.431   5.333  0.00  0.00      WT1   
ATOM   1193  OH2 TIP3W1436      12.734  -3.318 -19.453  0.00  0.00      WT1   
ATOM   1194  H1  TIP3W1436      12.275  -2.489 -19.314  0.00  0.00      WT1   
ATOM   1195  H2  TIP3W1436      12.574  -3.818 -18.653  0.00  0.00      WT1   
ATOM   1196  OH2 TIP3W1437       3.950 -15.878   1.611  0.00  0.00      WT1   
ATOM   1197  H1  TIP3W1437       4.329 -16.688   1.269  0.00  0.00      WT1   
ATOM   1198  H2  TIP3W1437       4.489 -15.665   2.373  0.00  0.00      WT1   
ATOM   1199  OH2 TIP3W1439     -10.998 -13.394  16.467  0.00  0.00      WT1   
ATOM   1200  H1  TIP3W1439     -10.522 -13.457  17.295  0.00  0.00      WT1   
ATOM   1201  H2  TIP3W1439     -11.518 -14.197  16.427  0.00  0.00      WT1   
ATOM   1202  OH2 TIP3W1440      -8.057 -11.811 -19.069  0.00  0.00      WT1   
ATOM   1203  H1  TIP3W1440      -8.823 -11.358 -18.715  0.00  0.00      WT1   
ATOM   1204  H2  TIP3W1440      -7.986 -12.608 -18.544  0.00  0.00      WT1   
ATOM   1205  OH2 TIP3W1442     -11.437  11.102 -11.979  0.00  0.00      WT1   
ATOM   1206  H1  TIP3W1442     -10.879  10.331 -12.077  0.00  0.00      WT1   
ATOM   1207  H2  TIP3W1442     -10.863  11.841 -12.180  0.00  0.00      WT1   
ATOM   1208  OH2 TIP3W1450      16.720  13.432  -5.110  0.00  0.00      WT1   
ATOM   1209  H1  TIP3W1450      15.951  13.581  -4.559  0.00  0.00      WT1   
ATOM   1210  H2  TIP3W1450      16.374  13.013  -5.897  0.00  0.00      WT1   
ATOM   1211  OH2 TIP3W1451       2.941 -13.364   1.851  0.00  0.00      WT1   
ATOM   1212  H1  TIP3W1451       3.392 -13.901   1.199  0.00  0.00      WT1   
ATOM   1213  H2  TIP3W1451       2.048 -13.280   1.517  0.00  0.00      WT1   
ATOM   1214  OH2 TIP3W1453     -18.647   1.234   3.140  0.00  0.00      WT1   
ATOM   1215  H1  TIP3W1453     -19.004   0.434   3.525  0.00  0.00      WT1   
ATOM   1216  H2  TIP3W1453     -19.267   1.919   3.390  0.00  0.00      WT1   
ATOM   1217  OH2 TIP3W1454       3.444 -19.138  14.864  0.00  0.00      WT1   
ATOM   1218  H1  TIP3W1454       3.306 -18.195  14.783  0.00  0.00      WT1   
ATOM   1219  H2  TIP3W1454       4.317 -19.221  15.249  0.00  0.00      WT1   
ATOM   1220  OH2 TIP3W1455      -5.311  12.740  16.966  0.00  0.00      WT1   
ATOM   1221  H1  TIP3W1455      -5.349  12.897  17.910  0.00  0.00      WT1   
ATOM   1222  H2  TIP3W1455      -6.089  13.175  16.619  0.00  0.00      WT1   
ATOM   1223  OH2 TIP3W1457      -3.735   2.577  -3.035  0.00  0.00      WT1   
ATOM   1224  H1  TIP3W1457      -4.125   3.227  -2.450  0.00  0.00      WT1   
ATOM   1225  H2  TIP3W1457      -3.982   2.866  -3.913  0.00  0.00      WT1   
ATOM   1226  OH2 TIP3W1458       4.700  11.258   4.468  0.00  0.00      WT1   
ATOM   1227  H1  TIP3W1458       4.560  10.744   3.673  0.00  0.00      WT1   
ATOM   1228  H2  TIP3W1458       5.303  11.952   4.202  0.00  0.00      WT1   
ATOM   1229  OH2 TIP3W1459       0.316 -14.119 -13.927  0.00  0.00      WT1   
ATOM   1230  H1  TIP3W1459       1.057 -14.207 -13.328  0.00  0.00      WT1   
ATOM   1231  H2  TIP3W1459       0.636 -13.543 -14.621  0.00  0.00      WT1   
ATOM   1232  OH2 TIP3W1460       2.062  -8.202  14.318  0.00  0.00      WT1   
ATOM   1233  H1  TIP3W1460       1.736  -8.995  14.743  0.00  0.00      WT1   
ATOM   1234  H2  TIP3W1460       2.565  -8.521  13.568  0.00  0.00      WT1   
ATOM   1235  OH2 TIP3W1461      16.691 -20.768  -8.369  0.00  0.00      WT1   
ATOM   1236  H1  TIP3W1461      16.599 -20.227  -9.153  0.00  0.00      WT1   
ATOM   1237  H2  TIP3W1461      15.967 -20.497  -7.804  0.00  0.00      WT1   
ATOM   1238  OH2 TIP3W1466       2.121 -18.279  -2.127  0.00  0.00      WT1   
ATOM   1239  H1  TIP3W1466       1.181 -18.149  -1.998  0.00  0.00      WT1   
ATOM   1240  H2  TIP3W1466       2.284 -17.975  -3.020  0.00  0.00      WT1   
ATOM   1241  OH2 TIP3W1471       4.904 -11.425  14.251  0.00  0.00      WT1   
ATOM   1242  H1  TIP3W1471       4.999 -11.291  13.308  0.00  0.00      WT1   
ATOM   1243  H2  TIP3W1471       4.305 -12.167  14.329  0.00  0.00      WT1   
ATOM   1244  OH2 TIP3W1474     -19.706   9.846  15.248  0.00  0.00      WT1   
ATOM   1245  H1  TIP3W1474     -20.527  10.322  15.379  0.00  0.00      WT1   
ATOM   1246  H2  TIP3W1474     -19.336   9.760  16.126  0.00  0.00      WT1   
ATOM   1247  OH2 TIP3W1475      -2.025   0.167  -8.130  0.00  0.00      WT1   
ATOM   1248  H1  TIP3W1475      -1.526  -0.383  -7.526  0.00  0.00      WT1   
ATOM   1249  H2  TIP3W1475      -2.887   0.249  -7.724  0.00  0.00      WT1   
ATOM   1250  OH2 TIP3W1476      14.896  -8.926   1.833  0.00  0.00      WT1   
ATOM   1251  H1  TIP3W1476      14.247  -8.751   2.515  0.00  0.00      WT1   
ATOM   1252  H2  TIP3W1476      14.718  -9.825   1.558  0.00  0.00      WT1   
ATOM   1253  OH2 TIP3W1477      -0.187   3.321  -9.901  0.00  0.00      WT1   
ATOM   1254  H1  TIP3W1477      -0.035   3.557  -8.986  0.00  0.00      WT1   
ATOM   1255  H2  TIP3W1477      -0.843   2.626  -9.865  0.00  0.00      WT1   
ATOM   1256  OH2 TIP3W1479      -1.304 -12.110  -7.038  0.00  0.00      WT1   
ATOM   1257  H1  TIP3W1479      -0.486 -12.442  -7.407  0.00  0.00      WT1   
ATOM   1258  H2  TIP3W1479      -1.432 -12.622  -6.240  0.00  0.00      WT1   
ATOM   1259  OH2 TIP3W1480      -2.158  -5.405 -14.412  0.00  0.00      WT1   
ATOM   1260  H1  TIP3W1480      -2.430  -5.371 -13.495  0.00  0.00      WT1   
ATOM   1261  H2  TIP3W1480      -2.020  -6.335 -14.588  0.00  0.00      WT1   
ATOM   1262  OH2 TIP3W1481      10.237   5.356 -10.093  0.00  0.00      WT1   
ATOM   1263  H1  TIP3W1481      10.414   5.685  -9.212  0.00  0.00      WT1   
ATOM   1264  H2  TIP3W1481       9.495   4.762  -9.983  0.00  0.00      WT1   
ATOM   1265  OH2 TIP3W1492       2.793  -0.952  -5.790  0.00  0.00      WT1   
ATOM   1266  H1  TIP3W1492       1.882  -0.748  -5.577  0.00  0.00      WT1   
ATOM   1267  H2  TIP3W1492       3.143  -0.139  -6.153  0.00  0.00      WT1   
ATOM   1268  OH2 TIP3W1493     -14.494   7.629   8.760  0.00  0.00      WT1   
ATOM   1269  H1  TIP3W1493     -15.244   7.034   8.744  0.00  0.00      WT1   
ATOM   1270  H2  TIP3W1493     -14.650   8.191   9.519  0.00  0.00      WT1   
ATOM   1271  OH2 TIP3W1494     -19.642  16.881  -8.526  0.00  0.00      WT1   
ATOM   1272  H1  TIP3W1494     -19.937  17.749  -8.800  0.00  0.00      WT1   
ATOM   1273  H2  TIP3W1494     -19.375  16.995  -7.614  0.00  0.00      WT1   
ATOM   1274  OH2 TIP3W1497     -15.196   4.523   8.386  0.00  0.00      WT1   
ATOM   1275  H1  TIP3W1497     -15.648   5.101   7.771  0.00  0.00      WT1   
ATOM   1276  H2  TIP3W1497     -15.482   3.642   8.143  0.00  0.00      WT1   
ATOM   1277  OH2 TIP3W1499       3.386 -12.853 -19.787  0.00  0.00      WT1   
ATOM   1278  H1  TIP3W1499       2.710 -12.723 -19.121  0.00  0.00      WT1   
ATOM   1279  H2  TIP3W1499       2.900 -12.953 -20.605  0.00  0.00      WT1   
ATOM   1280  OH2 TIP3W1500      -5.622   9.834   9.695  0.00  0.00      WT1   
ATOM   1281  H1  TIP3W1500      -6.314   9.182   9.578  0.00  0.00      WT1   
ATOM   1282  H2  TIP3W1500      -5.774  10.472   8.998  0.00  0.00      WT1   
ATOM   1283  OH2 TIP3W1504      -7.359  -7.337   1.909  0.00  0.00      WT1   
ATOM   1284  H1  TIP3W1504      -7.960  -7.768   2.516  0.00  0.00      WT1   
ATOM   1285  H2  TIP3W1504      -7.818  -7.345   1.069  0.00  0.00      WT1   
ATOM   1286  OH2 TIP3W1506     -17.001  15.684  -3.238  0.00  0.00      WT1   
ATOM   1287  H1  TIP3W1506     -16.782  14.872  -3.695  0.00  0.00      WT1   
ATOM   1288  H2  TIP3W1506     -17.246  16.293  -3.934  0.00  0.00      WT1   
ATOM   1289  OH2 TIP3W1512      -3.350  11.914 -12.876  0.00  0.00      WT1   
ATOM   1290  H1  TIP3W1512      -3.531  12.440 -12.098  0.00  0.00      WT1   
ATOM   1291  H2  TIP3W1512      -4.106  12.059 -13.446  0.00  0.00      WT1   
ATOM   1292  OH2 TIP3W1514     -11.747  10.784   6.743  0.00  0.00      WT1   
ATOM   1293  H1  TIP3W1514     -11.331  10.494   7.555  0.00  0.00      WT1   
ATOM   1294  H2  TIP3W1514     -12.670  10.557   6.852  0.00  0.00      WT1   
ATOM   1295  OH2 TIP3W1515     -11.304 -14.214  -7.471  0.00  0.00      WT1   
ATOM   1296  H1  TIP3W1515     -11.135 -15.153  -7.391  0.00  0.00      WT1   
ATOM   1297  H2  TIP3W1515     -12.200 -14.159  -7.803  0.00  0.00      WT1   
ATOM   1298  OH2 TIP3W1518     -15.868   2.323  12.380  0.00  0.00      WT1   
ATOM   1299  H1  TIP3W1518     -15.120   1.850  12.017  0.00  0.00      WT1   
ATOM   1300  H2  TIP3W1518     -16.206   2.836  11.646  0.00  0.00      WT1   
ATOM   1301  OH2 TIP3W1519      14.437 -11.218 -15.245  0.00  0.00      WT1   
ATOM   1302  H1  TIP3W1519      14.264 -11.127 -16.181  0.00  0.00      WT1   
ATOM   1303  H2  TIP3W1519      13.933 -10.514 -14.837  0.00  0.00      WT1   
ATOM   1304  OH2 TIP3W1520      16.571  -0.525  -7.514  0.00  0.00      WT1   
ATOM   1305  H1  TIP3W1520      16.045   0.250  -7.317  0.00  0.00      WT1   
ATOM   1306  H2  TIP3W1520      16.207  -1.210  -6.953  0.00  0.00      WT1   
ATOM   1307  OH2 TIP3W1522     -14.243  12.747  10.970  0.00  0.00      WT1   
ATOM   1308  H1  TIP3W1522     -14.690  13.549  11.240  0.00  0.00      WT1   
ATOM   1309  H2  TIP3W1522     -14.619  12.064  11.527  0.00  0.00      WT1   
ATOM   1310  OH2 TIP3W1523      12.404 -14.764  17.304  0.00  0.00      WT1   
ATOM   1311  H1  TIP3W1523      11.661 -14.337  16.877  0.00  0.00      WT1   
ATOM   1312  H2  TIP3W1523      13.167 -14.480  16.800  0.00  0.00      WT1   
ATOM   1313  OH2 TIP3W1524      -4.699 -14.931  -2.761  0.00  0.00      WT1   
ATOM   1314  H1  TIP3W1524      -3.929 -15.496  -2.696  0.00  0.00      WT1   
ATOM   1315  H2  TIP3W1524      -4.766 -14.516  -1.901  0.00  0.00      WT1   
ATOM   1316  OH2 TIP3W1531     -17.708   2.486  -3.072  0.00  0.00      WT1   
ATOM   1317  H1  TIP3W1531     -18.224   1.855  -3.574  0.00  0.00      WT1   
ATOM   1318  H2  TIP3W1531     -17.280   1.961  -2.395  0.00  0.00      WT1   
ATOM   1319  OH2 TIP3W1534      -3.657 -15.458   6.086  0.00  0.00      WT1   
ATOM   1320  H1  TIP3W1534      -2.975 -14.787   6.118  0.00  0.00      WT1   
ATOM   1321  H2  TIP3W1534      -4.187 -15.225   5.323  0.00  0.00      WT1   
ATOM   1322  OH2 TIP3W1537      14.384   9.647   9.596  0.00  0.00      WT1   
ATOM   1323  H1  TIP3W1537      14.699   9.004  10.231  0.00  0.00      WT1   
ATOM   1324  H2  TIP3W1537      14.011  10.349  10.129  0.00  0.00      WT1   
ATOM   1325  OH2 TIP3W1538       0.929  -6.415   2.057  0.00  0.00      WT1   
ATOM   1326  H1  TIP3W1538       0.020  -6.339   2.346  0.00  0.00      WT1   
ATOM   1327  H2  TIP3W1538       1.274  -7.164   2.542  0.00  0.00      WT1   
ATOM   1328  OH2 TIP3W1540      -9.480 -15.366 -11.426  0.00  0.00      WT1   
ATOM   1329  H1  TIP3W1540     -10.386 -15.291 -11.126  0.00  0.00      WT1   
ATOM   1330  H2  TIP3W1540      -9.260 -14.491 -11.746  0.00  0.00      WT1   
ATOM   1331  OH2 TIP3W1542      -1.162  13.789 -15.537  0.00  0.00      WT1   
ATOM   1332  H1  TIP3W1542      -0.779  14.056 -14.701  0.00  0.00      WT1   
ATOM   1333  H2  TIP3W1542      -0.729  12.961 -15.745  0.00  0.00      WT1   
ATOM   1334  OH2 TIP3W1543      11.066  -0.964  -1.195  0.00  0.00      WT1   
ATOM   1335  H1  TIP3W1543      10.401  -1.055  -0.513  0.00  0.00      WT1   
ATOM   1336  H2  TIP3W1543      11.347  -1.861  -1.377  0.00  0.00      WT1   
ATOM   1337  OH2 TIP3W1544     -12.593  -4.094  -0.934  0.00  0.00      WT1   
ATOM   1338  H1  TIP3W1544     -13.324  -4.302  -1.516  0.00  0.00      WT1   
ATOM   1339  H2  TIP3W1544     -12.088  -4.906  -0.883  0.00  0.00      WT1   
ATOM   1340  OH2 TIP3W1545     -17.355 -10.524  14.998  0.00  0.00      WT1   
ATOM   1341  H1  TIP3W1545     -16.910  -9.904  14.421  0.00  0.00      WT1   
ATOM   1342  H2  TIP3W1545     -18.118 -10.814  14.497  0.00  0.00      WT1   
ATOM   1343  OH2 TIP3W1546      12.627  13.068  13.399  0.00  0.00      WT1   
ATOM   1344  H1  TIP3W1546      12.892  13.256  14.299  0.00  0.00      WT1   
ATOM   1345  H2  TIP3W1546      12.926  13.826  12.897  0.00  0.00      WT1   
ATOM   1346  OH2 TIP3W1547      -5.272  11.978 -14.779  0.00  0.00      WT1   
ATOM   1347  H1  TIP3W1547      -5.114  12.630 -15.462  0.00  0.00      WT1   
ATOM   1348  H2  TIP3W1547      -6.195  12.087 -14.552  0.00  0.00      WT1   
ATOM   1349  OH2 TIP3W1552      13.951   3.200   3.970  0.00  0.00      WT1   
ATOM   1350  H1  TIP3W1552      13.205   2.982   3.411  0.00  0.00      WT1   
ATOM   1351  H2  TIP3W1552      13.574   3.720   4.681  0.00  0.00      WT1   
ATOM   1352  OH2 TIP3W1555      -9.306   3.007  13.382  0.00  0.00      WT1   
ATOM   1353  H1  TIP3W1555      -8.483   2.945  13.869  0.00  0.00      WT1   
ATOM   1354  H2  TIP3W1555      -9.625   3.891  13.564  0.00  0.00      WT1   
ATOM   1355  OH2 TIP3W1557       2.965   3.088 -16.579  0.00  0.00      WT1   
ATOM   1356  H1  TIP3W1557       2.803   3.373 -15.680  0.00  0.00      WT1   
ATOM   1357  H2  TIP3W1557       3.226   2.171 -16.498  0.00  0.00      WT1   
ATOM   1358  OH2 TIP3W1559       4.573  -1.701  17.060  0.00  0.00      WT1   
ATOM   1359  H1  TIP3W1559       3.854  -1.426  17.629  0.00  0.00      WT1   
ATOM   1360  H2  TIP3W1559       4.724  -2.617  17.291  0.00  0.00      WT1   
ATOM   1361  OH2 TIP3W1560      17.826  19.566 -15.453  0.00  0.00      WT1   
ATOM   1362  H1  TIP3W1560      17.429  18.734 -15.713  0.00  0.00      WT1   
ATOM   1363  H2  TIP3W1560      17.625  20.163 -16.174  0.00  0.00      WT1   
ATOM   1364  OH2 TIP3W1565      13.968   0.184  13.699  0.00  0.00      WT1   
ATOM   1365  H1  TIP3W1565      13.245   0.375  13.102  0.00  0.00      WT1   
ATOM   1366  H2  TIP3W1565      13.968   0.914  14.318  0.00  0.00      WT1   
ATOM   1367  OH2 TIP3W1576       5.947   3.876 -13.521  0.00  0.00      WT1   
ATOM   1368  H1  TIP3W1576       5.605   3.410 -14.283  0.00  0.00      WT1   
ATOM   1369  H2  TIP3W1576       5.169   4.107 -13.012  0.00  0.00      WT1   
ATOM   1370  OH2 TIP3W1582     -16.275  17.173 -11.196  0.00  0.00      WT1   
ATOM   1371  H1  TIP3W1582     -16.858  16.418 -11.275  0.00  0.00      WT1   
ATOM   1372  H2  TIP3W1582     -16.761  17.895 -11.593  0.00  0.00      WT1   
ATOM   1373  OH2 TIP3W1583     -10.206 -10.662  13.092  0.00  0.00      WT1   
ATOM   1374  H1  TIP3W1583     -11.137 -10.468  12.981  0.00  0.00      WT1   
ATOM   1375  H2  TIP3W1583     -10.140 -11.023  13.976  0.00  0.00      WT1   
ATOM   1376  OH2 TIP3W1584      -7.812  15.401 -18.146  0.00  0.00      WT1   
ATOM   1377  H1  TIP3W1584      -7.221  14.978 -17.523  0.00  0.00      WT1   
ATOM   1378  H2  TIP3W1584      -7.840  16.316 -17.868  0.00  0.00      WT1   
ATOM   1379  OH2 TIP3W1586      -0.409 -16.212  15.897  0.00  0.00      WT1   
ATOM   1380  H1  TIP3W1586      -1.038 -15.491  15.907  0.00  0.00      WT1   
ATOM   1381  H2  TIP3W1586       0.400 -15.830  16.237  0.00  0.00      WT1   
ATOM   1382  OH2 TIP3W1587      -5.779  19.547 -14.541  0.00  0.00      WT1   
ATOM   1383  H1  TIP3W1587      -5.441  20.331 -14.109  0.00  0.00      WT1   
ATOM   1384  H2  TIP3W1587      -6.582  19.338 -14.065  0.00  0.00      WT1   
ATOM   1385  OH2 TIP3W1589       6.500  12.699 -19.697  0.00  0.00      WT1   
ATOM   1386  H1  TIP3W1589       6.429  11.746 -19.756  0.00  0.00      WT1   
ATOM   1387  H2  TIP3W1589       6.591  12.876 -18.761  0.00  0.00      WT1   
ATOM   1388  OH2 TIP3W1590     -15.683   7.192  14.831  0.00  0.00      WT1   
ATOM   1389  H1  TIP3W1590     -15.880   6.299  15.112  0.00  0.00      WT1   
ATOM   1390  H2  TIP3W1590     -15.577   7.128  13.882  0.00  0.00      WT1   
ATOM   1391  OH2 TIP3W1592     -12.255 -13.277  -4.790  0.00  0.00      WT1   
ATOM   1392  H1  TIP3W1592     -11.718 -13.450  -4.016  0.00  0.00      WT1   
ATOM   1393  H2  TIP3W1592     -11.796 -13.718  -5.504  0.00  0.00      WT1   
ATOM   1394  OH2 TIP3W1598      12.722  14.121   1.087  0.00  0.00      WT1   
ATOM   1395  H1  TIP3W1598      13.546  14.210   1.567  0.00  0.00      WT1   
ATOM   1396  H2  TIP3W1598      12.547  13.180   1.083  0.00  0.00      WT1   
ATOM   1397  OH2 TIP3W1600     -15.829  -8.535  -1.266  0.00  0.00      WT1   
ATOM   1398  H1  TIP3W1600     -16.331  -8.714  -0.471  0.00  0.00      WT1   
ATOM   1399  H2  TIP3W1600     -15.848  -9.358  -1.753  0.00  0.00      WT1   
ATOM   1400  OH2 TIP3W1601       0.858   8.794   0.968  0.00  0.00      WT1   
ATOM   1401  H1  TIP3W1601       1.211   8.369   1.750  0.00  0.00      WT1   
ATOM   1402  H2  TIP3W1601       0.277   9.475   1.306  0.00  0.00      WT1   
ATOM   1403  OH2 TIP3W1603       6.888  12.791 -14.619  0.00  0.00      WT1   
ATOM   1404  H1  TIP3W1603       6.563  12.237 -15.329  0.00  0.00      WT1   
ATOM   1405  H2  TIP3W1603       7.237  12.174 -13.975  0.00  0.00      WT1   
ATOM   1406  OH2 TIP3W1608      -3.051  16.441 -12.226  0.00  0.00      WT1   
ATOM   1407  H1  TIP3W1608      -2.394  16.910 -12.741  0.00  0.00      WT1   
ATOM   1408  H2  TIP3W1608      -3.534  17.130 -11.770  0.00  0.00      WT1   
ATOM   1409  OH2 TIP3W1611      -8.500   4.639   8.396  0.00  0.00      WT1   
ATOM   1410  H1  TIP3W1611      -9.245   4.720   7.801  0.00  0.00      WT1   
ATOM   1411  H2  TIP3W1611      -8.727   5.194   9.142  0.00  0.00      WT1   
ATOM   1412  OH2 TIP3W1612       9.641  13.043   5.592  0.00  0.00      WT1   
ATOM   1413  H1  TIP3W1612      10.535  13.373   5.687  0.00  0.00      WT1   
ATOM   1414  H2  TIP3W1612       9.301  13.014   6.486  0.00  0.00      WT1   
ATOM   1415  OH2 TIP3W1618      -3.265 -14.711 -17.242  0.00  0.00      WT1   
ATOM   1416  H1  TIP3W1618      -2.322 -14.876 -17.260  0.00  0.00      WT1   
ATOM   1417  H2  TIP3W1618      -3.575 -14.991 -18.103  0.00  0.00      WT1   
ATOM   1418  OH2 TIP3W1624      11.680  10.329 -10.857  0.00  0.00      WT1   
ATOM   1419  H1  TIP3W1624      11.208   9.978 -11.613  0.00  0.00      WT1   
ATOM   1420  H2  TIP3W1624      12.105  11.121 -11.187  0.00  0.00      WT1   
ATOM   1421  OH2 TIP3W1626      10.031   5.512   6.001  0.00  0.00      WT1   
ATOM   1422  H1  TIP3W1626       9.838   5.519   5.064  0.00  0.00      WT1   
ATOM   1423  H2  TIP3W1626       9.364   4.940   6.379  0.00  0.00      WT1   
ATOM   1424  OH2 TIP3W1629      10.886 -15.340  12.308  0.00  0.00      WT1   
ATOM   1425  H1  TIP3W1629      11.246 -14.904  13.080  0.00  0.00      WT1   
ATOM   1426  H2  TIP3W1629      10.242 -15.955  12.657  0.00  0.00      WT1   
ATOM   1427  OH2 TIP3W1638     -11.994 -18.112  19.260  0.00  0.00      WT1   
ATOM   1428  H1  TIP3W1638     -12.006 -19.065  19.170  0.00  0.00      WT1   
ATOM   1429  H2  TIP3W1638     -11.094 -17.863  19.050  0.00  0.00      WT1   
ATOM   1430  OH2 TIP3W1642     -15.461  15.011  12.274  0.00  0.00      WT1   
ATOM   1431  H1  TIP3W1642     -15.686  14.506  13.055  0.00  0.00      WT1   
ATOM   1432  H2  TIP3W1642     -15.146  15.849  12.612  0.00  0.00      WT1   
ATOM   1433  OH2 TIP3W1643       0.659   8.423  16.204  0.00  0.00      WT1   
ATOM   1434  H1  TIP3W1643       1.074   9.069  16.776  0.00  0.00      WT1   
ATOM   1435  H2  TIP3W1643       0.375   7.726  16.795  0.00  0.00      WT1   
ATOM   1436  OH2 TIP3W1658       0.828   2.242  18.652  0.00  0.00      WT1   
ATOM   1437  H1  TIP3W1658       1.364   2.599  17.943  0.00  0.00      WT1   
ATOM   1438  H2  TIP3W1658       1.344   2.394  19.443  0.00  0.00      WT1   
ATOM   1439  OH2 TIP3W1666       2.434  -4.780   3.703  0.00  0.00      WT1   
ATOM   1440  H1  TIP3W1666       3.030  -4.376   3.073  0.00  0.00      WT1   
ATOM   1441  H2  TIP3W1666       1.881  -5.357   3.175  0.00  0.00      WT1   
ATOM   1442  OH2 TIP3W1670       1.815  -0.179  15.875  0.00  0.00      WT1   
ATOM   1443  H1  TIP3W1670       1.541   0.580  15.360  0.00  0.00      WT1   
ATOM   1444  H2  TIP3W1670       0.996  -0.607  16.125  0.00  0.00      WT1   
ATOM   1445  OH2 TIP3W1692       6.132 -10.545 -12.266  0.00  0.00      WT1   
ATOM   1446  H1  TIP3W1692       5.520 -10.014 -11.756  0.00  0.00      WT1   
ATOM   1447  H2  TIP3W1692       6.997 -10.289 -11.946  0.00  0.00      WT1   
ATOM   1448  OH2 TIP3W1707     -18.493  -5.885  -8.908  0.00  0.00      WT1   
ATOM   1449  H1  TIP3W1707     -18.353  -4.938  -8.928  0.00  0.00      WT1   
ATOM   1450  H2  TIP3W1707     -18.769  -6.105  -9.798  0.00  0.00      WT1   
ATOM   1451  OH2 TIP3W1718       2.789 -12.676 -13.644  0.00  0.00      WT1   
ATOM   1452  H1  TIP3W1718       2.630 -12.358 -12.755  0.00  0.00      WT1   
ATOM   1453  H2  TIP3W1718       3.742 -12.698 -13.725  0.00  0.00      WT1   
ATOM   1454  OH2 TIP3W1723       4.046   0.043   3.294  0.00  0.00      WT1   
ATOM   1455  H1  TIP3W1723       3.402   0.438   2.706  0.00  0.00      WT1   
ATOM   1456  H2  TIP3W1723       3.581  -0.063   4.123  0.00  0.00      WT1   
ATOM   1457  OH2 TIP3W1725       1.609  -4.744   7.585  0.00  0.00      WT1   
ATOM   1458  H1  TIP3W1725       1.028  -5.495   7.468  0.00  0.00      WT1   
ATOM   1459  H2  TIP3W1725       1.019  -3.998   7.692  0.00  0.00      WT1   
ATOM   1460  OH2 TIP3W1727      -5.921 -14.710 -11.083  0.00  0.00      WT1   
ATOM   1461  H1  TIP3W1727      -6.576 -14.448 -10.436  0.00  0.00      WT1   
ATOM   1462  H2  TIP3W1727      -5.163 -14.155 -10.896  0.00  0.00      WT1   
ATOM   1463  OH2 TIP3W1729     -11.168  19.994  -6.678  0.00  0.00      WT1   
ATOM   1464  H1  TIP3W1729     -11.421  20.230  -5.785  0.00  0.00      WT1   
ATOM   1465  H2  TIP3W1729     -11.529  19.117  -6.805  0.00  0.00      WT1   
ATOM   1466  OH2 TIP3W1730     -17.846 -18.605   5.938  0.00  0.00      WT1   
ATOM   1467  H1  TIP3W1730     -17.019 -18.684   5.461  0.00  0.00      WT1   
ATOM   1468  H2  TIP3W1730     -18.513 -18.876   5.308  0.00  0.00      WT1   
ATOM   1469  OH2 TIP3W1733      -8.811 -10.023  18.710  0.00  0.00      WT1   
ATOM   1470  H1  TIP3W1733      -9.721 -10.319  18.735  0.00  0.00      WT1   
ATOM   1471  H2  TIP3W1733      -8.330 -10.686  19.205  0.00  0.00      WT1   
ATOM   1472  OH2 TIP3W1735     -14.092  16.007 -14.382  0.00  0.00      WT1   
ATOM   1473  H1  TIP3W1735     -15.024  16.157 -14.538  0.00  0.00      WT1   
ATOM   1474  H2  TIP3W1735     -14.067  15.339 -13.697  0.00  0.00      WT1   
ATOM   1475  OH2 TIP3W1744       4.535   5.601 -19.672  0.00  0.00      WT1   
ATOM   1476  H1  TIP3W1744       4.060   5.778 -20.484  0.00  0.00      WT1   
ATOM   1477  H2  TIP3W1744       4.367   4.676 -19.493  0.00  0.00      WT1   
ATOM   1478  OH2 TIP3W1746       9.195  15.645  -8.033  0.00  0.00      WT1   
ATOM   1479  H1  TIP3W1746       8.602  15.003  -7.642  0.00  0.00      WT1   
ATOM   1480  H2  TIP3W1746       8.770  15.893  -8.855  0.00  0.00      WT1   
ATOM   1481  OH2 TIP3W1750      13.905  -6.284  16.076  0.00  0.00      WT1   
ATOM   1482  H1  TIP3W1750      14.090  -5.546  16.657  0.00  0.00      WT1   
ATOM   1483  H2  TIP3W1750      13.622  -5.880  15.256  0.00  0.00      WT1   
ATOM   1484  OH2 TIP3W1752     -14.543 -14.728  -6.243  0.00  0.00      WT1   
ATOM   1485  H1  TIP3W1752     -14.658 -14.167  -5.476  0.00  0.00      WT1   
ATOM   1486  H2  TIP3W1752     -14.328 -14.123  -6.953  0.00  0.00      WT1   
ATOM   1487  OH2 TIP3W1755      -8.375  16.860   3.277  0.00  0.00      WT1   
ATOM   1488  H1  TIP3W1755      -8.632  17.665   3.727  0.00  0.00      WT1   
ATOM   1489  H2  TIP3W1755      -7.648  16.516   3.796  0.00  0.00      WT1   
ATOM   1490  OH2 TIP3W1757      -4.114 -18.985   2.612  0.00  0.00      WT1   
ATOM   1491  H1  TIP3W1757      -4.556 -19.833   2.658  0.00  0.00      WT1   
ATOM   1492  H2  TIP3W1757      -4.656 -18.403   3.144  0.00  0.00      WT1   
ATOM   1493  OH2 TIP3W1764       2.123  -8.007  17.793  0.00  0.00      WT1   
ATOM   1494  H1  TIP3W1764       2.431  -8.201  18.678  0.00  0.00      WT1   
ATOM   1495  H2  TIP3W1764       1.230  -8.350  17.768  0.00  0.00      WT1   
ATOM   1496  OH2 TIP3W1766     -10.483   3.532  -1.321  0.00  0.00      WT1   
ATOM   1497  H1  TIP3W1766     -11.133   4.164  -1.626  0.00  0.00      WT1   
ATOM   1498  H2  TIP3W1766     -10.796   2.689  -1.649  0.00  0.00      WT1   
ATOM   1499  OH2 TIP3W1771      -2.333  -1.614  -5.278  0.00  0.00      WT1   
ATOM   1500  H1  TIP3W1771      -2.681  -1.033  -4.602  0.00  0.00      WT1   
ATOM   1501  H2  TIP3W1771      -3.055  -2.211  -5.476  0.00  0.00      WT1   
ATOM   1502  OH2 TIP3W1772      18.584 -18.038   9.607  0.00  0.00      WT1   
ATOM   1503  H1  TIP3W1772      19.390 -17.811   9.144  0.00  0.00      WT1   
ATOM   1504  H2  TIP3W1772      18.332 -17.234  10.060  0.00  0.00      WT1   
ATOM   1505  OH2 TIP3W1773       4.355  -1.676  -3.521  0.00  0.00      WT1   
ATOM   1506  H1  TIP3W1773       3.969  -1.250  -4.286  0.00  0.00      WT1   
ATOM   1507  H2  TIP3W1773       4.825  -0.976  -3.068  0.00  0.00      WT1   
ATOM   1508  OH2 TIP3W1775       5.209   7.976 -10.240  0.00  0.00      WT1   
ATOM   1509  H1  TIP3W1775       4.983   8.326 -11.102  0.00  0.00      WT1   
ATOM   1510  H2  TIP3W1775       5.744   8.659  -9.836  0.00  0.00      WT1   
ATOM   1511  OH2 TIP3W1776      -0.366 -18.380 -13.168  0.00  0.00      WT1   
ATOM   1512  H1  TIP3W1776       0.269 -17.882 -13.683  0.00  0.00      WT1   
ATOM   1513  H2  TIP3W1776      -0.594 -19.125 -13.723  0.00  0.00      WT1   
ATOM   1514  OH2 TIP3W1778      -7.472  -9.352  16.498  0.00  0.00      WT1   
ATOM   1515  H1  TIP3W1778      -8.088  -9.571  17.198  0.00  0.00      WT1   
ATOM   1516  H2  TIP3W1778      -6.902 -10.117  16.432  0.00  0.00      WT1   
ATOM   1517  OH2 TIP3W1789     -14.843 -12.887   8.042  0.00  0.00      WT1   
ATOM   1518  H1  TIP3W1789     -15.435 -13.418   7.510  0.00  0.00      WT1   
ATOM   1519  H2  TIP3W1789     -15.104 -11.984   7.864  0.00  0.00      WT1   
ATOM   1520  OH2 TIP3W1790      -8.318  -3.516 -14.609  0.00  0.00      WT1   
ATOM   1521  H1  TIP3W1790      -7.967  -3.007 -13.879  0.00  0.00      WT1   
ATOM   1522  H2  TIP3W1790      -7.812  -3.228 -15.369  0.00  0.00      WT1   
ATOM   1523  OH2 TIP3W1794     -17.769  14.966  17.468  0.00  0.00      WT1   
ATOM   1524  H1  TIP3W1794     -17.693  14.702  16.551  0.00  0.00      WT1   
ATOM   1525  H2  TIP3W1794     -18.590  14.572  17.763  0.00  0.00      WT1   
ATOM   1526  OH2 TIP3W1795      -8.552 -10.420  -7.047  0.00  0.00      WT1   
ATOM   1527  H1  TIP3W1795      -7.668 -10.525  -6.696  0.00  0.00      WT1   
ATOM   1528  H2  TIP3W1795      -9.112 -10.894  -6.432  0.00  0.00      WT1   
ATOM   1529  OH2 TIP3W1796       1.705  12.281 -15.449  0.00  0.00      WT1   
ATOM   1530  H1  TIP3W1796       2.406  12.394 -16.091  0.00  0.00      WT1   
ATOM   1531  H2  TIP3W1796       1.739  13.074 -14.914  0.00  0.00      WT1   
ATOM   1532  OH2 TIP3W1798      -7.595  -7.311   9.415  0.00  0.00      WT1   
ATOM   1533  H1  TIP3W1798      -6.848  -7.728   8.985  0.00  0.00      WT1   
ATOM   1534  H2  TIP3W1798      -8.301  -7.953   9.346  0.00  0.00      WT1   
ATOM   1535  OH2 TIP3W1808      -2.886  10.760   5.657  0.00  0.00      WT1   
ATOM   1536  H1  TIP3W1808      -2.135  11.336   5.516  0.00  0.00      WT1   
ATOM   1537  H2  TIP3W1808      -3.649  11.323   5.525  0.00  0.00      WT1   
ATOM   1538  OH2 TIP3W1810      13.201 -19.549 -16.341  0.00  0.00      WT1   
ATOM   1539  H1  TIP3W1810      12.924 -19.931 -15.509  0.00  0.00      WT1   
ATOM   1540  H2  TIP3W1810      14.157 -19.548 -16.298  0.00  0.00      WT1   
ATOM   1541  OH2 TIP3W1811      18.421   8.398   3.593  0.00  0.00      WT1   
ATOM   1542  H1  TIP3W1811      17.945   9.059   3.091  0.00  0.00      WT1   
ATOM   1543  H2  TIP3W1811      18.348   8.688   4.502  0.00  0.00      WT1   
ATOM   1544  OH2 TIP3W1812      10.211   6.654   0.301  0.00  0.00      WT1   
ATOM   1545  H1  TIP3W1812      10.782   7.089   0.933  0.00  0.00      WT1   
ATOM   1546  H2  TIP3W1812      10.721   5.905  -0.008  0.00  0.00      WT1   
ATOM   1547  OH2 TIP3W1813      10.626  -6.237 -18.396  0.00  0.00      WT1   
ATOM   1548  H1  TIP3W1813      10.402  -6.939 -17.785  0.00  0.00      WT1   
ATOM   1549  H2  TIP3W1813      11.336  -5.762 -17.966  0.00  0.00      WT1   
ATOM   1550  OH2 TIP3W1814      15.880 -16.001  -2.159  0.00  0.00      WT1   
ATOM   1551  H1  TIP3W1814      15.870 -16.804  -1.638  0.00  0.00      WT1   
ATOM   1552  H2  TIP3W1814      14.966 -15.865  -2.409  0.00  0.00      WT1   
ATOM   1553  OH2 TIP3W1815     -20.582  -4.174 -11.983  0.00  0.00      WT1   
ATOM   1554  H1  TIP3W1815     -20.648  -3.344 -12.454  0.00  0.00      WT1   
ATOM   1555  H2  TIP3W1815     -19.919  -4.671 -12.464  0.00  0.00      WT1   
ATOM   1556  OH2 TIP3W1816      -6.899  -2.717  15.506  0.00  0.00      WT1   
ATOM   1557  H1  TIP3W1816      -7.827  -2.852  15.697  0.00  0.00      WT1   
ATOM   1558  H2  TIP3W1816      -6.889  -2.056  14.814  0.00  0.00      WT1   
ATOM   1559  OH2 TIP3W1817     -17.492  -3.288  -3.948  0.00  0.00      WT1   
ATOM   1560  H1  TIP3W1817     -17.784  -4.163  -3.693  0.00  0.00      WT1   
ATOM   1561  H2  TIP3W1817     -16.747  -3.106  -3.375  0.00  0.00      WT1   
ATOM   1562  OH2 TIP3W1820     -19.899 -10.956 -18.221  0.00  0.00      WT1   
ATOM   1563  H1  TIP3W1820     -19.075 -10.482 -18.334  0.00  0.00      WT1   
ATOM   1564  H2  TIP3W1820     -20.533 -10.460 -18.739  0.00  0.00      WT1   
ATOM   1565  OH2 TIP3W1821      -2.643 -20.302  15.971  0.00  0.00      WT1   
ATOM   1566  H1  TIP3W1821      -2.520 -19.536  15.410  0.00  0.00      WT1   
ATOM   1567  H2  TIP3W1821      -1.963 -20.915  15.691  0.00  0.00      WT1   
ATOM   1568  OH2 TIP3W1824     -10.926  14.786  18.268  0.00  0.00      WT1   
ATOM   1569  H1  TIP3W1824     -11.413  14.472  17.507  0.00  0.00      WT1   
ATOM   1570  H2  TIP3W1824     -11.547  15.346  18.735  0.00  0.00      WT1   
ATOM   1571  OH2 TIP3W1829      15.606 -19.135  11.496  0.00  0.00      WT1   
ATOM   1572  H1  TIP3W1829      15.066 -18.513  11.983  0.00  0.00      WT1   
ATOM   1573  H2  TIP3W1829      15.225 -19.991  11.695  0.00  0.00      WT1   
ATOM   1574  OH2 TIP3W1830       3.003   0.866   6.225  0.00  0.00      WT1   
ATOM   1575  H1  TIP3W1830       2.554   0.057   5.981  0.00  0.00      WT1   
ATOM   1576  H2  TIP3W1830       2.803   0.981   7.154  0.00  0.00      WT1   
ATOM   1577  OH2 TIP3W1831      -3.517 -18.074   6.835  0.00  0.00      WT1   
ATOM   1578  H1  TIP3W1831      -2.935 -18.304   6.110  0.00  0.00      WT1   
ATOM   1579  H2  TIP3W1831      -3.650 -17.130   6.745  0.00  0.00      WT1   
ATOM   1580  OH2 TIP3W1832      12.193  15.977   7.591  0.00  0.00      WT1   
ATOM   1581  H1  TIP3W1832      11.965  16.564   8.311  0.00  0.00      WT1   
ATOM   1582  H2  TIP3W1832      13.071  15.661   7.807  0.00  0.00      WT1   
ATOM   1583  OH2 TIP3W1833      -2.043 -12.898  19.474  0.00  0.00      WT1   
ATOM   1584  H1  TIP3W1833      -1.979 -13.852  19.517  0.00  0.00      WT1   
ATOM   1585  H2  TIP3W1833      -2.935 -12.730  19.171  0.00  0.00      WT1   
ATOM   1586  OH2 TIP3W1835     -14.508  19.873  -6.983  0.00  0.00      WT1   
ATOM   1587  H1  TIP3W1835     -14.828  19.286  -7.668  0.00  0.00      WT1   
ATOM   1588  H2  TIP3W1835     -14.763  19.448  -6.165  0.00  0.00      WT1   
ATOM   1589  OH2 TIP3W1836      -6.010  -7.231  17.663  0.00  0.00      WT1   
ATOM   1590  H1  TIP3W1836      -6.364  -7.607  16.857  0.00  0.00      WT1   
ATOM   1591  H2  TIP3W1836      -5.874  -6.307  17.458  0.00  0.00      WT1   
ATOM   1592  OH2 TIP3W1837      -8.380  -8.052  -0.528  0.00  0.00      WT1   
ATOM   1593  H1  TIP3W1837      -8.855  -8.771  -0.945  0.00  0.00      WT1   
ATOM   1594  H2  TIP3W1837      -7.557  -7.995  -1.014  0.00  0.00      WT1   
ATOM   1595  OH2 TIP3W1838      -8.348 -13.029   5.968  0.00  0.00      WT1   
ATOM   1596  H1  TIP3W1838      -8.479 -13.917   6.299  0.00  0.00      WT1   
ATOM   1597  H2  TIP3W1838      -7.974 -13.150   5.096  0.00  0.00      WT1   
ATOM   1598  OH2 TIP3W1839       7.824   3.372  -5.020  0.00  0.00      WT1   
ATOM   1599  H1  TIP3W1839       7.182   3.578  -4.340  0.00  0.00      WT1   
ATOM   1600  H2  TIP3W1839       8.269   4.203  -5.189  0.00  0.00      WT1   
ATOM   1601  OH2 TIP3W1840     -19.917  -8.766  10.257  0.00  0.00      WT1   
ATOM   1602  H1  TIP3W1840     -19.050  -9.046   9.964  0.00  0.00      WT1   
ATOM   1603  H2  TIP3W1840     -20.520  -9.140   9.615  0.00  0.00      WT1   
ATOM   1604  OH2 TIP3W1841     -17.792  11.049 -16.703  0.00  0.00      WT1   
ATOM   1605  H1  TIP3W1841     -17.811  10.168 -16.330  0.00  0.00      WT1   
ATOM   1606  H2  TIP3W1841     -17.259  11.557 -16.092  0.00  0.00      WT1   
ATOM   1607  OH2 TIP3W1844      -0.583  18.405  16.238  0.00  0.00      WT1   
ATOM   1608  H1  TIP3W1844       0.080  17.749  16.024  0.00  0.00      WT1   
ATOM   1609  H2  TIP3W1844      -0.246  18.841  17.020  0.00  0.00      WT1   
ATOM   1610  OH2 TIP3W1847      -6.372  -7.479  14.413  0.00  0.00      WT1   
ATOM   1611  H1  TIP3W1847      -7.190  -7.915  14.651  0.00  0.00      WT1   
ATOM   1612  H2  TIP3W1847      -6.624  -6.841  13.746  0.00  0.00      WT1   
ATOM   1613  OH2 TIP3W1851       1.571   3.253   6.358  0.00  0.00      WT1   
ATOM   1614  H1  TIP3W1851       2.285   2.617   6.405  0.00  0.00      WT1   
ATOM   1615  H2  TIP3W1851       1.928   3.976   5.842  0.00  0.00      WT1   
ATOM   1616  OH2 TIP3W1852       9.477  10.235   1.856  0.00  0.00      WT1   
ATOM   1617  H1  TIP3W1852       9.761   9.336   2.019  0.00  0.00      WT1   
ATOM   1618  H2  TIP3W1852       9.913  10.480   1.040  0.00  0.00      WT1   
ATOM   1619  OH2 TIP3W1853       5.904   6.357 -15.166  0.00  0.00      WT1   
ATOM   1620  H1  TIP3W1853       6.090   5.580 -14.639  0.00  0.00      WT1   
ATOM   1621  H2  TIP3W1853       6.573   6.350 -15.850  0.00  0.00      WT1   
ATOM   1622  OH2 TIP3W1854      -1.289  12.268  -6.574  0.00  0.00      WT1   
ATOM   1623  H1  TIP3W1854      -1.150  12.314  -7.520  0.00  0.00      WT1   
ATOM   1624  H2  TIP3W1854      -2.145  12.673  -6.437  0.00  0.00      WT1   
ATOM   1625  OH2 TIP3W1856       7.036  17.024  -6.122  0.00  0.00      WT1   
ATOM   1626  H1  TIP3W1856       7.704  16.696  -6.725  0.00  0.00      WT1   
ATOM   1627  H2  TIP3W1856       6.292  16.435  -6.246  0.00  0.00      WT1   
ATOM   1628  OH2 TIP3W1858       2.070  17.991  11.132  0.00  0.00      WT1   
ATOM   1629  H1  TIP3W1858       2.361  18.878  11.346  0.00  0.00      WT1   
ATOM   1630  H2  TIP3W1858       2.501  17.434  11.780  0.00  0.00      WT1   
ATOM   1631  OH2 TIP3W1859       0.042  17.543   5.023  0.00  0.00      WT1   
ATOM   1632  H1  TIP3W1859       0.280  18.456   5.186  0.00  0.00      WT1   
ATOM   1633  H2  TIP3W1859       0.384  17.068   5.780  0.00  0.00      WT1   
ATOM   1634  OH2 TIP3W1860      -0.277  16.433  10.464  0.00  0.00      WT1   
ATOM   1635  H1  TIP3W1860      -0.154  16.588  11.400  0.00  0.00      WT1   
ATOM   1636  H2  TIP3W1860       0.499  16.815  10.054  0.00  0.00      WT1   
ATOM   1637  OH2 TIP3W1861     -20.583  16.684   1.548  0.00  0.00      WT1   
ATOM   1638  H1  TIP3W1861     -20.664  17.313   0.830  0.00  0.00      WT1   
ATOM   1639  H2  TIP3W1861     -20.138  15.932   1.158  0.00  0.00      WT1   
ATOM   1640  OH2 TIP3W1862      -9.663 -15.835   4.533  0.00  0.00      WT1   
ATOM   1641  H1  TIP3W1862      -9.431 -16.176   3.669  0.00  0.00      WT1   
ATOM   1642  H2  TIP3W1862     -10.590 -15.608   4.461  0.00  0.00      WT1   
ATOM   1643  OH2 TIP3W1866       4.563  -0.547  10.624  0.00  0.00      WT1   
ATOM   1644  H1  TIP3W1866       4.118   0.237  10.944  0.00  0.00      WT1   
ATOM   1645  H2  TIP3W1866       4.725  -0.370   9.697  0.00  0.00      WT1   
ATOM   1646  OH2 TIP3W1870      -6.186 -14.856 -17.481  0.00  0.00      WT1   
ATOM   1647  H1  TIP3W1870      -6.563 -15.703 -17.244  0.00  0.00      WT1   
ATOM   1648  H2  TIP3W1870      -6.922 -14.246 -17.440  0.00  0.00      WT1   
ATOM   1649  OH2 TIP3W1871      -3.580 -19.367   9.362  0.00  0.00      WT1   
ATOM   1650  H1  TIP3W1871      -3.637 -18.916   8.519  0.00  0.00      WT1   
ATOM   1651  H2  TIP3W1871      -4.417 -19.184   9.788  0.00  0.00      WT1   
ATOM   1652  OH2 TIP3W1872       7.604   3.830   7.605  0.00  0.00      WT1   
ATOM   1653  H1  TIP3W1872       8.153   3.283   8.166  0.00  0.00      WT1   
ATOM   1654  H2  TIP3W1872       7.054   3.208   7.127  0.00  0.00      WT1   
ATOM   1655  OH2 TIP3W1873     -11.048  -1.523 -10.138  0.00  0.00      WT1   
ATOM   1656  H1  TIP3W1873     -10.817  -0.595 -10.083  0.00  0.00      WT1   
ATOM   1657  H2  TIP3W1873     -11.501  -1.607 -10.978  0.00  0.00      WT1   
ATOM   1658  OH2 TIP3W1874     -18.779  -6.691 -11.681  0.00  0.00      WT1   
ATOM   1659  H1  TIP3W1874     -18.041  -7.264 -11.475  0.00  0.00      WT1   
ATOM   1660  H2  TIP3W1874     -19.279  -7.171 -12.341  0.00  0.00      WT1   
ATOM   1661  OH2 TIP3W1875      15.253 -16.722  -5.034  0.00  0.00      WT1   
ATOM   1662  H1  TIP3W1875      15.351 -16.628  -4.086  0.00  0.00      WT1   
ATOM   1663  H2  TIP3W1875      15.563 -15.890  -5.391  0.00  0.00      WT1   
ATOM   1664  OH2 TIP3W1876      -2.270 -17.682  14.545  0.00  0.00      WT1   
ATOM   1665  H1  TIP3W1876      -1.355 -17.523  14.778  0.00  0.00      WT1   
ATOM   1666  H2  TIP3W1876      -2.421 -17.128  13.779  0.00  0.00      WT1   
ATOM   1667  OH2 TIP3W1877     -15.901   8.471  -9.775  0.00  0.00      WT1   
ATOM   1668  H1  TIP3W1877     -15.243   7.796  -9.612  0.00  0.00      WT1   
ATOM   1669  H2  TIP3W1877     -15.419   9.296  -9.714  0.00  0.00      WT1   
ATOM   1670  OH2 TIP3W1878      -3.046  -0.129  16.967  0.00  0.00      WT1   
ATOM   1671  H1  TIP3W1878      -3.381  -0.424  16.120  0.00  0.00      WT1   
ATOM   1672  H2  TIP3W1878      -2.935  -0.932  17.474  0.00  0.00      WT1   
ATOM   1673  OH2 TIP3W1880       4.835  -2.773   3.977  0.00  0.00      WT1   
ATOM   1674  H1  TIP3W1880       4.447  -2.041   3.498  0.00  0.00      WT1   
ATOM   1675  H2  TIP3W1880       4.227  -2.937   4.698  0.00  0.00      WT1   
ATOM   1676  OH2 TIP3W1883      15.451  12.668   7.537  0.00  0.00      WT1   
ATOM   1677  H1  TIP3W1883      16.116  13.305   7.274  0.00  0.00      WT1   
ATOM   1678  H2  TIP3W1883      14.627  13.154   7.505  0.00  0.00      WT1   
ATOM   1679  OH2 TIP3W1885      -6.764 -17.297 -10.247  0.00  0.00      WT1   
ATOM   1680  H1  TIP3W1885      -7.382 -16.900  -9.633  0.00  0.00      WT1   
ATOM   1681  H2  TIP3W1885      -6.417 -16.560 -10.749  0.00  0.00      WT1   
ATOM   1682  OH2 TIP3W1891     -13.043   0.974   8.320  0.00  0.00      WT1   
ATOM   1683  H1  TIP3W1891     -12.329   1.596   8.462  0.00  0.00      WT1   
ATOM   1684  H2  TIP3W1891     -12.892   0.634   7.438  0.00  0.00      WT1   
ATOM   1685  OH2 TIP3W1892      10.414 -12.930  10.303  0.00  0.00      WT1   
ATOM   1686  H1  TIP3W1892      10.774 -12.290   9.688  0.00  0.00      WT1   
ATOM   1687  H2  TIP3W1892      11.182 -13.328  10.712  0.00  0.00      WT1   
ATOM   1688  OH2 TIP3W1894      -2.655  17.539 -19.184  0.00  0.00      WT1   
ATOM   1689  H1  TIP3W1894      -2.954  16.708 -19.552  0.00  0.00      WT1   
ATOM   1690  H2  TIP3W1894      -3.445  18.077 -19.130  0.00  0.00      WT1   
ATOM   1691  OH2 TIP3W1895     -14.177  -1.161  -0.992  0.00  0.00      WT1   
ATOM   1692  H1  TIP3W1895     -13.984  -1.578  -0.152  0.00  0.00      WT1   
ATOM   1693  H2  TIP3W1895     -13.320  -0.906  -1.335  0.00  0.00      WT1   
ATOM   1694  OH2 TIP3W1896       1.023  12.869 -18.227  0.00  0.00      WT1   
ATOM   1695  H1  TIP3W1896       1.789  13.441 -18.283  0.00  0.00      WT1   
ATOM   1696  H2  TIP3W1896       0.315  13.379 -18.621  0.00  0.00      WT1   
ATOM   1697  OH2 TIP3W1897     -15.496  -3.354   2.992  0.00  0.00      WT1   
ATOM   1698  H1  TIP3W1897     -15.246  -2.887   3.790  0.00  0.00      WT1   
ATOM   1699  H2  TIP3W1897     -14.676  -3.468   2.513  0.00  0.00      WT1   
ATOM   1700  OH2 TIP3W1898      -5.255   8.091  -5.829  0.00  0.00      WT1   
ATOM   1701  H1  TIP3W1898      -6.011   8.605  -6.111  0.00  0.00      WT1   
ATOM   1702  H2  TIP3W1898      -4.683   8.723  -5.393  0.00  0.00      WT1   
ATOM   1703  OH2 TIP3W1899       8.286   6.064  -5.920  0.00  0.00      WT1   
ATOM   1704  H1  TIP3W1899       8.051   6.360  -6.799  0.00  0.00      WT1   
ATOM   1705  H2  TIP3W1899       7.984   6.766  -5.342  0.00  0.00      WT1   
ATOM   1706  OH2 TIP3W1900      -9.253  -7.968  14.161  0.00  0.00      WT1   
ATOM   1707  H1  TIP3W1900      -9.200  -8.805  14.623  0.00  0.00      WT1   
ATOM   1708  H2  TIP3W1900     -10.021  -8.053  13.597  0.00  0.00      WT1   
ATOM   1709  OH2 TIP3W1901      -0.731 -18.370 -17.218  0.00  0.00      WT1   
ATOM   1710  H1  TIP3W1901      -1.014 -18.682 -16.359  0.00  0.00      WT1   
ATOM   1711  H2  TIP3W1901      -1.432 -18.636 -17.813  0.00  0.00      WT1   
ATOM   1712  OH2 TIP3W1902      19.584  12.812  -4.340  0.00  0.00      WT1   
ATOM   1713  H1  TIP3W1902      18.714  13.014  -4.684  0.00  0.00      WT1   
ATOM   1714  H2  TIP3W1902      20.153  12.814  -5.110  0.00  0.00      WT1   
ATOM   1715  OH2 TIP3W1906      -5.705 -11.373  16.320  0.00  0.00      WT1   
ATOM   1716  H1  TIP3W1906      -4.843 -11.032  16.561  0.00  0.00      WT1   
ATOM   1717  H2  TIP3W1906      -5.518 -12.096  15.722  0.00  0.00      WT1   
ATOM   1718  OH2 TIP3W1907       9.249  -9.267 -13.741  0.00  0.00      WT1   
ATOM   1719  H1  TIP3W1907       9.027  -9.429 -12.824  0.00  0.00      WT1   
ATOM   1720  H2  TIP3W1907       9.200  -8.316 -13.835  0.00  0.00      WT1   
ATOM   1721  OH2 TIP3W1911     -20.469   5.348 -16.945  0.00  0.00      WT1   
ATOM   1722  H1  TIP3W1911     -20.954   4.588 -16.624  0.00  0.00      WT1   
ATOM   1723  H2  TIP3W1911     -19.635   5.316 -16.477  0.00  0.00      WT1   
ATOM   1724  OH2 TIP3W1912     -17.067  14.088  14.876  0.00  0.00      WT1   
ATOM   1725  H1  TIP3W1912     -17.465  13.545  14.195  0.00  0.00      WT1   
ATOM   1726  H2  TIP3W1912     -16.450  13.504  15.318  0.00  0.00      WT1   
ATOM   1727  OH2 TIP3W1913      19.353  14.105 -14.115  0.00  0.00      WT1   
ATOM   1728  H1  TIP3W1913      19.113  13.374 -14.685  0.00  0.00      WT1   
ATOM   1729  H2  TIP3W1913      18.537  14.346 -13.677  0.00  0.00      WT1   
ATOM   1730  OH2 TIP3W1914     -18.659  -6.609 -17.266  0.00  0.00      WT1   
ATOM   1731  H1  TIP3W1914     -19.463  -6.843 -16.803  0.00  0.00      WT1   
ATOM   1732  H2  TIP3W1914     -18.920  -6.551 -18.186  0.00  0.00      WT1   
ATOM   1733  OH2 TIP3W1915     -18.250   6.429  -5.235  0.00  0.00      WT1   
ATOM   1734  H1  TIP3W1915     -19.174   6.674  -5.184  0.00  0.00      WT1   
ATOM   1735  H2  TIP3W1915     -17.798   7.086  -4.704  0.00  0.00      WT1   
ATOM   1736  OH2 TIP3W1916      18.220 -11.300 -14.900  0.00  0.00      WT1   
ATOM   1737  H1  TIP3W1916      17.873 -11.715 -15.690  0.00  0.00      WT1   
ATOM   1738  H2  TIP3W1916      19.086 -10.984 -15.156  0.00  0.00      WT1   
ATOM   1739  OH2 TIP3W1918       0.439  -9.593 -10.551  0.00  0.00      WT1   
ATOM   1740  H1  TIP3W1918      -0.274  -9.878  -9.980  0.00  0.00      WT1   
ATOM   1741  H2  TIP3W1918       0.500  -8.649 -10.406  0.00  0.00      WT1   
ATOM   1742  OH2 TIP3W1919       4.787 -15.833 -15.521  0.00  0.00      WT1   
ATOM   1743  H1  TIP3W1919       5.141 -16.661 -15.847  0.00  0.00      WT1   
ATOM   1744  H2  TIP3W1919       4.010 -15.677 -16.058  0.00  0.00      WT1   
ATOM   1745  OH2 TIP3W1920     -14.198 -10.425   1.569  0.00  0.00      WT1   
ATOM   1746  H1  TIP3W1920     -13.559 -10.003   0.994  0.00  0.00      WT1   
ATOM   1747  H2  TIP3W1920     -15.037 -10.037   1.319  0.00  0.00      WT1   
ATOM   1748  OH2 TIP3W1921     -12.681  -3.034  -8.392  0.00  0.00      WT1   
ATOM   1749  H1  TIP3W1921     -12.119  -2.578  -9.019  0.00  0.00      WT1   
ATOM   1750  H2  TIP3W1921     -13.443  -3.303  -8.905  0.00  0.00      WT1   
ATOM   1751  OH2 TIP3W1922     -11.890   9.632  -8.155  0.00  0.00      WT1   
ATOM   1752  H1  TIP3W1922     -11.551  10.159  -7.431  0.00  0.00      WT1   
ATOM   1753  H2  TIP3W1922     -12.560   9.078  -7.756  0.00  0.00      WT1   
ATOM   1754  OH2 TIP3W1923     -18.940 -14.724  17.425  0.00  0.00      WT1   
ATOM   1755  H1  TIP3W1923     -19.131 -15.646  17.598  0.00  0.00      WT1   
ATOM   1756  H2  TIP3W1923     -19.658 -14.431  16.864  0.00  0.00      WT1   
ATOM   1757  OH2 TIP3W1924     -19.309   2.395   6.660  0.00  0.00      WT1   
ATOM   1758  H1  TIP3W1924     -19.427   3.344   6.710  0.00  0.00      WT1   
ATOM   1759  H2  TIP3W1924     -20.030   2.036   7.177  0.00  0.00      WT1   
ATOM   1760  OH2 TIP3W1925     -16.341 -11.085  -5.536  0.00  0.00      WT1   
ATOM   1761  H1  TIP3W1925     -16.428 -11.883  -6.058  0.00  0.00      WT1   
ATOM   1762  H2  TIP3W1925     -15.543 -10.670  -5.864  0.00  0.00      WT1   
ATOM   1763  OH2 TIP3W1934       4.372   0.453  14.525  0.00  0.00      WT1   
ATOM   1764  H1  TIP3W1934       4.111   0.268  15.427  0.00  0.00      WT1   
ATOM   1765  H2  TIP3W1934       4.872   1.267  14.582  0.00  0.00      WT1   
ATOM   1766  OH2 TIP3W1935       8.782  -5.044   6.349  0.00  0.00      WT1   
ATOM   1767  H1  TIP3W1935       8.901  -5.935   6.677  0.00  0.00      WT1   
ATOM   1768  H2  TIP3W1935       8.324  -4.587   7.054  0.00  0.00      WT1   
ATOM   1769  OH2 TIP3W1937      -7.037 -15.137   7.456  0.00  0.00      WT1   
ATOM   1770  H1  TIP3W1937      -6.966 -15.220   8.407  0.00  0.00      WT1   
ATOM   1771  H2  TIP3W1937      -6.631 -15.933   7.114  0.00  0.00      WT1   
ATOM   1772  OH2 TIP3W1938      18.451 -14.413 -16.071  0.00  0.00      WT1   
ATOM   1773  H1  TIP3W1938      17.550 -14.622 -15.828  0.00  0.00      WT1   
ATOM   1774  H2  TIP3W1938      18.978 -14.733 -15.338  0.00  0.00      WT1   
ATOM   1775  OH2 TIP3W1939      11.444 -16.827   7.622  0.00  0.00      WT1   
ATOM   1776  H1  TIP3W1939      11.122 -17.303   8.387  0.00  0.00      WT1   
ATOM   1777  H2  TIP3W1939      12.378 -16.704   7.792  0.00  0.00      WT1   
ATOM   1778  OH2 TIP3W1940      13.544   5.466  -2.132  0.00  0.00      WT1   
ATOM   1779  H1  TIP3W1940      13.908   4.672  -1.741  0.00  0.00      WT1   
ATOM   1780  H2  TIP3W1940      12.737   5.175  -2.557  0.00  0.00      WT1   
ATOM   1781  OH2 TIP3W1941      14.309  -6.118 -15.033  0.00  0.00      WT1   
ATOM   1782  H1  TIP3W1941      15.116  -6.566 -14.778  0.00  0.00      WT1   
ATOM   1783  H2  TIP3W1941      13.658  -6.816 -15.104  0.00  0.00      WT1   
ATOM   1784  OH2 TIP3W1942       8.023  13.882  11.118  0.00  0.00      WT1   
ATOM   1785  H1  TIP3W1942       8.172  14.758  11.474  0.00  0.00      WT1   
ATOM   1786  H2  TIP3W1942       8.670  13.794  10.418  0.00  0.00      WT1   
ATOM   1787  OH2 TIP3W1943       8.135  12.802 -17.299  0.00  0.00      WT1   
ATOM   1788  H1  TIP3W1943       8.966  12.508 -17.673  0.00  0.00      WT1   
ATOM   1789  H2  TIP3W1943       8.182  12.543 -16.379  0.00  0.00      WT1   
ATOM   1790  OH2 TIP3W1946     -14.935  19.860  14.571  0.00  0.00      WT1   
ATOM   1791  H1  TIP3W1946     -15.863  20.065  14.684  0.00  0.00      WT1   
ATOM   1792  H2  TIP3W1946     -14.538  20.073  15.416  0.00  0.00      WT1   
ATOM   1793  OH2 TIP3W1948       7.583  14.711   0.024  0.00  0.00      WT1   
ATOM   1794  H1  TIP3W1948       8.195  14.986   0.707  0.00  0.00      WT1   
ATOM   1795  H2  TIP3W1948       6.719  14.797   0.428  0.00  0.00      WT1   
ATOM   1796  OH2 TIP3W1949       8.934  -0.978   0.714  0.00  0.00      WT1   
ATOM   1797  H1  TIP3W1949       8.263  -1.447   1.210  0.00  0.00      WT1   
ATOM   1798  H2  TIP3W1949       9.011  -0.132   1.156  0.00  0.00      WT1   
ATOM   1799  OH2 TIP3W1950       4.121  15.620  11.613  0.00  0.00      WT1   
ATOM   1800  H1  TIP3W1950       3.363  15.427  12.166  0.00  0.00      WT1   
ATOM   1801  H2  TIP3W1950       4.163  14.886  11.000  0.00  0.00      WT1   
ATOM   1802  OH2 TIP3W1953     -18.698  -4.270   9.873  0.00  0.00      WT1   
ATOM   1803  H1  TIP3W1953     -19.244  -3.563  10.217  0.00  0.00      WT1   
ATOM   1804  H2  TIP3W1953     -19.317  -4.870   9.457  0.00  0.00      WT1   
ATOM   1805  OH2 TIP3W1954      -8.037 -13.186   1.329  0.00  0.00      WT1   
ATOM   1806  H1  TIP3W1954      -7.346 -13.734   0.957  0.00  0.00      WT1   
ATOM   1807  H2  TIP3W1954      -8.849 -13.646   1.116  0.00  0.00      WT1   
ATOM   1808  OH2 TIP3W1955      -0.170 -12.229  13.295  0.00  0.00      WT1   
ATOM   1809  H1  TIP3W1955      -0.371 -11.414  12.835  0.00  0.00      WT1   
ATOM   1810  H2  TIP3W1955      -0.492 -12.918  12.714  0.00  0.00      WT1   
ATOM   1811  OH2 TIP3W1960      12.682  11.851  -2.036  0.00  0.00      WT1   
ATOM   1812  H1  TIP3W1960      13.435  11.953  -1.454  0.00  0.00      WT1   
ATOM   1813  H2  TIP3W1960      12.060  11.325  -1.534  0.00  0.00      WT1   
ATOM   1814  OH2 TIP3W1961      -3.794 -16.326  -8.196  0.00  0.00      WT1   
ATOM   1815  H1  TIP3W1961      -3.670 -15.722  -8.929  0.00  0.00      WT1   
ATOM   1816  H2  TIP3W1961      -3.046 -16.163  -7.621  0.00  0.00      WT1   
ATOM   1817  OH2 TIP3W1962      14.354   2.719  -1.985  0.00  0.00      WT1   
ATOM   1818  H1  TIP3W1962      13.555   2.252  -2.231  0.00  0.00      WT1   
ATOM   1819  H2  TIP3W1962      14.711   2.214  -1.255  0.00  0.00      WT1   
ATOM   1820  OH2 TIP3W1963       7.483 -17.197  -6.397  0.00  0.00      WT1   
ATOM   1821  H1  TIP3W1963       7.440 -17.344  -7.342  0.00  0.00      WT1   
ATOM   1822  H2  TIP3W1963       7.839 -18.013  -6.044  0.00  0.00      WT1   
ATOM   1823  OH2 TIP3W1965       5.496 -13.078 -12.843  0.00  0.00      WT1   
ATOM   1824  H1  TIP3W1965       5.793 -12.186 -12.664  0.00  0.00      WT1   
ATOM   1825  H2  TIP3W1965       5.548 -13.523 -11.996  0.00  0.00      WT1   
ATOM   1826  OH2 TIP3W1967       4.769   9.113   9.127  0.00  0.00      WT1   
ATOM   1827  H1  TIP3W1967       5.322   8.620   9.732  0.00  0.00      WT1   
ATOM   1828  H2  TIP3W1967       4.608   9.945   9.572  0.00  0.00      WT1   
ATOM   1829  OH2 TIP3W1976       5.859 -19.822 -11.257  0.00  0.00      WT1   
ATOM   1830  H1  TIP3W1976       5.689 -20.697 -10.909  0.00  0.00      WT1   
ATOM   1831  H2  TIP3W1976       5.082 -19.615 -11.777  0.00  0.00      WT1   
ATOM   1832  OH2 TIP3W1977      -4.059  -0.645   6.782  0.00  0.00      WT1   
ATOM   1833  H1  TIP3W1977      -4.468  -0.966   7.586  0.00  0.00      WT1   
ATOM   1834  H2  TIP3W1977      -4.752  -0.155   6.340  0.00  0.00      WT1   
ATOM   1835  OH2 TIP3W1978     -16.838  -8.761  12.834  0.00  0.00      WT1   
ATOM   1836  H1  TIP3W1978     -16.282  -8.112  13.265  0.00  0.00      WT1   
ATOM   1837  H2  TIP3W1978     -17.727  -8.424  12.939  0.00  0.00      WT1   
ATOM   1838  OH2 TIP3W1979      14.226  -3.391   0.012  0.00  0.00      WT1   
ATOM   1839  H1  TIP3W1979      13.820  -4.140   0.449  0.00  0.00      WT1   
ATOM   1840  H2  TIP3W1979      14.056  -3.536  -0.919  0.00  0.00      WT1   
ATOM   1841  OH2 TIP3W1980     -11.151 -18.903  15.434  0.00  0.00      WT1   
ATOM   1842  H1  TIP3W1980     -10.999 -19.306  16.289  0.00  0.00      WT1   
ATOM   1843  H2  TIP3W1980     -12.046 -18.567  15.483  0.00  0.00      WT1   
ATOM   1844  OH2 TIP3W1982      19.019   6.300 -20.218  0.00  0.00      WT1   
ATOM   1845  H1  TIP3W1982      18.402   6.270 -19.486  0.00  0.00      WT1   
ATOM   1846  H2  TIP3W1982      19.737   6.850 -19.904  0.00  0.00      WT1   
ATOM   1847  OH2 TIP3W1984      -9.467 -17.276  17.643  0.00  0.00      WT1   
ATOM   1848  H1  TIP3W1984      -8.679 -16.818  17.353  0.00  0.00      WT1   
ATOM   1849  H2  TIP3W1984      -9.144 -17.962  18.228  0.00  0.00      WT1   
ATOM   1850  OH2 TIP3W1986       6.797 -20.045   8.024  0.00  0.00      WT1   
ATOM   1851  H1  TIP3W1986       6.474 -20.871   7.663  0.00  0.00      WT1   
ATOM   1852  H2  TIP3W1986       7.342 -20.304   8.766  0.00  0.00      WT1   
ATOM   1853  OH2 TIP3W1987       1.564 -17.870 -18.409  0.00  0.00      WT1   
ATOM   1854  H1  TIP3W1987       1.209 -18.343 -19.161  0.00  0.00      WT1   
ATOM   1855  H2  TIP3W1987       0.904 -17.977 -17.724  0.00  0.00      WT1   
ATOM   1856  OH2 TIP3W1988      10.327   4.555  11.183  0.00  0.00      WT1   
ATOM   1857  H1  TIP3W1988      10.588   4.344  12.080  0.00  0.00      WT1   
ATOM   1858  H2  TIP3W1988       9.370   4.535  11.201  0.00  0.00      WT1   
ATOM   1859  OH2 TIP3W1989      -4.704 -17.638 -20.123  0.00  0.00      WT1   
ATOM   1860  H1  TIP3W1989      -4.512 -18.475 -20.545  0.00  0.00      WT1   
ATOM   1861  H2  TIP3W1989      -5.347 -17.852 -19.447  0.00  0.00      WT1   
ATOM   1862  OH2 TIP3W1993     -17.804   4.749 -14.855  0.00  0.00      WT1   
ATOM   1863  H1  TIP3W1993     -17.090   5.387 -14.858  0.00  0.00      WT1   
ATOM   1864  H2  TIP3W1993     -17.639   4.209 -14.082  0.00  0.00      WT1   
ATOM   1865  OH2 TIP3W1998      13.389   5.207 -20.109  0.00  0.00      WT1   
ATOM   1866  H1  TIP3W1998      12.438   5.295 -20.167  0.00  0.00      WT1   
ATOM   1867  H2  TIP3W1998      13.664   5.932 -19.548  0.00  0.00      WT1   
ATOM   1868  OH2 TIP3W2000       8.975  17.140   3.823  0.00  0.00      WT1   
ATOM   1869  H1  TIP3W2000       8.666  18.013   4.067  0.00  0.00      WT1   
ATOM   1870  H2  TIP3W2000       9.778  17.020   4.328  0.00  0.00      WT1   
ATOM   1871  OH2 TIP3W2002      -2.841  15.591  -3.073  0.00  0.00      WT1   
ATOM   1872  H1  TIP3W2002      -3.248  15.062  -3.759  0.00  0.00      WT1   
ATOM   1873  H2  TIP3W2002      -3.354  15.401  -2.287  0.00  0.00      WT1   
ATOM   1874  OH2 TIP3W2003      -0.081  -4.051  -4.384  0.00  0.00      WT1   
ATOM   1875  H1  TIP3W2003      -0.561  -4.095  -5.211  0.00  0.00      WT1   
ATOM   1876  H2  TIP3W2003      -0.444  -3.287  -3.936  0.00  0.00      WT1   
ATOM   1877  OH2 TIP3W2009      -5.532  13.207 -19.784  0.00  0.00      WT1   
ATOM   1878  H1  TIP3W2009      -6.189  13.013 -19.115  0.00  0.00      WT1   
ATOM   1879  H2  TIP3W2009      -5.448  14.160 -19.767  0.00  0.00      WT1   
ATOM   1880  OH2 TIP3W2014      17.827  -3.516 -18.493  0.00  0.00      WT1   
ATOM   1881  H1  TIP3W2014      18.617  -3.118 -18.857  0.00  0.00      WT1   
ATOM   1882  H2  TIP3W2014      17.154  -2.841 -18.583  0.00  0.00      WT1   
ATOM   1883  OH2 TIP3W2016       5.874  17.842 -18.712  0.00  0.00      WT1   
ATOM   1884  H1  TIP3W2016       6.099  18.664 -18.277  0.00  0.00      WT1   
ATOM   1885  H2  TIP3W2016       5.129  17.504 -18.215  0.00  0.00      WT1   
ATOM   1886  OH2 TIP3W2018      11.565   2.420   6.991  0.00  0.00      WT1   
ATOM   1887  H1  TIP3W2018      12.033   3.232   6.795  0.00  0.00      WT1   
ATOM   1888  H2  TIP3W2018      10.726   2.708   7.350  0.00  0.00      WT1   
ATOM   1889  OH2 TIP3W2021      18.292 -10.500  11.955  0.00  0.00      WT1   
ATOM   1890  H1  TIP3W2021      17.405 -10.153  11.861  0.00  0.00      WT1   
ATOM   1891  H2  TIP3W2021      18.727 -10.273  11.132  0.00  0.00      WT1   
ATOM   1892  OH2 TIP3W2022      13.473  12.942  18.989  0.00  0.00      WT1   
ATOM   1893  H1  TIP3W2022      13.195  12.590  18.144  0.00  0.00      WT1   
ATOM   1894  H2  TIP3W2022      14.038  12.264  19.358  0.00  0.00      WT1   
ATOM   1895  OH2 TIP3W2025      19.451   1.433  -1.408  0.00  0.00      WT1   
ATOM   1896  H1  TIP3W2025      19.445   2.236  -0.888  0.00  0.00      WT1   
ATOM   1897  H2  TIP3W2025      19.331   0.731  -0.769  0.00  0.00      WT1   
ATOM   1898  OH2 TIP3W2026      11.183  16.436  -4.533  0.00  0.00      WT1   
ATOM   1899  H1  TIP3W2026      11.103  16.825  -5.403  0.00  0.00      WT1   
ATOM   1900  H2  TIP3W2026      12.110  16.214  -4.453  0.00  0.00      WT1   
ATOM   1901  OH2 TIP3W2029      -1.100  -3.535  -7.104  0.00  0.00      WT1   
ATOM   1902  H1  TIP3W2029      -0.648  -3.322  -7.920  0.00  0.00      WT1   
ATOM   1903  H2  TIP3W2029      -1.391  -2.689  -6.763  0.00  0.00      WT1   
ATOM   1904  OH2 TIP3W2031     -18.145  -3.630  19.022  0.00  0.00      WT1   
ATOM   1905  H1  TIP3W2031     -19.049  -3.694  18.715  0.00  0.00      WT1   
ATOM   1906  H2  TIP3W2031     -18.136  -2.854  19.583  0.00  0.00      WT1   
ATOM   1907  OH2 TIP3W2037     -15.178 -10.374   4.055  0.00  0.00      WT1   
ATOM   1908  H1  TIP3W2037     -15.124 -11.238   4.464  0.00  0.00      WT1   
ATOM   1909  H2  TIP3W2037     -14.613 -10.437   3.285  0.00  0.00      WT1   
ATOM   1910  OH2 TIP3W2038      16.146  -8.963 -16.618  0.00  0.00      WT1   
ATOM   1911  H1  TIP3W2038      16.083  -8.645 -17.518  0.00  0.00      WT1   
ATOM   1912  H2  TIP3W2038      16.507  -9.846 -16.700  0.00  0.00      WT1   
ATOM   1913  OH2 TIP3W2039      16.660  14.016 -13.783  0.00  0.00      WT1   
ATOM   1914  H1  TIP3W2039      16.361  13.107 -13.820  0.00  0.00      WT1   
ATOM   1915  H2  TIP3W2039      16.414  14.384 -14.632  0.00  0.00      WT1   
ATOM   1916  OH2 TIP3W2040      -6.912  15.272  -4.107  0.00  0.00      WT1   
ATOM   1917  H1  TIP3W2040      -6.605  16.078  -3.692  0.00  0.00      WT1   
ATOM   1918  H2  TIP3W2040      -6.347  15.165  -4.872  0.00  0.00      WT1   
ATOM   1919  OH2 TIP3W2042     -12.203  11.841   1.741  0.00  0.00      WT1   
ATOM   1920  H1  TIP3W2042     -12.385  10.910   1.610  0.00  0.00      WT1   
ATOM   1921  H2  TIP3W2042     -13.021  12.280   1.509  0.00  0.00      WT1   
ATOM   1922  OH2 TIP3W2043       5.644 -14.432  -8.037  0.00  0.00      WT1   
ATOM   1923  H1  TIP3W2043       6.530 -14.494  -7.682  0.00  0.00      WT1   
ATOM   1924  H2  TIP3W2043       5.505 -15.267  -8.484  0.00  0.00      WT1   
ATOM   1925  OH2 TIP3W2044      14.417 -15.125  13.680  0.00  0.00      WT1   
ATOM   1926  H1  TIP3W2044      13.874 -14.349  13.544  0.00  0.00      WT1   
ATOM   1927  H2  TIP3W2044      15.205 -14.960  13.163  0.00  0.00      WT1   
ATOM   1928  OH2 TIP3W2045      -8.273  -0.299   9.374  0.00  0.00      WT1   
ATOM   1929  H1  TIP3W2045      -7.946   0.224   8.641  0.00  0.00      WT1   
ATOM   1930  H2  TIP3W2045      -8.931   0.258   9.791  0.00  0.00      WT1   
ATOM   1931  OH2 TIP3W2061      15.049  18.067  18.753  0.00  0.00      WT1   
ATOM   1932  H1  TIP3W2061      14.368  18.684  18.486  0.00  0.00      WT1   
ATOM   1933  H2  TIP3W2061      14.590  17.417  19.285  0.00  0.00      WT1   
ATOM   1934  OH2 TIP3W2070      14.285 -16.380   7.427  0.00  0.00      WT1   
ATOM   1935  H1  TIP3W2070      15.160 -16.763   7.486  0.00  0.00      WT1   
ATOM   1936  H2  TIP3W2070      14.393 -15.485   7.748  0.00  0.00      WT1   
ATOM   1937  OH2 TIP3W2075      -2.329   3.506  10.104  0.00  0.00      WT1   
ATOM   1938  H1  TIP3W2075      -2.661   2.883   9.457  0.00  0.00      WT1   
ATOM   1939  H2  TIP3W2075      -1.944   4.211   9.583  0.00  0.00      WT1   
ATOM   1940  OH2 TIP3W2079      19.316  -1.593  -2.646  0.00  0.00      WT1   
ATOM   1941  H1  TIP3W2079      18.362  -1.651  -2.588  0.00  0.00      WT1   
ATOM   1942  H2  TIP3W2079      19.510  -0.671  -2.478  0.00  0.00      WT1   
ATOM   1943  OH2 TIP3W2082      20.024  -3.302 -16.314  0.00  0.00      WT1   
ATOM   1944  H1  TIP3W2082      20.146  -2.613 -16.967  0.00  0.00      WT1   
ATOM   1945  H2  TIP3W2082      19.261  -3.792 -16.622  0.00  0.00      WT1   
ATOM   1946  OH2 TIP3W2083     -10.111  -6.807 -15.310  0.00  0.00      WT1   
ATOM   1947  H1  TIP3W2083      -9.414  -6.767 -14.654  0.00  0.00      WT1   
ATOM   1948  H2  TIP3W2083     -10.593  -7.607 -15.098  0.00  0.00      WT1   
ATOM   1949  OH2 TIP3W2084      14.328  16.396  -6.998  0.00  0.00      WT1   
ATOM   1950  H1  TIP3W2084      13.870  15.555  -6.971  0.00  0.00      WT1   
ATOM   1951  H2  TIP3W2084      13.921  16.867  -7.725  0.00  0.00      WT1   
ATOM   1952  OH2 TIP3W2086      14.295  -3.721  17.721  0.00  0.00      WT1   
ATOM   1953  H1  TIP3W2086      14.090  -3.213  16.937  0.00  0.00      WT1   
ATOM   1954  H2  TIP3W2086      13.798  -3.295  18.420  0.00  0.00      WT1   
ATOM   1955  OH2 TIP3W2095      -6.795   0.356  17.324  0.00  0.00      WT1   
ATOM   1956  H1  TIP3W2095      -6.503  -0.078  16.523  0.00  0.00      WT1   
ATOM   1957  H2  TIP3W2095      -7.071   1.227  17.039  0.00  0.00      WT1   
ATOM   1958  OH2 TIP3W2103     -11.534   0.786  18.482  0.00  0.00      WT1   
ATOM   1959  H1  TIP3W2103     -11.633   1.652  18.086  0.00  0.00      WT1   
ATOM   1960  H2  TIP3W2103     -10.905   0.335  17.919  0.00  0.00      WT1   
ATOM   1961  OH2 TIP3W2105      11.332  18.450 -15.020  0.00  0.00      WT1   
ATOM   1962  H1  TIP3W2105      10.393  18.523 -15.193  0.00  0.00      WT1   
ATOM   1963  H2  TIP3W2105      11.550  19.247 -14.538  0.00  0.00      WT1   
ATOM   1964  OH2 TIP3W2106     -15.669   4.611  -8.503  0.00  0.00      WT1   
ATOM   1965  H1  TIP3W2106     -15.471   4.805  -9.419  0.00  0.00      WT1   
ATOM   1966  H2  TIP3W2106     -14.959   5.024  -8.012  0.00  0.00      WT1   
ATOM   1967  OH2 TIP3W2116      12.482   4.718 -11.584  0.00  0.00      WT1   
ATOM   1968  H1  TIP3W2116      12.178   3.838 -11.366  0.00  0.00      WT1   
ATOM   1969  H2  TIP3W2116      11.813   5.301 -11.224  0.00  0.00      WT1   
ATOM   1970  OH2 TIP3W2123      -3.428   6.024  -4.015  0.00  0.00      WT1   
ATOM   1971  H1  TIP3W2123      -4.286   5.822  -3.640  0.00  0.00      WT1   
ATOM   1972  H2  TIP3W2123      -2.906   6.322  -3.270  0.00  0.00      WT1   
ATOM   1973  OH2 TIP3W2127      -9.272   6.246   0.779  0.00  0.00      WT1   
ATOM   1974  H1  TIP3W2127      -9.389   6.836   0.034  0.00  0.00      WT1   
ATOM   1975  H2  TIP3W2127      -8.387   6.428   1.093  0.00  0.00      WT1   
ATOM   1976  OH2 TIP3W2133       3.589   8.942  18.182  0.00  0.00      WT1   
ATOM   1977  H1  TIP3W2133       4.327   9.337  18.647  0.00  0.00      WT1   
ATOM   1978  H2  TIP3W2133       2.821   9.189  18.697  0.00  0.00      WT1   
ATOM   1979  OH2 TIP3W2135      12.905   7.678  -0.288  0.00  0.00      WT1   
ATOM   1980  H1  TIP3W2135      12.720   7.398  -1.185  0.00  0.00      WT1   
ATOM   1981  H2  TIP3W2135      13.262   6.900   0.138  0.00  0.00      WT1   
ATOM   1982  OH2 TIP3W2147      19.400 -17.164 -19.281  0.00  0.00      WT1   
ATOM   1983  H1  TIP3W2147      20.161 -16.745 -18.878  0.00  0.00      WT1   
ATOM   1984  H2  TIP3W2147      19.027 -17.704 -18.584  0.00  0.00      WT1   
ATOM   1985  OH2 TIP3W2151     -16.758   2.300   8.132  0.00  0.00      WT1   
ATOM   1986  H1  TIP3W2151     -16.420   1.448   8.408  0.00  0.00      WT1   
ATOM   1987  H2  TIP3W2151     -17.639   2.115   7.807  0.00  0.00      WT1   
ATOM   1988  OH2 TIP3W2155       0.643   5.096 -13.878  0.00  0.00      WT1   
ATOM   1989  H1  TIP3W2155      -0.223   5.359 -13.566  0.00  0.00      WT1   
ATOM   1990  H2  TIP3W2155       0.831   5.698 -14.599  0.00  0.00      WT1   
ATOM   1991  OH2 TIP3W2163     -15.607 -12.330  16.482  0.00  0.00      WT1   
ATOM   1992  H1  TIP3W2163     -16.084 -11.929  15.756  0.00  0.00      WT1   
ATOM   1993  H2  TIP3W2163     -15.849 -13.256  16.445  0.00  0.00      WT1   
ATOM   1994  OH2 TIP3W2165      -6.675 -11.635 -12.069  0.00  0.00      WT1   
ATOM   1995  H1  TIP3W2165      -7.423 -11.683 -11.474  0.00  0.00      WT1   
ATOM   1996  H2  TIP3W2165      -6.822 -10.837 -12.576  0.00  0.00      WT1   
ATOM   1997  OH2 TIP3W2167     -19.556  13.558  -6.900  0.00  0.00      WT1   
ATOM   1998  H1  TIP3W2167     -20.028  14.369  -7.090  0.00  0.00      WT1   
ATOM   1999  H2  TIP3W2167     -18.637  13.774  -7.056  0.00  0.00      WT1   
ATOM   2000  OH2 TIP3W2172       6.039  12.771   9.604  0.00  0.00      WT1   
ATOM   2001  H1  TIP3W2172       6.795  13.067  10.110  0.00  0.00      WT1   
ATOM   2002  H2  TIP3W2172       5.715  13.561   9.171  0.00  0.00      WT1   
ATOM   2003  OH2 TIP3W2185      -6.670   8.850  14.963  0.00  0.00      WT1   
ATOM   2004  H1  TIP3W2185      -6.124   9.439  15.485  0.00  0.00      WT1   
ATOM   2005  H2  TIP3W2185      -6.871   9.349  14.171  0.00  0.00      WT1   
ATOM   2006  OH2 TIP3W2186     -15.839   8.529  17.371  0.00  0.00      WT1   
ATOM   2007  H1  TIP3W2186     -14.939   8.275  17.574  0.00  0.00      WT1   
ATOM   2008  H2  TIP3W2186     -15.931   8.356  16.434  0.00  0.00      WT1   
ATOM   2009  OH2 TIP3W2187      10.691  -6.446   9.084  0.00  0.00      WT1   
ATOM   2010  H1  TIP3W2187      10.173  -6.076   9.799  0.00  0.00      WT1   
ATOM   2011  H2  TIP3W2187      10.081  -6.496   8.348  0.00  0.00      WT1   
ATOM   2012  OH2 TIP3W2195      13.158  -8.791   3.939  0.00  0.00      WT1   
ATOM   2013  H1  TIP3W2195      12.274  -9.085   4.163  0.00  0.00      WT1   
ATOM   2014  H2  TIP3W2195      13.331  -8.070   4.544  0.00  0.00      WT1   
ATOM   2015  OH2 TIP3W2197      19.090 -18.376   5.474  0.00  0.00      WT1   
ATOM   2016  H1  TIP3W2197      19.163 -17.427   5.371  0.00  0.00      WT1   
ATOM   2017  H2  TIP3W2197      18.149 -18.548   5.457  0.00  0.00      WT1   
ATOM   2018  OH2 TIP3W2208      11.777   7.076  11.188  0.00  0.00      WT1   
ATOM   2019  H1  TIP3W2208      11.477   6.167  11.204  0.00  0.00      WT1   
ATOM   2020  H2  TIP3W2208      11.001   7.589  11.415  0.00  0.00      WT1   
ATOM   2021  OH2 TIP3W2211     -16.766   3.759 -12.601  0.00  0.00      WT1   
ATOM   2022  H1  TIP3W2211     -17.012   4.403 -11.937  0.00  0.00      WT1   
ATOM   2023  H2  TIP3W2211     -15.864   3.524 -12.385  0.00  0.00      WT1   
ATOM   2024  OH2 TIP3W2212      -0.703 -13.198 -10.408  0.00  0.00      WT1   
ATOM   2025  H1  TIP3W2212      -0.955 -12.319 -10.122  0.00  0.00      WT1   
ATOM   2026  H2  TIP3W2212       0.253 -13.168 -10.458  0.00  0.00      WT1   
ATOM   2027  OH2 TIP3W2213     -15.820  16.008   3.628  0.00  0.00      WT1   
ATOM   2028  H1  TIP3W2213     -15.153  16.662   3.836  0.00  0.00      WT1   
ATOM   2029  H2  TIP3W2213     -16.651  16.440   3.827  0.00  0.00      WT1   
ATOM   2030  OH2 TIP3W2217     -13.339 -17.143  10.596  0.00  0.00      WT1   
ATOM   2031  H1  TIP3W2217     -13.520 -16.531  11.309  0.00  0.00      WT1   
ATOM   2032  H2  TIP3W2217     -12.468 -16.898  10.284  0.00  0.00      WT1   
ATOM   2033  OH2 TIP3W2219      15.581 -14.181  -5.826  0.00  0.00      WT1   
ATOM   2034  H1  TIP3W2219      14.772 -13.796  -5.490  0.00  0.00      WT1   
ATOM   2035  H2  TIP3W2219      15.428 -14.279  -6.766  0.00  0.00      WT1   
ATOM   2036  OH2 TIP3W2227     -17.345   5.690   6.945  0.00  0.00      WT1   
ATOM   2037  H1  TIP3W2227     -18.003   6.267   6.556  0.00  0.00      WT1   
ATOM   2038  H2  TIP3W2227     -17.125   5.073   6.247  0.00  0.00      WT1   
ATOM   2039  OH2 TIP3W2229      -9.715  -4.015  -9.992  0.00  0.00      WT1   
ATOM   2040  H1  TIP3W2229     -10.061  -3.181 -10.311  0.00  0.00      WT1   
ATOM   2041  H2  TIP3W2229      -8.777  -3.972 -10.177  0.00  0.00      WT1   
ATOM   2042  OH2 TIP3W2231     -19.719   5.901  17.360  0.00  0.00      WT1   
ATOM   2043  H1  TIP3W2231     -20.442   6.065  17.966  0.00  0.00      WT1   
ATOM   2044  H2  TIP3W2231     -19.016   5.557  17.913  0.00  0.00      WT1   
ATOM   2045  OH2 TIP3W2232      13.970   6.842   3.868  0.00  0.00      WT1   
ATOM   2046  H1  TIP3W2232      13.643   6.172   4.469  0.00  0.00      WT1   
ATOM   2047  H2  TIP3W2232      14.474   7.437   4.423  0.00  0.00      WT1   
ATOM   2048  OH2 TIP3W2234      -1.319   1.988 -13.058  0.00  0.00      WT1   
ATOM   2049  H1  TIP3W2234      -0.880   1.342 -12.504  0.00  0.00      WT1   
ATOM   2050  H2  TIP3W2234      -2.006   2.354 -12.501  0.00  0.00      WT1   
ATOM   2051  OH2 TIP3W2235      -5.095  19.138 -19.919  0.00  0.00      WT1   
ATOM   2052  H1  TIP3W2235      -5.694  19.680 -19.406  0.00  0.00      WT1   
ATOM   2053  H2  TIP3W2235      -4.608  19.762 -20.457  0.00  0.00      WT1   
ATOM   2054  OH2 TIP3W2236       0.274   0.065  -4.701  0.00  0.00      WT1   
ATOM   2055  H1  TIP3W2236       0.433   0.528  -3.879  0.00  0.00      WT1   
ATOM   2056  H2  TIP3W2236      -0.679   0.005  -4.762  0.00  0.00      WT1   
ATOM   2057  OH2 TIP3W2237     -18.221 -12.876 -20.142  0.00  0.00      WT1   
ATOM   2058  H1  TIP3W2237     -18.292 -13.652 -20.698  0.00  0.00      WT1   
ATOM   2059  H2  TIP3W2237     -18.946 -12.958 -19.522  0.00  0.00      WT1   
ATOM   2060  OH2 TIP3W2240      -5.896 -15.919 -13.665  0.00  0.00      WT1   
ATOM   2061  H1  TIP3W2240      -5.881 -15.614 -12.758  0.00  0.00      WT1   
ATOM   2062  H2  TIP3W2240      -5.522 -15.196 -14.168  0.00  0.00      WT1   
ATOM   2063  OH2 TIP3W2244      -1.736   8.777 -11.730  0.00  0.00      WT1   
ATOM   2064  H1  TIP3W2244      -2.549   8.784 -11.225  0.00  0.00      WT1   
ATOM   2065  H2  TIP3W2244      -1.376   9.657 -11.615  0.00  0.00      WT1   
ATOM   2066  OH2 TIP3W2250      -6.853  16.851   0.717  0.00  0.00      WT1   
ATOM   2067  H1  TIP3W2250      -7.670  17.037   0.255  0.00  0.00      WT1   
ATOM   2068  H2  TIP3W2250      -7.131  16.543   1.580  0.00  0.00      WT1   
ATOM   2069  OH2 TIP3W2251       4.888   0.541   0.525  0.00  0.00      WT1   
ATOM   2070  H1  TIP3W2251       5.326   1.374   0.353  0.00  0.00      WT1   
ATOM   2071  H2  TIP3W2251       5.123   0.327   1.428  0.00  0.00      WT1   
ATOM   2072  OH2 TIP3W2253      -0.251   4.793   4.041  0.00  0.00      WT1   
ATOM   2073  H1  TIP3W2253       0.485   5.223   4.476  0.00  0.00      WT1   
ATOM   2074  H2  TIP3W2253      -0.961   4.827   4.681  0.00  0.00      WT1   
ATOM   2075  OH2 TIP3W2254      18.834  20.387  -6.737  0.00  0.00      WT1   
ATOM   2076  H1  TIP3W2254      17.978  20.262  -7.147  0.00  0.00      WT1   
ATOM   2077  H2  TIP3W2254      18.846  19.763  -6.011  0.00  0.00      WT1   
ATOM   2078  OH2 TIP3W2256      -5.282  -4.031  13.339  0.00  0.00      WT1   
ATOM   2079  H1  TIP3W2256      -5.970  -4.631  13.050  0.00  0.00      WT1   
ATOM   2080  H2  TIP3W2256      -5.621  -3.649  14.149  0.00  0.00      WT1   
ATOM   2081  OH2 TIP3W2257       5.634   5.226  10.824  0.00  0.00      WT1   
ATOM   2082  H1  TIP3W2257       6.217   4.468  10.867  0.00  0.00      WT1   
ATOM   2083  H2  TIP3W2257       6.223   5.981  10.809  0.00  0.00      WT1   
ATOM   2084  OH2 TIP3W2258      16.649   4.639  12.096  0.00  0.00      WT1   
ATOM   2085  H1  TIP3W2258      15.831   4.203  12.334  0.00  0.00      WT1   
ATOM   2086  H2  TIP3W2258      16.473   5.570  12.230  0.00  0.00      WT1   
ATOM   2087  OH2 TIP3W2261      -5.298  16.807   3.587  0.00  0.00      WT1   
ATOM   2088  H1  TIP3W2261      -5.496  17.740   3.510  0.00  0.00      WT1   
ATOM   2089  H2  TIP3W2261      -5.206  16.659   4.528  0.00  0.00      WT1   
ATOM   2090  OH2 TIP3W2269      -1.781 -10.762  -9.380  0.00  0.00      WT1   
ATOM   2091  H1  TIP3W2269      -2.273  -9.962  -9.197  0.00  0.00      WT1   
ATOM   2092  H2  TIP3W2269      -1.544 -11.101  -8.517  0.00  0.00      WT1   
ATOM   2093  OH2 TIP3W2270       0.037  10.132 -15.682  0.00  0.00      WT1   
ATOM   2094  H1  TIP3W2270       0.601  10.904 -15.717  0.00  0.00      WT1   
ATOM   2095  H2  TIP3W2270      -0.823  10.474 -15.436  0.00  0.00      WT1   
ATOM   2096  OH2 TIP3W2271      18.530   9.776  -4.903  0.00  0.00      WT1   
ATOM   2097  H1  TIP3W2271      19.058  10.565  -4.786  0.00  0.00      WT1   
ATOM   2098  H2  TIP3W2271      18.912   9.139  -4.300  0.00  0.00      WT1   
ATOM   2099  OH2 TIP3W2272     -10.425   4.199   2.224  0.00  0.00      WT1   
ATOM   2100  H1  TIP3W2272     -10.073   4.740   1.517  0.00  0.00      WT1   
ATOM   2101  H2  TIP3W2272     -10.413   4.771   2.992  0.00  0.00      WT1   
ATOM   2102  OH2 TIP3W2273      19.427   2.782 -16.608  0.00  0.00      WT1   
ATOM   2103  H1  TIP3W2273      20.352   2.540 -16.552  0.00  0.00      WT1   
ATOM   2104  H2  TIP3W2273      19.027   2.085 -17.127  0.00  0.00      WT1   
ATOM   2105  OH2 TIP3W2274     -17.457 -13.432  14.025  0.00  0.00      WT1   
ATOM   2106  H1  TIP3W2274     -17.756 -14.305  14.280  0.00  0.00      WT1   
ATOM   2107  H2  TIP3W2274     -18.230 -12.876  14.121  0.00  0.00      WT1   
ATOM   2108  OH2 TIP3W2275      -3.632  -2.897  11.629  0.00  0.00      WT1   
ATOM   2109  H1  TIP3W2275      -4.354  -3.335  12.081  0.00  0.00      WT1   
ATOM   2110  H2  TIP3W2275      -2.863  -3.427  11.836  0.00  0.00      WT1   
ATOM   2111  OH2 TIP3W2276       1.960 -13.161  -4.456  0.00  0.00      WT1   
ATOM   2112  H1  TIP3W2276       1.987 -12.329  -4.928  0.00  0.00      WT1   
ATOM   2113  H2  TIP3W2276       2.631 -13.698  -4.877  0.00  0.00      WT1   
ATOM   2114  OH2 TIP3W2277      -2.776   0.326   1.317  0.00  0.00      WT1   
ATOM   2115  H1  TIP3W2277      -2.001   0.198   0.770  0.00  0.00      WT1   
ATOM   2116  H2  TIP3W2277      -2.517   0.003   2.180  0.00  0.00      WT1   
ATOM   2117  OH2 TIP3W2278      -6.708  -1.605 -13.029  0.00  0.00      WT1   
ATOM   2118  H1  TIP3W2278      -6.939  -0.783 -13.461  0.00  0.00      WT1   
ATOM   2119  H2  TIP3W2278      -5.752  -1.591 -12.984  0.00  0.00      WT1   
ATOM   2120  OH2 TIP3W2280     -18.587   8.052  -9.533  0.00  0.00      WT1   
ATOM   2121  H1  TIP3W2280     -18.599   7.267  -8.985  0.00  0.00      WT1   
ATOM   2122  H2  TIP3W2280     -17.665   8.170  -9.763  0.00  0.00      WT1   
ATOM   2123  OH2 TIP3W2281     -20.720 -10.575   7.592  0.00  0.00      WT1   
ATOM   2124  H1  TIP3W2281     -20.249 -11.382   7.798  0.00  0.00      WT1   
ATOM   2125  H2  TIP3W2281     -20.608 -10.465   6.648  0.00  0.00      WT1   
ATOM   2126  OH2 TIP3W2283      14.547  13.868   3.446  0.00  0.00      WT1   
ATOM   2127  H1  TIP3W2283      15.030  14.531   3.940  0.00  0.00      WT1   
ATOM   2128  H2  TIP3W2283      15.175  13.157   3.320  0.00  0.00      WT1   
ATOM   2129  OH2 TIP3W2284      -4.131   7.166   3.965  0.00  0.00      WT1   
ATOM   2130  H1  TIP3W2284      -4.418   6.553   4.642  0.00  0.00      WT1   
ATOM   2131  H2  TIP3W2284      -3.272   7.467   4.262  0.00  0.00      WT1   
ATOM   2132  OH2 TIP3W2286     -19.685   9.372 -14.738  0.00  0.00      WT1   
ATOM   2133  H1  TIP3W2286     -20.296   9.366 -14.001  0.00  0.00      WT1   
ATOM   2134  H2  TIP3W2286     -20.240   9.271 -15.511  0.00  0.00      WT1   
ATOM   2135  OH2 TIP3W2288      17.582  10.239 -18.029  0.00  0.00      WT1   
ATOM   2136  H1  TIP3W2288      18.484  10.556 -18.057  0.00  0.00      WT1   
ATOM   2137  H2  TIP3W2288      17.560   9.641 -17.282  0.00  0.00      WT1   
ATOM   2138  OH2 TIP3W2290      -7.423  -4.688   2.817  0.00  0.00      WT1   
ATOM   2139  H1  TIP3W2290      -7.487  -5.370   2.148  0.00  0.00      WT1   
ATOM   2140  H2  TIP3W2290      -6.985  -3.960   2.377  0.00  0.00      WT1   
ATOM   2141  OH2 TIP3W2292      -7.682  -7.879 -19.820  0.00  0.00      WT1   
ATOM   2142  H1  TIP3W2292      -7.406  -8.787 -19.941  0.00  0.00      WT1   
ATOM   2143  H2  TIP3W2292      -7.199  -7.390 -20.486  0.00  0.00      WT1   
ATOM   2144  OH2 TIP3W2293       7.929 -12.813   0.728  0.00  0.00      WT1   
ATOM   2145  H1  TIP3W2293       8.013 -12.895   1.678  0.00  0.00      WT1   
ATOM   2146  H2  TIP3W2293       7.387 -12.034   0.601  0.00  0.00      WT1   
ATOM   2147  OH2 TIP3W2294      16.632   4.070  -5.339  0.00  0.00      WT1   
ATOM   2148  H1  TIP3W2294      16.956   4.819  -4.838  0.00  0.00      WT1   
ATOM   2149  H2  TIP3W2294      17.023   4.174  -6.206  0.00  0.00      WT1   
ATOM   2150  OH2 TIP3W2295     -19.904  -6.993 -19.549  0.00  0.00      WT1   
ATOM   2151  H1  TIP3W2295     -19.485  -7.390 -20.313  0.00  0.00      WT1   
ATOM   2152  H2  TIP3W2295     -20.488  -7.674 -19.215  0.00  0.00      WT1   
ATOM   2153  OH2 TIP3W2296     -10.617  18.173 -12.145  0.00  0.00      WT1   
ATOM   2154  H1  TIP3W2296     -10.238  18.373 -11.288  0.00  0.00      WT1   
ATOM   2155  H2  TIP3W2296     -10.997  17.301 -12.042  0.00  0.00      WT1   
ATOM   2156  OH2 TIP3W2297     -18.898  -3.203  -8.374  0.00  0.00      WT1   
ATOM   2157  H1  TIP3W2297     -19.006  -2.275  -8.166  0.00  0.00      WT1   
ATOM   2158  H2  TIP3W2297     -19.790  -3.527  -8.497  0.00  0.00      WT1   
ATOM   2159  OH2 TIP3W2298      -2.474   1.831 -10.345  0.00  0.00      WT1   
ATOM   2160  H1  TIP3W2298      -3.425   1.940 -10.337  0.00  0.00      WT1   
ATOM   2161  H2  TIP3W2298      -2.289   1.278  -9.586  0.00  0.00      WT1   
ATOM   2162  OH2 TIP3W2299     -20.132   6.739   4.590  0.00  0.00      WT1   
ATOM   2163  H1  TIP3W2299     -19.592   6.607   3.811  0.00  0.00      WT1   
ATOM   2164  H2  TIP3W2299     -20.717   7.460   4.357  0.00  0.00      WT1   
ATOM   2165  OH2 TIP3W2301       9.815 -13.934 -15.118  0.00  0.00      WT1   
ATOM   2166  H1  TIP3W2301       8.970 -13.734 -14.715  0.00  0.00      WT1   
ATOM   2167  H2  TIP3W2301       9.911 -14.881 -15.017  0.00  0.00      WT1   
ATOM   2168  OH2 TIP3W2302      10.858  -7.338  12.555  0.00  0.00      WT1   
ATOM   2169  H1  TIP3W2302      10.319  -7.889  11.987  0.00  0.00      WT1   
ATOM   2170  H2  TIP3W2302      11.129  -6.610  11.996  0.00  0.00      WT1   
ATOM   2171  OH2 TIP3W2309      -7.065 -19.083  16.237  0.00  0.00      WT1   
ATOM   2172  H1  TIP3W2309      -7.883 -19.402  16.619  0.00  0.00      WT1   
ATOM   2173  H2  TIP3W2309      -7.117 -18.131  16.319  0.00  0.00      WT1   
ATOM   2174  OH2 TIP3W2311      -6.850 -13.350  13.057  0.00  0.00      WT1   
ATOM   2175  H1  TIP3W2311      -6.971 -12.419  13.241  0.00  0.00      WT1   
ATOM   2176  H2  TIP3W2311      -6.897 -13.414  12.103  0.00  0.00      WT1   
ATOM   2177  OH2 TIP3W2313     -14.665   9.365 -14.373  0.00  0.00      WT1   
ATOM   2178  H1  TIP3W2313     -14.299   8.614 -14.839  0.00  0.00      WT1   
ATOM   2179  H2  TIP3W2313     -15.597   9.354 -14.594  0.00  0.00      WT1   
ATOM   2180  OH2 TIP3W2316     -17.356  -1.793   2.021  0.00  0.00      WT1   
ATOM   2181  H1  TIP3W2316     -16.773  -2.445   2.409  0.00  0.00      WT1   
ATOM   2182  H2  TIP3W2316     -16.964  -0.951   2.255  0.00  0.00      WT1   
ATOM   2183  OH2 TIP3W2317       8.721  -8.401  10.822  0.00  0.00      WT1   
ATOM   2184  H1  TIP3W2317       8.040  -7.933  10.339  0.00  0.00      WT1   
ATOM   2185  H2  TIP3W2317       8.349  -9.268  10.983  0.00  0.00      WT1   
ATOM   2186  OH2 TIP3W2318     -10.891   7.663  -5.460  0.00  0.00      WT1   
ATOM   2187  H1  TIP3W2318     -10.651   7.531  -6.377  0.00  0.00      WT1   
ATOM   2188  H2  TIP3W2318     -11.770   8.040  -5.494  0.00  0.00      WT1   
ATOM   2189  OH2 TIP3W2321      -4.196  -8.969   5.361  0.00  0.00      WT1   
ATOM   2190  H1  TIP3W2321      -3.641  -8.814   4.596  0.00  0.00      WT1   
ATOM   2191  H2  TIP3W2321      -3.924  -8.304   5.993  0.00  0.00      WT1   
ATOM   2192  OH2 TIP3W2322      15.156 -17.434   0.300  0.00  0.00      WT1   
ATOM   2193  H1  TIP3W2322      14.811 -16.955   1.053  0.00  0.00      WT1   
ATOM   2194  H2  TIP3W2322      15.496 -18.249   0.669  0.00  0.00      WT1   
ATOM   2195  OH2 TIP3W2324      13.324 -17.445  12.198  0.00  0.00      WT1   
ATOM   2196  H1  TIP3W2324      13.612 -16.888  12.921  0.00  0.00      WT1   
ATOM   2197  H2  TIP3W2324      12.572 -17.924  12.548  0.00  0.00      WT1   
ATOM   2198  OH2 TIP3W2325      14.427 -13.763   6.679  0.00  0.00      WT1   
ATOM   2199  H1  TIP3W2325      14.956 -13.903   5.894  0.00  0.00      WT1   
ATOM   2200  H2  TIP3W2325      14.419 -12.813   6.798  0.00  0.00      WT1   
ATOM   2201  OH2 TIP3W2326      15.751 -11.935   1.218  0.00  0.00      WT1   
ATOM   2202  H1  TIP3W2326      16.644 -12.117   0.927  0.00  0.00      WT1   
ATOM   2203  H2  TIP3W2326      15.262 -11.779   0.410  0.00  0.00      WT1   
ATOM   2204  OH2 TIP3W2327      -5.690  19.797   3.688  0.00  0.00      WT1   
ATOM   2205  H1  TIP3W2327      -6.024  19.591   4.561  0.00  0.00      WT1   
ATOM   2206  H2  TIP3W2327      -6.472  19.854   3.139  0.00  0.00      WT1   
ATOM   2207  OH2 TIP3W2329      13.247  13.597  -6.203  0.00  0.00      WT1   
ATOM   2208  H1  TIP3W2329      13.360  12.672  -6.423  0.00  0.00      WT1   
ATOM   2209  H2  TIP3W2329      12.370  13.814  -6.522  0.00  0.00      WT1   
ATOM   2210  OH2 TIP3W2331     -12.463   3.500 -14.984  0.00  0.00      WT1   
ATOM   2211  H1  TIP3W2331     -12.213   2.577 -14.990  0.00  0.00      WT1   
ATOM   2212  H2  TIP3W2331     -12.455   3.745 -14.059  0.00  0.00      WT1   
ATOM   2213  OH2 TIP3W2332     -20.322   2.361  16.240  0.00  0.00      WT1   
ATOM   2214  H1  TIP3W2332     -21.240   2.138  16.394  0.00  0.00      WT1   
ATOM   2215  H2  TIP3W2332     -20.251   2.441  15.288  0.00  0.00      WT1   
ATOM   2216  OH2 TIP3W2333      -7.203  15.271  16.578  0.00  0.00      WT1   
ATOM   2217  H1  TIP3W2333      -7.393  14.760  17.364  0.00  0.00      WT1   
ATOM   2218  H2  TIP3W2333      -7.164  16.178  16.884  0.00  0.00      WT1   
ATOM   2219  OH2 TIP3W2335     -13.582   5.285  13.519  0.00  0.00      WT1   
ATOM   2220  H1  TIP3W2335     -13.830   5.994  12.925  0.00  0.00      WT1   
ATOM   2221  H2  TIP3W2335     -14.394   4.801  13.669  0.00  0.00      WT1   
ATOM   2222  OH2 TIP3W2336       9.674 -10.505  15.550  0.00  0.00      WT1   
ATOM   2223  H1  TIP3W2336       9.229  -9.951  14.910  0.00  0.00      WT1   
ATOM   2224  H2  TIP3W2336      10.606 -10.356  15.391  0.00  0.00      WT1   
ATOM   2225  OH2 TIP3W2337      -5.305  16.697 -14.278  0.00  0.00      WT1   
ATOM   2226  H1  TIP3W2337      -5.726  17.453 -13.870  0.00  0.00      WT1   
ATOM   2227  H2  TIP3W2337      -4.712  16.360 -13.606  0.00  0.00      WT1   
ATOM   2228  OH2 TIP3W2338       2.310   9.408   6.847  0.00  0.00      WT1   
ATOM   2229  H1  TIP3W2338       1.810  10.091   7.296  0.00  0.00      WT1   
ATOM   2230  H2  TIP3W2338       3.215   9.718   6.872  0.00  0.00      WT1   
ATOM   2231  OH2 TIP3W2340      18.139 -13.843   8.137  0.00  0.00      WT1   
ATOM   2232  H1  TIP3W2340      17.670 -13.031   7.943  0.00  0.00      WT1   
ATOM   2233  H2  TIP3W2340      17.549 -14.537   7.841  0.00  0.00      WT1   
ATOM   2234  OH2 TIP3W2342      12.484 -10.279  15.534  0.00  0.00      WT1   
ATOM   2235  H1  TIP3W2342      12.293  -9.383  15.257  0.00  0.00      WT1   
ATOM   2236  H2  TIP3W2342      13.421 -10.273  15.733  0.00  0.00      WT1   
ATOM   2237  OH2 TIP3W2343      -0.534 -11.616  -2.156  0.00  0.00      WT1   
ATOM   2238  H1  TIP3W2343      -1.326 -11.174  -1.852  0.00  0.00      WT1   
ATOM   2239  H2  TIP3W2343      -0.403 -11.288  -3.046  0.00  0.00      WT1   
ATOM   2240  OH2 TIP3W2345     -10.267  -0.745 -18.761  0.00  0.00      WT1   
ATOM   2241  H1  TIP3W2345     -11.135  -0.705 -19.161  0.00  0.00      WT1   
ATOM   2242  H2  TIP3W2345      -9.830  -1.470 -19.207  0.00  0.00      WT1   
ATOM   2243  OH2 TIP3W2346      -2.283  18.547  -5.843  0.00  0.00      WT1   
ATOM   2244  H1  TIP3W2346      -2.454  18.588  -6.784  0.00  0.00      WT1   
ATOM   2245  H2  TIP3W2346      -3.146  18.432  -5.447  0.00  0.00      WT1   
ATOM   2246  OH2 TIP3W2351      -4.213   8.566 -10.074  0.00  0.00      WT1   
ATOM   2247  H1  TIP3W2351      -4.137   9.076  -9.268  0.00  0.00      WT1   
ATOM   2248  H2  TIP3W2351      -4.653   9.153 -10.689  0.00  0.00      WT1   
ATOM   2249  OH2 TIP3W2352       7.994  -6.322 -10.882  0.00  0.00      WT1   
ATOM   2250  H1  TIP3W2352       8.072  -5.389 -10.684  0.00  0.00      WT1   
ATOM   2251  H2  TIP3W2352       7.057  -6.504 -10.816  0.00  0.00      WT1   
ATOM   2252  OH2 TIP3W2354       3.111  18.099  18.844  0.00  0.00      WT1   
ATOM   2253  H1  TIP3W2354       3.414  17.801  19.702  0.00  0.00      WT1   
ATOM   2254  H2  TIP3W2354       2.412  18.723  19.041  0.00  0.00      WT1   
ATOM   2255  OH2 TIP3W2355      -2.927 -17.706   0.519  0.00  0.00      WT1   
ATOM   2256  H1  TIP3W2355      -3.284 -18.115   1.307  0.00  0.00      WT1   
ATOM   2257  H2  TIP3W2355      -2.022 -17.493   0.748  0.00  0.00      WT1   
ATOM   2258  OH2 TIP3W2357       4.084   6.909  -4.999  0.00  0.00      WT1   
ATOM   2259  H1  TIP3W2357       4.605   6.971  -4.198  0.00  0.00      WT1   
ATOM   2260  H2  TIP3W2357       4.190   7.761  -5.421  0.00  0.00      WT1   
ATOM   2261  OH2 TIP3W2358       7.336   2.657   0.250  0.00  0.00      WT1   
ATOM   2262  H1  TIP3W2358       8.107   2.595   0.813  0.00  0.00      WT1   
ATOM   2263  H2  TIP3W2358       6.973   3.523   0.435  0.00  0.00      WT1   
ATOM   2264  OH2 TIP3W2359      12.111  12.076  16.418  0.00  0.00      WT1   
ATOM   2265  H1  TIP3W2359      11.210  11.794  16.262  0.00  0.00      WT1   
ATOM   2266  H2  TIP3W2359      12.635  11.283  16.303  0.00  0.00      WT1   
ATOM   2267  OH2 TIP3W2360      -1.396   7.280 -14.439  0.00  0.00      WT1   
ATOM   2268  H1  TIP3W2360      -0.815   7.434 -15.184  0.00  0.00      WT1   
ATOM   2269  H2  TIP3W2360      -1.328   8.077 -13.913  0.00  0.00      WT1   
ATOM   2270  OH2 TIP3W2361     -12.535  18.415 -14.059  0.00  0.00      WT1   
ATOM   2271  H1  TIP3W2361     -11.756  18.207 -13.544  0.00  0.00      WT1   
ATOM   2272  H2  TIP3W2361     -12.946  17.566 -14.226  0.00  0.00      WT1   
ATOM   2273  OH2 TIP3W2362     -11.592 -13.631   9.361  0.00  0.00      WT1   
ATOM   2274  H1  TIP3W2362     -11.458 -14.538   9.637  0.00  0.00      WT1   
ATOM   2275  H2  TIP3W2362     -10.933 -13.133   9.845  0.00  0.00      WT1   
ATOM   2276  OH2 TIP3W2363      -3.480  -4.077   8.033  0.00  0.00      WT1   
ATOM   2277  H1  TIP3W2363      -3.727  -4.794   8.616  0.00  0.00      WT1   
ATOM   2278  H2  TIP3W2363      -4.117  -3.387   8.216  0.00  0.00      WT1   
ATOM   2279  OH2 TIP3W2364      12.232  13.669   5.746  0.00  0.00      WT1   
ATOM   2280  H1  TIP3W2364      13.111  13.477   5.422  0.00  0.00      WT1   
ATOM   2281  H2  TIP3W2364      12.364  14.337   6.419  0.00  0.00      WT1   
ATOM   2282  OH2 TIP3W2365      16.264  18.709  -4.372  0.00  0.00      WT1   
ATOM   2283  H1  TIP3W2365      16.030  19.635  -4.308  0.00  0.00      WT1   
ATOM   2284  H2  TIP3W2365      15.617  18.260  -3.827  0.00  0.00      WT1   
ATOM   2285  OH2 TIP3W2367       6.568   7.504 -20.003  0.00  0.00      WT1   
ATOM   2286  H1  TIP3W2367       5.789   7.038 -19.699  0.00  0.00      WT1   
ATOM   2287  H2  TIP3W2367       7.302   6.970 -19.699  0.00  0.00      WT1   
ATOM   2288  OH2 TIP3W2376      13.791 -16.684  -7.315  0.00  0.00      WT1   
ATOM   2289  H1  TIP3W2376      13.981 -15.887  -7.809  0.00  0.00      WT1   
ATOM   2290  H2  TIP3W2376      14.344 -16.622  -6.536  0.00  0.00      WT1   
ATOM   2291  OH2 TIP3W2377      -0.176 -13.063  15.925  0.00  0.00      WT1   
ATOM   2292  H1  TIP3W2377      -0.329 -12.913  14.992  0.00  0.00      WT1   
ATOM   2293  H2  TIP3W2377      -0.912 -13.608  16.204  0.00  0.00      WT1   
ATOM   2294  OH2 TIP3W2379     -18.136  14.672  -1.078  0.00  0.00      WT1   
ATOM   2295  H1  TIP3W2379     -19.048  14.574  -1.350  0.00  0.00      WT1   
ATOM   2296  H2  TIP3W2379     -17.729  15.179  -1.781  0.00  0.00      WT1   
ATOM   2297  OH2 TIP3W2380     -15.376  -7.503 -11.889  0.00  0.00      WT1   
ATOM   2298  H1  TIP3W2380     -15.905  -8.110 -12.406  0.00  0.00      WT1   
ATOM   2299  H2  TIP3W2380     -14.487  -7.613 -12.226  0.00  0.00      WT1   
ATOM   2300  OH2 TIP3W2381      19.730  -4.435  18.481  0.00  0.00      WT1   
ATOM   2301  H1  TIP3W2381      18.808  -4.365  18.233  0.00  0.00      WT1   
ATOM   2302  H2  TIP3W2381      19.749  -5.131  19.137  0.00  0.00      WT1   
ATOM   2303  OH2 TIP3W2382      -3.953  -4.018 -12.451  0.00  0.00      WT1   
ATOM   2304  H1  TIP3W2382      -3.677  -3.136 -12.700  0.00  0.00      WT1   
ATOM   2305  H2  TIP3W2382      -4.017  -3.988 -11.496  0.00  0.00      WT1   
ATOM   2306  OH2 TIP3W2383      -5.746  -9.355   8.285  0.00  0.00      WT1   
ATOM   2307  H1  TIP3W2383      -6.133  -9.415   7.411  0.00  0.00      WT1   
ATOM   2308  H2  TIP3W2383      -4.827  -9.141   8.127  0.00  0.00      WT1   
ATOM   2309  OH2 TIP3W2385       5.585  -2.551 -12.280  0.00  0.00      WT1   
ATOM   2310  H1  TIP3W2385       4.987  -1.896 -11.919  0.00  0.00      WT1   
ATOM   2311  H2  TIP3W2385       5.160  -3.389 -12.097  0.00  0.00      WT1   
ATOM   2312  OH2 TIP3W2388     -15.016  10.707  -5.458  0.00  0.00      WT1   
ATOM   2313  H1  TIP3W2388     -14.636   9.870  -5.725  0.00  0.00      WT1   
ATOM   2314  H2  TIP3W2388     -14.503  11.364  -5.928  0.00  0.00      WT1   
ATOM   2315  OH2 TIP3W2397      14.358 -10.330  -6.404  0.00  0.00      WT1   
ATOM   2316  H1  TIP3W2397      14.039 -11.126  -5.978  0.00  0.00      WT1   
ATOM   2317  H2  TIP3W2397      13.565  -9.875  -6.686  0.00  0.00      WT1   
ATOM   2318  OH2 TIP3W2398      13.296 -12.449  10.997  0.00  0.00      WT1   
ATOM   2319  H1  TIP3W2398      13.160 -12.029  11.847  0.00  0.00      WT1   
ATOM   2320  H2  TIP3W2398      13.933 -11.890  10.553  0.00  0.00      WT1   
ATOM   2321  OH2 TIP3W2399     -12.931  -8.772  10.269  0.00  0.00      WT1   
ATOM   2322  H1  TIP3W2399     -13.875  -8.613  10.264  0.00  0.00      WT1   
ATOM   2323  H2  TIP3W2399     -12.639  -8.456  11.125  0.00  0.00      WT1   
ATOM   2324  OH2 TIP3W2400       1.834  18.559   2.597  0.00  0.00      WT1   
ATOM   2325  H1  TIP3W2400       1.522  17.694   2.861  0.00  0.00      WT1   
ATOM   2326  H2  TIP3W2400       1.174  18.873   1.978  0.00  0.00      WT1   
ATOM   2327  OH2 TIP3W2402      -8.916 -18.939 -10.944  0.00  0.00      WT1   
ATOM   2328  H1  TIP3W2402      -8.568 -19.823 -10.830  0.00  0.00      WT1   
ATOM   2329  H2  TIP3W2402      -8.177 -18.363 -10.747  0.00  0.00      WT1   
ATOM   2330  OH2 TIP3W2404      17.881  -5.073 -10.654  0.00  0.00      WT1   
ATOM   2331  H1  TIP3W2404      18.494  -5.631 -10.175  0.00  0.00      WT1   
ATOM   2332  H2  TIP3W2404      18.407  -4.683 -11.352  0.00  0.00      WT1   
ATOM   2333  OH2 TIP3W2405      11.121 -13.259   2.596  0.00  0.00      WT1   
ATOM   2334  H1  TIP3W2405      10.844 -13.965   2.012  0.00  0.00      WT1   
ATOM   2335  H2  TIP3W2405      12.069 -13.203   2.471  0.00  0.00      WT1   
ATOM   2336  OH2 TIP3W2406     -11.107   5.335   4.605  0.00  0.00      WT1   
ATOM   2337  H1  TIP3W2406     -11.997   5.573   4.346  0.00  0.00      WT1   
ATOM   2338  H2  TIP3W2406     -11.218   4.573   5.173  0.00  0.00      WT1   
ATOM   2339  OH2 TIP3W2407      -7.359   5.832  15.964  0.00  0.00      WT1   
ATOM   2340  H1  TIP3W2407      -6.856   6.588  15.660  0.00  0.00      WT1   
ATOM   2341  H2  TIP3W2407      -8.185   5.884  15.483  0.00  0.00      WT1   
ATOM   2342  OH2 TIP3W2416      -7.715  13.881   2.997  0.00  0.00      WT1   
ATOM   2343  H1  TIP3W2416      -7.859  13.802   2.054  0.00  0.00      WT1   
ATOM   2344  H2  TIP3W2416      -8.593  13.868   3.376  0.00  0.00      WT1   
ATOM   2345  OH2 TIP3W2419       8.550   5.601  19.403  0.00  0.00      WT1   
ATOM   2346  H1  TIP3W2419       8.504   5.176  18.546  0.00  0.00      WT1   
ATOM   2347  H2  TIP3W2419       9.354   5.261  19.796  0.00  0.00      WT1   
ATOM   2348  OH2 TIP3W2420     -18.027 -18.651  10.776  0.00  0.00      WT1   
ATOM   2349  H1  TIP3W2420     -18.380 -19.064   9.988  0.00  0.00      WT1   
ATOM   2350  H2  TIP3W2420     -17.364 -18.043  10.451  0.00  0.00      WT1   
ATOM   2351  OH2 TIP3W2421     -12.603   9.095   3.367  0.00  0.00      WT1   
ATOM   2352  H1  TIP3W2421     -13.363   9.554   3.010  0.00  0.00      WT1   
ATOM   2353  H2  TIP3W2421     -12.484   8.342   2.788  0.00  0.00      WT1   
ATOM   2354  OH2 TIP3W2422      -7.948   0.939  19.625  0.00  0.00      WT1   
ATOM   2355  H1  TIP3W2422      -8.747   0.436  19.467  0.00  0.00      WT1   
ATOM   2356  H2  TIP3W2422      -7.304   0.561  19.027  0.00  0.00      WT1   
ATOM   2357  OH2 TIP3W2424       9.910  15.157  17.422  0.00  0.00      WT1   
ATOM   2358  H1  TIP3W2424       9.220  15.809  17.301  0.00  0.00      WT1   
ATOM   2359  H2  TIP3W2424      10.613  15.631  17.865  0.00  0.00      WT1   
ATOM   2360  OH2 TIP3W2427     -13.501  -0.856  19.725  0.00  0.00      WT1   
ATOM   2361  H1  TIP3W2427     -12.796  -0.510  19.178  0.00  0.00      WT1   
ATOM   2362  H2  TIP3W2427     -14.257  -0.308  19.518  0.00  0.00      WT1   
ATOM   2363  OH2 TIP3W2436       5.616 -14.734  14.217  0.00  0.00      WT1   
ATOM   2364  H1  TIP3W2436       4.801 -15.213  14.371  0.00  0.00      WT1   
ATOM   2365  H2  TIP3W2436       5.630 -14.581  13.272  0.00  0.00      WT1   
ATOM   2366  OH2 TIP3W2439     -15.488  -7.462  14.772  0.00  0.00      WT1   
ATOM   2367  H1  TIP3W2439     -16.015  -7.024  15.441  0.00  0.00      WT1   
ATOM   2368  H2  TIP3W2439     -14.623  -7.059  14.846  0.00  0.00      WT1   
ATOM   2369  OH2 TIP3W2442      -9.843  -3.049  19.366  0.00  0.00      WT1   
ATOM   2370  H1  TIP3W2442      -9.749  -3.016  18.414  0.00  0.00      WT1   
ATOM   2371  H2  TIP3W2442     -10.263  -3.892  19.537  0.00  0.00      WT1   
ATOM   2372  OH2 TIP3W2443     -12.717  14.338  16.366  0.00  0.00      WT1   
ATOM   2373  H1  TIP3W2443     -12.799  13.413  16.598  0.00  0.00      WT1   
ATOM   2374  H2  TIP3W2443     -13.282  14.444  15.601  0.00  0.00      WT1   
ATOM   2375  OH2 TIP3W2444       9.623   1.665  17.888  0.00  0.00      WT1   
ATOM   2376  H1  TIP3W2444       9.007   0.977  17.637  0.00  0.00      WT1   
ATOM   2377  H2  TIP3W2444       9.992   1.365  18.719  0.00  0.00      WT1   
ATOM   2378  OH2 TIP3W2445       6.983   0.912  11.263  0.00  0.00      WT1   
ATOM   2379  H1  TIP3W2445       7.501   0.283  10.760  0.00  0.00      WT1   
ATOM   2380  H2  TIP3W2445       6.136   0.482  11.384  0.00  0.00      WT1   
ATOM   2381  OH2 TIP3W2449     -10.416  15.046  -8.876  0.00  0.00      WT1   
ATOM   2382  H1  TIP3W2449     -10.903  14.297  -9.220  0.00  0.00      WT1   
ATOM   2383  H2  TIP3W2449     -11.011  15.448  -8.243  0.00  0.00      WT1   
ATOM   2384  OH2 TIP3W2450       5.657  13.685  13.290  0.00  0.00      WT1   
ATOM   2385  H1  TIP3W2450       5.235  14.537  13.179  0.00  0.00      WT1   
ATOM   2386  H2  TIP3W2450       6.390  13.855  13.881  0.00  0.00      WT1   
ATOM   2387  OH2 TIP3W2458     -14.745 -13.677  10.542  0.00  0.00      WT1   
ATOM   2388  H1  TIP3W2458     -14.720 -13.444   9.614  0.00  0.00      WT1   
ATOM   2389  H2  TIP3W2458     -15.661 -13.901  10.707  0.00  0.00      WT1   
ATOM   2390  OH2 TIP3W2460       9.698  13.438  13.671  0.00  0.00      WT1   
ATOM   2391  H1  TIP3W2460       9.483  12.781  13.010  0.00  0.00      WT1   
ATOM   2392  H2  TIP3W2460      10.601  13.690  13.474  0.00  0.00      WT1   
ATOM   2393  OH2 TIP3W2463      11.512  -7.838 -11.860  0.00  0.00      WT1   
ATOM   2394  H1  TIP3W2463      11.211  -7.468 -11.031  0.00  0.00      WT1   
ATOM   2395  H2  TIP3W2463      11.702  -7.077 -12.408  0.00  0.00      WT1   
ATOM   2396  OH2 TIP3W2464      11.496  17.537   9.882  0.00  0.00      WT1   
ATOM   2397  H1  TIP3W2464      11.258  18.441   9.674  0.00  0.00      WT1   
ATOM   2398  H2  TIP3W2464      12.396  17.595  10.203  0.00  0.00      WT1   
ATOM   2399  OH2 TIP3W2465      -5.130  14.911  14.778  0.00  0.00      WT1   
ATOM   2400  H1  TIP3W2465      -4.719  15.760  14.945  0.00  0.00      WT1   
ATOM   2401  H2  TIP3W2465      -5.899  14.900  15.347  0.00  0.00      WT1   
ATOM   2402  OH2 TIP3W2466     -10.963  -6.397  -0.236  0.00  0.00      WT1   
ATOM   2403  H1  TIP3W2466     -10.794  -6.727  -1.119  0.00  0.00      WT1   
ATOM   2404  H2  TIP3W2466     -10.226  -6.715   0.285  0.00  0.00      WT1   
ATOM   2405  OH2 TIP3W2467      16.517   1.282  -4.823  0.00  0.00      WT1   
ATOM   2406  H1  TIP3W2467      16.278   2.146  -5.157  0.00  0.00      WT1   
ATOM   2407  H2  TIP3W2467      15.994   0.671  -5.342  0.00  0.00      WT1   
ATOM   2408  OH2 TIP3W2469      12.928  -7.461  -2.456  0.00  0.00      WT1   
ATOM   2409  H1  TIP3W2469      12.302  -8.184  -2.455  0.00  0.00      WT1   
ATOM   2410  H2  TIP3W2469      13.219  -7.394  -1.546  0.00  0.00      WT1   
ATOM   2411  OH2 TIP3W2479      13.487   0.659  -5.595  0.00  0.00      WT1   
ATOM   2412  H1  TIP3W2479      13.798   1.342  -6.189  0.00  0.00      WT1   
ATOM   2413  H2  TIP3W2479      13.291   1.121  -4.780  0.00  0.00      WT1   
ATOM   2414  OH2 TIP3W2482     -19.784  10.043   2.978  0.00  0.00      WT1   
ATOM   2415  H1  TIP3W2482     -20.452  10.445   2.423  0.00  0.00      WT1   
ATOM   2416  H2  TIP3W2482     -19.968   9.104   2.935  0.00  0.00      WT1   
ATOM   2417  OH2 TIP3W2484      17.036  14.920  15.691  0.00  0.00      WT1   
ATOM   2418  H1  TIP3W2484      17.056  14.197  15.063  0.00  0.00      WT1   
ATOM   2419  H2  TIP3W2484      17.910  15.305  15.642  0.00  0.00      WT1   
ATOM   2420  OH2 TIP3W2488     -13.508  10.784 -10.063  0.00  0.00      WT1   
ATOM   2421  H1  TIP3W2488     -12.914  10.419  -9.408  0.00  0.00      WT1   
ATOM   2422  H2  TIP3W2488     -13.000  10.782 -10.875  0.00  0.00      WT1   
ATOM   2423  OH2 TIP3W2492     -16.146  -1.874 -10.179  0.00  0.00      WT1   
ATOM   2424  H1  TIP3W2492     -16.303  -1.349  -9.394  0.00  0.00      WT1   
ATOM   2425  H2  TIP3W2492     -15.973  -2.755  -9.847  0.00  0.00      WT1   
ATOM   2426  OH2 TIP3W2500     -13.739  -5.774 -14.842  0.00  0.00      WT1   
ATOM   2427  H1  TIP3W2500     -13.193  -5.699 -15.625  0.00  0.00      WT1   
ATOM   2428  H2  TIP3W2500     -14.362  -5.051 -14.913  0.00  0.00      WT1   
ATOM   2429  OH2 TIP3W2501      -2.530  -6.068   1.609  0.00  0.00      WT1   
ATOM   2430  H1  TIP3W2501      -2.116  -6.188   2.463  0.00  0.00      WT1   
ATOM   2431  H2  TIP3W2501      -2.273  -6.842   1.107  0.00  0.00      WT1   
ATOM   2432  OH2 TIP3W2504      -1.734 -20.526  12.627  0.00  0.00      WT1   
ATOM   2433  H1  TIP3W2504      -1.364 -20.487  11.745  0.00  0.00      WT1   
ATOM   2434  H2  TIP3W2504      -2.298 -19.755  12.684  0.00  0.00      WT1   
ATOM   2435  OH2 TIP3W2507      13.396  17.875  11.737  0.00  0.00      WT1   
ATOM   2436  H1  TIP3W2507      14.343  17.960  11.629  0.00  0.00      WT1   
ATOM   2437  H2  TIP3W2507      13.138  18.658  12.224  0.00  0.00      WT1   
ATOM   2438  OH2 TIP3W2508     -15.337  17.401  -1.807  0.00  0.00      WT1   
ATOM   2439  H1  TIP3W2508     -15.820  16.676  -2.204  0.00  0.00      WT1   
ATOM   2440  H2  TIP3W2508     -15.460  17.285  -0.865  0.00  0.00      WT1   
ATOM   2441  OH2 TIP3W2519      -9.486 -12.124  -9.188  0.00  0.00      WT1   
ATOM   2442  H1  TIP3W2519     -10.293 -12.527  -8.868  0.00  0.00      WT1   
ATOM   2443  H2  TIP3W2519      -9.257 -11.479  -8.519  0.00  0.00      WT1   
ATOM   2444  OH2 TIP3W2528      -3.485   5.869 -15.806  0.00  0.00      WT1   
ATOM   2445  H1  TIP3W2528      -3.034   5.745 -16.641  0.00  0.00      WT1   
ATOM   2446  H2  TIP3W2528      -2.899   6.429 -15.297  0.00  0.00      WT1   
ATOM   2447  OH2 TIP3W2541       6.574 -18.781  -8.591  0.00  0.00      WT1   
ATOM   2448  H1  TIP3W2541       6.035 -18.611  -9.363  0.00  0.00      WT1   
ATOM   2449  H2  TIP3W2541       7.134 -19.514  -8.845  0.00  0.00      WT1   
ATOM   2450  OH2 TIP3W2582      14.140   7.991   6.400  0.00  0.00      WT1   
ATOM   2451  H1  TIP3W2582      14.661   7.653   7.129  0.00  0.00      WT1   
ATOM   2452  H2  TIP3W2582      14.684   8.677   6.013  0.00  0.00      WT1   
ATOM   2453  OH2 TIP3W2587      19.144   7.984  -2.884  0.00  0.00      WT1   
ATOM   2454  H1  TIP3W2587      19.976   7.597  -3.156  0.00  0.00      WT1   
ATOM   2455  H2  TIP3W2587      19.334   8.391  -2.038  0.00  0.00      WT1   
ATOM   2456  OH2 TIP3W2591       7.907 -14.102  -4.312  0.00  0.00      WT1   
ATOM   2457  H1  TIP3W2591       7.653 -15.012  -4.153  0.00  0.00      WT1   
ATOM   2458  H2  TIP3W2591       7.198 -13.585  -3.928  0.00  0.00      WT1   
ATOM   2459  OH2 TIP3W2606       7.930   3.835  14.145  0.00  0.00      WT1   
ATOM   2460  H1  TIP3W2606       7.588   4.728  14.112  0.00  0.00      WT1   
ATOM   2461  H2  TIP3W2606       8.309   3.756  15.020  0.00  0.00      WT1   
ATOM   2462  OH2 TIP3W2607       8.624   3.953 -14.261  0.00  0.00      WT1   
ATOM   2463  H1  TIP3W2607       7.673   3.988 -14.160  0.00  0.00      WT1   
ATOM   2464  H2  TIP3W2607       8.936   3.536 -13.458  0.00  0.00      WT1   
ATOM   2465  OH2 TIP3W2608       2.654 -12.938  13.469  0.00  0.00      WT1   
ATOM   2466  H1  TIP3W2608       3.042 -13.036  12.599  0.00  0.00      WT1   
ATOM   2467  H2  TIP3W2608       1.718 -12.826  13.304  0.00  0.00      WT1   
ATOM   2468  OH2 TIP3W2610       3.047  14.106   2.055  0.00  0.00      WT1   
ATOM   2469  H1  TIP3W2610       3.463  14.647   1.383  0.00  0.00      WT1   
ATOM   2470  H2  TIP3W2610       3.279  13.209   1.817  0.00  0.00      WT1   
ATOM   2471  OH2 TIP3W2616      14.087 -11.806 -18.181  0.00  0.00      WT1   
ATOM   2472  H1  TIP3W2616      13.882 -11.052 -18.733  0.00  0.00      WT1   
ATOM   2473  H2  TIP3W2616      13.687 -12.550 -18.632  0.00  0.00      WT1   
ATOM   2474  OH2 TIP3W2617      15.841  -8.955 -19.376  0.00  0.00      WT1   
ATOM   2475  H1  TIP3W2617      15.929  -9.885 -19.588  0.00  0.00      WT1   
ATOM   2476  H2  TIP3W2617      15.417  -8.573 -20.144  0.00  0.00      WT1   
ATOM   2477  OH2 TIP3W2628     -18.250 -16.343 -13.327  0.00  0.00      WT1   
ATOM   2478  H1  TIP3W2628     -17.538 -16.129 -12.724  0.00  0.00      WT1   
ATOM   2479  H2  TIP3W2628     -17.966 -15.987 -14.169  0.00  0.00      WT1   
ATOM   2480  OH2 TIP3W2633       6.943   6.532  13.376  0.00  0.00      WT1   
ATOM   2481  H1  TIP3W2633       6.918   7.079  12.591  0.00  0.00      WT1   
ATOM   2482  H2  TIP3W2633       6.301   6.927  13.965  0.00  0.00      WT1   
ATOM   2483  OH2 TIP3W2634      -6.537  -7.717  -3.648  0.00  0.00      WT1   
ATOM   2484  H1  TIP3W2634      -7.453  -7.472  -3.517  0.00  0.00      WT1   
ATOM   2485  H2  TIP3W2634      -6.574  -8.495  -4.204  0.00  0.00      WT1   
ATOM   2486  OH2 TIP3W2635       8.221   0.833 -11.137  0.00  0.00      WT1   
ATOM   2487  H1  TIP3W2635       8.429   0.081 -10.582  0.00  0.00      WT1   
ATOM   2488  H2  TIP3W2635       7.282   0.755 -11.304  0.00  0.00      WT1   
ATOM   2489  OH2 TIP3W2644     -15.554   1.038 -19.989  0.00  0.00      WT1   
ATOM   2490  H1  TIP3W2644     -15.843   1.835 -19.544  0.00  0.00      WT1   
ATOM   2491  H2  TIP3W2644     -15.533   1.276 -20.916  0.00  0.00      WT1   
ATOM   2492  OH2 TIP3W2649       1.906 -13.060 -16.292  0.00  0.00      WT1   
ATOM   2493  H1  TIP3W2649       2.100 -13.912 -16.683  0.00  0.00      WT1   
ATOM   2494  H2  TIP3W2649       2.279 -13.110 -15.412  0.00  0.00      WT1   
ATOM   2495  OH2 TIP3W2650      10.614  13.802 -11.672  0.00  0.00      WT1   
ATOM   2496  H1  TIP3W2650      11.152  13.602 -10.906  0.00  0.00      WT1   
ATOM   2497  H2  TIP3W2650      10.947  14.643 -11.987  0.00  0.00      WT1   
ATOM   2498  OH2 TIP3W2654      -8.477  12.329  -8.520  0.00  0.00      WT1   
ATOM   2499  H1  TIP3W2654      -8.938  13.155  -8.664  0.00  0.00      WT1   
ATOM   2500  H2  TIP3W2654      -8.897  11.712  -9.119  0.00  0.00      WT1   
ATOM   2501  OH2 TIP3W2656     -12.906 -20.224 -11.745  0.00  0.00      WT1   
ATOM   2502  H1  TIP3W2656     -12.212 -20.440 -12.368  0.00  0.00      WT1   
ATOM   2503  H2  TIP3W2656     -13.472 -20.996 -11.740  0.00  0.00      WT1   
ATOM   2504  OH2 TIP3W2657      13.936  -2.821 -15.963  0.00  0.00      WT1   
ATOM   2505  H1  TIP3W2657      14.636  -2.646 -15.334  0.00  0.00      WT1   
ATOM   2506  H2  TIP3W2657      13.132  -2.598 -15.494  0.00  0.00      WT1   
ATOM   2507  OH2 TIP3W2659      17.048  -2.553  15.558  0.00  0.00      WT1   
ATOM   2508  H1  TIP3W2659      16.507  -1.825  15.864  0.00  0.00      WT1   
ATOM   2509  H2  TIP3W2659      17.940  -2.204  15.553  0.00  0.00      WT1   
ATOM   2510  OH2 TIP3W2662     -15.573  -7.301   7.905  0.00  0.00      WT1   
ATOM   2511  H1  TIP3W2662     -15.466  -7.577   8.815  0.00  0.00      WT1   
ATOM   2512  H2  TIP3W2662     -14.748  -7.539   7.482  0.00  0.00      WT1   
ATOM   2513  OH2 TIP3W2667      12.101  -9.382   6.917  0.00  0.00      WT1   
ATOM   2514  H1  TIP3W2667      12.116 -10.054   6.235  0.00  0.00      WT1   
ATOM   2515  H2  TIP3W2667      12.892  -9.545   7.431  0.00  0.00      WT1   
ATOM   2516  OH2 TIP3W2669       1.560  -9.252 -15.281  0.00  0.00      WT1   
ATOM   2517  H1  TIP3W2669       1.158  -9.867 -14.667  0.00  0.00      WT1   
ATOM   2518  H2  TIP3W2669       2.421  -9.627 -15.466  0.00  0.00      WT1   
ATOM   2519  OH2 TIP3W2670      -0.315  13.400  14.496  0.00  0.00      WT1   
ATOM   2520  H1  TIP3W2670      -0.884  13.728  13.799  0.00  0.00      WT1   
ATOM   2521  H2  TIP3W2670      -0.343  14.080  15.169  0.00  0.00      WT1   
ATOM   2522  OH2 TIP3W2672     -17.934 -15.438   8.950  0.00  0.00      WT1   
ATOM   2523  H1  TIP3W2672     -17.917 -15.054   9.827  0.00  0.00      WT1   
ATOM   2524  H2  TIP3W2672     -18.754 -15.127   8.567  0.00  0.00      WT1   
ATOM   2525  OH2 TIP3W2673      -8.348 -17.611  11.524  0.00  0.00      WT1   
ATOM   2526  H1  TIP3W2673      -8.568 -18.543  11.531  0.00  0.00      WT1   
ATOM   2527  H2  TIP3W2673      -8.901 -17.230  12.207  0.00  0.00      WT1   
ATOM   2528  OH2 TIP3W2674       7.712  -2.499   2.591  0.00  0.00      WT1   
ATOM   2529  H1  TIP3W2674       8.514  -3.018   2.649  0.00  0.00      WT1   
ATOM   2530  H2  TIP3W2674       7.047  -3.036   3.023  0.00  0.00      WT1   
ATOM   2531  OH2 TIP3W2675      13.340 -17.947 -11.375  0.00  0.00      WT1   
ATOM   2532  H1  TIP3W2675      13.221 -18.897 -11.390  0.00  0.00      WT1   
ATOM   2533  H2  TIP3W2675      12.554 -17.614 -10.943  0.00  0.00      WT1   
ATOM   2534  OH2 TIP3W2676       6.930  -3.688  -8.207  0.00  0.00      WT1   
ATOM   2535  H1  TIP3W2676       7.262  -3.707  -9.104  0.00  0.00      WT1   
ATOM   2536  H2  TIP3W2676       6.305  -2.963  -8.198  0.00  0.00      WT1   
ATOM   2537  OH2 TIP3W2677      10.651  19.207  -9.965  0.00  0.00      WT1   
ATOM   2538  H1  TIP3W2677      10.897  20.070 -10.298  0.00  0.00      WT1   
ATOM   2539  H2  TIP3W2677      11.484  18.782  -9.761  0.00  0.00      WT1   
ATOM   2540  OH2 TIP3W2678      -4.460   7.500  17.196  0.00  0.00      WT1   
ATOM   2541  H1  TIP3W2678      -3.564   7.805  17.338  0.00  0.00      WT1   
ATOM   2542  H2  TIP3W2678      -4.978   8.301  17.118  0.00  0.00      WT1   
ATOM   2543  OH2 TIP3W2680      11.219   6.855  18.950  0.00  0.00      WT1   
ATOM   2544  H1  TIP3W2680      10.530   7.377  18.539  0.00  0.00      WT1   
ATOM   2545  H2  TIP3W2680      11.907   7.488  19.157  0.00  0.00      WT1   
ATOM   2546  OH2 TIP3W2682      -8.070 -19.605   3.258  0.00  0.00      WT1   
ATOM   2547  H1  TIP3W2682      -8.927 -19.757   3.657  0.00  0.00      WT1   
ATOM   2548  H2  TIP3W2682      -8.269 -19.289   2.377  0.00  0.00      WT1   
ATOM   2549  OH2 TIP3W2683     -17.578   8.551  13.389  0.00  0.00      WT1   
ATOM   2550  H1  TIP3W2683     -18.235   8.933  13.971  0.00  0.00      WT1   
ATOM   2551  H2  TIP3W2683     -16.967   8.106  13.975  0.00  0.00      WT1   
ATOM   2552  OH2 TIP3W2689       9.533   9.479  12.400  0.00  0.00      WT1   
ATOM   2553  H1  TIP3W2689       9.864   9.643  13.283  0.00  0.00      WT1   
ATOM   2554  H2  TIP3W2689       8.604   9.705  12.445  0.00  0.00      WT1   
ATOM   2555  OH2 TIP3W2690      -3.643 -19.583  -4.127  0.00  0.00      WT1   
ATOM   2556  H1  TIP3W2690      -3.458 -20.307  -3.529  0.00  0.00      WT1   
ATOM   2557  H2  TIP3W2690      -3.627 -19.980  -4.997  0.00  0.00      WT1   
ATOM   2558  OH2 TIP3W2691       6.269  -4.310   0.499  0.00  0.00      WT1   
ATOM   2559  H1  TIP3W2691       5.437  -4.013   0.868  0.00  0.00      WT1   
ATOM   2560  H2  TIP3W2691       6.365  -3.807  -0.310  0.00  0.00      WT1   
ATOM   2561  OH2 TIP3W2692      -6.636  -3.371   6.230  0.00  0.00      WT1   
ATOM   2562  H1  TIP3W2692      -7.532  -3.176   5.955  0.00  0.00      WT1   
ATOM   2563  H2  TIP3W2692      -6.263  -2.519   6.455  0.00  0.00      WT1   
ATOM   2564  OH2 TIP3W2693       6.119  17.931   8.138  0.00  0.00      WT1   
ATOM   2565  H1  TIP3W2693       5.196  17.712   8.005  0.00  0.00      WT1   
ATOM   2566  H2  TIP3W2693       6.593  17.145   7.869  0.00  0.00      WT1   
ATOM   2567  OH2 TIP3W2694     -12.738  -7.233 -12.568  0.00  0.00      WT1   
ATOM   2568  H1  TIP3W2694     -12.097  -6.557 -12.350  0.00  0.00      WT1   
ATOM   2569  H2  TIP3W2694     -13.202  -6.886 -13.330  0.00  0.00      WT1   
ATOM   2570  OH2 TIP3W2695      10.337 -10.686  18.261  0.00  0.00      WT1   
ATOM   2571  H1  TIP3W2695      10.179 -10.476  17.340  0.00  0.00      WT1   
ATOM   2572  H2  TIP3W2695       9.463 -10.788  18.637  0.00  0.00      WT1   
ATOM   2573  OH2 TIP3W2696      -8.066  12.339 -15.210  0.00  0.00      WT1   
ATOM   2574  H1  TIP3W2696      -8.176  13.288 -15.150  0.00  0.00      WT1   
ATOM   2575  H2  TIP3W2696      -8.957  12.000 -15.303  0.00  0.00      WT1   
ATOM   2576  OH2 TIP3W2699       6.118   4.548   2.828  0.00  0.00      WT1   
ATOM   2577  H1  TIP3W2699       5.667   4.053   3.513  0.00  0.00      WT1   
ATOM   2578  H2  TIP3W2699       5.690   5.404   2.829  0.00  0.00      WT1   
ATOM   2579  OH2 TIP3W2701     -15.142   8.154 -18.450  0.00  0.00      WT1   
ATOM   2580  H1  TIP3W2701     -14.965   7.946 -19.368  0.00  0.00      WT1   
ATOM   2581  H2  TIP3W2701     -15.689   8.940 -18.484  0.00  0.00      WT1   
ATOM   2582  OH2 TIP3W2703      15.677  -4.493  14.348  0.00  0.00      WT1   
ATOM   2583  H1  TIP3W2703      16.140  -3.727  14.688  0.00  0.00      WT1   
ATOM   2584  H2  TIP3W2703      14.752  -4.249  14.382  0.00  0.00      WT1   
ATOM   2585  OH2 TIP3W2709     -18.765  -0.031  -9.530  0.00  0.00      WT1   
ATOM   2586  H1  TIP3W2709     -19.502  -0.417  -9.056  0.00  0.00      WT1   
ATOM   2587  H2  TIP3W2709     -18.318   0.509  -8.879  0.00  0.00      WT1   
ATOM   2588  OH2 TIP3W2710     -17.963   4.529   3.427  0.00  0.00      WT1   
ATOM   2589  H1  TIP3W2710     -18.745   4.229   2.963  0.00  0.00      WT1   
ATOM   2590  H2  TIP3W2710     -17.494   5.063   2.786  0.00  0.00      WT1   
ATOM   2591  OH2 TIP3W2713     -16.440  -4.758  16.970  0.00  0.00      WT1   
ATOM   2592  H1  TIP3W2713     -17.297  -5.075  16.685  0.00  0.00      WT1   
ATOM   2593  H2  TIP3W2713     -16.637  -4.106  17.643  0.00  0.00      WT1   
ATOM   2594  OH2 TIP3W2714      -1.995 -18.843   4.462  0.00  0.00      WT1   
ATOM   2595  H1  TIP3W2714      -2.755 -19.056   3.921  0.00  0.00      WT1   
ATOM   2596  H2  TIP3W2714      -1.649 -19.693   4.735  0.00  0.00      WT1   
ATOM   2597  OH2 TIP3W2715      -1.203   4.292  -4.399  0.00  0.00      WT1   
ATOM   2598  H1  TIP3W2715      -2.119   4.560  -4.328  0.00  0.00      WT1   
ATOM   2599  H2  TIP3W2715      -1.061   4.170  -5.338  0.00  0.00      WT1   
ATOM   2600  OH2 TIP3W2717       6.936 -15.172  -1.093  0.00  0.00      WT1   
ATOM   2601  H1  TIP3W2717       7.005 -14.469  -0.447  0.00  0.00      WT1   
ATOM   2602  H2  TIP3W2717       6.390 -14.806  -1.789  0.00  0.00      WT1   
ATOM   2603  OH2 TIP3W2718      16.895  -2.366   1.051  0.00  0.00      WT1   
ATOM   2604  H1  TIP3W2718      16.037  -2.774   1.170  0.00  0.00      WT1   
ATOM   2605  H2  TIP3W2718      16.710  -1.428   1.005  0.00  0.00      WT1   
ATOM   2606  OH2 TIP3W2719      -4.931 -16.981  13.883  0.00  0.00      WT1   
ATOM   2607  H1  TIP3W2719      -5.297 -17.858  13.765  0.00  0.00      WT1   
ATOM   2608  H2  TIP3W2719      -4.872 -16.871  14.832  0.00  0.00      WT1   
ATOM   2609  OH2 TIP3W2720      -3.230   3.396 -18.927  0.00  0.00      WT1   
ATOM   2610  H1  TIP3W2720      -3.346   2.565 -19.388  0.00  0.00      WT1   
ATOM   2611  H2  TIP3W2720      -2.419   3.284 -18.431  0.00  0.00      WT1   
ATOM   2612  OH2 TIP3W2721       4.235  11.446   7.139  0.00  0.00      WT1   
ATOM   2613  H1  TIP3W2721       4.932  11.380   7.792  0.00  0.00      WT1   
ATOM   2614  H2  TIP3W2721       4.695  11.522   6.303  0.00  0.00      WT1   
ATOM   2615  OH2 TIP3W2732      14.324  14.922  17.076  0.00  0.00      WT1   
ATOM   2616  H1  TIP3W2732      14.500  14.577  17.952  0.00  0.00      WT1   
ATOM   2617  H2  TIP3W2732      15.164  14.857  16.621  0.00  0.00      WT1   
ATOM   2618  OH2 TIP3W2734     -11.296  15.488 -11.997  0.00  0.00      WT1   
ATOM   2619  H1  TIP3W2734     -11.189  14.538 -12.041  0.00  0.00      WT1   
ATOM   2620  H2  TIP3W2734     -12.023  15.620 -11.388  0.00  0.00      WT1   
ATOM   2621  OH2 TIP3W2735      13.273   8.468  -9.682  0.00  0.00      WT1   
ATOM   2622  H1  TIP3W2735      13.915   8.227 -10.350  0.00  0.00      WT1   
ATOM   2623  H2  TIP3W2735      12.786   9.196 -10.070  0.00  0.00      WT1   
ATOM   2624  OH2 TIP3W2736      -1.175   5.144 -11.615  0.00  0.00      WT1   
ATOM   2625  H1  TIP3W2736      -0.980   4.309 -11.190  0.00  0.00      WT1   
ATOM   2626  H2  TIP3W2736      -0.521   5.750 -11.265  0.00  0.00      WT1   
ATOM   2627  OH2 TIP3W2738       6.611  -7.361   9.247  0.00  0.00      WT1   
ATOM   2628  H1  TIP3W2738       5.978  -7.071   9.904  0.00  0.00      WT1   
ATOM   2629  H2  TIP3W2738       6.862  -6.561   8.785  0.00  0.00      WT1   
ATOM   2630  OH2 TIP3W2739      -6.982 -19.061  13.491  0.00  0.00      WT1   
ATOM   2631  H1  TIP3W2739      -6.909 -19.299  14.415  0.00  0.00      WT1   
ATOM   2632  H2  TIP3W2739      -7.763 -18.509  13.446  0.00  0.00      WT1   
ATOM   2633  OH2 TIP3W2741      -3.940  10.182  -7.694  0.00  0.00      WT1   
ATOM   2634  H1  TIP3W2741      -4.263  10.103  -6.797  0.00  0.00      WT1   
ATOM   2635  H2  TIP3W2741      -4.534  10.808  -8.109  0.00  0.00      WT1   
ATOM   2636  OH2 TIP3W2743      -4.586 -20.117  -8.114  0.00  0.00      WT1   
ATOM   2637  H1  TIP3W2743      -4.162 -19.501  -8.711  0.00  0.00      WT1   
ATOM   2638  H2  TIP3W2743      -4.774 -20.884  -8.654  0.00  0.00      WT1   
ATOM   2639  OH2 TIP3W2753       9.211   4.069 -17.161  0.00  0.00      WT1   
ATOM   2640  H1  TIP3W2753       8.747   4.906 -17.152  0.00  0.00      WT1   
ATOM   2641  H2  TIP3W2753       9.340   3.856 -16.237  0.00  0.00      WT1   
ATOM   2642  OH2 TIP3W2754      -4.310   3.208  12.273  0.00  0.00      WT1   
ATOM   2643  H1  TIP3W2754      -3.765   2.980  13.027  0.00  0.00      WT1   
ATOM   2644  H2  TIP3W2754      -3.700   3.234  11.536  0.00  0.00      WT1   
ATOM   2645  OH2 TIP3W2755      19.230  -0.041 -11.645  0.00  0.00      WT1   
ATOM   2646  H1  TIP3W2755      19.888  -0.718 -11.491  0.00  0.00      WT1   
ATOM   2647  H2  TIP3W2755      19.680   0.781 -11.450  0.00  0.00      WT1   
ATOM   2648  OH2 TIP3W2756     -12.943 -12.387 -19.887  0.00  0.00      WT1   
ATOM   2649  H1  TIP3W2756     -13.192 -13.294 -20.069  0.00  0.00      WT1   
ATOM   2650  H2  TIP3W2756     -13.773 -11.937 -19.730  0.00  0.00      WT1   
ATOM   2651  OH2 TIP3W2758      12.636  -8.178   0.206  0.00  0.00      WT1   
ATOM   2652  H1  TIP3W2758      13.499  -8.518   0.443  0.00  0.00      WT1   
ATOM   2653  H2  TIP3W2758      12.046  -8.923   0.318  0.00  0.00      WT1   
ATOM   2654  OH2 TIP3W2760     -11.230  -3.679 -14.981  0.00  0.00      WT1   
ATOM   2655  H1  TIP3W2760     -10.317  -3.613 -14.703  0.00  0.00      WT1   
ATOM   2656  H2  TIP3W2760     -11.670  -4.123 -14.256  0.00  0.00      WT1   
ATOM   2657  OH2 TIP3W2761      10.293 -17.748  -3.949  0.00  0.00      WT1   
ATOM   2658  H1  TIP3W2761      10.741 -17.203  -4.595  0.00  0.00      WT1   
ATOM   2659  H2  TIP3W2761       9.913 -17.124  -3.331  0.00  0.00      WT1   
ATOM   2660  OH2 TIP3W2767      -6.923   3.526  11.144  0.00  0.00      WT1   
ATOM   2661  H1  TIP3W2767      -6.957   4.457  10.921  0.00  0.00      WT1   
ATOM   2662  H2  TIP3W2767      -6.055   3.403  11.528  0.00  0.00      WT1   
ATOM   2663  OH2 TIP3W2771     -14.782 -19.291  11.467  0.00  0.00      WT1   
ATOM   2664  H1  TIP3W2771     -14.693 -19.479  12.402  0.00  0.00      WT1   
ATOM   2665  H2  TIP3W2771     -14.293 -18.479  11.338  0.00  0.00      WT1   
ATOM   2666  OH2 TIP3W2774      15.720  -0.493  16.709  0.00  0.00      WT1   
ATOM   2667  H1  TIP3W2774      14.799  -0.688  16.536  0.00  0.00      WT1   
ATOM   2668  H2  TIP3W2774      15.764  -0.367  17.657  0.00  0.00      WT1   
ATOM   2669  OH2 TIP3W2775      -2.623  -1.386 -15.192  0.00  0.00      WT1   
ATOM   2670  H1  TIP3W2775      -3.192  -0.843 -15.737  0.00  0.00      WT1   
ATOM   2671  H2  TIP3W2775      -1.899  -1.629 -15.769  0.00  0.00      WT1   
ATOM   2672  OH2 TIP3W2776     -13.574 -17.596  15.074  0.00  0.00      WT1   
ATOM   2673  H1  TIP3W2776     -14.412 -17.820  15.479  0.00  0.00      WT1   
ATOM   2674  H2  TIP3W2776     -13.812 -17.195  14.238  0.00  0.00      WT1   
ATOM   2675  OH2 TIP3W2777      -4.854  12.668   5.371  0.00  0.00      WT1   
ATOM   2676  H1  TIP3W2777      -5.117  12.269   4.542  0.00  0.00      WT1   
ATOM   2677  H2  TIP3W2777      -4.530  13.535   5.127  0.00  0.00      WT1   
ATOM   2678  OH2 TIP3W2778       5.920  17.361 -14.966  0.00  0.00      WT1   
ATOM   2679  H1  TIP3W2778       5.754  17.184 -15.892  0.00  0.00      WT1   
ATOM   2680  H2  TIP3W2778       6.874  17.408 -14.898  0.00  0.00      WT1   
ATOM   2681  OH2 TIP3W2779     -18.575  -6.935   1.539  0.00  0.00      WT1   
ATOM   2682  H1  TIP3W2779     -18.777  -7.698   0.998  0.00  0.00      WT1   
ATOM   2683  H2  TIP3W2779     -18.845  -7.189   2.422  0.00  0.00      WT1   
ATOM   2684  OH2 TIP3W2780      10.705  -1.251   7.620  0.00  0.00      WT1   
ATOM   2685  H1  TIP3W2780      11.394  -0.844   8.146  0.00  0.00      WT1   
ATOM   2686  H2  TIP3W2780      11.097  -2.063   7.298  0.00  0.00      WT1   
ATOM   2687  OH2 TIP3W2781      19.341   4.499 -11.870  0.00  0.00      WT1   
ATOM   2688  H1  TIP3W2781      18.544   5.011 -11.729  0.00  0.00      WT1   
ATOM   2689  H2  TIP3W2781      19.063   3.771 -12.426  0.00  0.00      WT1   
ATOM   2690  OH2 TIP3W2782      17.085 -16.373   7.415  0.00  0.00      WT1   
ATOM   2691  H1  TIP3W2782      17.616 -16.080   6.675  0.00  0.00      WT1   
ATOM   2692  H2  TIP3W2782      17.482 -17.201   7.683  0.00  0.00      WT1   
ATOM   2693  OH2 TIP3W2783      -6.258  18.472  10.173  0.00  0.00      WT1   
ATOM   2694  H1  TIP3W2783      -6.562  18.783  11.026  0.00  0.00      WT1   
ATOM   2695  H2  TIP3W2783      -6.543  17.559  10.135  0.00  0.00      WT1   
ATOM   2696  OH2 TIP3W2784      18.885 -14.629  -5.894  0.00  0.00      WT1   
ATOM   2697  H1  TIP3W2784      18.772 -14.143  -5.077  0.00  0.00      WT1   
ATOM   2698  H2  TIP3W2784      18.463 -15.472  -5.732  0.00  0.00      WT1   
ATOM   2699  OH2 TIP3W2794     -20.739  20.090  14.923  0.00  0.00      WT1   
ATOM   2700  H1  TIP3W2794     -19.929  19.970  14.427  0.00  0.00      WT1   
ATOM   2701  H2  TIP3W2794     -21.232  19.283  14.774  0.00  0.00      WT1   
ATOM   2702  OH2 TIP3W2796       7.234 -19.840 -14.415  0.00  0.00      WT1   
ATOM   2703  H1  TIP3W2796       7.114 -19.213 -15.129  0.00  0.00      WT1   
ATOM   2704  H2  TIP3W2796       6.417 -19.796 -13.918  0.00  0.00      WT1   
ATOM   2705  OH2 TIP3W2797      12.191  -9.123  -7.437  0.00  0.00      WT1   
ATOM   2706  H1  TIP3W2797      12.170  -9.326  -8.372  0.00  0.00      WT1   
ATOM   2707  H2  TIP3W2797      11.389  -8.625  -7.281  0.00  0.00      WT1   
ATOM   2708  OH2 TIP3W2799     -15.702  10.659  14.017  0.00  0.00      WT1   
ATOM   2709  H1  TIP3W2799     -15.986  11.280  13.347  0.00  0.00      WT1   
ATOM   2710  H2  TIP3W2799     -16.378  10.711  14.694  0.00  0.00      WT1   
ATOM   2711  OH2 TIP3W2800      16.597   3.849   5.838  0.00  0.00      WT1   
ATOM   2712  H1  TIP3W2800      17.207   3.461   6.465  0.00  0.00      WT1   
ATOM   2713  H2  TIP3W2800      15.735   3.552   6.127  0.00  0.00      WT1   
ATOM   2714  OH2 TIP3W2801      -3.248 -12.735   9.811  0.00  0.00      WT1   
ATOM   2715  H1  TIP3W2801      -4.079 -12.734   9.335  0.00  0.00      WT1   
ATOM   2716  H2  TIP3W2801      -3.492 -12.568  10.721  0.00  0.00      WT1   
ATOM   2717  OH2 TIP3W2802     -19.574  18.238   7.684  0.00  0.00      WT1   
ATOM   2718  H1  TIP3W2802     -19.072  18.173   6.871  0.00  0.00      WT1   
ATOM   2719  H2  TIP3W2802     -18.913  18.236   8.376  0.00  0.00      WT1   
ATOM   2720  OH2 TIP3W2803     -11.451 -10.374  18.832  0.00  0.00      WT1   
ATOM   2721  H1  TIP3W2803     -11.918 -10.260  18.004  0.00  0.00      WT1   
ATOM   2722  H2  TIP3W2803     -11.867 -11.133  19.240  0.00  0.00      WT1   
ATOM   2723  OH2 TIP3W2806      -6.234  -0.586  -5.013  0.00  0.00      WT1   
ATOM   2724  H1  TIP3W2806      -6.296  -0.372  -5.944  0.00  0.00      WT1   
ATOM   2725  H2  TIP3W2806      -7.142  -0.696  -4.731  0.00  0.00      WT1   
ATOM   2726  OH2 TIP3W2815       0.420   5.215  14.555  0.00  0.00      WT1   
ATOM   2727  H1  TIP3W2815      -0.043   4.996  13.747  0.00  0.00      WT1   
ATOM   2728  H2  TIP3W2815       0.088   6.081  14.794  0.00  0.00      WT1   
ATOM   2729  OH2 TIP3W2818      -8.676 -19.075   0.250  0.00  0.00      WT1   
ATOM   2730  H1  TIP3W2818      -9.530 -18.663   0.384  0.00  0.00      WT1   
ATOM   2731  H2  TIP3W2818      -8.348 -18.689  -0.562  0.00  0.00      WT1   
ATOM   2732  OH2 TIP3W2819      14.650   6.858  -4.368  0.00  0.00      WT1   
ATOM   2733  H1  TIP3W2819      15.571   6.663  -4.195  0.00  0.00      WT1   
ATOM   2734  H2  TIP3W2819      14.232   6.823  -3.508  0.00  0.00      WT1   
ATOM   2735  OH2 TIP3W2822       5.661 -20.438 -17.130  0.00  0.00      WT1   
ATOM   2736  H1  TIP3W2822       5.401 -20.780 -16.275  0.00  0.00      WT1   
ATOM   2737  H2  TIP3W2822       5.146 -19.638 -17.235  0.00  0.00      WT1   
ATOM   2738  OH2 TIP3W2823      19.701   5.165  -2.462  0.00  0.00      WT1   
ATOM   2739  H1  TIP3W2823      19.149   4.593  -1.928  0.00  0.00      WT1   
ATOM   2740  H2  TIP3W2823      19.368   5.056  -3.353  0.00  0.00      WT1   
ATOM   2741  OH2 TIP3W2824       7.851 -11.434   9.524  0.00  0.00      WT1   
ATOM   2742  H1  TIP3W2824       8.446 -11.164   8.824  0.00  0.00      WT1   
ATOM   2743  H2  TIP3W2824       8.362 -12.052  10.048  0.00  0.00      WT1   
ATOM   2744  OH2 TIP3W2825      11.070  -7.347  -4.272  0.00  0.00      WT1   
ATOM   2745  H1  TIP3W2825      11.934  -7.484  -3.884  0.00  0.00      WT1   
ATOM   2746  H2  TIP3W2825      10.459  -7.464  -3.544  0.00  0.00      WT1   
ATOM   2747  OH2 TIP3W2827      19.574 -13.092  16.013  0.00  0.00      WT1   
ATOM   2748  H1  TIP3W2827      19.482 -12.151  16.163  0.00  0.00      WT1   
ATOM   2749  H2  TIP3W2827      19.748 -13.170  15.075  0.00  0.00      WT1   
ATOM   2750  OH2 TIP3W2832      -5.641   5.726   5.912  0.00  0.00      WT1   
ATOM   2751  H1  TIP3W2832      -6.561   5.987   5.870  0.00  0.00      WT1   
ATOM   2752  H2  TIP3W2832      -5.590   5.150   6.675  0.00  0.00      WT1   
ATOM   2753  OH2 TIP3W2839     -17.151  18.731   6.091  0.00  0.00      WT1   
ATOM   2754  H1  TIP3W2839     -16.262  19.083   6.032  0.00  0.00      WT1   
ATOM   2755  H2  TIP3W2839     -17.613  19.122   5.350  0.00  0.00      WT1   
ATOM   2756  OH2 TIP3W2840      -0.804  -2.115 -17.178  0.00  0.00      WT1   
ATOM   2757  H1  TIP3W2840      -0.459  -2.976 -17.415  0.00  0.00      WT1   
ATOM   2758  H2  TIP3W2840      -0.029  -1.602 -16.945  0.00  0.00      WT1   
ATOM   2759  OH2 TIP3W2841      13.750   0.860   8.938  0.00  0.00      WT1   
ATOM   2760  H1  TIP3W2841      13.342   1.079   9.776  0.00  0.00      WT1   
ATOM   2761  H2  TIP3W2841      13.520   1.589   8.361  0.00  0.00      WT1   
ATOM   2762  OH2 TIP3W2842       7.372  11.734  -5.073  0.00  0.00      WT1   
ATOM   2763  H1  TIP3W2842       6.553  11.524  -4.625  0.00  0.00      WT1   
ATOM   2764  H2  TIP3W2842       7.389  11.149  -5.830  0.00  0.00      WT1   
ATOM   2765  OH2 TIP3W2843      -5.515   5.401  -6.498  0.00  0.00      WT1   
ATOM   2766  H1  TIP3W2843      -5.521   6.287  -6.138  0.00  0.00      WT1   
ATOM   2767  H2  TIP3W2843      -6.019   5.468  -7.309  0.00  0.00      WT1   
ATOM   2768  OH2 TIP3W2844      -2.188   8.495   1.756  0.00  0.00      WT1   
ATOM   2769  H1  TIP3W2844      -2.828   7.833   1.492  0.00  0.00      WT1   
ATOM   2770  H2  TIP3W2844      -2.071   8.355   2.695  0.00  0.00      WT1   
ATOM   2771  OH2 TIP3W2845      -0.685 -18.479  -2.098  0.00  0.00      WT1   
ATOM   2772  H1  TIP3W2845      -0.984 -18.691  -1.214  0.00  0.00      WT1   
ATOM   2773  H2  TIP3W2845      -0.777 -19.298  -2.586  0.00  0.00      WT1   
ATOM   2774  OH2 TIP3W2848     -10.237  -6.195  -8.388  0.00  0.00      WT1   
ATOM   2775  H1  TIP3W2848     -10.181  -5.304  -8.732  0.00  0.00      WT1   
ATOM   2776  H2  TIP3W2848      -9.393  -6.341  -7.961  0.00  0.00      WT1   
ATOM   2777  OH2 TIP3W2857       0.353 -19.411  16.077  0.00  0.00      WT1   
ATOM   2778  H1  TIP3W2857       1.031 -19.936  15.652  0.00  0.00      WT1   
ATOM   2779  H2  TIP3W2857       0.472 -19.578  17.012  0.00  0.00      WT1   
ATOM   2780  OH2 TIP3W2858      -0.917  19.684  -3.173  0.00  0.00      WT1   
ATOM   2781  H1  TIP3W2858      -0.235  19.062  -2.923  0.00  0.00      WT1   
ATOM   2782  H2  TIP3W2858      -1.612  19.142  -3.547  0.00  0.00      WT1   
ATOM   2783  OH2 TIP3W2859      14.255  15.900 -19.330  0.00  0.00      WT1   
ATOM   2784  H1  TIP3W2859      14.001  15.838 -18.409  0.00  0.00      WT1   
ATOM   2785  H2  TIP3W2859      14.352  14.991 -19.614  0.00  0.00      WT1   
ATOM   2786  OH2 TIP3W2860      -4.477   9.699 -17.477  0.00  0.00      WT1   
ATOM   2787  H1  TIP3W2860      -4.759   9.109 -16.778  0.00  0.00      WT1   
ATOM   2788  H2  TIP3W2860      -5.233  10.266 -17.632  0.00  0.00      WT1   
ATOM   2789  OH2 TIP3W2862      -4.386   0.930  19.089  0.00  0.00      WT1   
ATOM   2790  H1  TIP3W2862      -5.159   0.769  18.548  0.00  0.00      WT1   
ATOM   2791  H2  TIP3W2862      -3.672   0.493  18.624  0.00  0.00      WT1   
ATOM   2792  OH2 TIP3W2863      -3.518   6.018  -9.825  0.00  0.00      WT1   
ATOM   2793  H1  TIP3W2863      -2.701   6.084 -10.318  0.00  0.00      WT1   
ATOM   2794  H2  TIP3W2863      -3.886   6.901  -9.850  0.00  0.00      WT1   
ATOM   2795  OH2 TIP3W2865      16.363  14.479  -8.550  0.00  0.00      WT1   
ATOM   2796  H1  TIP3W2865      16.427  15.349  -8.157  0.00  0.00      WT1   
ATOM   2797  H2  TIP3W2865      16.438  14.635  -9.491  0.00  0.00      WT1   
ATOM   2798  OH2 TIP3W2867       9.101  18.846  14.999  0.00  0.00      WT1   
ATOM   2799  H1  TIP3W2867       9.164  19.312  14.166  0.00  0.00      WT1   
ATOM   2800  H2  TIP3W2867       8.242  18.423  14.974  0.00  0.00      WT1   
ATOM   2801  OH2 TIP3W2877      -8.297   2.476   5.212  0.00  0.00      WT1   
ATOM   2802  H1  TIP3W2877      -8.462   1.696   4.683  0.00  0.00      WT1   
ATOM   2803  H2  TIP3W2877      -9.117   2.968   5.176  0.00  0.00      WT1   
ATOM   2804  OH2 TIP3W2878       1.500   7.924  -4.324  0.00  0.00      WT1   
ATOM   2805  H1  TIP3W2878       2.276   7.364  -4.316  0.00  0.00      WT1   
ATOM   2806  H2  TIP3W2878       1.435   8.232  -5.228  0.00  0.00      WT1   
ATOM   2807  OH2 TIP3W2882      -1.684  -7.260 -12.132  0.00  0.00      WT1   
ATOM   2808  H1  TIP3W2882      -2.260  -7.899 -12.553  0.00  0.00      WT1   
ATOM   2809  H2  TIP3W2882      -0.836  -7.383 -12.558  0.00  0.00      WT1   
ATOM   2810  OH2 TIP3W2884      -0.977 -14.057  -4.803  0.00  0.00      WT1   
ATOM   2811  H1  TIP3W2884      -0.188 -13.654  -4.438  0.00  0.00      WT1   
ATOM   2812  H2  TIP3W2884      -1.604 -14.053  -4.080  0.00  0.00      WT1   
ATOM   2813  OH2 TIP3W2885       1.100  -6.742   5.482  0.00  0.00      WT1   
ATOM   2814  H1  TIP3W2885       1.881  -6.248   5.235  0.00  0.00      WT1   
ATOM   2815  H2  TIP3W2885       1.438  -7.563   5.840  0.00  0.00      WT1   
ATOM   2816  OH2 TIP3W2886       7.291 -13.888  18.568  0.00  0.00      WT1   
ATOM   2817  H1  TIP3W2886       7.955 -13.378  19.032  0.00  0.00      WT1   
ATOM   2818  H2  TIP3W2886       7.173 -13.429  17.737  0.00  0.00      WT1   
ATOM   2819  OH2 TIP3W2888     -13.934 -18.309 -18.328  0.00  0.00      WT1   
ATOM   2820  H1  TIP3W2888     -13.667 -18.603 -17.457  0.00  0.00      WT1   
ATOM   2821  H2  TIP3W2888     -13.118 -18.267 -18.828  0.00  0.00      WT1   
ATOM   2822  OH2 TIP3W2891      18.230   0.379 -17.988  0.00  0.00      WT1   
ATOM   2823  H1  TIP3W2891      18.991  -0.121 -18.284  0.00  0.00      WT1   
ATOM   2824  H2  TIP3W2891      17.922  -0.090 -17.213  0.00  0.00      WT1   
ATOM   2825  OH2 TIP3W2893      18.843  16.367   8.070  0.00  0.00      WT1   
ATOM   2826  H1  TIP3W2893      19.352  15.712   7.592  0.00  0.00      WT1   
ATOM   2827  H2  TIP3W2893      19.410  17.138   8.097  0.00  0.00      WT1   
ATOM   2828  OH2 TIP3W2903      -7.533  -8.411 -10.100  0.00  0.00      WT1   
ATOM   2829  H1  TIP3W2903      -7.836  -8.777  -9.269  0.00  0.00      WT1   
ATOM   2830  H2  TIP3W2903      -8.008  -8.907 -10.768  0.00  0.00      WT1   
ATOM   2831  OH2 TIP3W2904     -15.215   5.328  11.056  0.00  0.00      WT1   
ATOM   2832  H1  TIP3W2904     -16.161   5.222  11.157  0.00  0.00      WT1   
ATOM   2833  H2  TIP3W2904     -15.011   4.890  10.230  0.00  0.00      WT1   
ATOM   2834  OH2 TIP3W2906       6.754  11.269   1.691  0.00  0.00      WT1   
ATOM   2835  H1  TIP3W2906       7.510  10.952   2.186  0.00  0.00      WT1   
ATOM   2836  H2  TIP3W2906       6.435  12.018   2.195  0.00  0.00      WT1   
ATOM   2837  OH2 TIP3W2907      -0.887  11.604 -11.578  0.00  0.00      WT1   
ATOM   2838  H1  TIP3W2907      -1.493  11.690 -12.314  0.00  0.00      WT1   
ATOM   2839  H2  TIP3W2907      -1.192  12.248 -10.939  0.00  0.00      WT1   
ATOM   2840  OH2 TIP3W2909      17.668  -5.627  -2.622  0.00  0.00      WT1   
ATOM   2841  H1  TIP3W2909      17.312  -4.935  -3.180  0.00  0.00      WT1   
ATOM   2842  H2  TIP3W2909      17.857  -5.191  -1.791  0.00  0.00      WT1   
ATOM   2843  OH2 TIP3W2913     -14.528  10.635   7.664  0.00  0.00      WT1   
ATOM   2844  H1  TIP3W2913     -14.975  11.448   7.898  0.00  0.00      WT1   
ATOM   2845  H2  TIP3W2913     -15.133  10.191   7.070  0.00  0.00      WT1   
ATOM   2846  OH2 TIP3W2918      15.906  -9.312  11.829  0.00  0.00      WT1   
ATOM   2847  H1  TIP3W2918      16.118  -8.379  11.866  0.00  0.00      WT1   
ATOM   2848  H2  TIP3W2918      14.953  -9.338  11.739  0.00  0.00      WT1   
ATOM   2849  OH2 TIP3W2919      -2.740 -10.356  -1.295  0.00  0.00      WT1   
ATOM   2850  H1  TIP3W2919      -3.263  -9.986  -2.007  0.00  0.00      WT1   
ATOM   2851  H2  TIP3W2919      -3.381 -10.765  -0.714  0.00  0.00      WT1   
ATOM   2852  OH2 TIP3W2922      17.127  10.267  -0.223  0.00  0.00      WT1   
ATOM   2853  H1  TIP3W2922      16.624   9.977   0.538  0.00  0.00      WT1   
ATOM   2854  H2  TIP3W2922      16.698   9.845  -0.968  0.00  0.00      WT1   
ATOM   2855  OH2 TIP3W2923     -14.152 -10.011  -6.753  0.00  0.00      WT1   
ATOM   2856  H1  TIP3W2923     -13.417  -9.419  -6.599  0.00  0.00      WT1   
ATOM   2857  H2  TIP3W2923     -14.597  -9.649  -7.519  0.00  0.00      WT1   
ATOM   2858  OH2 TIP3W2925      -2.441  12.697  -9.609  0.00  0.00      WT1   
ATOM   2859  H1  TIP3W2925      -2.728  13.209  -8.853  0.00  0.00      WT1   
ATOM   2860  H2  TIP3W2925      -2.211  11.842  -9.246  0.00  0.00      WT1   
ATOM   2861  OH2 TIP3W2926      -2.447 -14.331 -13.557  0.00  0.00      WT1   
ATOM   2862  H1  TIP3W2926      -1.509 -14.145 -13.603  0.00  0.00      WT1   
ATOM   2863  H2  TIP3W2926      -2.617 -14.479 -12.626  0.00  0.00      WT1   
ATOM   2864  OH2 TIP3W2927      -1.675 -15.605  -6.914  0.00  0.00      WT1   
ATOM   2865  H1  TIP3W2927      -0.923 -16.190  -6.820  0.00  0.00      WT1   
ATOM   2866  H2  TIP3W2927      -1.554 -14.946  -6.231  0.00  0.00      WT1   
ATOM   2867  OH2 TIP3W2928      19.266  15.928 -16.265  0.00  0.00      WT1   
ATOM   2868  H1  TIP3W2928      18.478  16.470 -16.298  0.00  0.00      WT1   
ATOM   2869  H2  TIP3W2928      19.174  15.420 -15.459  0.00  0.00      WT1   
ATOM   2870  OH2 TIP3W2930     -18.506  -1.533  13.574  0.00  0.00      WT1   
ATOM   2871  H1  TIP3W2930     -17.749  -1.807  13.057  0.00  0.00      WT1   
ATOM   2872  H2  TIP3W2930     -18.193  -1.532  14.478  0.00  0.00      WT1   
ATOM   2873  OH2 TIP3W2941      15.833   8.157  -6.424  0.00  0.00      WT1   
ATOM   2874  H1  TIP3W2941      15.212   7.623  -5.929  0.00  0.00      WT1   
ATOM   2875  H2  TIP3W2941      16.022   8.900  -5.851  0.00  0.00      WT1   
ATOM   2876  OH2 TIP3W2943     -11.902  -1.506 -16.164  0.00  0.00      WT1   
ATOM   2877  H1  TIP3W2943     -12.402  -1.851 -16.904  0.00  0.00      WT1   
ATOM   2878  H2  TIP3W2943     -11.639  -2.282 -15.669  0.00  0.00      WT1   
ATOM   2879  OH2 TIP3W2944     -15.086   8.790  -2.078  0.00  0.00      WT1   
ATOM   2880  H1  TIP3W2944     -14.632   9.392  -1.488  0.00  0.00      WT1   
ATOM   2881  H2  TIP3W2944     -14.391   8.242  -2.443  0.00  0.00      WT1   
ATOM   2882  OH2 TIP3W2963      -7.606  17.647 -16.118  0.00  0.00      WT1   
ATOM   2883  H1  TIP3W2963      -8.166  17.748 -15.348  0.00  0.00      WT1   
ATOM   2884  H2  TIP3W2963      -6.757  17.994 -15.844  0.00  0.00      WT1   
ATOM   2885  OH2 TIP3W2968      18.094 -15.520  10.265  0.00  0.00      WT1   
ATOM   2886  H1  TIP3W2968      18.130 -14.705   9.764  0.00  0.00      WT1   
ATOM   2887  H2  TIP3W2968      17.164 -15.743  10.293  0.00  0.00      WT1   
ATOM   2888  OH2 TIP3W2972      -0.831  12.384   5.030  0.00  0.00      WT1   
ATOM   2889  H1  TIP3W2972      -1.472  12.430   4.320  0.00  0.00      WT1   
ATOM   2890  H2  TIP3W2972      -0.256  13.135   4.883  0.00  0.00      WT1   
ATOM   2891  OH2 TIP3W2975     -11.412   9.785  17.876  0.00  0.00      WT1   
ATOM   2892  H1  TIP3W2975     -10.496   9.507  17.896  0.00  0.00      WT1   
ATOM   2893  H2  TIP3W2975     -11.769   9.497  18.716  0.00  0.00      WT1   
ATOM   2894  OH2 TIP3W2979     -11.616 -18.350   5.733  0.00  0.00      WT1   
ATOM   2895  H1  TIP3W2979     -10.933 -18.292   6.401  0.00  0.00      WT1   
ATOM   2896  H2  TIP3W2979     -12.406 -18.590   6.217  0.00  0.00      WT1   
ATOM   2897  OH2 TIP3W3010      19.683  -6.077   9.802  0.00  0.00      WT1   
ATOM   2898  H1  TIP3W3010      18.900  -5.956  10.339  0.00  0.00      WT1   
ATOM   2899  H2  TIP3W3010      20.134  -6.821  10.200  0.00  0.00      WT1   
ATOM   2900  OH2 TIP3W3012      10.632  18.906   7.406  0.00  0.00      WT1   
ATOM   2901  H1  TIP3W3012      11.039  19.698   7.055  0.00  0.00      WT1   
ATOM   2902  H2  TIP3W3012      11.129  18.187   7.015  0.00  0.00      WT1   
ATOM   2903  OH2 TIP3W3016      16.500  -7.454 -14.483  0.00  0.00      WT1   
ATOM   2904  H1  TIP3W3016      16.313  -7.961 -15.274  0.00  0.00      WT1   
ATOM   2905  H2  TIP3W3016      16.583  -8.111 -13.792  0.00  0.00      WT1   
ATOM   2906  OH2 TIP3W3027     -15.613  -6.625  -8.145  0.00  0.00      WT1   
ATOM   2907  H1  TIP3W3027     -15.323  -7.531  -8.038  0.00  0.00      WT1   
ATOM   2908  H2  TIP3W3027     -16.497  -6.697  -8.506  0.00  0.00      WT1   
ATOM   2909  OH2 TIP3W3030     -17.716  18.069  -0.273  0.00  0.00      WT1   
ATOM   2910  H1  TIP3W3030     -17.210  18.657  -0.835  0.00  0.00      WT1   
ATOM   2911  H2  TIP3W3030     -18.628  18.316  -0.426  0.00  0.00      WT1   
ATOM   2912  OH2 TIP3W3033     -17.280  -9.361  -7.712  0.00  0.00      WT1   
ATOM   2913  H1  TIP3W3033     -17.842  -8.597  -7.578  0.00  0.00      WT1   
ATOM   2914  H2  TIP3W3033     -17.303  -9.826  -6.876  0.00  0.00      WT1   
ATOM   2915  OH2 TIP3W3037      19.794  -5.134   4.490  0.00  0.00      WT1   
ATOM   2916  H1  TIP3W3037      19.771  -4.185   4.618  0.00  0.00      WT1   
ATOM   2917  H2  TIP3W3037      19.323  -5.277   3.669  0.00  0.00      WT1   
ATOM   2918  OH2 TIP3W3046      -4.372   8.111  12.696  0.00  0.00      WT1   
ATOM   2919  H1  TIP3W3046      -5.174   8.476  13.068  0.00  0.00      WT1   
ATOM   2920  H2  TIP3W3046      -3.908   7.737  13.445  0.00  0.00      WT1   
ATOM   2921  OH2 TIP3W3049       8.666   4.028  16.930  0.00  0.00      WT1   
ATOM   2922  H1  TIP3W3049       8.988   3.177  17.227  0.00  0.00      WT1   
ATOM   2923  H2  TIP3W3049       7.728   4.009  17.122  0.00  0.00      WT1   
ATOM   2924  OH2 TIP3W3050     -10.254   9.942  15.156  0.00  0.00      WT1   
ATOM   2925  H1  TIP3W3050     -10.314  10.813  15.548  0.00  0.00      WT1   
ATOM   2926  H2  TIP3W3050     -11.111   9.799  14.755  0.00  0.00      WT1   
ATOM   2927  OH2 TIP3W3053     -12.649 -14.742  11.941  0.00  0.00      WT1   
ATOM   2928  H1  TIP3W3053     -13.021 -14.415  12.761  0.00  0.00      WT1   
ATOM   2929  H2  TIP3W3053     -13.084 -14.230  11.259  0.00  0.00      WT1   
ATOM   2930  OH2 TIP3W3070       2.883  14.952  -5.264  0.00  0.00      WT1   
ATOM   2931  H1  TIP3W3070       2.162  15.203  -5.841  0.00  0.00      WT1   
ATOM   2932  H2  TIP3W3070       2.472  14.417  -4.585  0.00  0.00      WT1   
ATOM   2933  OH2 TIP3W3071      19.723   8.221 -17.055  0.00  0.00      WT1   
ATOM   2934  H1  TIP3W3071      19.891   7.279 -17.034  0.00  0.00      WT1   
ATOM   2935  H2  TIP3W3071      18.887   8.326 -16.601  0.00  0.00      WT1   
ATOM   2936  OH2 TIP3W3072      17.292   7.274  13.275  0.00  0.00      WT1   
ATOM   2937  H1  TIP3W3072      17.996   7.115  12.646  0.00  0.00      WT1   
ATOM   2938  H2  TIP3W3072      17.401   6.589  13.935  0.00  0.00      WT1   
ATOM   2939  OH2 TIP3W3073      16.467   5.162 -14.886  0.00  0.00      WT1   
ATOM   2940  H1  TIP3W3073      17.275   4.958 -14.414  0.00  0.00      WT1   
ATOM   2941  H2  TIP3W3073      15.886   4.426 -14.698  0.00  0.00      WT1   
ATOM   2942  OH2 TIP3W3075      -3.159  -7.063  12.643  0.00  0.00      WT1   
ATOM   2943  H1  TIP3W3075      -3.501  -7.777  13.182  0.00  0.00      WT1   
ATOM   2944  H2  TIP3W3075      -2.894  -6.393  13.273  0.00  0.00      WT1   
ATOM   2945  OH2 TIP3W3080      -4.508   1.355  -7.825  0.00  0.00      WT1   
ATOM   2946  H1  TIP3W3080      -5.292   0.814  -7.727  0.00  0.00      WT1   
ATOM   2947  H2  TIP3W3080      -4.780   2.069  -8.402  0.00  0.00      WT1   
ATOM   2948  OH2 TIP3W3085      -2.747  12.018 -19.151  0.00  0.00      WT1   
ATOM   2949  H1  TIP3W3085      -2.613  11.110 -18.881  0.00  0.00      WT1   
ATOM   2950  H2  TIP3W3085      -3.696  12.102 -19.249  0.00  0.00      WT1   
ATOM   2951  OH2 TIP3W3086      -6.037  14.844 -16.175  0.00  0.00      WT1   
ATOM   2952  H1  TIP3W3086      -5.743  15.570 -15.624  0.00  0.00      WT1   
ATOM   2953  H2  TIP3W3086      -5.266  14.284 -16.265  0.00  0.00      WT1   
ATOM   2954  OH2 TIP3W3091     -11.202  -3.577  12.408  0.00  0.00      WT1   
ATOM   2955  H1  TIP3W3091     -10.513  -3.294  13.008  0.00  0.00      WT1   
ATOM   2956  H2  TIP3W3091     -10.833  -4.338  11.960  0.00  0.00      WT1   
ATOM   2957  OH2 TIP3W3092      14.223  16.679  -4.253  0.00  0.00      WT1   
ATOM   2958  H1  TIP3W3092      14.325  16.851  -5.189  0.00  0.00      WT1   
ATOM   2959  H2  TIP3W3092      14.949  16.094  -4.036  0.00  0.00      WT1   
ATOM   2960  OH2 TIP3W3095       1.143  -1.741   8.316  0.00  0.00      WT1   
ATOM   2961  H1  TIP3W3095       1.172  -0.919   8.807  0.00  0.00      WT1   
ATOM   2962  H2  TIP3W3095       0.288  -2.115   8.526  0.00  0.00      WT1   
ATOM   2963  OH2 TIP3W3096      -6.138 -18.028   4.193  0.00  0.00      WT1   
ATOM   2964  H1  TIP3W3096      -6.295 -18.152   5.129  0.00  0.00      WT1   
ATOM   2965  H2  TIP3W3096      -6.694 -18.681   3.768  0.00  0.00      WT1   
ATOM   2966  OH2 TIP3W3097     -17.552   8.201  -3.143  0.00  0.00      WT1   
ATOM   2967  H1  TIP3W3097     -16.675   8.550  -2.981  0.00  0.00      WT1   
ATOM   2968  H2  TIP3W3097     -17.736   7.652  -2.381  0.00  0.00      WT1   
ATOM   2969  OH2 TIP3W3104       5.134  11.507 -16.547  0.00  0.00      WT1   
ATOM   2970  H1  TIP3W3104       4.658  10.807 -16.992  0.00  0.00      WT1   
ATOM   2971  H2  TIP3W3104       4.816  12.312 -16.957  0.00  0.00      WT1   
ATOM   2972  OH2 TIP3W3108       0.823   2.535   0.267  0.00  0.00      WT1   
ATOM   2973  H1  TIP3W3108       1.105   2.551  -0.648  0.00  0.00      WT1   
ATOM   2974  H2  TIP3W3108      -0.026   2.978   0.264  0.00  0.00      WT1   
ATOM   2975  OH2 TIP3W3109     -16.399 -10.700  -2.778  0.00  0.00      WT1   
ATOM   2976  H1  TIP3W3109     -16.573 -10.658  -3.718  0.00  0.00      WT1   
ATOM   2977  H2  TIP3W3109     -15.853 -11.479  -2.670  0.00  0.00      WT1   
ATOM   2978  OH2 TIP3W3111      -5.376  16.427   6.228  0.00  0.00      WT1   
ATOM   2979  H1  TIP3W3111      -4.586  15.889   6.278  0.00  0.00      WT1   
ATOM   2980  H2  TIP3W3111      -6.093  15.817   6.405  0.00  0.00      WT1   
ATOM   2981  OH2 TIP3W3113     -13.915  10.765 -20.007  0.00  0.00      WT1   
ATOM   2982  H1  TIP3W3113     -14.714  10.350 -19.684  0.00  0.00      WT1   
ATOM   2983  H2  TIP3W3113     -13.347  10.824 -19.239  0.00  0.00      WT1   
ATOM   2984  OH2 TIP3W3114      10.389  18.463  -2.875  0.00  0.00      WT1   
ATOM   2985  H1  TIP3W3114      10.452  18.019  -2.030  0.00  0.00      WT1   
ATOM   2986  H2  TIP3W3114      10.715  17.823  -3.507  0.00  0.00      WT1   
ATOM   2987  OH2 TIP3W3115      18.557  15.397  -6.155  0.00  0.00      WT1   
ATOM   2988  H1  TIP3W3115      18.129  16.097  -6.649  0.00  0.00      WT1   
ATOM   2989  H2  TIP3W3115      17.852  14.782  -5.951  0.00  0.00      WT1   
ATOM   2990  OH2 TIP3W3116       3.808  11.229  16.288  0.00  0.00      WT1   
ATOM   2991  H1  TIP3W3116       3.474  11.895  16.888  0.00  0.00      WT1   
ATOM   2992  H2  TIP3W3116       3.526  10.398  16.671  0.00  0.00      WT1   
ATOM   2993  OH2 TIP3W3119       3.529  17.458 -17.487  0.00  0.00      WT1   
ATOM   2994  H1  TIP3W3119       2.950  16.696 -17.502  0.00  0.00      WT1   
ATOM   2995  H2  TIP3W3119       2.936  18.209 -17.464  0.00  0.00      WT1   
ATOM   2996  OH2 TIP3W3121      -2.995  16.807  16.667  0.00  0.00      WT1   
ATOM   2997  H1  TIP3W3121      -3.847  17.129  16.371  0.00  0.00      WT1   
ATOM   2998  H2  TIP3W3121      -2.440  17.586  16.693  0.00  0.00      WT1   
ATOM   2999  OH2 TIP3W3129     -17.668 -11.561  10.511  0.00  0.00      WT1   
ATOM   3000  H1  TIP3W3129     -17.162 -11.053  11.145  0.00  0.00      WT1   
ATOM   3001  H2  TIP3W3129     -17.459 -11.167   9.665  0.00  0.00      WT1   
ATOM   3002  OH2 TIP3W3131       5.519 -13.300  -3.027  0.00  0.00      WT1   
ATOM   3003  H1  TIP3W3131       5.146 -12.803  -2.299  0.00  0.00      WT1   
ATOM   3004  H2  TIP3W3131       5.113 -12.924  -3.808  0.00  0.00      WT1   
ATOM   3005  OH2 TIP3W3134     -16.284  -0.465  -7.770  0.00  0.00      WT1   
ATOM   3006  H1  TIP3W3134     -15.455  -0.031  -7.971  0.00  0.00      WT1   
ATOM   3007  H2  TIP3W3134     -16.234  -0.656  -6.833  0.00  0.00      WT1   
ATOM   3008  OH2 TIP3W3136     -12.138   6.804   0.618  0.00  0.00      WT1   
ATOM   3009  H1  TIP3W3136     -12.559   5.980   0.371  0.00  0.00      WT1   
ATOM   3010  H2  TIP3W3136     -11.288   6.543   0.972  0.00  0.00      WT1   
ATOM   3011  OH2 TIP3W3138     -17.150   6.437  18.779  0.00  0.00      WT1   
ATOM   3012  H1  TIP3W3138     -16.232   6.610  18.990  0.00  0.00      WT1   
ATOM   3013  H2  TIP3W3138     -17.267   6.797  17.900  0.00  0.00      WT1   
ATOM   3014  OH2 TIP3W3139       3.002 -20.152  -6.012  0.00  0.00      WT1   
ATOM   3015  H1  TIP3W3139       2.048 -20.120  -6.084  0.00  0.00      WT1   
ATOM   3016  H2  TIP3W3139       3.183 -20.987  -5.581  0.00  0.00      WT1   
ATOM   3017  OH2 TIP3W3140      16.151  10.842  -8.488  0.00  0.00      WT1   
ATOM   3018  H1  TIP3W3140      16.174   9.892  -8.606  0.00  0.00      WT1   
ATOM   3019  H2  TIP3W3140      17.030  11.068  -8.185  0.00  0.00      WT1   
ATOM   3020  OH2 TIP3W3142       3.280   2.506   1.674  0.00  0.00      WT1   
ATOM   3021  H1  TIP3W3142       2.668   2.756   0.982  0.00  0.00      WT1   
ATOM   3022  H2  TIP3W3142       4.058   3.039   1.511  0.00  0.00      WT1   
ATOM   3023  OH2 TIP3W3143      19.492  -3.593  -5.055  0.00  0.00      WT1   
ATOM   3024  H1  TIP3W3143      18.651  -3.294  -4.712  0.00  0.00      WT1   
ATOM   3025  H2  TIP3W3143      19.977  -3.883  -4.283  0.00  0.00      WT1   
ATOM   3026  OH2 TIP3W3150      11.683  -2.345 -14.480  0.00  0.00      WT1   
ATOM   3027  H1  TIP3W3150      11.057  -1.770 -14.039  0.00  0.00      WT1   
ATOM   3028  H2  TIP3W3150      11.703  -3.136 -13.942  0.00  0.00      WT1   
ATOM   3029  OH2 TIP3W3152      -1.670  -0.641   3.700  0.00  0.00      WT1   
ATOM   3030  H1  TIP3W3152      -1.178   0.120   4.007  0.00  0.00      WT1   
ATOM   3031  H2  TIP3W3152      -1.008  -1.322   3.581  0.00  0.00      WT1   
ATOM   3032  OH2 TIP3W3154     -15.157  -1.897  -3.467  0.00  0.00      WT1   
ATOM   3033  H1  TIP3W3154     -15.564  -1.216  -4.001  0.00  0.00      WT1   
ATOM   3034  H2  TIP3W3154     -14.971  -1.468  -2.632  0.00  0.00      WT1   
ATOM   3035  OH2 TIP3W3156       3.708  -4.142   1.389  0.00  0.00      WT1   
ATOM   3036  H1  TIP3W3156       3.522  -4.909   0.846  0.00  0.00      WT1   
ATOM   3037  H2  TIP3W3156       3.135  -3.458   1.042  0.00  0.00      WT1   
ATOM   3038  OH2 TIP3W3157       0.084  -5.146 -17.212  0.00  0.00      WT1   
ATOM   3039  H1  TIP3W3157       0.671  -5.355 -17.939  0.00  0.00      WT1   
ATOM   3040  H2  TIP3W3157      -0.795  -5.262 -17.572  0.00  0.00      WT1   
ATOM   3041  OH2 TIP3W3158       3.147   5.577  14.924  0.00  0.00      WT1   
ATOM   3042  H1  TIP3W3158       2.253   5.635  15.261  0.00  0.00      WT1   
ATOM   3043  H2  TIP3W3158       3.048   5.226  14.039  0.00  0.00      WT1   
ATOM   3044  OH2 TIP3W3160       4.345 -18.182  -0.454  0.00  0.00      WT1   
ATOM   3045  H1  TIP3W3160       3.580 -17.660  -0.698  0.00  0.00      WT1   
ATOM   3046  H2  TIP3W3160       4.010 -18.813   0.184  0.00  0.00      WT1   
ATOM   3047  OH2 TIP3W3161      -7.268   2.609  -5.199  0.00  0.00      WT1   
ATOM   3048  H1  TIP3W3161      -7.494   2.265  -4.334  0.00  0.00      WT1   
ATOM   3049  H2  TIP3W3161      -6.321   2.486  -5.265  0.00  0.00      WT1   
ATOM   3050  OH2 TIP3W3173       6.331 -14.237 -17.480  0.00  0.00      WT1   
ATOM   3051  H1  TIP3W3173       6.688 -14.941 -18.022  0.00  0.00      WT1   
ATOM   3052  H2  TIP3W3173       5.683 -14.668 -16.923  0.00  0.00      WT1   
ATOM   3053  OH2 TIP3W3174      14.220  -5.887 -19.914  0.00  0.00      WT1   
ATOM   3054  H1  TIP3W3174      14.070  -4.982 -20.185  0.00  0.00      WT1   
ATOM   3055  H2  TIP3W3174      13.343  -6.246 -19.777  0.00  0.00      WT1   
ATOM   3056  OH2 TIP3W3175      11.404  -5.848   3.649  0.00  0.00      WT1   
ATOM   3057  H1  TIP3W3175      10.845  -6.620   3.561  0.00  0.00      WT1   
ATOM   3058  H2  TIP3W3175      12.087  -6.116   4.265  0.00  0.00      WT1   
ATOM   3059  OH2 TIP3W3176     -11.943 -17.268 -13.245  0.00  0.00      WT1   
ATOM   3060  H1  TIP3W3176     -12.582 -17.572 -12.600  0.00  0.00      WT1   
ATOM   3061  H2  TIP3W3176     -12.225 -16.380 -13.463  0.00  0.00      WT1   
ATOM   3062  OH2 TIP3W3177      -0.597 -15.542 -17.589  0.00  0.00      WT1   
ATOM   3063  H1  TIP3W3177      -0.623 -16.497 -17.649  0.00  0.00      WT1   
ATOM   3064  H2  TIP3W3177      -0.112 -15.265 -18.366  0.00  0.00      WT1   
ATOM   3065  OH2 TIP3W3178       5.209 -18.166   2.561  0.00  0.00      WT1   
ATOM   3066  H1  TIP3W3178       4.476 -18.720   2.292  0.00  0.00      WT1   
ATOM   3067  H2  TIP3W3178       5.512 -18.551   3.384  0.00  0.00      WT1   
ATOM   3068  OH2 TIP3W3181      -1.380  10.216  -8.741  0.00  0.00      WT1   
ATOM   3069  H1  TIP3W3181      -0.819   9.578  -8.301  0.00  0.00      WT1   
ATOM   3070  H2  TIP3W3181      -2.271   9.924  -8.551  0.00  0.00      WT1   
ATOM   3071  OH2 TIP3W3182     -11.926  13.426  -4.792  0.00  0.00      WT1   
ATOM   3072  H1  TIP3W3182     -11.371  14.205  -4.823  0.00  0.00      WT1   
ATOM   3073  H2  TIP3W3182     -12.339  13.460  -3.929  0.00  0.00      WT1   
ATOM   3074  OH2 TIP3W3183      -6.441 -16.094  -6.781  0.00  0.00      WT1   
ATOM   3075  H1  TIP3W3183      -5.558 -16.150  -7.147  0.00  0.00      WT1   
ATOM   3076  H2  TIP3W3183      -6.948 -15.630  -7.447  0.00  0.00      WT1   
ATOM   3077  OH2 TIP3W3184      -2.179   9.970  13.987  0.00  0.00      WT1   
ATOM   3078  H1  TIP3W3184      -2.539  10.625  14.585  0.00  0.00      WT1   
ATOM   3079  H2  TIP3W3184      -2.689  10.072  13.184  0.00  0.00      WT1   
ATOM   3080  OH2 TIP3W3187      17.067  -1.052   8.107  0.00  0.00      WT1   
ATOM   3081  H1  TIP3W3187      16.881  -1.219   7.183  0.00  0.00      WT1   
ATOM   3082  H2  TIP3W3187      17.591  -1.803   8.385  0.00  0.00      WT1   
ATOM   3083  OH2 TIP3W3189      -0.235 -20.670   6.136  0.00  0.00      WT1   
ATOM   3084  H1  TIP3W3189       0.169 -20.611   7.001  0.00  0.00      WT1   
ATOM   3085  H2  TIP3W3189       0.216 -20.005   5.615  0.00  0.00      WT1   
ATOM   3086  OH2 TIP3W3192      19.299  -7.206  -9.493  0.00  0.00      WT1   
ATOM   3087  H1  TIP3W3192      19.847  -7.410  -8.736  0.00  0.00      WT1   
ATOM   3088  H2  TIP3W3192      18.740  -7.975  -9.600  0.00  0.00      WT1   
ATOM   3089  OH2 TIP3W3193      -0.068   4.554  -7.084  0.00  0.00      WT1   
ATOM   3090  H1  TIP3W3193      -0.942   4.935  -7.004  0.00  0.00      WT1   
ATOM   3091  H2  TIP3W3193       0.453   5.236  -7.507  0.00  0.00      WT1   
ATOM   3092  OH2 TIP3W3195     -16.242 -14.823   2.659  0.00  0.00      WT1   
ATOM   3093  H1  TIP3W3195     -17.126 -14.675   2.997  0.00  0.00      WT1   
ATOM   3094  H2  TIP3W3195     -16.348 -14.836   1.708  0.00  0.00      WT1   
ATOM   3095  OH2 TIP3W3196      -5.924 -15.353   4.588  0.00  0.00      WT1   
ATOM   3096  H1  TIP3W3196      -6.306 -16.134   4.187  0.00  0.00      WT1   
ATOM   3097  H2  TIP3W3196      -6.440 -15.214   5.382  0.00  0.00      WT1   
ATOM   3098  OH2 TIP3W3197     -18.516 -11.477 -12.721  0.00  0.00      WT1   
ATOM   3099  H1  TIP3W3197     -18.107 -10.775 -12.215  0.00  0.00      WT1   
ATOM   3100  H2  TIP3W3197     -18.023 -12.262 -12.482  0.00  0.00      WT1   
ATOM   3101  OH2 TIP3W3198     -16.145  12.623 -12.098  0.00  0.00      WT1   
ATOM   3102  H1  TIP3W3198     -16.020  11.774 -11.674  0.00  0.00      WT1   
ATOM   3103  H2  TIP3W3198     -16.992  12.549 -12.539  0.00  0.00      WT1   
ATOM   3104  OH2 TIP3W3199     -14.909   0.389 -12.740  0.00  0.00      WT1   
ATOM   3105  H1  TIP3W3199     -14.545  -0.027 -13.521  0.00  0.00      WT1   
ATOM   3106  H2  TIP3W3199     -14.449   1.226 -12.677  0.00  0.00      WT1   
ATOM   3107  OH2 TIP3W3200      -1.591  19.064  -8.588  0.00  0.00      WT1   
ATOM   3108  H1  TIP3W3200      -2.521  18.964  -8.792  0.00  0.00      WT1   
ATOM   3109  H2  TIP3W3200      -1.262  19.663  -9.257  0.00  0.00      WT1   
ATOM   3110  OH2 TIP3W3201       1.583  18.108  -2.990  0.00  0.00      WT1   
ATOM   3111  H1  TIP3W3201       0.954  17.659  -3.555  0.00  0.00      WT1   
ATOM   3112  H2  TIP3W3201       2.347  18.252  -3.547  0.00  0.00      WT1   
ATOM   3113  OH2 TIP3W3203       8.017  13.173  17.752  0.00  0.00      WT1   
ATOM   3114  H1  TIP3W3203       7.442  13.160  18.517  0.00  0.00      WT1   
ATOM   3115  H2  TIP3W3203       8.536  13.970  17.855  0.00  0.00      WT1   
ATOM   3116  OH2 TIP3W3204      -5.676  -9.643   2.716  0.00  0.00      WT1   
ATOM   3117  H1  TIP3W3204      -6.499  -9.813   2.257  0.00  0.00      WT1   
ATOM   3118  H2  TIP3W3204      -5.697  -8.706   2.908  0.00  0.00      WT1   
ATOM   3119  OH2 TIP3W3205     -18.725  -2.453   6.910  0.00  0.00      WT1   
ATOM   3120  H1  TIP3W3205     -17.834  -2.146   7.080  0.00  0.00      WT1   
ATOM   3121  H2  TIP3W3205     -18.634  -3.398   6.786  0.00  0.00      WT1   
ATOM   3122  OH2 TIP3W3210       1.661   9.163   9.922  0.00  0.00      WT1   
ATOM   3123  H1  TIP3W3210       1.735   8.417  10.518  0.00  0.00      WT1   
ATOM   3124  H2  TIP3W3210       2.566   9.412   9.736  0.00  0.00      WT1   
ATOM   3125  OH2 TIP3W3214     -20.193  19.540  -9.176  0.00  0.00      WT1   
ATOM   3126  H1  TIP3W3214     -19.933  20.191  -9.828  0.00  0.00      WT1   
ATOM   3127  H2  TIP3W3214     -20.658  20.043  -8.507  0.00  0.00      WT1   
ATOM   3128  OH2 TIP3W3218      14.510 -17.632   3.246  0.00  0.00      WT1   
ATOM   3129  H1  TIP3W3218      14.114 -18.450   2.948  0.00  0.00      WT1   
ATOM   3130  H2  TIP3W3218      13.838 -17.224   3.792  0.00  0.00      WT1   
ATOM   3131  OH2 TIP3W3219      10.518  10.196 -19.503  0.00  0.00      WT1   
ATOM   3132  H1  TIP3W3219      10.585  10.480 -18.591  0.00  0.00      WT1   
ATOM   3133  H2  TIP3W3219       9.644  10.474 -19.777  0.00  0.00      WT1   
ATOM   3134  OH2 TIP3W3220       5.686 -16.330 -12.956  0.00  0.00      WT1   
ATOM   3135  H1  TIP3W3220       5.244 -17.172 -12.847  0.00  0.00      WT1   
ATOM   3136  H2  TIP3W3220       5.564 -16.114 -13.880  0.00  0.00      WT1   
ATOM   3137  OH2 TIP3W3221      -8.548  16.908 -10.221  0.00  0.00      WT1   
ATOM   3138  H1  TIP3W3221      -9.362  16.407 -10.190  0.00  0.00      WT1   
ATOM   3139  H2  TIP3W3221      -8.532  17.393  -9.396  0.00  0.00      WT1   
ATOM   3140  OH2 TIP3W3222     -19.683  -7.711 -13.955  0.00  0.00      WT1   
ATOM   3141  H1  TIP3W3222     -20.480  -7.244 -14.207  0.00  0.00      WT1   
ATOM   3142  H2  TIP3W3222     -19.961  -8.620 -13.848  0.00  0.00      WT1   
ATOM   3143  OH2 TIP3W3223      -7.223   7.802 -19.457  0.00  0.00      WT1   
ATOM   3144  H1  TIP3W3223      -7.311   8.134 -20.350  0.00  0.00      WT1   
ATOM   3145  H2  TIP3W3223      -6.733   6.985 -19.552  0.00  0.00      WT1   
ATOM   3146  OH2 TIP3W3224      15.131  11.311 -13.856  0.00  0.00      WT1   
ATOM   3147  H1  TIP3W3224      14.771  10.432 -13.736  0.00  0.00      WT1   
ATOM   3148  H2  TIP3W3224      15.428  11.570 -12.984  0.00  0.00      WT1   
ATOM   3149  OH2 TIP3W3225       5.899 -10.713   1.145  0.00  0.00      WT1   
ATOM   3150  H1  TIP3W3225       5.625 -10.757   2.061  0.00  0.00      WT1   
ATOM   3151  H2  TIP3W3225       5.155 -11.064   0.655  0.00  0.00      WT1   
ATOM   3152  OH2 TIP3W3226     -14.525  -8.735  -9.490  0.00  0.00      WT1   
ATOM   3153  H1  TIP3W3226     -14.255  -9.614  -9.755  0.00  0.00      WT1   
ATOM   3154  H2  TIP3W3226     -14.335  -8.186 -10.250  0.00  0.00      WT1   
ATOM   3155  OH2 TIP3W3227       7.033 -18.602  -0.756  0.00  0.00      WT1   
ATOM   3156  H1  TIP3W3227       6.160 -18.234  -0.616  0.00  0.00      WT1   
ATOM   3157  H2  TIP3W3227       7.033 -18.877  -1.672  0.00  0.00      WT1   
ATOM   3158  OH2 TIP3W3229      19.890 -11.999  -0.636  0.00  0.00      WT1   
ATOM   3159  H1  TIP3W3229      20.287 -12.809  -0.958  0.00  0.00      WT1   
ATOM   3160  H2  TIP3W3229      19.033 -12.267  -0.304  0.00  0.00      WT1   
ATOM   3161  OH2 TIP3W3233       5.350  -2.004 -16.396  0.00  0.00      WT1   
ATOM   3162  H1  TIP3W3233       5.749  -2.795 -16.034  0.00  0.00      WT1   
ATOM   3163  H2  TIP3W3233       6.082  -1.520 -16.780  0.00  0.00      WT1   
ATOM   3164  OH2 TIP3W3234      18.133   3.846 -19.085  0.00  0.00      WT1   
ATOM   3165  H1  TIP3W3234      18.508   3.631 -18.231  0.00  0.00      WT1   
ATOM   3166  H2  TIP3W3234      18.664   4.575 -19.404  0.00  0.00      WT1   
ATOM   3167  OH2 TIP3W3236      16.899   6.528 -18.313  0.00  0.00      WT1   
ATOM   3168  H1  TIP3W3236      16.505   6.115 -17.544  0.00  0.00      WT1   
ATOM   3169  H2  TIP3W3236      16.424   6.154 -19.056  0.00  0.00      WT1   
ATOM   3170  OH2 TIP3W3239     -14.966   2.419  -6.177  0.00  0.00      WT1   
ATOM   3171  H1  TIP3W3239     -14.914   2.800  -7.053  0.00  0.00      WT1   
ATOM   3172  H2  TIP3W3239     -15.676   2.897  -5.749  0.00  0.00      WT1   
ATOM   3173  OH2 TIP3W3240      15.084  -3.352   3.384  0.00  0.00      WT1   
ATOM   3174  H1  TIP3W3240      14.341  -3.379   3.987  0.00  0.00      WT1   
ATOM   3175  H2  TIP3W3240      15.023  -4.170   2.891  0.00  0.00      WT1   
ATOM   3176  OH2 TIP3W3241      14.103  -2.756  10.160  0.00  0.00      WT1   
ATOM   3177  H1  TIP3W3241      14.853  -2.508  10.699  0.00  0.00      WT1   
ATOM   3178  H2  TIP3W3241      13.461  -2.062  10.308  0.00  0.00      WT1   
ATOM   3179  OH2 TIP3W3243     -15.726 -16.127 -18.904  0.00  0.00      WT1   
ATOM   3180  H1  TIP3W3243     -15.598 -15.635 -19.715  0.00  0.00      WT1   
ATOM   3181  H2  TIP3W3243     -15.159 -16.893 -18.996  0.00  0.00      WT1   
ATOM   3182  OH2 TIP3W3244       3.190  -7.666   8.532  0.00  0.00      WT1   
ATOM   3183  H1  TIP3W3244       2.804  -8.077   7.758  0.00  0.00      WT1   
ATOM   3184  H2  TIP3W3244       4.045  -7.353   8.236  0.00  0.00      WT1   
ATOM   3185  OH2 TIP3W3245      14.048  -4.014  -2.509  0.00  0.00      WT1   
ATOM   3186  H1  TIP3W3245      14.761  -4.422  -3.000  0.00  0.00      WT1   
ATOM   3187  H2  TIP3W3245      13.831  -3.227  -3.009  0.00  0.00      WT1   
ATOM   3188  OH2 TIP3W3246      -3.520  18.371  -3.290  0.00  0.00      WT1   
ATOM   3189  H1  TIP3W3246      -4.466  18.248  -3.364  0.00  0.00      WT1   
ATOM   3190  H2  TIP3W3246      -3.171  17.485  -3.187  0.00  0.00      WT1   
ATOM   3191  OH2 TIP3W3247     -15.067 -10.860 -14.467  0.00  0.00      WT1   
ATOM   3192  H1  TIP3W3247     -15.826 -11.098 -15.000  0.00  0.00      WT1   
ATOM   3193  H2  TIP3W3247     -14.872  -9.957 -14.718  0.00  0.00      WT1   
ATOM   3194  OH2 TIP3W3257      -4.333 -11.276   0.718  0.00  0.00      WT1   
ATOM   3195  H1  TIP3W3257      -4.923 -10.585   1.020  0.00  0.00      WT1   
ATOM   3196  H2  TIP3W3257      -4.325 -11.914   1.433  0.00  0.00      WT1   
ATOM   3197  OH2 TIP3W3258      19.491   6.447  11.178  0.00  0.00      WT1   
ATOM   3198  H1  TIP3W3258      20.105   6.671  10.478  0.00  0.00      WT1   
ATOM   3199  H2  TIP3W3258      19.883   5.686  11.606  0.00  0.00      WT1   
ATOM   3200  OH2 TIP3W3261      18.881  11.668   1.876  0.00  0.00      WT1   
ATOM   3201  H1  TIP3W3261      18.322  11.490   1.120  0.00  0.00      WT1   
ATOM   3202  H2  TIP3W3261      18.782  12.607   2.033  0.00  0.00      WT1   
ATOM   3203  OH2 TIP3W3262      -7.059   6.145   2.406  0.00  0.00      WT1   
ATOM   3204  H1  TIP3W3262      -6.783   6.829   3.016  0.00  0.00      WT1   
ATOM   3205  H2  TIP3W3262      -6.819   5.326   2.838  0.00  0.00      WT1   
ATOM   3206  OH2 TIP3W3263      14.512 -14.238  -8.289  0.00  0.00      WT1   
ATOM   3207  H1  TIP3W3263      15.322 -14.213  -8.798  0.00  0.00      WT1   
ATOM   3208  H2  TIP3W3263      13.849 -13.872  -8.875  0.00  0.00      WT1   
ATOM   3209  OH2 TIP3W3264       9.245   9.532  -5.028  0.00  0.00      WT1   
ATOM   3210  H1  TIP3W3264      10.077   9.938  -4.784  0.00  0.00      WT1   
ATOM   3211  H2  TIP3W3264       9.433   9.070  -5.845  0.00  0.00      WT1   
ATOM   3212  OH2 TIP3W3265      18.388  -4.146  -0.298  0.00  0.00      WT1   
ATOM   3213  H1  TIP3W3265      18.632  -4.921   0.209  0.00  0.00      WT1   
ATOM   3214  H2  TIP3W3265      17.905  -3.598   0.320  0.00  0.00      WT1   
ATOM   3215  OH2 TIP3W3266     -19.200  -7.292   6.358  0.00  0.00      WT1   
ATOM   3216  H1  TIP3W3266     -18.654  -7.658   5.662  0.00  0.00      WT1   
ATOM   3217  H2  TIP3W3266     -19.942  -6.899   5.898  0.00  0.00      WT1   
ATOM   3218  OH2 TIP3W3267      -7.018  12.699  10.093  0.00  0.00      WT1   
ATOM   3219  H1  TIP3W3267      -6.133  12.987  10.316  0.00  0.00      WT1   
ATOM   3220  H2  TIP3W3267      -6.923  12.266   9.244  0.00  0.00      WT1   
ATOM   3221  OH2 TIP3W3269     -14.267   6.222  18.687  0.00  0.00      WT1   
ATOM   3222  H1  TIP3W3269     -13.654   6.252  17.953  0.00  0.00      WT1   
ATOM   3223  H2  TIP3W3269     -14.066   5.401  19.135  0.00  0.00      WT1   
ATOM   3224  OH2 TIP3W3274       8.277   8.459   4.654  0.00  0.00      WT1   
ATOM   3225  H1  TIP3W3274       8.805   8.148   5.389  0.00  0.00      WT1   
ATOM   3226  H2  TIP3W3274       7.413   8.621   5.032  0.00  0.00      WT1   
ATOM   3227  OH2 TIP3W3277      17.032   0.181   2.548  0.00  0.00      WT1   
ATOM   3228  H1  TIP3W3277      16.235  -0.179   2.939  0.00  0.00      WT1   
ATOM   3229  H2  TIP3W3277      16.910   1.129   2.584  0.00  0.00      WT1   
ATOM   3230  OH2 TIP3W3278      -8.986  -1.784  13.365  0.00  0.00      WT1   
ATOM   3231  H1  TIP3W3278      -8.227  -1.202  13.339  0.00  0.00      WT1   
ATOM   3232  H2  TIP3W3278      -8.957  -2.253  12.531  0.00  0.00      WT1   
ATOM   3233  OH2 TIP3W3280       8.854   8.187  17.693  0.00  0.00      WT1   
ATOM   3234  H1  TIP3W3280       8.155   7.845  18.250  0.00  0.00      WT1   
ATOM   3235  H2  TIP3W3280       8.857   7.609  16.929  0.00  0.00      WT1   
ATOM   3236  OH2 TIP3W3282      -0.487  -2.161  -2.492  0.00  0.00      WT1   
ATOM   3237  H1  TIP3W3282      -0.327  -1.440  -3.101  0.00  0.00      WT1   
ATOM   3238  H2  TIP3W3282      -0.516  -1.745  -1.630  0.00  0.00      WT1   
ATOM   3239  OH2 TIP3W3283     -19.779 -10.432 -14.956  0.00  0.00      WT1   
ATOM   3240  H1  TIP3W3283     -19.394 -11.223 -14.580  0.00  0.00      WT1   
ATOM   3241  H2  TIP3W3283     -19.087 -10.066 -15.506  0.00  0.00      WT1   
ATOM   3242  OH2 TIP3W3284       0.668  -0.495 -20.297  0.00  0.00      WT1   
ATOM   3243  H1  TIP3W3284      -0.050  -0.414 -19.669  0.00  0.00      WT1   
ATOM   3244  H2  TIP3W3284       0.977   0.402 -20.425  0.00  0.00      WT1   
ATOM   3245  OH2 TIP3W3285       5.832  -4.195 -14.948  0.00  0.00      WT1   
ATOM   3246  H1  TIP3W3285       5.277  -4.681 -15.558  0.00  0.00      WT1   
ATOM   3247  H2  TIP3W3285       5.574  -4.514 -14.083  0.00  0.00      WT1   
ATOM   3248  OH2 TIP3W3286      -0.905 -10.338  18.192  0.00  0.00      WT1   
ATOM   3249  H1  TIP3W3286      -0.546 -10.374  17.305  0.00  0.00      WT1   
ATOM   3250  H2  TIP3W3286      -0.927 -11.251  18.480  0.00  0.00      WT1   
ATOM   3251  OH2 TIP3W3287       8.944  -4.734   3.705  0.00  0.00      WT1   
ATOM   3252  H1  TIP3W3287       8.701  -4.871   4.621  0.00  0.00      WT1   
ATOM   3253  H2  TIP3W3287       9.900  -4.672   3.718  0.00  0.00      WT1   
ATOM   3254  OH2 TIP3W3288       7.256   2.836 -19.058  0.00  0.00      WT1   
ATOM   3255  H1  TIP3W3288       7.997   3.161 -18.547  0.00  0.00      WT1   
ATOM   3256  H2  TIP3W3288       7.557   2.870 -19.966  0.00  0.00      WT1   
ATOM   3257  OH2 TIP3W3291     -18.231  -4.462  -0.162  0.00  0.00      WT1   
ATOM   3258  H1  TIP3W3291     -17.587  -3.956   0.333  0.00  0.00      WT1   
ATOM   3259  H2  TIP3W3291     -18.263  -5.309   0.281  0.00  0.00      WT1   
ATOM   3260  OH2 TIP3W3296      16.814  -3.362  -4.007  0.00  0.00      WT1   
ATOM   3261  H1  TIP3W3296      16.360  -3.217  -4.837  0.00  0.00      WT1   
ATOM   3262  H2  TIP3W3296      16.676  -2.553  -3.514  0.00  0.00      WT1   
ATOM   3263  OH2 TIP3W3298      -8.506  18.631 -18.843  0.00  0.00      WT1   
ATOM   3264  H1  TIP3W3298      -9.004  18.096 -18.225  0.00  0.00      WT1   
ATOM   3265  H2  TIP3W3298      -7.893  19.122 -18.296  0.00  0.00      WT1   
ATOM   3266  OH2 TIP3W3301      16.290  -2.825  -9.870  0.00  0.00      WT1   
ATOM   3267  H1  TIP3W3301      16.704  -2.092 -10.325  0.00  0.00      WT1   
ATOM   3268  H2  TIP3W3301      16.817  -3.587 -10.110  0.00  0.00      WT1   
ATOM   3269  OH2 TIP3W3302      -4.140  -3.903  -2.564  0.00  0.00      WT1   
ATOM   3270  H1  TIP3W3302      -3.633  -4.706  -2.678  0.00  0.00      WT1   
ATOM   3271  H2  TIP3W3302      -4.186  -3.521  -3.440  0.00  0.00      WT1   
ATOM   3272  OH2 TIP3W3303       7.731  -5.919  -3.825  0.00  0.00      WT1   
ATOM   3273  H1  TIP3W3303       8.639  -5.624  -3.761  0.00  0.00      WT1   
ATOM   3274  H2  TIP3W3303       7.589  -6.059  -4.761  0.00  0.00      WT1   
ATOM   3275  OH2 TIP3W3304      17.705   1.430  16.415  0.00  0.00      WT1   
ATOM   3276  H1  TIP3W3304      17.069   0.732  16.576  0.00  0.00      WT1   
ATOM   3277  H2  TIP3W3304      17.351   1.908  15.665  0.00  0.00      WT1   
ATOM   3278  OH2 TIP3W3306      15.880  -3.279  -6.709  0.00  0.00      WT1   
ATOM   3279  H1  TIP3W3306      16.331  -2.922  -7.475  0.00  0.00      WT1   
ATOM   3280  H2  TIP3W3306      15.460  -4.077  -7.029  0.00  0.00      WT1   
ATOM   3281  OH2 TIP3W3307     -14.842  -1.233  15.819  0.00  0.00      WT1   
ATOM   3282  H1  TIP3W3307     -15.250  -0.899  15.020  0.00  0.00      WT1   
ATOM   3283  H2  TIP3W3307     -15.567  -1.322  16.439  0.00  0.00      WT1   
ATOM   3284  OH2 TIP3W3308      14.085 -11.521  18.277  0.00  0.00      WT1   
ATOM   3285  H1  TIP3W3308      13.379 -11.941  17.787  0.00  0.00      WT1   
ATOM   3286  H2  TIP3W3308      14.149 -10.643  17.902  0.00  0.00      WT1   
ATOM   3287  OH2 TIP3W3310      14.693  11.791 -16.488  0.00  0.00      WT1   
ATOM   3288  H1  TIP3W3310      14.495  12.598 -16.013  0.00  0.00      WT1   
ATOM   3289  H2  TIP3W3310      14.559  11.095 -15.846  0.00  0.00      WT1   
ATOM   3290  OH2 TIP3W3317      17.007  14.607   7.048  0.00  0.00      WT1   
ATOM   3291  H1  TIP3W3317      16.509  15.202   6.488  0.00  0.00      WT1   
ATOM   3292  H2  TIP3W3317      17.494  15.184   7.637  0.00  0.00      WT1   
ATOM   3293  OH2 TIP3W3319       2.954  -2.581  19.255  0.00  0.00      WT1   
ATOM   3294  H1  TIP3W3319       2.782  -2.059  20.039  0.00  0.00      WT1   
ATOM   3295  H2  TIP3W3319       2.101  -2.945  19.018  0.00  0.00      WT1   
ATOM   3296  OH2 TIP3W3321       2.540  14.975  13.783  0.00  0.00      WT1   
ATOM   3297  H1  TIP3W3321       2.007  14.198  13.616  0.00  0.00      WT1   
ATOM   3298  H2  TIP3W3321       3.100  14.729  14.520  0.00  0.00      WT1   
ATOM   3299  OH2 TIP3W3322     -16.473  13.034  19.201  0.00  0.00      WT1   
ATOM   3300  H1  TIP3W3322     -16.529  13.959  18.959  0.00  0.00      WT1   
ATOM   3301  H2  TIP3W3322     -15.984  13.030  20.023  0.00  0.00      WT1   
ATOM   3302  OH2 TIP3W3323       5.320  18.365  -9.465  0.00  0.00      WT1   
ATOM   3303  H1  TIP3W3323       5.241  17.501  -9.060  0.00  0.00      WT1   
ATOM   3304  H2  TIP3W3323       6.188  18.673  -9.205  0.00  0.00      WT1   
ATOM   3305  OH2 TIP3W3325     -15.909  12.339  16.485  0.00  0.00      WT1   
ATOM   3306  H1  TIP3W3325     -16.226  12.493  17.375  0.00  0.00      WT1   
ATOM   3307  H2  TIP3W3325     -15.034  11.970  16.603  0.00  0.00      WT1   
ATOM   3308  OH2 TIP3W3326      18.554  -8.558  15.107  0.00  0.00      WT1   
ATOM   3309  H1  TIP3W3326      18.464  -7.756  14.592  0.00  0.00      WT1   
ATOM   3310  H2  TIP3W3326      17.685  -8.959  15.083  0.00  0.00      WT1   
ATOM   3311  OH2 TIP3W3327     -12.421  -1.499  10.817  0.00  0.00      WT1   
ATOM   3312  H1  TIP3W3327     -12.447  -2.235  11.429  0.00  0.00      WT1   
ATOM   3313  H2  TIP3W3327     -13.029  -1.745  10.120  0.00  0.00      WT1   
ATOM   3314  OH2 TIP3W3329      -7.390  17.888  17.576  0.00  0.00      WT1   
ATOM   3315  H1  TIP3W3329      -6.885  17.820  18.387  0.00  0.00      WT1   
ATOM   3316  H2  TIP3W3329      -8.188  18.351  17.829  0.00  0.00      WT1   
ATOM   3317  OH2 TIP3W3331      -3.506  -9.756 -17.044  0.00  0.00      WT1   
ATOM   3318  H1  TIP3W3331      -3.734 -10.543 -17.538  0.00  0.00      WT1   
ATOM   3319  H2  TIP3W3331      -2.973  -9.239 -17.648  0.00  0.00      WT1   
ATOM   3320  OH2 TIP3W3341      14.668  -8.637  17.621  0.00  0.00      WT1   
ATOM   3321  H1  TIP3W3341      14.967  -8.874  16.743  0.00  0.00      WT1   
ATOM   3322  H2  TIP3W3341      14.391  -7.724  17.541  0.00  0.00      WT1   
ATOM   3323  OH2 TIP3W3342      15.327  17.572   0.438  0.00  0.00      WT1   
ATOM   3324  H1  TIP3W3342      14.462  17.949   0.279  0.00  0.00      WT1   
ATOM   3325  H2  TIP3W3342      15.220  16.639   0.254  0.00  0.00      WT1   
ATOM   3326  OH2 TIP3W3344      17.974  -5.948  13.658  0.00  0.00      WT1   
ATOM   3327  H1  TIP3W3344      17.282  -5.386  14.007  0.00  0.00      WT1   
ATOM   3328  H2  TIP3W3344      17.805  -5.979  12.716  0.00  0.00      WT1   
ATOM   3329  OH2 TIP3W3345     -11.068  11.317  -6.188  0.00  0.00      WT1   
ATOM   3330  H1  TIP3W3345     -11.505  12.031  -5.724  0.00  0.00      WT1   
ATOM   3331  H2  TIP3W3345     -10.166  11.339  -5.869  0.00  0.00      WT1   
ATOM   3332  OH2 TIP3W3346      -6.569  10.086  12.460  0.00  0.00      WT1   
ATOM   3333  H1  TIP3W3346      -6.265   9.995  11.557  0.00  0.00      WT1   
ATOM   3334  H2  TIP3W3346      -6.261  10.951  12.730  0.00  0.00      WT1   
ATOM   3335  OH2 TIP3W3348       8.276 -14.030   5.797  0.00  0.00      WT1   
ATOM   3336  H1  TIP3W3348       7.504 -14.572   5.963  0.00  0.00      WT1   
ATOM   3337  H2  TIP3W3348       8.760 -14.043   6.623  0.00  0.00      WT1   
ATOM   3338  OH2 TIP3W3349      17.553 -13.331  -0.311  0.00  0.00      WT1   
ATOM   3339  H1  TIP3W3349      17.549 -14.084   0.281  0.00  0.00      WT1   
ATOM   3340  H2  TIP3W3349      17.677 -13.710  -1.181  0.00  0.00      WT1   
ATOM   3341  OH2 TIP3W3354      18.560 -18.123 -16.275  0.00  0.00      WT1   
ATOM   3342  H1  TIP3W3354      19.191 -18.671 -16.741  0.00  0.00      WT1   
ATOM   3343  H2  TIP3W3354      19.087 -17.419 -15.897  0.00  0.00      WT1   
ATOM   3344  OH2 TIP3W3355     -14.892   3.750   2.793  0.00  0.00      WT1   
ATOM   3345  H1  TIP3W3355     -14.679   4.593   3.194  0.00  0.00      WT1   
ATOM   3346  H2  TIP3W3355     -14.134   3.197   2.981  0.00  0.00      WT1   
ATOM   3347  OH2 TIP3W3360       6.202  -3.432  -2.195  0.00  0.00      WT1   
ATOM   3348  H1  TIP3W3360       5.664  -2.919  -2.798  0.00  0.00      WT1   
ATOM   3349  H2  TIP3W3360       7.099  -3.300  -2.503  0.00  0.00      WT1   
ATOM   3350  OH2 TIP3W3361     -14.799  15.178   9.190  0.00  0.00      WT1   
ATOM   3351  H1  TIP3W3361     -14.271  15.839   9.638  0.00  0.00      WT1   
ATOM   3352  H2  TIP3W3361     -15.704  15.418   9.388  0.00  0.00      WT1   
ATOM   3353  OH2 TIP3W3362      -6.575 -19.387  -3.711  0.00  0.00      WT1   
ATOM   3354  H1  TIP3W3362      -5.628 -19.393  -3.573  0.00  0.00      WT1   
ATOM   3355  H2  TIP3W3362      -6.680 -19.447  -4.660  0.00  0.00      WT1   
ATOM   3356  OH2 TIP3W3364       7.978  -9.732  -7.325  0.00  0.00      WT1   
ATOM   3357  H1  TIP3W3364       8.665  -9.728  -6.659  0.00  0.00      WT1   
ATOM   3358  H2  TIP3W3364       8.383  -9.326  -8.091  0.00  0.00      WT1   
ATOM   3359  OH2 TIP3W3365      15.637 -18.987 -10.398  0.00  0.00      WT1   
ATOM   3360  H1  TIP3W3365      14.938 -18.372 -10.616  0.00  0.00      WT1   
ATOM   3361  H2  TIP3W3365      15.403 -19.791 -10.861  0.00  0.00      WT1   
ATOM   3362  OH2 TIP3W3367      13.511  18.686   5.211  0.00  0.00      WT1   
ATOM   3363  H1  TIP3W3367      12.937  19.088   4.559  0.00  0.00      WT1   
ATOM   3364  H2  TIP3W3367      13.992  19.421   5.593  0.00  0.00      WT1   
ATOM   3365  OH2 TIP3W3369      -6.668  -0.460   5.804  0.00  0.00      WT1   
ATOM   3366  H1  TIP3W3369      -7.623  -0.396   5.777  0.00  0.00      WT1   
ATOM   3367  H2  TIP3W3369      -6.414  -0.633   4.897  0.00  0.00      WT1   
ATOM   3368  OH2 TIP3W3381      11.578  -7.734  15.175  0.00  0.00      WT1   
ATOM   3369  H1  TIP3W3381      11.325  -7.463  14.292  0.00  0.00      WT1   
ATOM   3370  H2  TIP3W3381      12.158  -7.038  15.483  0.00  0.00      WT1   
ATOM   3371  OH2 TIP3W3382       4.438   4.749   6.301  0.00  0.00      WT1   
ATOM   3372  H1  TIP3W3382       4.418   4.358   7.174  0.00  0.00      WT1   
ATOM   3373  H2  TIP3W3382       4.558   4.006   5.708  0.00  0.00      WT1   
ATOM   3374  OH2 TIP3W3386      -8.198   6.647 -13.729  0.00  0.00      WT1   
ATOM   3375  H1  TIP3W3386      -7.901   6.311 -14.574  0.00  0.00      WT1   
ATOM   3376  H2  TIP3W3386      -7.662   6.185 -13.085  0.00  0.00      WT1   
ATOM   3377  OH2 TIP3W3390      -2.341 -11.328 -11.953  0.00  0.00      WT1   
ATOM   3378  H1  TIP3W3390      -2.637 -12.215 -12.160  0.00  0.00      WT1   
ATOM   3379  H2  TIP3W3390      -1.897 -11.414 -11.109  0.00  0.00      WT1   
ATOM   3380  OH2 TIP3W3402       7.694  -0.294 -16.454  0.00  0.00      WT1   
ATOM   3381  H1  TIP3W3402       8.618  -0.075 -16.337  0.00  0.00      WT1   
ATOM   3382  H2  TIP3W3402       7.429  -0.672 -15.615  0.00  0.00      WT1   
ATOM   3383  OH2 TIP3W3406       0.958  -7.119  10.685  0.00  0.00      WT1   
ATOM   3384  H1  TIP3W3406       1.027  -6.178  10.845  0.00  0.00      WT1   
ATOM   3385  H2  TIP3W3406       1.762  -7.342  10.215  0.00  0.00      WT1   
ATOM   3386  OH2 TIP3W3407       9.132  -5.301  10.865  0.00  0.00      WT1   
ATOM   3387  H1  TIP3W3407       8.612  -4.631  10.422  0.00  0.00      WT1   
ATOM   3388  H2  TIP3W3407       8.676  -5.450  11.693  0.00  0.00      WT1   
ATOM   3389  OH2 TIP3W3408       4.735  14.751 -14.350  0.00  0.00      WT1   
ATOM   3390  H1  TIP3W3408       5.321  15.450 -14.640  0.00  0.00      WT1   
ATOM   3391  H2  TIP3W3408       5.204  13.943 -14.557  0.00  0.00      WT1   
ATOM   3392  OH2 TIP3W3426     -15.601  -0.059   5.719  0.00  0.00      WT1   
ATOM   3393  H1  TIP3W3426     -15.796   0.878   5.739  0.00  0.00      WT1   
ATOM   3394  H2  TIP3W3426     -16.037  -0.411   6.496  0.00  0.00      WT1   
ATOM   3395  OH2 TIP3W3427       4.231 -16.658   5.384  0.00  0.00      WT1   
ATOM   3396  H1  TIP3W3427       3.534 -16.002   5.365  0.00  0.00      WT1   
ATOM   3397  H2  TIP3W3427       4.711 -16.522   4.567  0.00  0.00      WT1   
ATOM   3398  OH2 TIP3W3429     -10.998   2.936   6.215  0.00  0.00      WT1   
ATOM   3399  H1  TIP3W3429     -11.862   2.577   6.014  0.00  0.00      WT1   
ATOM   3400  H2  TIP3W3429     -11.072   3.248   7.117  0.00  0.00      WT1   
ATOM   3401  OH2 TIP3W3434      -0.216  11.942   0.668  0.00  0.00      WT1   
ATOM   3402  H1  TIP3W3434       0.000  12.472   1.436  0.00  0.00      WT1   
ATOM   3403  H2  TIP3W3434      -1.145  11.739   0.771  0.00  0.00      WT1   
ATOM   3404  OH2 TIP3W3442      10.213  14.942   9.561  0.00  0.00      WT1   
ATOM   3405  H1  TIP3W3442      11.041  14.521   9.328  0.00  0.00      WT1   
ATOM   3406  H2  TIP3W3442      10.470  15.772   9.962  0.00  0.00      WT1   
ATOM   3407  OH2 TIP3W3447       9.461   8.867  -1.717  0.00  0.00      WT1   
ATOM   3408  H1  TIP3W3447       9.996   8.085  -1.853  0.00  0.00      WT1   
ATOM   3409  H2  TIP3W3447       9.583   9.383  -2.514  0.00  0.00      WT1   
ATOM   3410  OH2 TIP3W3474      -7.731   3.164  16.911  0.00  0.00      WT1   
ATOM   3411  H1  TIP3W3474      -8.515   2.933  17.409  0.00  0.00      WT1   
ATOM   3412  H2  TIP3W3474      -7.930   4.020  16.533  0.00  0.00      WT1   
ATOM   3413  OH2 TIP3W3476       2.266  -8.547   3.136  0.00  0.00      WT1   
ATOM   3414  H1  TIP3W3476       3.000  -9.101   2.870  0.00  0.00      WT1   
ATOM   3415  H2  TIP3W3476       1.921  -8.968   3.923  0.00  0.00      WT1   
ATOM   3416  OH2 TIP3W3484      -9.371  13.001 -11.815  0.00  0.00      WT1   
ATOM   3417  H1  TIP3W3484      -8.553  13.293 -12.217  0.00  0.00      WT1   
ATOM   3418  H2  TIP3W3484      -9.100  12.365 -11.153  0.00  0.00      WT1   
ATOM   3419  OH2 TIP3W3496      -8.636 -16.767 -13.689  0.00  0.00      WT1   
ATOM   3420  H1  TIP3W3496      -7.743 -16.435 -13.598  0.00  0.00      WT1   
ATOM   3421  H2  TIP3W3496      -9.054 -16.563 -12.852  0.00  0.00      WT1   
ATOM   3422  OH2 TIP3W3511      -0.449  16.775  -3.926  0.00  0.00      WT1   
ATOM   3423  H1  TIP3W3511      -0.965  15.991  -3.735  0.00  0.00      WT1   
ATOM   3424  H2  TIP3W3511      -0.748  17.054  -4.791  0.00  0.00      WT1   
ATOM   3425  OH2 TIP3W3513       2.290  -5.262 -11.173  0.00  0.00      WT1   
ATOM   3426  H1  TIP3W3513       1.917  -4.467 -11.554  0.00  0.00      WT1   
ATOM   3427  H2  TIP3W3513       1.639  -5.941 -11.349  0.00  0.00      WT1   
ATOM   3428  OH2 TIP3W3526     -15.797  16.463  -8.452  0.00  0.00      WT1   
ATOM   3429  H1  TIP3W3526     -16.360  17.013  -7.907  0.00  0.00      WT1   
ATOM   3430  H2  TIP3W3526     -16.134  16.580  -9.340  0.00  0.00      WT1   
ATOM   3431  OH2 TIP3W3527     -16.735   6.898 -12.678  0.00  0.00      WT1   
ATOM   3432  H1  TIP3W3527     -17.140   6.695 -11.835  0.00  0.00      WT1   
ATOM   3433  H2  TIP3W3527     -15.856   6.523 -12.619  0.00  0.00      WT1   
ATOM   3434  OH2 TIP3W3533      -0.242   1.682   4.731  0.00  0.00      WT1   
ATOM   3435  H1  TIP3W3533      -0.107   2.629   4.748  0.00  0.00      WT1   
ATOM   3436  H2  TIP3W3533      -0.497   1.459   5.626  0.00  0.00      WT1   
ATOM   3437  OH2 TIP3W3534      10.921  17.763  -7.067  0.00  0.00      WT1   
ATOM   3438  H1  TIP3W3534      10.286  17.173  -7.474  0.00  0.00      WT1   
ATOM   3439  H2  TIP3W3534      11.571  17.926  -7.751  0.00  0.00      WT1   
ATOM   3440  OH2 TIP3W3537      12.751  16.499  -1.519  0.00  0.00      WT1   
ATOM   3441  H1  TIP3W3537      13.038  16.685  -2.413  0.00  0.00      WT1   
ATOM   3442  H2  TIP3W3537      12.558  17.359  -1.145  0.00  0.00      WT1   
ATOM   3443  OH2 TIP3W3545       5.338   9.843 -19.574  0.00  0.00      WT1   
ATOM   3444  H1  TIP3W3545       5.949   9.106 -19.561  0.00  0.00      WT1   
ATOM   3445  H2  TIP3W3545       4.569   9.525 -19.101  0.00  0.00      WT1   
ATOM   3446  OH2 TIP3W3548     -13.923 -20.505   9.066  0.00  0.00      WT1   
ATOM   3447  H1  TIP3W3548     -14.421 -20.042   9.740  0.00  0.00      WT1   
ATOM   3448  H2  TIP3W3548     -13.035 -20.559   9.419  0.00  0.00      WT1   
ATOM   3449  OH2 TIP3W3554      14.137  18.505   8.860  0.00  0.00      WT1   
ATOM   3450  H1  TIP3W3554      14.242  19.415   8.582  0.00  0.00      WT1   
ATOM   3451  H2  TIP3W3554      15.004  18.248   9.172  0.00  0.00      WT1   
ATOM   3452  OH2 TIP3W3555       3.978  -6.728  15.588  0.00  0.00      WT1   
ATOM   3453  H1  TIP3W3555       3.951  -7.026  16.497  0.00  0.00      WT1   
ATOM   3454  H2  TIP3W3555       3.201  -7.115  15.185  0.00  0.00      WT1   
ATOM   3455  OH2 TIP3W3556       9.869 -13.088 -10.696  0.00  0.00      WT1   
ATOM   3456  H1  TIP3W3556       9.198 -12.536 -10.296  0.00  0.00      WT1   
ATOM   3457  H2  TIP3W3556       9.416 -13.538 -11.409  0.00  0.00      WT1   
ATOM   3458  OH2 TIP3W3557      18.004 -20.129  16.966  0.00  0.00      WT1   
ATOM   3459  H1  TIP3W3557      18.339 -19.862  17.822  0.00  0.00      WT1   
ATOM   3460  H2  TIP3W3557      18.705 -19.904  16.354  0.00  0.00      WT1   
ATOM   3461  OH2 TIP3W3558       2.887 -13.195  10.690  0.00  0.00      WT1   
ATOM   3462  H1  TIP3W3558       3.535 -13.206   9.985  0.00  0.00      WT1   
ATOM   3463  H2  TIP3W3558       2.674 -14.117  10.835  0.00  0.00      WT1   
ATOM   3464  OH2 TIP3W3561      14.059 -19.292  -7.959  0.00  0.00      WT1   
ATOM   3465  H1  TIP3W3561      13.977 -18.359  -7.760  0.00  0.00      WT1   
ATOM   3466  H2  TIP3W3561      14.030 -19.337  -8.915  0.00  0.00      WT1   
ATOM   3467  OH2 TIP3W3563      10.982  -3.279   5.787  0.00  0.00      WT1   
ATOM   3468  H1  TIP3W3563      10.322  -3.951   5.960  0.00  0.00      WT1   
ATOM   3469  H2  TIP3W3563      10.666  -2.829   5.003  0.00  0.00      WT1   
ATOM   3470  OH2 TIP3W3569      -9.695  -5.457 -17.659  0.00  0.00      WT1   
ATOM   3471  H1  TIP3W3569     -10.540  -5.251 -18.058  0.00  0.00      WT1   
ATOM   3472  H2  TIP3W3569      -9.917  -5.894 -16.837  0.00  0.00      WT1   
ATOM   3473  OH2 TIP3W3573      -3.532   2.049   4.442  0.00  0.00      WT1   
ATOM   3474  H1  TIP3W3573      -3.208   1.173   4.653  0.00  0.00      WT1   
ATOM   3475  H2  TIP3W3573      -3.865   2.389   5.272  0.00  0.00      WT1   
ATOM   3476  OH2 TIP3W3575      16.441  17.055   9.458  0.00  0.00      WT1   
ATOM   3477  H1  TIP3W3575      17.367  16.930   9.250  0.00  0.00      WT1   
ATOM   3478  H2  TIP3W3575      16.425  17.197  10.405  0.00  0.00      WT1   
ATOM   3479  OH2 TIP3W3576      -8.858  17.908  -1.219  0.00  0.00      WT1   
ATOM   3480  H1  TIP3W3576      -8.759  18.471  -1.988  0.00  0.00      WT1   
ATOM   3481  H2  TIP3W3576      -9.484  18.370  -0.663  0.00  0.00      WT1   
ATOM   3482  OH2 TIP3W3579       3.334   1.510  -7.274  0.00  0.00      WT1   
ATOM   3483  H1  TIP3W3579       4.015   1.533  -7.947  0.00  0.00      WT1   
ATOM   3484  H2  TIP3W3579       3.682   2.047  -6.562  0.00  0.00      WT1   
ATOM   3485  OH2 TIP3W3580       7.913  -9.089   2.377  0.00  0.00      WT1   
ATOM   3486  H1  TIP3W3580       7.258  -9.355   1.731  0.00  0.00      WT1   
ATOM   3487  H2  TIP3W3580       7.819  -8.139   2.437  0.00  0.00      WT1   
ATOM   3488  OH2 TIP3W3582       7.661   6.589   7.791  0.00  0.00      WT1   
ATOM   3489  H1  TIP3W3582       6.892   7.037   7.439  0.00  0.00      WT1   
ATOM   3490  H2  TIP3W3582       7.530   5.670   7.558  0.00  0.00      WT1   
ATOM   3491  OH2 TIP3W3586       2.894  -7.921 -19.225  0.00  0.00      WT1   
ATOM   3492  H1  TIP3W3586       3.556  -8.248 -18.617  0.00  0.00      WT1   
ATOM   3493  H2  TIP3W3586       2.059  -8.107 -18.794  0.00  0.00      WT1   
ATOM   3494  OH2 TIP3W3592       9.559   1.249  -3.697  0.00  0.00      WT1   
ATOM   3495  H1  TIP3W3592       9.108   0.973  -2.899  0.00  0.00      WT1   
ATOM   3496  H2  TIP3W3592       8.878   1.662  -4.227  0.00  0.00      WT1   
ATOM   3497  OH2 TIP3W3593       9.008  -5.724  14.539  0.00  0.00      WT1   
ATOM   3498  H1  TIP3W3593       8.525  -6.486  14.860  0.00  0.00      WT1   
ATOM   3499  H2  TIP3W3593       9.522  -6.057  13.803  0.00  0.00      WT1   
ATOM   3500  OH2 TIP3W3595      18.405  17.736  14.713  0.00  0.00      WT1   
ATOM   3501  H1  TIP3W3595      19.120  17.289  15.167  0.00  0.00      WT1   
ATOM   3502  H2  TIP3W3595      17.809  18.006  15.412  0.00  0.00      WT1   
ATOM   3503  OH2 TIP3W3596      -3.003  15.140   6.087  0.00  0.00      WT1   
ATOM   3504  H1  TIP3W3596      -2.322  15.531   6.634  0.00  0.00      WT1   
ATOM   3505  H2  TIP3W3596      -2.594  15.046   5.226  0.00  0.00      WT1   
ATOM   3506  OH2 TIP3W3597     -13.344   7.563 -12.766  0.00  0.00      WT1   
ATOM   3507  H1  TIP3W3597     -13.873   8.283 -13.110  0.00  0.00      WT1   
ATOM   3508  H2  TIP3W3597     -12.487   7.955 -12.595  0.00  0.00      WT1   
ATOM   3509  OH2 TIP3W3598      -8.783  11.333  -1.674  0.00  0.00      WT1   
ATOM   3510  H1  TIP3W3598      -7.882  11.158  -1.947  0.00  0.00      WT1   
ATOM   3511  H2  TIP3W3598      -8.725  12.136  -1.156  0.00  0.00      WT1   
ATOM   3512  OH2 TIP3W3599     -19.547 -14.307  -1.222  0.00  0.00      WT1   
ATOM   3513  H1  TIP3W3599     -19.480 -15.211  -0.916  0.00  0.00      WT1   
ATOM   3514  H2  TIP3W3599     -18.858 -14.225  -1.881  0.00  0.00      WT1   
ATOM   3515  OH2 TIP3W3601       1.866  -6.563 -15.892  0.00  0.00      WT1   
ATOM   3516  H1  TIP3W3601       1.009  -6.157 -16.018  0.00  0.00      WT1   
ATOM   3517  H2  TIP3W3601       1.671  -7.482 -15.704  0.00  0.00      WT1   
ATOM   3518  OH2 TIP3W3603      -2.511  19.212  -0.400  0.00  0.00      WT1   
ATOM   3519  H1  TIP3W3603      -3.375  19.625  -0.365  0.00  0.00      WT1   
ATOM   3520  H2  TIP3W3603      -2.433  18.894  -1.299  0.00  0.00      WT1   
ATOM   3521  OH2 TIP3W3604      17.205  -9.406  -1.419  0.00  0.00      WT1   
ATOM   3522  H1  TIP3W3604      17.868  -8.720  -1.346  0.00  0.00      WT1   
ATOM   3523  H2  TIP3W3604      17.417  -9.859  -2.235  0.00  0.00      WT1   
ATOM   3524  OH2 TIP3W3612       3.444   5.859 -16.661  0.00  0.00      WT1   
ATOM   3525  H1  TIP3W3612       4.032   6.092 -15.942  0.00  0.00      WT1   
ATOM   3526  H2  TIP3W3612       3.626   4.935 -16.831  0.00  0.00      WT1   
ATOM   3527  OH2 TIP3W3614      18.830   0.938   7.056  0.00  0.00      WT1   
ATOM   3528  H1  TIP3W3614      18.203   1.540   7.458  0.00  0.00      WT1   
ATOM   3529  H2  TIP3W3614      18.604   0.080   7.416  0.00  0.00      WT1   
ATOM   3530  OH2 TIP3W3615     -14.571 -13.060  -3.616  0.00  0.00      WT1   
ATOM   3531  H1  TIP3W3615     -13.892 -12.849  -4.256  0.00  0.00      WT1   
ATOM   3532  H2  TIP3W3615     -14.398 -13.969  -3.372  0.00  0.00      WT1   
ATOM   3533  OH2 TIP3W3616      17.251   1.941  -9.233  0.00  0.00      WT1   
ATOM   3534  H1  TIP3W3616      16.910   1.968 -10.127  0.00  0.00      WT1   
ATOM   3535  H2  TIP3W3616      17.328   1.008  -9.033  0.00  0.00      WT1   
ATOM   3536  OH2 TIP3W3617      -7.429  15.699   9.782  0.00  0.00      WT1   
ATOM   3537  H1  TIP3W3617      -7.095  14.819   9.611  0.00  0.00      WT1   
ATOM   3538  H2  TIP3W3617      -7.548  15.730  10.732  0.00  0.00      WT1   
ATOM   3539  OH2 TIP3W3618       5.985   8.641   6.835  0.00  0.00      WT1   
ATOM   3540  H1  TIP3W3618       5.181   8.674   7.354  0.00  0.00      WT1   
ATOM   3541  H2  TIP3W3618       6.419   9.476   7.012  0.00  0.00      WT1   
ATOM   3542  OH2 TIP3W3619      15.067   8.403 -11.734  0.00  0.00      WT1   
ATOM   3543  H1  TIP3W3619      15.755   9.010 -12.007  0.00  0.00      WT1   
ATOM   3544  H2  TIP3W3619      14.463   8.376 -12.477  0.00  0.00      WT1   
ATOM   3545  OH2 TIP3W3620      -3.104 -18.396  -9.853  0.00  0.00      WT1   
ATOM   3546  H1  TIP3W3620      -3.643 -17.811  -9.320  0.00  0.00      WT1   
ATOM   3547  H2  TIP3W3620      -2.366 -17.853 -10.131  0.00  0.00      WT1   
ATOM   3548  OH2 TIP3W3621     -12.883 -16.112  -8.627  0.00  0.00      WT1   
ATOM   3549  H1  TIP3W3621     -12.417 -16.850  -9.020  0.00  0.00      WT1   
ATOM   3550  H2  TIP3W3621     -13.336 -16.489  -7.873  0.00  0.00      WT1   
ATOM   3551  OH2 TIP3W3622      16.224  11.466 -11.431  0.00  0.00      WT1   
ATOM   3552  H1  TIP3W3622      17.170  11.443 -11.289  0.00  0.00      WT1   
ATOM   3553  H2  TIP3W3622      15.851  11.125 -10.619  0.00  0.00      WT1   
ATOM   3554  OH2 TIP3W3623     -11.214   3.230   8.733  0.00  0.00      WT1   
ATOM   3555  H1  TIP3W3623     -11.797   3.694   9.335  0.00  0.00      WT1   
ATOM   3556  H2  TIP3W3623     -10.432   3.045   9.252  0.00  0.00      WT1   
ATOM   3557  OH2 TIP3W3625      -9.757   8.051  13.211  0.00  0.00      WT1   
ATOM   3558  H1  TIP3W3625      -9.688   8.717  13.895  0.00  0.00      WT1   
ATOM   3559  H2  TIP3W3625      -9.603   8.528  12.396  0.00  0.00      WT1   
ATOM   3560  OH2 TIP3W3626      17.232  16.852 -13.970  0.00  0.00      WT1   
ATOM   3561  H1  TIP3W3626      17.956  16.808 -13.345  0.00  0.00      WT1   
ATOM   3562  H2  TIP3W3626      16.449  16.699 -13.440  0.00  0.00      WT1   
ATOM   3563  OH2 TIP3W3627      -0.930 -19.404   0.677  0.00  0.00      WT1   
ATOM   3564  H1  TIP3W3627      -0.165 -19.977   0.627  0.00  0.00      WT1   
ATOM   3565  H2  TIP3W3627      -1.678 -19.992   0.566  0.00  0.00      WT1   
ATOM   3566  OH2 TIP3W3628       9.616  14.304  -4.173  0.00  0.00      WT1   
ATOM   3567  H1  TIP3W3628      10.176  14.737  -4.818  0.00  0.00      WT1   
ATOM   3568  H2  TIP3W3628       9.539  14.938  -3.460  0.00  0.00      WT1   
ATOM   3569  OH2 TIP3W3633      -5.671  12.552  13.358  0.00  0.00      WT1   
ATOM   3570  H1  TIP3W3633      -4.854  12.355  13.817  0.00  0.00      WT1   
ATOM   3571  H2  TIP3W3633      -5.752  13.504  13.411  0.00  0.00      WT1   
ATOM   3572  OH2 TIP3W3634      -7.405  -7.844 -17.066  0.00  0.00      WT1   
ATOM   3573  H1  TIP3W3634      -8.135  -7.233 -16.964  0.00  0.00      WT1   
ATOM   3574  H2  TIP3W3634      -7.300  -7.935 -18.013  0.00  0.00      WT1   
ATOM   3575  OH2 TIP3W3636      -4.731 -12.932  18.976  0.00  0.00      WT1   
ATOM   3576  H1  TIP3W3636      -5.446 -12.384  18.651  0.00  0.00      WT1   
ATOM   3577  H2  TIP3W3636      -5.122 -13.800  19.078  0.00  0.00      WT1   
ATOM   3578  OH2 TIP3W3638       8.255  17.192  17.429  0.00  0.00      WT1   
ATOM   3579  H1  TIP3W3638       7.481  17.259  16.871  0.00  0.00      WT1   
ATOM   3580  H2  TIP3W3638       8.603  18.084  17.464  0.00  0.00      WT1   
ATOM   3581  OH2 TIP3W3639     -18.457 -19.941   8.299  0.00  0.00      WT1   
ATOM   3582  H1  TIP3W3639     -17.864 -20.657   8.526  0.00  0.00      WT1   
ATOM   3583  H2  TIP3W3639     -18.216 -19.705   7.403  0.00  0.00      WT1   
ATOM   3584  OH2 TIP3W3640      -5.713  -6.715 -13.234  0.00  0.00      WT1   
ATOM   3585  H1  TIP3W3640      -5.244  -7.183 -13.925  0.00  0.00      WT1   
ATOM   3586  H2  TIP3W3640      -5.383  -5.818 -13.283  0.00  0.00      WT1   
ATOM   3587  OH2 TIP3W3641       2.719 -15.606 -12.201  0.00  0.00      WT1   
ATOM   3588  H1  TIP3W3641       3.477 -16.134 -12.455  0.00  0.00      WT1   
ATOM   3589  H2  TIP3W3641       2.889 -14.744 -12.581  0.00  0.00      WT1   
ATOM   3590  OH2 TIP3W3642       2.574   1.224  12.336  0.00  0.00      WT1   
ATOM   3591  H1  TIP3W3642       3.000   0.697  13.012  0.00  0.00      WT1   
ATOM   3592  H2  TIP3W3642       2.789   2.128  12.567  0.00  0.00      WT1   
ATOM   3593  OH2 TIP3W3643     -18.349 -20.516 -11.611  0.00  0.00      WT1   
ATOM   3594  H1  TIP3W3643     -18.391 -19.894 -10.885  0.00  0.00      WT1   
ATOM   3595  H2  TIP3W3643     -17.495 -20.357 -12.014  0.00  0.00      WT1   
ATOM   3596  OH2 TIP3W3650      -6.926  19.147 -10.403  0.00  0.00      WT1   
ATOM   3597  H1  TIP3W3650      -7.739  18.652 -10.501  0.00  0.00      WT1   
ATOM   3598  H2  TIP3W3650      -6.401  18.628  -9.793  0.00  0.00      WT1   
ATOM   3599  OH2 TIP3W3651     -13.553  18.189   7.281  0.00  0.00      WT1   
ATOM   3600  H1  TIP3W3651     -13.658  18.700   6.478  0.00  0.00      WT1   
ATOM   3601  H2  TIP3W3651     -13.603  18.836   7.985  0.00  0.00      WT1   
ATOM   3602  OH2 TIP3W3653      -2.892  16.140  10.169  0.00  0.00      WT1   
ATOM   3603  H1  TIP3W3653      -1.973  16.206  10.428  0.00  0.00      WT1   
ATOM   3604  H2  TIP3W3653      -3.085  16.981   9.755  0.00  0.00      WT1   
ATOM   3605  OH2 TIP3W3657       7.469 -16.680   8.996  0.00  0.00      WT1   
ATOM   3606  H1  TIP3W3657       7.534 -15.987   9.653  0.00  0.00      WT1   
ATOM   3607  H2  TIP3W3657       7.828 -17.455   9.429  0.00  0.00      WT1   
ATOM   3608  OH2 TIP3W3658      -2.906 -16.800  12.043  0.00  0.00      WT1   
ATOM   3609  H1  TIP3W3658      -3.247 -16.714  11.153  0.00  0.00      WT1   
ATOM   3610  H2  TIP3W3658      -3.686 -16.891  12.591  0.00  0.00      WT1   
ATOM   3611  OH2 TIP3W3659      19.205  19.082  10.097  0.00  0.00      WT1   
ATOM   3612  H1  TIP3W3659      18.550  19.778  10.054  0.00  0.00      WT1   
ATOM   3613  H2  TIP3W3659      19.861  19.329   9.446  0.00  0.00      WT1   
ATOM   3614  OH2 TIP3W3660      -1.638  -8.034  10.034  0.00  0.00      WT1   
ATOM   3615  H1  TIP3W3660      -1.906  -7.348  10.646  0.00  0.00      WT1   
ATOM   3616  H2  TIP3W3660      -0.692  -7.920   9.944  0.00  0.00      WT1   
ATOM   3617  OH2 TIP3W3661      -6.170   3.662   3.249  0.00  0.00      WT1   
ATOM   3618  H1  TIP3W3661      -6.310   3.251   4.101  0.00  0.00      WT1   
ATOM   3619  H2  TIP3W3661      -5.279   4.009   3.293  0.00  0.00      WT1   
ATOM   3620  OH2 TIP3W3662      -5.781   5.087  -2.590  0.00  0.00      WT1   
ATOM   3621  H1  TIP3W3662      -5.506   5.905  -2.174  0.00  0.00      WT1   
ATOM   3622  H2  TIP3W3662      -6.578   4.838  -2.123  0.00  0.00      WT1   
ATOM   3623  OH2 TIP3W3663     -16.898 -16.058 -15.882  0.00  0.00      WT1   
ATOM   3624  H1  TIP3W3663     -16.166 -16.313 -15.320  0.00  0.00      WT1   
ATOM   3625  H2  TIP3W3663     -16.508 -15.947 -16.749  0.00  0.00      WT1   
ATOM   3626  OH2 TIP3W3664      -5.776  -1.433  -1.808  0.00  0.00      WT1   
ATOM   3627  H1  TIP3W3664      -5.776  -0.745  -2.474  0.00  0.00      WT1   
ATOM   3628  H2  TIP3W3664      -5.054  -2.009  -2.059  0.00  0.00      WT1   
ATOM   3629  OH2 TIP3W3665      12.742   5.436 -16.420  0.00  0.00      WT1   
ATOM   3630  H1  TIP3W3665      12.319   5.377 -15.563  0.00  0.00      WT1   
ATOM   3631  H2  TIP3W3665      12.027   5.332 -17.048  0.00  0.00      WT1   
ATOM   3632  OH2 TIP3W3674      -5.587  -9.693  -7.431  0.00  0.00      WT1   
ATOM   3633  H1  TIP3W3674      -4.981  -9.494  -8.144  0.00  0.00      WT1   
ATOM   3634  H2  TIP3W3674      -5.504 -10.638  -7.302  0.00  0.00      WT1   
ATOM   3635  OH2 TIP3W3675      -0.386 -10.405 -13.756  0.00  0.00      WT1   
ATOM   3636  H1  TIP3W3675      -1.010 -10.633 -13.067  0.00  0.00      WT1   
ATOM   3637  H2  TIP3W3675      -0.629 -10.963 -14.495  0.00  0.00      WT1   
ATOM   3638  OH2 TIP3W3677      13.607 -18.731  17.189  0.00  0.00      WT1   
ATOM   3639  H1  TIP3W3677      13.179 -18.067  16.648  0.00  0.00      WT1   
ATOM   3640  H2  TIP3W3677      14.397 -18.965  16.701  0.00  0.00      WT1   
ATOM   3641  OH2 TIP3W3678       7.235 -16.964 -18.870  0.00  0.00      WT1   
ATOM   3642  H1  TIP3W3678       6.960 -17.784 -19.281  0.00  0.00      WT1   
ATOM   3643  H2  TIP3W3678       8.095 -16.782 -19.247  0.00  0.00      WT1   
ATOM   3644  OH2 TIP3W3680       8.942  17.862 -11.857  0.00  0.00      WT1   
ATOM   3645  H1  TIP3W3680       8.756  18.173 -12.743  0.00  0.00      WT1   
ATOM   3646  H2  TIP3W3680       9.624  18.451 -11.534  0.00  0.00      WT1   
ATOM   3647  OH2 TIP3W3681       5.625  -6.102  18.927  0.00  0.00      WT1   
ATOM   3648  H1  TIP3W3681       5.235  -6.211  19.794  0.00  0.00      WT1   
ATOM   3649  H2  TIP3W3681       6.025  -6.951  18.735  0.00  0.00      WT1   
ATOM   3650  OH2 TIP3W3682      16.182   2.639 -11.875  0.00  0.00      WT1   
ATOM   3651  H1  TIP3W3682      15.989   3.547 -12.106  0.00  0.00      WT1   
ATOM   3652  H2  TIP3W3682      16.189   2.175 -12.712  0.00  0.00      WT1   
ATOM   3653  OH2 TIP3W3683      -9.432 -12.929  11.413  0.00  0.00      WT1   
ATOM   3654  H1  TIP3W3683      -9.725 -12.153  11.891  0.00  0.00      WT1   
ATOM   3655  H2  TIP3W3683      -8.634 -12.648  10.966  0.00  0.00      WT1   
ATOM   3656  OH2 TIP3W3685      -7.577  18.473   5.752  0.00  0.00      WT1   
ATOM   3657  H1  TIP3W3685      -8.190  18.168   6.421  0.00  0.00      WT1   
ATOM   3658  H2  TIP3W3685      -6.725  18.149   6.043  0.00  0.00      WT1   
ATOM   3659  OH2 TIP3W3686     -15.919  16.335   0.653  0.00  0.00      WT1   
ATOM   3660  H1  TIP3W3686     -15.815  16.368   1.604  0.00  0.00      WT1   
ATOM   3661  H2  TIP3W3686     -16.641  16.937   0.470  0.00  0.00      WT1   
ATOM   3662  OH2 TIP3W3687      -0.270  -6.736  15.665  0.00  0.00      WT1   
ATOM   3663  H1  TIP3W3687       0.595  -6.493  15.336  0.00  0.00      WT1   
ATOM   3664  H2  TIP3W3687      -0.327  -7.680  15.517  0.00  0.00      WT1   
ATOM   3665  OH2 TIP3W3693       8.380  15.945 -19.438  0.00  0.00      WT1   
ATOM   3666  H1  TIP3W3693       8.637  16.552 -20.132  0.00  0.00      WT1   
ATOM   3667  H2  TIP3W3693       8.856  15.138 -19.637  0.00  0.00      WT1   
ATOM   3668  OH2 TIP3W3697      13.366  19.383  -1.071  0.00  0.00      WT1   
ATOM   3669  H1  TIP3W3697      13.574  20.209  -0.634  0.00  0.00      WT1   
ATOM   3670  H2  TIP3W3697      13.171  19.632  -1.975  0.00  0.00      WT1   
ATOM   3671  OH2 TIP3W3698      -9.439   5.701  10.716  0.00  0.00      WT1   
ATOM   3672  H1  TIP3W3698     -10.392   5.651  10.789  0.00  0.00      WT1   
ATOM   3673  H2  TIP3W3698      -9.163   6.184  11.494  0.00  0.00      WT1   
ATOM   3674  OH2 TIP3W3700     -12.179  -8.493   3.342  0.00  0.00      WT1   
ATOM   3675  H1  TIP3W3700     -12.273  -8.594   2.395  0.00  0.00      WT1   
ATOM   3676  H2  TIP3W3700     -12.086  -9.388   3.670  0.00  0.00      WT1   
ATOM   3677  OH2 TIP3W3701     -16.425 -18.366  -7.501  0.00  0.00      WT1   
ATOM   3678  H1  TIP3W3701     -15.511 -18.575  -7.312  0.00  0.00      WT1   
ATOM   3679  H2  TIP3W3701     -16.449 -17.410  -7.542  0.00  0.00      WT1   
ATOM   3680  OH2 TIP3W3702       4.373   5.462  -9.964  0.00  0.00      WT1   
ATOM   3681  H1  TIP3W3702       4.347   6.418 -10.004  0.00  0.00      WT1   
ATOM   3682  H2  TIP3W3702       3.880   5.242  -9.173  0.00  0.00      WT1   
ATOM   3683  OH2 TIP3W3703      18.518  17.206  19.355  0.00  0.00      WT1   
ATOM   3684  H1  TIP3W3703      17.722  17.208  18.822  0.00  0.00      WT1   
ATOM   3685  H2  TIP3W3703      18.865  18.094  19.271  0.00  0.00      WT1   
ATOM   3686  OH2 TIP3W3704     -18.177 -18.382 -18.100  0.00  0.00      WT1   
ATOM   3687  H1  TIP3W3704     -17.552 -18.820 -18.678  0.00  0.00      WT1   
ATOM   3688  H2  TIP3W3704     -18.099 -17.454 -18.323  0.00  0.00      WT1   
ATOM   3689  OH2 TIP3W3705     -18.378 -18.834  -9.534  0.00  0.00      WT1   
ATOM   3690  H1  TIP3W3705     -17.598 -18.934  -8.988  0.00  0.00      WT1   
ATOM   3691  H2  TIP3W3705     -18.951 -18.255  -9.031  0.00  0.00      WT1   
ATOM   3692  OH2 TIP3W3706     -12.197   5.261  15.886  0.00  0.00      WT1   
ATOM   3693  H1  TIP3W3706     -12.715   5.377  15.090  0.00  0.00      WT1   
ATOM   3694  H2  TIP3W3706     -12.391   6.036  16.414  0.00  0.00      WT1   
ATOM   3695  OH2 TIP3W3708      -7.009 -10.207   5.832  0.00  0.00      WT1   
ATOM   3696  H1  TIP3W3708      -7.691 -10.100   5.170  0.00  0.00      WT1   
ATOM   3697  H2  TIP3W3708      -7.412 -10.754   6.506  0.00  0.00      WT1   
ATOM   3698  OH2 TIP3W3709      15.830  -1.214  12.389  0.00  0.00      WT1   
ATOM   3699  H1  TIP3W3709      16.492  -0.584  12.103  0.00  0.00      WT1   
ATOM   3700  H2  TIP3W3709      15.240  -0.706  12.945  0.00  0.00      WT1   
ATOM   3701  OH2 TIP3W3710      -4.335  18.423 -16.832  0.00  0.00      WT1   
ATOM   3702  H1  TIP3W3710      -3.659  17.755 -16.717  0.00  0.00      WT1   
ATOM   3703  H2  TIP3W3710      -4.534  18.718 -15.943  0.00  0.00      WT1   
ATOM   3704  OH2 TIP3W3718       6.154 -16.347  -4.102  0.00  0.00      WT1   
ATOM   3705  H1  TIP3W3718       6.473 -17.041  -3.525  0.00  0.00      WT1   
ATOM   3706  H2  TIP3W3718       6.327 -16.672  -4.986  0.00  0.00      WT1   
ATOM   3707  OH2 TIP3W3719       6.558  14.948   7.558  0.00  0.00      WT1   
ATOM   3708  H1  TIP3W3719       5.946  15.016   6.825  0.00  0.00      WT1   
ATOM   3709  H2  TIP3W3719       7.411  15.156   7.177  0.00  0.00      WT1   
ATOM   3710  OH2 TIP3W3720       7.325  10.857 -12.815  0.00  0.00      WT1   
ATOM   3711  H1  TIP3W3720       7.617  11.087 -11.933  0.00  0.00      WT1   
ATOM   3712  H2  TIP3W3720       6.990   9.964 -12.732  0.00  0.00      WT1   
ATOM   3713  OH2 TIP3W3721      -6.105 -12.531  -6.701  0.00  0.00      WT1   
ATOM   3714  H1  TIP3W3721      -5.584 -13.168  -6.213  0.00  0.00      WT1   
ATOM   3715  H2  TIP3W3721      -6.530 -13.045  -7.388  0.00  0.00      WT1   
ATOM   3716  OH2 TIP3W3722       2.096   3.410  -4.601  0.00  0.00      WT1   
ATOM   3717  H1  TIP3W3722       1.958   3.839  -5.445  0.00  0.00      WT1   
ATOM   3718  H2  TIP3W3722       1.537   3.892  -3.992  0.00  0.00      WT1   
ATOM   3719  OH2 TIP3W3723     -16.926 -15.460 -10.785  0.00  0.00      WT1   
ATOM   3720  H1  TIP3W3723     -16.921 -14.507 -10.689  0.00  0.00      WT1   
ATOM   3721  H2  TIP3W3723     -16.824 -15.791  -9.893  0.00  0.00      WT1   
ATOM   3722  OH2 TIP3W3724     -16.187   0.685  -1.348  0.00  0.00      WT1   
ATOM   3723  H1  TIP3W3724     -16.314   1.058  -0.476  0.00  0.00      WT1   
ATOM   3724  H2  TIP3W3724     -15.355   0.216  -1.290  0.00  0.00      WT1   
ATOM   3725  OH2 TIP3W3725       4.488  -6.528 -16.805  0.00  0.00      WT1   
ATOM   3726  H1  TIP3W3725       3.560  -6.744 -16.716  0.00  0.00      WT1   
ATOM   3727  H2  TIP3W3725       4.508  -5.801 -17.427  0.00  0.00      WT1   
ATOM   3728  OH2 TIP3W3727      18.209  -7.674  17.949  0.00  0.00      WT1   
ATOM   3729  H1  TIP3W3727      17.536  -7.035  17.713  0.00  0.00      WT1   
ATOM   3730  H2  TIP3W3727      18.359  -8.172  17.146  0.00  0.00      WT1   
ATOM   3731  OH2 TIP3W3728      15.573 -20.039 -13.813  0.00  0.00      WT1   
ATOM   3732  H1  TIP3W3728      14.954 -20.211 -13.103  0.00  0.00      WT1   
ATOM   3733  H2  TIP3W3728      15.756 -20.901 -14.186  0.00  0.00      WT1   
ATOM   3734  OH2 TIP3W3729     -15.669  -0.261   8.631  0.00  0.00      WT1   
ATOM   3735  H1  TIP3W3729     -14.799   0.123   8.746  0.00  0.00      WT1   
ATOM   3736  H2  TIP3W3729     -15.507  -1.201   8.550  0.00  0.00      WT1   
ATOM   3737  OH2 TIP3W3730     -16.799  14.116  -7.309  0.00  0.00      WT1   
ATOM   3738  H1  TIP3W3730     -16.069  13.500  -7.240  0.00  0.00      WT1   
ATOM   3739  H2  TIP3W3730     -16.421  14.890  -7.726  0.00  0.00      WT1   
ATOM   3740  OH2 TIP3W3731      10.394 -17.627 -13.791  0.00  0.00      WT1   
ATOM   3741  H1  TIP3W3731       9.871 -18.092 -14.443  0.00  0.00      WT1   
ATOM   3742  H2  TIP3W3731       9.758 -17.111 -13.296  0.00  0.00      WT1   
ATOM   3743  OH2 TIP3W3736      13.983  -4.340 -12.579  0.00  0.00      WT1   
ATOM   3744  H1  TIP3W3736      14.651  -4.916 -12.207  0.00  0.00      WT1   
ATOM   3745  H2  TIP3W3736      13.977  -4.552 -13.513  0.00  0.00      WT1   
ATOM   3746  OH2 TIP3W3737     -10.415 -18.880  -2.493  0.00  0.00      WT1   
ATOM   3747  H1  TIP3W3737      -9.698 -18.246  -2.482  0.00  0.00      WT1   
ATOM   3748  H2  TIP3W3737     -11.207 -18.346  -2.552  0.00  0.00      WT1   
ATOM   3749  OH2 TIP3W3740     -15.682  12.561 -15.613  0.00  0.00      WT1   
ATOM   3750  H1  TIP3W3740     -15.896  13.286 -15.026  0.00  0.00      WT1   
ATOM   3751  H2  TIP3W3740     -14.967  12.100 -15.174  0.00  0.00      WT1   
ATOM   3752  OH2 TIP3W3743      -8.412 -13.615 -17.056  0.00  0.00      WT1   
ATOM   3753  H1  TIP3W3743      -8.204 -12.751 -16.699  0.00  0.00      WT1   
ATOM   3754  H2  TIP3W3743      -9.293 -13.802 -16.733  0.00  0.00      WT1   
ATOM   3755  OH2 TIP3W3744       1.384  16.157 -11.852  0.00  0.00      WT1   
ATOM   3756  H1  TIP3W3744       0.552  15.828 -11.512  0.00  0.00      WT1   
ATOM   3757  H2  TIP3W3744       1.893  16.375 -11.071  0.00  0.00      WT1   
ATOM   3758  OH2 TIP3W3746      13.297 -16.483 -16.739  0.00  0.00      WT1   
ATOM   3759  H1  TIP3W3746      13.385 -16.391 -15.791  0.00  0.00      WT1   
ATOM   3760  H2  TIP3W3746      13.022 -17.391 -16.867  0.00  0.00      WT1   
ATOM   3761  OH2 TIP3W3747      12.242 -20.183  -3.229  0.00  0.00      WT1   
ATOM   3762  H1  TIP3W3747      12.640 -20.386  -4.075  0.00  0.00      WT1   
ATOM   3763  H2  TIP3W3747      11.396 -19.793  -3.449  0.00  0.00      WT1   
ATOM   3764  OH2 TIP3W3749      11.413  -6.792  -8.966  0.00  0.00      WT1   
ATOM   3765  H1  TIP3W3749      10.898  -6.781  -8.160  0.00  0.00      WT1   
ATOM   3766  H2  TIP3W3749      12.250  -6.397  -8.721  0.00  0.00      WT1   
ATOM   3767  OH2 TIP3W3751      -0.874  14.288 -19.474  0.00  0.00      WT1   
ATOM   3768  H1  TIP3W3751      -1.643  13.817 -19.796  0.00  0.00      WT1   
ATOM   3769  H2  TIP3W3751      -0.934  15.151 -19.884  0.00  0.00      WT1   
ATOM   3770  OH2 TIP3W3752      -0.287 -12.519   3.695  0.00  0.00      WT1   
ATOM   3771  H1  TIP3W3752      -0.324 -12.715   2.759  0.00  0.00      WT1   
ATOM   3772  H2  TIP3W3752       0.597 -12.774   3.958  0.00  0.00      WT1   
ATOM   3773  OH2 TIP3W3753       1.910 -11.722 -11.328  0.00  0.00      WT1   
ATOM   3774  H1  TIP3W3753       1.381 -10.926 -11.377  0.00  0.00      WT1   
ATOM   3775  H2  TIP3W3753       2.384 -11.644 -10.500  0.00  0.00      WT1   
ATOM   3776  OH2 TIP3W3757      -7.470 -12.907  -3.646  0.00  0.00      WT1   
ATOM   3777  H1  TIP3W3757      -6.980 -13.727  -3.714  0.00  0.00      WT1   
ATOM   3778  H2  TIP3W3757      -8.349 -13.127  -3.956  0.00  0.00      WT1   
ATOM   3779  OH2 TIP3W3758       5.357 -10.840  11.457  0.00  0.00      WT1   
ATOM   3780  H1  TIP3W3758       5.506 -10.277  10.697  0.00  0.00      WT1   
ATOM   3781  H2  TIP3W3758       5.700 -11.694  11.194  0.00  0.00      WT1   
ATOM   3782  OH2 TIP3W3761      -8.029 -17.598  -2.179  0.00  0.00      WT1   
ATOM   3783  H1  TIP3W3761      -7.458 -18.311  -2.463  0.00  0.00      WT1   
ATOM   3784  H2  TIP3W3761      -7.725 -16.836  -2.673  0.00  0.00      WT1   
ATOM   3785  OH2 TIP3W3762     -11.591  -3.625   6.421  0.00  0.00      WT1   
ATOM   3786  H1  TIP3W3762     -11.904  -4.001   5.598  0.00  0.00      WT1   
ATOM   3787  H2  TIP3W3762     -11.255  -4.374   6.914  0.00  0.00      WT1   
ATOM   3788  OH2 TIP3W3764      10.866 -18.902 -10.468  0.00  0.00      WT1   
ATOM   3789  H1  TIP3W3764      10.775 -18.602  -9.564  0.00  0.00      WT1   
ATOM   3790  H2  TIP3W3764       9.974 -18.898 -10.813  0.00  0.00      WT1   
ATOM   3791  OH2 TIP3W3766       5.652  15.567  18.741  0.00  0.00      WT1   
ATOM   3792  H1  TIP3W3766       6.036  16.338  19.159  0.00  0.00      WT1   
ATOM   3793  H2  TIP3W3766       6.388  14.967  18.623  0.00  0.00      WT1   
ATOM   3794  OH2 TIP3W3767     -10.411  16.416 -17.655  0.00  0.00      WT1   
ATOM   3795  H1  TIP3W3767     -10.577  16.271 -16.723  0.00  0.00      WT1   
ATOM   3796  H2  TIP3W3767      -9.875  15.669 -17.921  0.00  0.00      WT1   
ATOM   3797  OH2 TIP3W3771     -13.042  15.452   1.597  0.00  0.00      WT1   
ATOM   3798  H1  TIP3W3771     -13.704  14.767   1.500  0.00  0.00      WT1   
ATOM   3799  H2  TIP3W3771     -12.876  15.753   0.704  0.00  0.00      WT1   
ATOM   3800  OH2 TIP3W3776      15.145   2.060 -18.681  0.00  0.00      WT1   
ATOM   3801  H1  TIP3W3776      15.625   1.250 -18.855  0.00  0.00      WT1   
ATOM   3802  H2  TIP3W3776      15.825   2.705 -18.488  0.00  0.00      WT1   
ATOM   3803  OH2 TIP3W3779     -19.735 -18.749  -6.700  0.00  0.00      WT1   
ATOM   3804  H1  TIP3W3779     -20.252 -19.553  -6.655  0.00  0.00      WT1   
ATOM   3805  H2  TIP3W3779     -20.235 -18.175  -7.281  0.00  0.00      WT1   
ATOM   3806  OH2 TIP3W3782     -17.772  19.078  -7.150  0.00  0.00      WT1   
ATOM   3807  H1  TIP3W3782     -18.165  19.426  -7.951  0.00  0.00      WT1   
ATOM   3808  H2  TIP3W3782     -17.827  19.799  -6.523  0.00  0.00      WT1   
ATOM   3809  OH2 TIP3W3785      18.258   3.403  10.146  0.00  0.00      WT1   
ATOM   3810  H1  TIP3W3785      17.943   4.025  10.801  0.00  0.00      WT1   
ATOM   3811  H2  TIP3W3785      17.478   3.171   9.641  0.00  0.00      WT1   
ATOM   3812  OH2 TIP3W3786      15.079  18.326 -15.613  0.00  0.00      WT1   
ATOM   3813  H1  TIP3W3786      14.274  17.828 -15.470  0.00  0.00      WT1   
ATOM   3814  H2  TIP3W3786      15.740  17.661 -15.809  0.00  0.00      WT1   
ATOM   3815  OH2 TIP3W3788      11.463   8.025   2.686  0.00  0.00      WT1   
ATOM   3816  H1  TIP3W3788      11.100   8.016   3.571  0.00  0.00      WT1   
ATOM   3817  H2  TIP3W3788      12.410   8.077   2.815  0.00  0.00      WT1   
ATOM   3818  OH2 TIP3W3789      -9.641  10.551   1.866  0.00  0.00      WT1   
ATOM   3819  H1  TIP3W3789      -9.837  10.433   2.796  0.00  0.00      WT1   
ATOM   3820  H2  TIP3W3789     -10.077  11.371   1.632  0.00  0.00      WT1   
ATOM   3821  OH2 TIP3W3790      -6.361   5.717 -11.134  0.00  0.00      WT1   
ATOM   3822  H1  TIP3W3790      -5.666   6.229 -11.548  0.00  0.00      WT1   
ATOM   3823  H2  TIP3W3790      -6.788   6.331 -10.536  0.00  0.00      WT1   
ATOM   3824  OH2 TIP3W3793      -3.760  17.510  12.426  0.00  0.00      WT1   
ATOM   3825  H1  TIP3W3793      -3.376  18.154  11.831  0.00  0.00      WT1   
ATOM   3826  H2  TIP3W3793      -3.930  16.746  11.876  0.00  0.00      WT1   
ATOM   3827  OH2 TIP3W3796      -0.945  -3.274   8.802  0.00  0.00      WT1   
ATOM   3828  H1  TIP3W3796      -1.109  -3.318   9.743  0.00  0.00      WT1   
ATOM   3829  H2  TIP3W3796      -1.803  -3.410   8.401  0.00  0.00      WT1   
ATOM   3830  OH2 TIP3W3800      15.263 -13.161 -13.198  0.00  0.00      WT1   
ATOM   3831  H1  TIP3W3800      14.915 -12.610 -13.899  0.00  0.00      WT1   
ATOM   3832  H2  TIP3W3800      15.791 -13.819 -13.649  0.00  0.00      WT1   
ATOM   3833  OH2 TIP3W3801      15.981   5.988  -0.118  0.00  0.00      WT1   
ATOM   3834  H1  TIP3W3801      16.817   5.668   0.221  0.00  0.00      WT1   
ATOM   3835  H2  TIP3W3801      15.321   5.520   0.393  0.00  0.00      WT1   
ATOM   3836  OH2 TIP3W3808       5.021  20.267  18.433  0.00  0.00      WT1   
ATOM   3837  H1  TIP3W3808       4.572  19.437  18.592  0.00  0.00      WT1   
ATOM   3838  H2  TIP3W3808       5.763  20.258  19.038  0.00  0.00      WT1   
ATOM   3839  OH2 TIP3W3810      12.836  -5.097 -17.372  0.00  0.00      WT1   
ATOM   3840  H1  TIP3W3810      13.374  -5.889 -17.346  0.00  0.00      WT1   
ATOM   3841  H2  TIP3W3810      13.252  -4.504 -16.746  0.00  0.00      WT1   
ATOM   3842  OH2 TIP3W3814       6.793 -12.930  16.117  0.00  0.00      WT1   
ATOM   3843  H1  TIP3W3814       6.429 -12.212  15.598  0.00  0.00      WT1   
ATOM   3844  H2  TIP3W3814       6.619 -13.714  15.596  0.00  0.00      WT1   
ATOM   3845  OH2 TIP3W3821      -8.379 -10.315 -16.119  0.00  0.00      WT1   
ATOM   3846  H1  TIP3W3821      -8.305  -9.382 -15.917  0.00  0.00      WT1   
ATOM   3847  H2  TIP3W3821      -7.685 -10.727 -15.604  0.00  0.00      WT1   
ATOM   3848  OH2 TIP3W3829     -13.096  10.663 -17.390  0.00  0.00      WT1   
ATOM   3849  H1  TIP3W3829     -13.897  10.911 -16.928  0.00  0.00      WT1   
ATOM   3850  H2  TIP3W3829     -12.582  10.183 -16.740  0.00  0.00      WT1   
ATOM   3851  OH2 TIP3W3833     -13.301  16.167  -7.173  0.00  0.00      WT1   
ATOM   3852  H1  TIP3W3833     -13.660  16.159  -6.286  0.00  0.00      WT1   
ATOM   3853  H2  TIP3W3833     -14.069  16.155  -7.743  0.00  0.00      WT1   
ATOM   3854  OH2 TIP3W3834       7.412  -5.752  -6.566  0.00  0.00      WT1   
ATOM   3855  H1  TIP3W3834       6.586  -6.232  -6.630  0.00  0.00      WT1   
ATOM   3856  H2  TIP3W3834       7.215  -4.886  -6.922  0.00  0.00      WT1   
ATOM   3857  OH2 TIP3W3850      12.453 -13.002  -9.713  0.00  0.00      WT1   
ATOM   3858  H1  TIP3W3850      11.594 -13.243 -10.061  0.00  0.00      WT1   
ATOM   3859  H2  TIP3W3850      12.894 -12.566 -10.443  0.00  0.00      WT1   
ATOM   3860  OH2 TIP3W3851     -12.028  20.343  18.116  0.00  0.00      WT1   
ATOM   3861  H1  TIP3W3851     -11.958  19.680  18.802  0.00  0.00      WT1   
ATOM   3862  H2  TIP3W3851     -12.855  20.147  17.676  0.00  0.00      WT1   
ATOM   3863  OH2 TIP3W3852      13.213 -15.239  -2.895  0.00  0.00      WT1   
ATOM   3864  H1  TIP3W3852      12.536 -14.988  -3.523  0.00  0.00      WT1   
ATOM   3865  H2  TIP3W3852      12.750 -15.319  -2.061  0.00  0.00      WT1   
ATOM   3866  OH2 TIP3W3872      -7.160  -4.679   8.839  0.00  0.00      WT1   
ATOM   3867  H1  TIP3W3872      -7.026  -5.567   9.169  0.00  0.00      WT1   
ATOM   3868  H2  TIP3W3872      -7.119  -4.768   7.886  0.00  0.00      WT1   
ATOM   3869  OH2 TIP3W3892     -20.423 -18.692 -11.994  0.00  0.00      WT1   
ATOM   3870  H1  TIP3W3892     -19.583 -19.143 -11.913  0.00  0.00      WT1   
ATOM   3871  H2  TIP3W3892     -20.970 -19.292 -12.501  0.00  0.00      WT1   
ATOM   3872  OH2 TIP3W3919       4.235 -10.252  -9.390  0.00  0.00      WT1   
ATOM   3873  H1  TIP3W3919       4.447  -9.376  -9.068  0.00  0.00      WT1   
ATOM   3874  H2  TIP3W3919       4.111 -10.775  -8.598  0.00  0.00      WT1   
ATOM   3875  OH2 TIP3W3924     -14.679  19.829   5.374  0.00  0.00      WT1   
ATOM   3876  H1  TIP3W3924     -14.684  20.749   5.111  0.00  0.00      WT1   
ATOM   3877  H2  TIP3W3924     -14.723  19.343   4.551  0.00  0.00      WT1   
ATOM   3878  OH2 TIP3W3925     -16.391  10.455 -19.091  0.00  0.00      WT1   
ATOM   3879  H1  TIP3W3925     -16.736  10.932 -19.846  0.00  0.00      WT1   
ATOM   3880  H2  TIP3W3925     -16.932  10.744 -18.357  0.00  0.00      WT1   
ATOM   3881  OH2 TIP3W3931     -18.486  12.080 -13.375  0.00  0.00      WT1   
ATOM   3882  H1  TIP3W3931     -18.985  12.616 -12.758  0.00  0.00      WT1   
ATOM   3883  H2  TIP3W3931     -18.692  11.178 -13.131  0.00  0.00      WT1   
ATOM   3884  OH2 TIP3W3933     -17.783 -19.273  18.058  0.00  0.00      WT1   
ATOM   3885  H1  TIP3W3933     -18.192 -20.129  17.925  0.00  0.00      WT1   
ATOM   3886  H2  TIP3W3933     -17.312 -19.359  18.886  0.00  0.00      WT1   
ATOM   3887  OH2 TIP3W3935      -8.946  -0.845  -3.998  0.00  0.00      WT1   
ATOM   3888  H1  TIP3W3935      -9.243  -0.037  -3.581  0.00  0.00      WT1   
ATOM   3889  H2  TIP3W3935      -9.591  -1.012  -4.685  0.00  0.00      WT1   
ATOM   3890  OH2 TIP3W3938       1.549   0.645   9.608  0.00  0.00      WT1   
ATOM   3891  H1  TIP3W3938       1.038   0.258  10.318  0.00  0.00      WT1   
ATOM   3892  H2  TIP3W3938       1.754   1.529   9.913  0.00  0.00      WT1   
ATOM   3893  OH2 TIP3W3951      -6.271  13.921  -8.221  0.00  0.00      WT1   
ATOM   3894  H1  TIP3W3951      -5.589  13.914  -7.549  0.00  0.00      WT1   
ATOM   3895  H2  TIP3W3951      -6.904  13.265  -7.927  0.00  0.00      WT1   
ATOM   3896  OH2 TIP3W3957       2.856  -4.788 -14.229  0.00  0.00      WT1   
ATOM   3897  H1  TIP3W3957       2.544  -5.491 -14.800  0.00  0.00      WT1   
ATOM   3898  H2  TIP3W3957       3.553  -5.191 -13.712  0.00  0.00      WT1   
ATOM   3899  OH2 TIP3W3974       7.226  -4.583   8.580  0.00  0.00      WT1   
ATOM   3900  H1  TIP3W3974       7.031  -4.359   9.489  0.00  0.00      WT1   
ATOM   3901  H2  TIP3W3974       6.794  -3.900   8.066  0.00  0.00      WT1   
ATOM   3902  OH2 TIP3W3975       8.234 -16.182  17.081  0.00  0.00      WT1   
ATOM   3903  H1  TIP3W3975       7.994 -15.349  17.488  0.00  0.00      WT1   
ATOM   3904  H2  TIP3W3975       8.818 -16.599  17.715  0.00  0.00      WT1   
ATOM   3905  OH2 TIP3W3976       8.925  12.617   2.970  0.00  0.00      WT1   
ATOM   3906  H1  TIP3W3976       9.258  12.775   3.854  0.00  0.00      WT1   
ATOM   3907  H2  TIP3W3976       9.070  11.682   2.823  0.00  0.00      WT1   
ATOM   3908  OH2 TIP3W3977      -6.691 -18.019 -18.287  0.00  0.00      WT1   
ATOM   3909  H1  TIP3W3977      -6.447 -18.777 -17.756  0.00  0.00      WT1   
ATOM   3910  H2  TIP3W3977      -7.194 -17.462 -17.694  0.00  0.00      WT1   
ATOM   3911  OH2 TIP3W3982      -6.302  -9.782  -1.548  0.00  0.00      WT1   
ATOM   3912  H1  TIP3W3982      -7.217 -10.030  -1.676  0.00  0.00      WT1   
ATOM   3913  H2  TIP3W3982      -5.903  -9.883  -2.412  0.00  0.00      WT1   
ATOM   3914  OH2 TIP3W3986     -15.416 -12.913   5.156  0.00  0.00      WT1   
ATOM   3915  H1  TIP3W3986     -16.230 -13.344   5.418  0.00  0.00      WT1   
ATOM   3916  H2  TIP3W3986     -15.053 -13.479   4.475  0.00  0.00      WT1   
ATOM   3917  OH2 TIP3W3991      -1.962  -3.496   2.103  0.00  0.00      WT1   
ATOM   3918  H1  TIP3W3991      -2.196  -4.376   1.809  0.00  0.00      WT1   
ATOM   3919  H2  TIP3W3991      -1.585  -3.076   1.330  0.00  0.00      WT1   
ATOM   3920  OH2 TIP3W3992       3.492  -2.428  14.534  0.00  0.00      WT1   
ATOM   3921  H1  TIP3W3992       3.672  -2.146  15.431  0.00  0.00      WT1   
ATOM   3922  H2  TIP3W3992       3.096  -1.664  14.117  0.00  0.00      WT1   
ATOM   3923  OH2 TIP3W3993     -18.136  15.177 -10.381  0.00  0.00      WT1   
ATOM   3924  H1  TIP3W3993     -18.440  14.346 -10.747  0.00  0.00      WT1   
ATOM   3925  H2  TIP3W3993     -18.858  15.473  -9.826  0.00  0.00      WT1   
ATOM   3926  OH2 TIP3W3996       9.003  16.279   7.326  0.00  0.00      WT1   
ATOM   3927  H1  TIP3W3996       9.479  17.067   7.066  0.00  0.00      WT1   
ATOM   3928  H2  TIP3W3996       9.608  15.814   7.905  0.00  0.00      WT1   
ATOM   3929  OH2 TIP3W3997       4.284 -11.298  -0.918  0.00  0.00      WT1   
ATOM   3930  H1  TIP3W3997       3.811 -10.521  -1.216  0.00  0.00      WT1   
ATOM   3931  H2  TIP3W3997       3.598 -11.942  -0.740  0.00  0.00      WT1   
ATOM   3932  OH2 TIP3W3998      -4.654  -3.127  -5.503  0.00  0.00      WT1   
ATOM   3933  H1  TIP3W3998      -5.378  -2.511  -5.393  0.00  0.00      WT1   
ATOM   3934  H2  TIP3W3998      -5.078  -3.979  -5.607  0.00  0.00      WT1   
ATOM   3935  OH2 TIP3W3999     -13.322  -1.256  -5.849  0.00  0.00      WT1   
ATOM   3936  H1  TIP3W3999     -13.485  -1.002  -6.757  0.00  0.00      WT1   
ATOM   3937  H2  TIP3W3999     -13.940  -1.968  -5.684  0.00  0.00      WT1   
ATOM   3938  OH2 TIP3W4000     -19.766  -6.884  -6.730  0.00  0.00      WT1   
ATOM   3939  H1  TIP3W4000     -19.190  -6.725  -5.983  0.00  0.00      WT1   
ATOM   3940  H2  TIP3W4000     -19.364  -6.398  -7.451  0.00  0.00      WT1   
ATOM   3941  OH2 TIP3W4002     -11.281  -6.622  -5.181  0.00  0.00      WT1   
ATOM   3942  H1  TIP3W4002     -11.795  -6.965  -5.912  0.00  0.00      WT1   
ATOM   3943  H2  TIP3W4002     -10.847  -5.846  -5.536  0.00  0.00      WT1   
ATOM   3944  OH2 TIP3W4005       8.636  -9.302 -10.969  0.00  0.00      WT1   
ATOM   3945  H1  TIP3W4005       9.390  -9.480 -10.407  0.00  0.00      WT1   
ATOM   3946  H2  TIP3W4005       8.505  -8.356 -10.901  0.00  0.00      WT1   
ATOM   3947  OH2 TIP3W4008      12.189  -7.960  18.970  0.00  0.00      WT1   
ATOM   3948  H1  TIP3W4008      12.745  -8.230  18.239  0.00  0.00      WT1   
ATOM   3949  H2  TIP3W4008      12.299  -8.650  19.623  0.00  0.00      WT1   
ATOM   3950  OH2 TIP3W4009     -16.514  -5.458 -19.341  0.00  0.00      WT1   
ATOM   3951  H1  TIP3W4009     -15.777  -5.270 -19.922  0.00  0.00      WT1   
ATOM   3952  H2  TIP3W4009     -17.268  -5.055 -19.771  0.00  0.00      WT1   
ATOM   3953  OH2 TIP3W4010      -4.684  -7.395  -6.080  0.00  0.00      WT1   
ATOM   3954  H1  TIP3W4010      -4.669  -8.318  -6.332  0.00  0.00      WT1   
ATOM   3955  H2  TIP3W4010      -5.466  -7.308  -5.535  0.00  0.00      WT1   
ATOM   3956  OH2 TIP3W4012     -17.539 -13.376  -3.121  0.00  0.00      WT1   
ATOM   3957  H1  TIP3W4012     -16.594 -13.524  -3.078  0.00  0.00      WT1   
ATOM   3958  H2  TIP3W4012     -17.703 -13.139  -4.034  0.00  0.00      WT1   
ATOM   3959  OH2 TIP3W4014      12.583  17.040 -17.112  0.00  0.00      WT1   
ATOM   3960  H1  TIP3W4014      12.057  17.614 -16.555  0.00  0.00      WT1   
ATOM   3961  H2  TIP3W4014      13.070  17.638 -17.679  0.00  0.00      WT1   
ATOM   3962  OH2 TIP3W4015       1.609 -14.092   7.965  0.00  0.00      WT1   
ATOM   3963  H1  TIP3W4015       0.838 -13.592   8.233  0.00  0.00      WT1   
ATOM   3964  H2  TIP3W4015       1.330 -15.007   8.014  0.00  0.00      WT1   
ATOM   3965  OH2 TIP3W4016     -18.771   9.315  17.939  0.00  0.00      WT1   
ATOM   3966  H1  TIP3W4016     -18.978   8.640  18.585  0.00  0.00      WT1   
ATOM   3967  H2  TIP3W4016     -17.816   9.385  17.963  0.00  0.00      WT1   
ATOM   3968  OH2 TIP3W4017     -19.091  -5.192  16.408  0.00  0.00      WT1   
ATOM   3969  H1  TIP3W4017     -19.074  -6.120  16.642  0.00  0.00      WT1   
ATOM   3970  H2  TIP3W4017     -19.763  -4.814  16.976  0.00  0.00      WT1   
ATOM   3971  OH2 TIP3W4018     -14.971  13.314   5.329  0.00  0.00      WT1   
ATOM   3972  H1  TIP3W4018     -14.503  13.944   5.877  0.00  0.00      WT1   
ATOM   3973  H2  TIP3W4018     -15.312  13.835   4.602  0.00  0.00      WT1   
ATOM   3974  OH2 TIP3W4019      17.005  17.110 -17.473  0.00  0.00      WT1   
ATOM   3975  H1  TIP3W4019      16.644  17.916 -17.843  0.00  0.00      WT1   
ATOM   3976  H2  TIP3W4019      16.910  16.463 -18.171  0.00  0.00      WT1   
ATOM   3977  OH2 TIP3W4020      12.115 -18.690  19.476  0.00  0.00      WT1   
ATOM   3978  H1  TIP3W4020      12.685 -18.276  20.124  0.00  0.00      WT1   
ATOM   3979  H2  TIP3W4020      12.678 -18.823  18.713  0.00  0.00      WT1   
ATOM   3980  OH2 TIP3W4022     -11.966 -14.391 -10.910  0.00  0.00      WT1   
ATOM   3981  H1  TIP3W4022     -12.427 -14.562 -10.089  0.00  0.00      WT1   
ATOM   3982  H2  TIP3W4022     -12.655 -14.132 -11.523  0.00  0.00      WT1   
ATOM   3983  OH2 TIP3W4033      10.955  -4.623  -4.811  0.00  0.00      WT1   
ATOM   3984  H1  TIP3W4033      11.265  -5.523  -4.913  0.00  0.00      WT1   
ATOM   3985  H2  TIP3W4033      11.146  -4.405  -3.899  0.00  0.00      WT1   
ATOM   3986  OH2 TIP3W4035       6.284 -18.846  16.477  0.00  0.00      WT1   
ATOM   3987  H1  TIP3W4035       6.198 -17.900  16.595  0.00  0.00      WT1   
ATOM   3988  H2  TIP3W4035       5.908 -19.222  17.273  0.00  0.00      WT1   
ATOM   3989  OH2 TIP3W4036      -2.312  -5.201  14.587  0.00  0.00      WT1   
ATOM   3990  H1  TIP3W4036      -2.638  -4.412  15.020  0.00  0.00      WT1   
ATOM   3991  H2  TIP3W4036      -1.862  -5.687  15.278  0.00  0.00      WT1   
ATOM   3992  OH2 TIP3W4037       0.340  -2.754   3.725  0.00  0.00      WT1   
ATOM   3993  H1  TIP3W4037       1.044  -3.400   3.677  0.00  0.00      WT1   
ATOM   3994  H2  TIP3W4037      -0.374  -3.137   3.215  0.00  0.00      WT1   
ATOM   3995  OH2 TIP3W4038       7.054  10.998  11.827  0.00  0.00      WT1   
ATOM   3996  H1  TIP3W4038       6.772  10.969  12.741  0.00  0.00      WT1   
ATOM   3997  H2  TIP3W4038       7.075  11.930  11.612  0.00  0.00      WT1   
ATOM   3998  OH2 TIP3W4039      17.765   5.011   3.591  0.00  0.00      WT1   
ATOM   3999  H1  TIP3W4039      17.278   4.674   4.343  0.00  0.00      WT1   
ATOM   4000  H2  TIP3W4039      18.242   5.767   3.933  0.00  0.00      WT1   
ATOM   4001  OH2 TIP3W4041     -18.961   6.483   9.196  0.00  0.00      WT1   
ATOM   4002  H1  TIP3W4041     -18.785   6.077   8.346  0.00  0.00      WT1   
ATOM   4003  H2  TIP3W4041     -18.725   5.811   9.835  0.00  0.00      WT1   
ATOM   4004  OH2 TIP3W4046       9.569  12.345   8.142  0.00  0.00      WT1   
ATOM   4005  H1  TIP3W4046       9.457  11.600   8.732  0.00  0.00      WT1   
ATOM   4006  H2  TIP3W4046      10.222  12.897   8.571  0.00  0.00      WT1   
ATOM   4007  OH2 TIP3W4047     -13.437  -2.705 -17.916  0.00  0.00      WT1   
ATOM   4008  H1  TIP3W4047     -14.326  -3.058 -17.880  0.00  0.00      WT1   
ATOM   4009  H2  TIP3W4047     -13.415  -2.192 -18.723  0.00  0.00      WT1   
ATOM   4010  OH2 TIP3W4053      13.779   2.078  15.646  0.00  0.00      WT1   
ATOM   4011  H1  TIP3W4053      14.269   2.416  16.396  0.00  0.00      WT1   
ATOM   4012  H2  TIP3W4053      12.948   2.553  15.669  0.00  0.00      WT1   
ATOM   4013  OH2 TIP3W4054       7.507  -3.922  15.766  0.00  0.00      WT1   
ATOM   4014  H1  TIP3W4054       8.168  -4.473  15.347  0.00  0.00      WT1   
ATOM   4015  H2  TIP3W4054       6.714  -4.065  15.250  0.00  0.00      WT1   
ATOM   4016  OH2 TIP3W4055     -15.799   3.270 -18.022  0.00  0.00      WT1   
ATOM   4017  H1  TIP3W4055     -15.305   4.003 -17.654  0.00  0.00      WT1   
ATOM   4018  H2  TIP3W4055     -15.941   3.512 -18.937  0.00  0.00      WT1   
ATOM   4019  OH2 TIP3W4056     -18.326  -1.698  -1.042  0.00  0.00      WT1   
ATOM   4020  H1  TIP3W4056     -17.863  -1.732  -0.205  0.00  0.00      WT1   
ATOM   4021  H2  TIP3W4056     -17.692  -1.319  -1.651  0.00  0.00      WT1   
ATOM   4022  OH2 TIP3W4057      -5.619   7.617  -1.514  0.00  0.00      WT1   
ATOM   4023  H1  TIP3W4057      -4.985   8.290  -1.764  0.00  0.00      WT1   
ATOM   4024  H2  TIP3W4057      -5.734   7.734  -0.571  0.00  0.00      WT1   
ATOM   4025  OH2 TIP3W4059      -1.882 -19.465 -19.474  0.00  0.00      WT1   
ATOM   4026  H1  TIP3W4059      -2.391 -19.133 -20.214  0.00  0.00      WT1   
ATOM   4027  H2  TIP3W4059      -1.139 -19.915 -19.877  0.00  0.00      WT1   
ATOM   4028  OH2 TIP3W4060     -16.441   0.242  -5.290  0.00  0.00      WT1   
ATOM   4029  H1  TIP3W4060     -17.378   0.386  -5.421  0.00  0.00      WT1   
ATOM   4030  H2  TIP3W4060     -16.027   1.038  -5.622  0.00  0.00      WT1   
ATOM   4031  OH2 TIP3W4062      15.979  -6.276   2.754  0.00  0.00      WT1   
ATOM   4032  H1  TIP3W4062      16.652  -5.928   2.169  0.00  0.00      WT1   
ATOM   4033  H2  TIP3W4062      15.970  -7.217   2.575  0.00  0.00      WT1   
ATOM   4034  OH2 TIP3W4064      14.394  -6.727  12.883  0.00  0.00      WT1   
ATOM   4035  H1  TIP3W4064      14.825  -6.141  13.505  0.00  0.00      WT1   
ATOM   4036  H2  TIP3W4064      13.996  -6.141  12.238  0.00  0.00      WT1   
ATOM   4037  OH2 TIP3W4065      13.184  12.471 -11.741  0.00  0.00      WT1   
ATOM   4038  H1  TIP3W4065      13.609  12.682 -10.910  0.00  0.00      WT1   
ATOM   4039  H2  TIP3W4065      13.809  12.754 -12.409  0.00  0.00      WT1   
ATOM   4040  OH2 TIP3W4066      -8.610   8.675  17.920  0.00  0.00      WT1   
ATOM   4041  H1  TIP3W4066      -8.685   8.370  17.016  0.00  0.00      WT1   
ATOM   4042  H2  TIP3W4066      -8.288   9.573  17.845  0.00  0.00      WT1   
ATOM   4043  OH2 TIP3W4072      12.105  15.165  15.456  0.00  0.00      WT1   
ATOM   4044  H1  TIP3W4072      11.428  14.822  16.038  0.00  0.00      WT1   
ATOM   4045  H2  TIP3W4072      12.928  14.861  15.840  0.00  0.00      WT1   
ATOM   4046  OH2 TIP3W4074      -3.451   3.654 -12.491  0.00  0.00      WT1   
ATOM   4047  H1  TIP3W4074      -2.618   3.993 -12.164  0.00  0.00      WT1   
ATOM   4048  H2  TIP3W4074      -4.100   4.297 -12.204  0.00  0.00      WT1   
ATOM   4049  OH2 TIP3W4076       9.532  -8.327  -1.987  0.00  0.00      WT1   
ATOM   4050  H1  TIP3W4076       8.775  -8.854  -1.730  0.00  0.00      WT1   
ATOM   4051  H2  TIP3W4076       9.330  -7.447  -1.670  0.00  0.00      WT1   
ATOM   4052  OH2 TIP3W4077     -17.523  18.630   9.677  0.00  0.00      WT1   
ATOM   4053  H1  TIP3W4077     -17.521  17.687   9.839  0.00  0.00      WT1   
ATOM   4054  H2  TIP3W4077     -16.735  18.951  10.115  0.00  0.00      WT1   
ATOM   4055  OH2 TIP3W4080     -11.089   2.853  16.748  0.00  0.00      WT1   
ATOM   4056  H1  TIP3W4080     -11.017   2.302  15.968  0.00  0.00      WT1   
ATOM   4057  H2  TIP3W4080     -11.483   3.666  16.432  0.00  0.00      WT1   
ATOM   4058  OH2 TIP3W4082     -15.946   3.868  18.984  0.00  0.00      WT1   
ATOM   4059  H1  TIP3W4082     -16.444   4.661  18.788  0.00  0.00      WT1   
ATOM   4060  H2  TIP3W4082     -16.256   3.225  18.346  0.00  0.00      WT1   
ATOM   4061  OH2 TIP3W4083     -19.075   4.381   0.588  0.00  0.00      WT1   
ATOM   4062  H1  TIP3W4083     -18.319   3.796   0.645  0.00  0.00      WT1   
ATOM   4063  H2  TIP3W4083     -18.893   4.934  -0.171  0.00  0.00      WT1   
ATOM   4064  OH2 TIP3W4084      -9.712   5.593  14.609  0.00  0.00      WT1   
ATOM   4065  H1  TIP3W4084     -10.588   5.373  14.928  0.00  0.00      WT1   
ATOM   4066  H2  TIP3W4084      -9.829   6.417  14.137  0.00  0.00      WT1   
ATOM   4067  OH2 TIP3W4085       9.931   2.326 -12.546  0.00  0.00      WT1   
ATOM   4068  H1  TIP3W4085      10.659   2.088 -11.972  0.00  0.00      WT1   
ATOM   4069  H2  TIP3W4085       9.164   1.919 -12.144  0.00  0.00      WT1   
ATOM   4070  OH2 TIP3W4093      17.601  -6.378 -18.699  0.00  0.00      WT1   
ATOM   4071  H1  TIP3W4093      17.560  -5.431 -18.564  0.00  0.00      WT1   
ATOM   4072  H2  TIP3W4093      17.089  -6.529 -19.494  0.00  0.00      WT1   
ATOM   4073  OH2 TIP3W4096      16.864  17.230  -7.478  0.00  0.00      WT1   
ATOM   4074  H1  TIP3W4096      16.859  18.052  -7.967  0.00  0.00      WT1   
ATOM   4075  H2  TIP3W4096      16.055  17.249  -6.967  0.00  0.00      WT1   
ATOM   4076  OH2 TIP3W4097      13.551  -1.829  -4.416  0.00  0.00      WT1   
ATOM   4077  H1  TIP3W4097      13.382  -2.370  -5.187  0.00  0.00      WT1   
ATOM   4078  H2  TIP3W4097      13.623  -0.938  -4.759  0.00  0.00      WT1   
ATOM   4079  OH2 TIP3W4098      -5.703 -12.439   9.198  0.00  0.00      WT1   
ATOM   4080  H1  TIP3W4098      -5.879 -11.920   9.984  0.00  0.00      WT1   
ATOM   4081  H2  TIP3W4098      -6.559 -12.782   8.942  0.00  0.00      WT1   
ATOM   4082  OH2 TIP3W4099       3.653   9.179 -12.373  0.00  0.00      WT1   
ATOM   4083  H1  TIP3W4099       2.800   8.844 -12.650  0.00  0.00      WT1   
ATOM   4084  H2  TIP3W4099       4.137   9.308 -13.188  0.00  0.00      WT1   
ATOM   4085  OH2 TIP3W4101      -1.830 -17.846  17.802  0.00  0.00      WT1   
ATOM   4086  H1  TIP3W4101      -1.160 -17.320  17.365  0.00  0.00      WT1   
ATOM   4087  H2  TIP3W4101      -2.004 -18.565  17.195  0.00  0.00      WT1   
ATOM   4088  OH2 TIP3W4102      -1.077   9.068  -3.404  0.00  0.00      WT1   
ATOM   4089  H1  TIP3W4102      -1.522   8.390  -2.896  0.00  0.00      WT1   
ATOM   4090  H2  TIP3W4102      -0.172   8.765  -3.468  0.00  0.00      WT1   
ATOM   4091  OH2 TIP3W4103      -1.269  -6.618   4.021  0.00  0.00      WT1   
ATOM   4092  H1  TIP3W4103      -0.427  -6.441   4.440  0.00  0.00      WT1   
ATOM   4093  H2  TIP3W4103      -1.892  -6.063   4.490  0.00  0.00      WT1   
ATOM   4094  OH2 TIP3W4104       0.631  11.269  13.040  0.00  0.00      WT1   
ATOM   4095  H1  TIP3W4104      -0.215  10.874  12.824  0.00  0.00      WT1   
ATOM   4096  H2  TIP3W4104       0.413  12.146  13.355  0.00  0.00      WT1   
ATOM   4097  OH2 TIP3W4105      12.419   0.631   0.772  0.00  0.00      WT1   
ATOM   4098  H1  TIP3W4105      12.423  -0.199   1.249  0.00  0.00      WT1   
ATOM   4099  H2  TIP3W4105      12.067   0.410  -0.091  0.00  0.00      WT1   
ATOM   4100  OH2 TIP3W4106     -12.653  -7.211 -18.673  0.00  0.00      WT1   
ATOM   4101  H1  TIP3W4106     -12.314  -8.045 -18.349  0.00  0.00      WT1   
ATOM   4102  H2  TIP3W4106     -12.540  -6.605 -17.940  0.00  0.00      WT1   
ATOM   4103  OH2 TIP3W4110       9.730 -16.721 -16.475  0.00  0.00      WT1   
ATOM   4104  H1  TIP3W4110      10.210 -16.017 -16.910  0.00  0.00      WT1   
ATOM   4105  H2  TIP3W4110      10.065 -17.523 -16.876  0.00  0.00      WT1   
ATOM   4106  OH2 TIP3W4111       9.009 -12.783  -6.536  0.00  0.00      WT1   
ATOM   4107  H1  TIP3W4111       8.582 -13.286  -5.842  0.00  0.00      WT1   
ATOM   4108  H2  TIP3W4111       9.151 -11.917  -6.153  0.00  0.00      WT1   
ATOM   4109  OH2 TIP3W4116     -12.422  13.625 -10.180  0.00  0.00      WT1   
ATOM   4110  H1  TIP3W4116     -12.630  12.692 -10.124  0.00  0.00      WT1   
ATOM   4111  H2  TIP3W4116     -13.070  13.979 -10.789  0.00  0.00      WT1   
ATOM   4112  OH2 TIP3W4120     -16.342  -4.916 -11.594  0.00  0.00      WT1   
ATOM   4113  H1  TIP3W4120     -17.292  -4.800 -11.626  0.00  0.00      WT1   
ATOM   4114  H2  TIP3W4120     -16.215  -5.865 -11.618  0.00  0.00      WT1   
ATOM   4115  OH2 TIP3W4121       1.011  15.736 -16.759  0.00  0.00      WT1   
ATOM   4116  H1  TIP3W4121       1.002  14.866 -16.359  0.00  0.00      WT1   
ATOM   4117  H2  TIP3W4121       0.318  15.704 -17.419  0.00  0.00      WT1   
ATOM   4118  OH2 TIP3W4122      19.796  13.780  14.149  0.00  0.00      WT1   
ATOM   4119  H1  TIP3W4122      19.196  13.141  14.534  0.00  0.00      WT1   
ATOM   4120  H2  TIP3W4122      19.348  14.083  13.359  0.00  0.00      WT1   
ATOM   4121  OH2 TIP3W4123       9.630 -19.479   5.132  0.00  0.00      WT1   
ATOM   4122  H1  TIP3W4123      10.478 -19.514   5.576  0.00  0.00      WT1   
ATOM   4123  H2  TIP3W4123       9.200 -18.705   5.497  0.00  0.00      WT1   
ATOM   4124  OH2 TIP3W4126       2.635  -9.040   6.033  0.00  0.00      WT1   
ATOM   4125  H1  TIP3W4126       3.513  -8.870   5.692  0.00  0.00      WT1   
ATOM   4126  H2  TIP3W4126       2.622  -9.982   6.204  0.00  0.00      WT1   
ATOM   4127  OH2 TIP3W4127      12.640  -3.361  -6.782  0.00  0.00      WT1   
ATOM   4128  H1  TIP3W4127      12.153  -3.982  -6.241  0.00  0.00      WT1   
ATOM   4129  H2  TIP3W4127      12.992  -3.890  -7.498  0.00  0.00      WT1   
ATOM   4130  OH2 TIP3W4138      -0.166   2.503 -15.334  0.00  0.00      WT1   
ATOM   4131  H1  TIP3W4138      -0.614   2.000 -14.654  0.00  0.00      WT1   
ATOM   4132  H2  TIP3W4138       0.137   3.293 -14.886  0.00  0.00      WT1   
ATOM   4133  OH2 TIP3W4139       0.229 -17.659  -6.712  0.00  0.00      WT1   
ATOM   4134  H1  TIP3W4139       0.594 -17.842  -7.578  0.00  0.00      WT1   
ATOM   4135  H2  TIP3W4139      -0.052 -18.514  -6.385  0.00  0.00      WT1   
ATOM   4136  OH2 TIP3W4140       3.975  11.286  10.691  0.00  0.00      WT1   
ATOM   4137  H1  TIP3W4140       4.128  11.211  11.633  0.00  0.00      WT1   
ATOM   4138  H2  TIP3W4140       4.796  11.633  10.342  0.00  0.00      WT1   
ATOM   4139  OH2 TIP3W4141       9.601   0.839  13.272  0.00  0.00      WT1   
ATOM   4140  H1  TIP3W4141       8.820   0.930  12.725  0.00  0.00      WT1   
ATOM   4141  H2  TIP3W4141      10.309   1.204  12.741  0.00  0.00      WT1   
ATOM   4142  OH2 TIP3W4142      16.894 -13.870  17.350  0.00  0.00      WT1   
ATOM   4143  H1  TIP3W4142      17.831 -13.909  17.155  0.00  0.00      WT1   
ATOM   4144  H2  TIP3W4142      16.851 -13.792  18.303  0.00  0.00      WT1   
ATOM   4145  OH2 TIP3W4143      17.708   0.713  12.208  0.00  0.00      WT1   
ATOM   4146  H1  TIP3W4143      18.272   0.059  12.621  0.00  0.00      WT1   
ATOM   4147  H2  TIP3W4143      18.297   1.217  11.646  0.00  0.00      WT1   
ATOM   4148  OH2 TIP3W4144      -6.526 -14.884  19.364  0.00  0.00      WT1   
ATOM   4149  H1  TIP3W4144      -6.847 -15.532  18.737  0.00  0.00      WT1   
ATOM   4150  H2  TIP3W4144      -6.764 -15.240  20.220  0.00  0.00      WT1   
ATOM   4151  OH2 TIP3W4145     -19.939 -13.391  -9.102  0.00  0.00      WT1   
ATOM   4152  H1  TIP3W4145     -19.347 -13.886  -9.669  0.00  0.00      WT1   
ATOM   4153  H2  TIP3W4145     -20.171 -14.004  -8.405  0.00  0.00      WT1   
ATOM   4154  OH2 TIP3W4146       9.796   8.418   7.222  0.00  0.00      WT1   
ATOM   4155  H1  TIP3W4146       9.349   9.094   7.731  0.00  0.00      WT1   
ATOM   4156  H2  TIP3W4146       9.261   7.634   7.343  0.00  0.00      WT1   
ATOM   4157  OH2 TIP3W4147      18.846  -9.382 -19.573  0.00  0.00      WT1   
ATOM   4158  H1  TIP3W4147      17.918  -9.423 -19.344  0.00  0.00      WT1   
ATOM   4159  H2  TIP3W4147      18.901  -8.690 -20.232  0.00  0.00      WT1   
ATOM   4160  OH2 TIP3W4148      -9.607  -3.118  16.285  0.00  0.00      WT1   
ATOM   4161  H1  TIP3W4148     -10.470  -2.802  16.017  0.00  0.00      WT1   
ATOM   4162  H2  TIP3W4148      -9.634  -4.060  16.118  0.00  0.00      WT1   
ATOM   4163  OH2 TIP3W4150     -11.729  11.999  12.871  0.00  0.00      WT1   
ATOM   4164  H1  TIP3W4150     -10.907  11.951  12.383  0.00  0.00      WT1   
ATOM   4165  H2  TIP3W4150     -11.796  11.152  13.312  0.00  0.00      WT1   
ATOM   4166  OH2 TIP3W4151      -9.222 -20.405  17.434  0.00  0.00      WT1   
ATOM   4167  H1  TIP3W4151      -9.522 -20.081  18.284  0.00  0.00      WT1   
ATOM   4168  H2  TIP3W4151      -9.967 -20.899  17.090  0.00  0.00      WT1   
ATOM   4169  OH2 TIP3W4157      15.302   2.046  -7.264  0.00  0.00      WT1   
ATOM   4170  H1  TIP3W4157      14.689   2.527  -7.820  0.00  0.00      WT1   
ATOM   4171  H2  TIP3W4157      16.148   2.140  -7.702  0.00  0.00      WT1   
ATOM   4172  OH2 TIP3W4158       4.767   2.004  -9.340  0.00  0.00      WT1   
ATOM   4173  H1  TIP3W4158       4.706   2.959  -9.331  0.00  0.00      WT1   
ATOM   4174  H2  TIP3W4158       5.227   1.801 -10.155  0.00  0.00      WT1   
ATOM   4175  OH2 TIP3W4159       5.155   9.210 -14.772  0.00  0.00      WT1   
ATOM   4176  H1  TIP3W4159       5.317   8.533 -15.429  0.00  0.00      WT1   
ATOM   4177  H2  TIP3W4159       5.047  10.015 -15.279  0.00  0.00      WT1   
ATOM   4178  OH2 TIP3W4161     -20.577  -3.510  12.363  0.00  0.00      WT1   
ATOM   4179  H1  TIP3W4161     -19.688  -3.303  12.652  0.00  0.00      WT1   
ATOM   4180  H2  TIP3W4161     -20.862  -4.212  12.948  0.00  0.00      WT1   
ATOM   4181  OH2 TIP3W4162      13.011 -15.150  10.560  0.00  0.00      WT1   
ATOM   4182  H1  TIP3W4162      13.050 -14.202  10.684  0.00  0.00      WT1   
ATOM   4183  H2  TIP3W4162      12.355 -15.448  11.191  0.00  0.00      WT1   
ATOM   4184  OH2 TIP3W4164      11.639  14.223  -9.128  0.00  0.00      WT1   
ATOM   4185  H1  TIP3W4164      12.236  13.528  -8.849  0.00  0.00      WT1   
ATOM   4186  H2  TIP3W4164      11.026  14.320  -8.399  0.00  0.00      WT1   
ATOM   4187  OH2 TIP3W4165      16.184  16.423   4.934  0.00  0.00      WT1   
ATOM   4188  H1  TIP3W4165      15.932  17.189   5.448  0.00  0.00      WT1   
ATOM   4189  H2  TIP3W4165      16.545  16.785   4.125  0.00  0.00      WT1   
ATOM   4190  OH2 TIP3W4166     -20.297  11.503 -17.656  0.00  0.00      WT1   
ATOM   4191  H1  TIP3W4166     -20.301  11.616 -18.606  0.00  0.00      WT1   
ATOM   4192  H2  TIP3W4166     -19.371  11.424 -17.427  0.00  0.00      WT1   
ATOM   4193  OH2 TIP3W4167       2.496  11.788  -3.379  0.00  0.00      WT1   
ATOM   4194  H1  TIP3W4167       2.626  12.049  -2.467  0.00  0.00      WT1   
ATOM   4195  H2  TIP3W4167       1.590  12.029  -3.572  0.00  0.00      WT1   
ATOM   4196  OH2 TIP3W4168       6.355  17.680  15.255  0.00  0.00      WT1   
ATOM   4197  H1  TIP3W4168       6.132  17.393  14.369  0.00  0.00      WT1   
ATOM   4198  H2  TIP3W4168       5.525  17.980  15.625  0.00  0.00      WT1   
ATOM   4199  OH2 TIP3W4170      -4.137  -8.202  19.405  0.00  0.00      WT1   
ATOM   4200  H1  TIP3W4170      -4.646  -7.747  18.734  0.00  0.00      WT1   
ATOM   4201  H2  TIP3W4170      -4.740  -8.853  19.764  0.00  0.00      WT1   
ATOM   4202  OH2 TIP3W4179      -3.879 -19.009 -17.249  0.00  0.00      WT1   
ATOM   4203  H1  TIP3W4179      -3.416 -19.225 -18.058  0.00  0.00      WT1   
ATOM   4204  H2  TIP3W4179      -3.403 -18.258 -16.894  0.00  0.00      WT1   
ATOM   4205  OH2 TIP3W4181     -14.028  -2.081   4.852  0.00  0.00      WT1   
ATOM   4206  H1  TIP3W4181     -14.503  -1.349   5.244  0.00  0.00      WT1   
ATOM   4207  H2  TIP3W4181     -13.119  -1.951   5.125  0.00  0.00      WT1   
ATOM   4208  OH2 TIP3W4182      -2.339   4.906   5.954  0.00  0.00      WT1   
ATOM   4209  H1  TIP3W4182      -3.148   4.619   6.377  0.00  0.00      WT1   
ATOM   4210  H2  TIP3W4182      -1.863   5.375   6.640  0.00  0.00      WT1   
ATOM   4211  OH2 TIP3W4184      16.108  17.258  12.138  0.00  0.00      WT1   
ATOM   4212  H1  TIP3W4184      15.604  17.415  12.937  0.00  0.00      WT1   
ATOM   4213  H2  TIP3W4184      16.999  17.090  12.445  0.00  0.00      WT1   
ATOM   4214  OH2 TIP3W4185      20.035  13.424  -1.805  0.00  0.00      WT1   
ATOM   4215  H1  TIP3W4185      19.852  13.221  -2.722  0.00  0.00      WT1   
ATOM   4216  H2  TIP3W4185      19.189  13.695  -1.446  0.00  0.00      WT1   
ATOM   4217  OH2 TIP3W4186      16.779  14.951 -11.306  0.00  0.00      WT1   
ATOM   4218  H1  TIP3W4186      16.395  15.749 -11.669  0.00  0.00      WT1   
ATOM   4219  H2  TIP3W4186      17.012  14.427 -12.072  0.00  0.00      WT1   
ATOM   4220  OH2 TIP3W4187      18.933  -4.259  -7.652  0.00  0.00      WT1   
ATOM   4221  H1  TIP3W4187      18.691  -5.184  -7.672  0.00  0.00      WT1   
ATOM   4222  H2  TIP3W4187      19.191  -4.098  -6.744  0.00  0.00      WT1   
ATOM   4223  OH2 TIP3W4188       8.835  -1.109  10.190  0.00  0.00      WT1   
ATOM   4224  H1  TIP3W4188       9.060  -1.427   9.316  0.00  0.00      WT1   
ATOM   4225  H2  TIP3W4188       9.617  -1.281  10.716  0.00  0.00      WT1   
ATOM   4226  OH2 TIP3W4191       5.739 -15.196   3.684  0.00  0.00      WT1   
ATOM   4227  H1  TIP3W4191       5.568 -14.280   3.903  0.00  0.00      WT1   
ATOM   4228  H2  TIP3W4191       6.613 -15.190   3.294  0.00  0.00      WT1   
ATOM   4229  OH2 TIP3W4198     -14.136 -10.657 -11.742  0.00  0.00      WT1   
ATOM   4230  H1  TIP3W4198     -14.395 -10.589 -12.661  0.00  0.00      WT1   
ATOM   4231  H2  TIP3W4198     -14.875 -11.092 -11.316  0.00  0.00      WT1   
ATOM   4232  OH2 TIP3W4201       8.889  -4.092 -14.990  0.00  0.00      WT1   
ATOM   4233  H1  TIP3W4201       8.968  -4.122 -15.944  0.00  0.00      WT1   
ATOM   4234  H2  TIP3W4201       8.669  -4.990 -14.740  0.00  0.00      WT1   
ATOM   4235  OH2 TIP3W4202      -6.151  13.179  -2.462  0.00  0.00      WT1   
ATOM   4236  H1  TIP3W4202      -6.399  13.871  -3.075  0.00  0.00      WT1   
ATOM   4237  H2  TIP3W4202      -5.504  13.588  -1.887  0.00  0.00      WT1   
ATOM   4238  OH2 TIP3W4205     -20.035 -14.652   7.493  0.00  0.00      WT1   
ATOM   4239  H1  TIP3W4205     -20.508 -14.794   6.674  0.00  0.00      WT1   
ATOM   4240  H2  TIP3W4205     -20.643 -14.151   8.038  0.00  0.00      WT1   
ATOM   4241  OH2 TIP3W4207       7.707 -11.121  -2.746  0.00  0.00      WT1   
ATOM   4242  H1  TIP3W4207       7.316 -10.329  -2.378  0.00  0.00      WT1   
ATOM   4243  H2  TIP3W4207       6.974 -11.583  -3.153  0.00  0.00      WT1   
ATOM   4244  OH2 TIP3W4208       3.842 -11.401   8.059  0.00  0.00      WT1   
ATOM   4245  H1  TIP3W4208       3.345 -10.842   8.657  0.00  0.00      WT1   
ATOM   4246  H2  TIP3W4208       4.720 -11.020   8.048  0.00  0.00      WT1   
ATOM   4247  OH2 TIP3W4209      18.228   9.225   6.208  0.00  0.00      WT1   
ATOM   4248  H1  TIP3W4209      17.422   9.335   6.714  0.00  0.00      WT1   
ATOM   4249  H2  TIP3W4209      18.770   9.975   6.454  0.00  0.00      WT1   
ATOM   4250  OH2 TIP3W4211     -12.292   4.616  10.805  0.00  0.00      WT1   
ATOM   4251  H1  TIP3W4211     -12.890   5.195  10.333  0.00  0.00      WT1   
ATOM   4252  H2  TIP3W4211     -12.863   4.078  11.355  0.00  0.00      WT1   
ATOM   4253  OH2 TIP3W4215       0.641   6.872  -0.754  0.00  0.00      WT1   
ATOM   4254  H1  TIP3W4215       0.784   7.685  -0.270  0.00  0.00      WT1   
ATOM   4255  H2  TIP3W4215       0.528   6.206  -0.075  0.00  0.00      WT1   
ATOM   4256  OH2 TIP3W4219     -14.906 -11.102 -18.427  0.00  0.00      WT1   
ATOM   4257  H1  TIP3W4219     -14.114 -10.657 -18.728  0.00  0.00      WT1   
ATOM   4258  H2  TIP3W4219     -15.623 -10.626 -18.847  0.00  0.00      WT1   
ATOM   4259  OH2 TIP3W4225     -14.047  17.105  13.468  0.00  0.00      WT1   
ATOM   4260  H1  TIP3W4225     -13.970  17.861  14.051  0.00  0.00      WT1   
ATOM   4261  H2  TIP3W4225     -13.147  16.803  13.348  0.00  0.00      WT1   
ATOM   4262  OH2 TIP3W4231      17.978   9.746  18.688  0.00  0.00      WT1   
ATOM   4263  H1  TIP3W4231      17.273   9.171  18.389  0.00  0.00      WT1   
ATOM   4264  H2  TIP3W4231      17.856   9.801  19.636  0.00  0.00      WT1   
ATOM   4265  OH2 TIP3W4234      16.791 -11.539   7.138  0.00  0.00      WT1   
ATOM   4266  H1  TIP3W4234      16.256 -10.999   7.720  0.00  0.00      WT1   
ATOM   4267  H2  TIP3W4234      16.704 -11.126   6.279  0.00  0.00      WT1   
ATOM   4268  OH2 TIP3W4235      -1.180   7.724  -7.710  0.00  0.00      WT1   
ATOM   4269  H1  TIP3W4235      -1.753   7.066  -7.316  0.00  0.00      WT1   
ATOM   4270  H2  TIP3W4235      -1.053   8.375  -7.020  0.00  0.00      WT1   
ATOM   4271  OH2 TIP3W4236       4.086   3.895   8.862  0.00  0.00      WT1   
ATOM   4272  H1  TIP3W4236       3.188   4.112   9.110  0.00  0.00      WT1   
ATOM   4273  H2  TIP3W4236       4.627   4.506   9.363  0.00  0.00      WT1   
ATOM   4274  OH2 TIP3W4243       0.866   5.125  -2.708  0.00  0.00      WT1   
ATOM   4275  H1  TIP3W4243      -0.025   4.922  -2.992  0.00  0.00      WT1   
ATOM   4276  H2  TIP3W4243       0.759   5.819  -2.057  0.00  0.00      WT1   
ATOM   4277  OH2 TIP3W4247     -10.612 -17.032 -15.666  0.00  0.00      WT1   
ATOM   4278  H1  TIP3W4247     -11.435 -17.495 -15.509  0.00  0.00      WT1   
ATOM   4279  H2  TIP3W4247     -10.224 -16.930 -14.797  0.00  0.00      WT1   
ATOM   4280  OH2 TIP3W4251      -4.012   0.594 -16.469  0.00  0.00      WT1   
ATOM   4281  H1  TIP3W4251      -3.967   1.469 -16.083  0.00  0.00      WT1   
ATOM   4282  H2  TIP3W4251      -4.936   0.475 -16.686  0.00  0.00      WT1   
ATOM   4283  OH2 TIP3W4266     -20.288  11.288  19.228  0.00  0.00      WT1   
ATOM   4284  H1  TIP3W4266     -19.711  10.601  18.892  0.00  0.00      WT1   
ATOM   4285  H2  TIP3W4266     -21.128  11.127  18.798  0.00  0.00      WT1   
ATOM   4286  OH2 TIP3W4272      -9.452   2.483  10.600  0.00  0.00      WT1   
ATOM   4287  H1  TIP3W4272      -9.694   2.538  11.525  0.00  0.00      WT1   
ATOM   4288  H2  TIP3W4272      -8.585   2.887  10.555  0.00  0.00      WT1   
ATOM   4289  OH2 TIP3W4273       3.764  -1.175 -10.638  0.00  0.00      WT1   
ATOM   4290  H1  TIP3W4273       3.937  -1.231  -9.699  0.00  0.00      WT1   
ATOM   4291  H2  TIP3W4273       2.817  -1.292 -10.716  0.00  0.00      WT1   
ATOM   4292  OH2 TIP3W4282      10.160  -1.916  -5.424  0.00  0.00      WT1   
ATOM   4293  H1  TIP3W4282      10.856  -2.485  -5.754  0.00  0.00      WT1   
ATOM   4294  H2  TIP3W4282      10.455  -1.030  -5.634  0.00  0.00      WT1   
ATOM   4295  OH2 TIP3W4287      15.694  -8.645   8.217  0.00  0.00      WT1   
ATOM   4296  H1  TIP3W4287      15.041  -7.972   8.409  0.00  0.00      WT1   
ATOM   4297  H2  TIP3W4287      15.874  -8.545   7.282  0.00  0.00      WT1   
ATOM   4298  OH2 TIP3W4297       1.045  14.695   7.527  0.00  0.00      WT1   
ATOM   4299  H1  TIP3W4297       1.135  14.764   6.576  0.00  0.00      WT1   
ATOM   4300  H2  TIP3W4297       0.418  15.380   7.759  0.00  0.00      WT1   
ATOM   4301  OH2 TIP3W4298       6.094  -0.111  -6.372  0.00  0.00      WT1   
ATOM   4302  H1  TIP3W4298       5.879   0.327  -5.549  0.00  0.00      WT1   
ATOM   4303  H2  TIP3W4298       6.653  -0.844  -6.114  0.00  0.00      WT1   
ATOM   4304  OH2 TIP3W4304     -14.740  13.960  -0.326  0.00  0.00      WT1   
ATOM   4305  H1  TIP3W4304     -15.115  14.807  -0.088  0.00  0.00      WT1   
ATOM   4306  H2  TIP3W4304     -15.302  13.317   0.107  0.00  0.00      WT1   
ATOM   4307  OH2 TIP3W4307      18.496 -14.406 -11.390  0.00  0.00      WT1   
ATOM   4308  H1  TIP3W4307      19.226 -14.983 -11.167  0.00  0.00      WT1   
ATOM   4309  H2  TIP3W4307      18.514 -14.352 -12.345  0.00  0.00      WT1   
ATOM   4310  OH2 TIP3W4315      -2.827  -2.222 -20.546  0.00  0.00      WT1   
ATOM   4311  H1  TIP3W4315      -2.699  -3.053 -20.088  0.00  0.00      WT1   
ATOM   4312  H2  TIP3W4315      -2.832  -1.564 -19.850  0.00  0.00      WT1   
ATOM   4313  OH2 TIP3W4328      18.380  -6.010   7.191  0.00  0.00      WT1   
ATOM   4314  H1  TIP3W4328      18.811  -5.769   6.372  0.00  0.00      WT1   
ATOM   4315  H2  TIP3W4328      19.096  -6.280   7.768  0.00  0.00      WT1   
ATOM   4316  OH2 TIP3W4356     -14.415  -1.008 -14.964  0.00  0.00      WT1   
ATOM   4317  H1  TIP3W4356     -14.642  -0.344 -15.615  0.00  0.00      WT1   
ATOM   4318  H2  TIP3W4356     -13.497  -1.214 -15.143  0.00  0.00      WT1   
ATOM   4319  OH2 TIP3W4380      -6.876  16.147  12.570  0.00  0.00      WT1   
ATOM   4320  H1  TIP3W4380      -7.048  17.073  12.739  0.00  0.00      WT1   
ATOM   4321  H2  TIP3W4380      -6.220  15.902  13.223  0.00  0.00      WT1   
ATOM   4322  OH2 TIP3W4394       5.538  -7.892 -14.042  0.00  0.00      WT1   
ATOM   4323  H1  TIP3W4394       4.976  -7.576 -14.749  0.00  0.00      WT1   
ATOM   4324  H2  TIP3W4394       5.434  -8.844 -14.059  0.00  0.00      WT1   
ATOM   4325  OH2 TIP3W4396      12.209  14.150 -16.952  0.00  0.00      WT1   
ATOM   4326  H1  TIP3W4396      12.234  15.073 -16.699  0.00  0.00      WT1   
ATOM   4327  H2  TIP3W4396      12.152  13.676 -16.122  0.00  0.00      WT1   
ATOM   4328  OH2 TIP3W4401      -8.293  19.050 -13.466  0.00  0.00      WT1   
ATOM   4329  H1  TIP3W4401      -9.049  18.869 -12.908  0.00  0.00      WT1   
ATOM   4330  H2  TIP3W4401      -8.487  19.898 -13.865  0.00  0.00      WT1   
ATOM   4331  OH2 TIP3W4414      13.815   5.436   1.394  0.00  0.00      WT1   
ATOM   4332  H1  TIP3W4414      13.449   4.651   1.803  0.00  0.00      WT1   
ATOM   4333  H2  TIP3W4414      13.868   6.074   2.106  0.00  0.00      WT1   
ATOM   4334  OH2 TIP3W4417      18.064  -9.183   9.237  0.00  0.00      WT1   
ATOM   4335  H1  TIP3W4417      18.379  -9.896   8.681  0.00  0.00      WT1   
ATOM   4336  H2  TIP3W4417      17.325  -8.811   8.755  0.00  0.00      WT1   
ATOM   4337  OH2 TIP3W4419       6.779  -8.987  -0.960  0.00  0.00      WT1   
ATOM   4338  H1  TIP3W4419       6.329  -8.150  -1.073  0.00  0.00      WT1   
ATOM   4339  H2  TIP3W4419       6.175  -9.516  -0.439  0.00  0.00      WT1   
ATOM   4340  OH2 TIP3W4421      10.831   0.931 -16.252  0.00  0.00      WT1   
ATOM   4341  H1  TIP3W4421      11.616   1.471 -16.341  0.00  0.00      WT1   
ATOM   4342  H2  TIP3W4421      10.683   0.876 -15.308  0.00  0.00      WT1   
ATOM   4343  OH2 TIP3W4422       4.307 -18.118 -18.070  0.00  0.00      WT1   
ATOM   4344  H1  TIP3W4422       4.918 -18.061 -18.805  0.00  0.00      WT1   
ATOM   4345  H2  TIP3W4422       3.450 -17.934 -18.455  0.00  0.00      WT1   
ATOM   4346  OH2 TIP3W4432     -10.393  -7.835  18.042  0.00  0.00      WT1   
ATOM   4347  H1  TIP3W4432     -11.037  -8.357  18.521  0.00  0.00      WT1   
ATOM   4348  H2  TIP3W4432      -9.587  -7.923  18.550  0.00  0.00      WT1   
ATOM   4349  OH2 TIP3W4434      15.887   8.344  17.334  0.00  0.00      WT1   
ATOM   4350  H1  TIP3W4434      14.946   8.474  17.453  0.00  0.00      WT1   
ATOM   4351  H2  TIP3W4434      15.996   7.394  17.302  0.00  0.00      WT1   
ATOM   4352  OH2 TIP3W4437       1.140   0.185  -8.477  0.00  0.00      WT1   
ATOM   4353  H1  TIP3W4437       1.669   0.927  -8.183  0.00  0.00      WT1   
ATOM   4354  H2  TIP3W4437       1.663  -0.585  -8.255  0.00  0.00      WT1   
ATOM   4355  OH2 TIP3W4438      -5.191  17.587  -5.946  0.00  0.00      WT1   
ATOM   4356  H1  TIP3W4438      -5.681  17.833  -5.161  0.00  0.00      WT1   
ATOM   4357  H2  TIP3W4438      -5.061  16.642  -5.861  0.00  0.00      WT1   
ATOM   4358  OH2 TIP3W4441     -16.950  19.106 -17.939  0.00  0.00      WT1   
ATOM   4359  H1  TIP3W4441     -17.468  19.633 -17.330  0.00  0.00      WT1   
ATOM   4360  H2  TIP3W4441     -17.161  18.200 -17.712  0.00  0.00      WT1   
ATOM   4361  OH2 TIP3W4442      -9.405 -20.178  10.974  0.00  0.00      WT1   
ATOM   4362  H1  TIP3W4442      -9.801 -20.091  11.841  0.00  0.00      WT1   
ATOM   4363  H2  TIP3W4442      -9.924 -20.854  10.540  0.00  0.00      WT1   
ATOM   4364  OH2 TIP3W4443      -0.752 -12.757   8.618  0.00  0.00      WT1   
ATOM   4365  H1  TIP3W4443      -1.397 -13.453   8.746  0.00  0.00      WT1   
ATOM   4366  H2  TIP3W4443      -1.240 -11.947   8.766  0.00  0.00      WT1   
ATOM   4367  OH2 TIP3W4446     -16.235 -18.066  16.038  0.00  0.00      WT1   
ATOM   4368  H1  TIP3W4446     -16.728 -18.415  15.295  0.00  0.00      WT1   
ATOM   4369  H2  TIP3W4446     -16.749 -18.315  16.805  0.00  0.00      WT1   
ATOM   4370  OH2 TIP3W4455      -9.061  -7.889   6.536  0.00  0.00      WT1   
ATOM   4371  H1  TIP3W4455      -9.458  -7.027   6.416  0.00  0.00      WT1   
ATOM   4372  H2  TIP3W4455      -9.802  -8.495   6.544  0.00  0.00      WT1   
ATOM   4373  OH2 TIP3W4456     -17.295  -5.382   6.972  0.00  0.00      WT1   
ATOM   4374  H1  TIP3W4456     -18.091  -5.891   6.818  0.00  0.00      WT1   
ATOM   4375  H2  TIP3W4456     -16.752  -5.947   7.522  0.00  0.00      WT1   
ATOM   4376  OH2 TIP3W4457      -1.703 -11.603 -15.728  0.00  0.00      WT1   
ATOM   4377  H1  TIP3W4457      -2.457 -11.028 -15.860  0.00  0.00      WT1   
ATOM   4378  H2  TIP3W4457      -1.860 -12.343 -16.315  0.00  0.00      WT1   
ATOM   4379  OH2 TIP3W4460      14.617  17.377  14.641  0.00  0.00      WT1   
ATOM   4380  H1  TIP3W4460      15.372  17.264  15.218  0.00  0.00      WT1   
ATOM   4381  H2  TIP3W4460      13.916  16.878  15.061  0.00  0.00      WT1   
ATOM   4382  OH2 TIP3W4461      -2.756  -2.598   5.379  0.00  0.00      WT1   
ATOM   4383  H1  TIP3W4461      -2.310  -2.082   4.707  0.00  0.00      WT1   
ATOM   4384  H2  TIP3W4461      -3.094  -1.948   5.995  0.00  0.00      WT1   
ATOM   4385  OH2 TIP3W4462     -15.084  18.298  -4.928  0.00  0.00      WT1   
ATOM   4386  H1  TIP3W4462     -14.775  17.406  -4.774  0.00  0.00      WT1   
ATOM   4387  H2  TIP3W4462     -15.004  18.731  -4.078  0.00  0.00      WT1   
ATOM   4388  OH2 TIP3W4463       2.500   5.518   4.041  0.00  0.00      WT1   
ATOM   4389  H1  TIP3W4463       3.236   5.501   4.652  0.00  0.00      WT1   
ATOM   4390  H2  TIP3W4463       2.907   5.582   3.177  0.00  0.00      WT1   
ATOM   4391  OH2 TIP3W4465       3.991  -3.251  11.016  0.00  0.00      WT1   
ATOM   4392  H1  TIP3W4465       4.076  -2.309  10.868  0.00  0.00      WT1   
ATOM   4393  H2  TIP3W4465       3.067  -3.378  11.231  0.00  0.00      WT1   
ATOM   4394  OH2 TIP3W4466      -1.811   5.025  19.258  0.00  0.00      WT1   
ATOM   4395  H1  TIP3W4466      -1.627   4.156  18.900  0.00  0.00      WT1   
ATOM   4396  H2  TIP3W4466      -2.530   4.883  19.874  0.00  0.00      WT1   
ATOM   4397  OH2 TIP3W4473       1.442  10.474   3.293  0.00  0.00      WT1   
ATOM   4398  H1  TIP3W4473       2.113  10.025   3.808  0.00  0.00      WT1   
ATOM   4399  H2  TIP3W4473       0.710  10.588   3.900  0.00  0.00      WT1   
ATOM   4400  OH2 TIP3W4474       2.887 -10.421  15.978  0.00  0.00      WT1   
ATOM   4401  H1  TIP3W4474       3.065  -9.481  15.948  0.00  0.00      WT1   
ATOM   4402  H2  TIP3W4474       3.538 -10.807  15.391  0.00  0.00      WT1   
ATOM   4403  OH2 TIP3W4477      -5.821  -9.968 -19.280  0.00  0.00      WT1   
ATOM   4404  H1  TIP3W4477      -6.589 -10.520 -19.134  0.00  0.00      WT1   
ATOM   4405  H2  TIP3W4477      -5.231 -10.181 -18.557  0.00  0.00      WT1   
ATOM   4406  OH2 TIP3W4479      -9.894  19.644  -9.435  0.00  0.00      WT1   
ATOM   4407  H1  TIP3W4479      -9.433  19.313  -8.664  0.00  0.00      WT1   
ATOM   4408  H2  TIP3W4479     -10.735  19.953  -9.096  0.00  0.00      WT1   
ATOM   4409  OH2 TIP3W4483      11.196 -15.468 -18.611  0.00  0.00      WT1   
ATOM   4410  H1  TIP3W4483      11.252 -14.526 -18.449  0.00  0.00      WT1   
ATOM   4411  H2  TIP3W4483      11.811 -15.855 -17.988  0.00  0.00      WT1   
ATOM   4412  OH2 TIP3W4485       5.034   0.697   8.075  0.00  0.00      WT1   
ATOM   4413  H1  TIP3W4485       5.279   1.622   8.083  0.00  0.00      WT1   
ATOM   4414  H2  TIP3W4485       4.501   0.597   7.286  0.00  0.00      WT1   
ATOM   4415  OH2 TIP3W4496      11.694  18.144  15.514  0.00  0.00      WT1   
ATOM   4416  H1  TIP3W4496      10.823  18.484  15.308  0.00  0.00      WT1   
ATOM   4417  H2  TIP3W4496      11.720  17.282  15.098  0.00  0.00      WT1   
ATOM   4418  OH2 TIP3W4497       1.707  19.905  -0.762  0.00  0.00      WT1   
ATOM   4419  H1  TIP3W4497       1.546  19.190  -1.378  0.00  0.00      WT1   
ATOM   4420  H2  TIP3W4497       1.758  20.688  -1.310  0.00  0.00      WT1   
ATOM   4421  OH2 TIP3W4498      12.961  -5.459   1.309  0.00  0.00      WT1   
ATOM   4422  H1  TIP3W4498      12.568  -6.097   0.713  0.00  0.00      WT1   
ATOM   4423  H2  TIP3W4498      12.427  -5.510   2.102  0.00  0.00      WT1   
ATOM   4424  OH2 TIP3W4499      -9.618  -9.040  10.783  0.00  0.00      WT1   
ATOM   4425  H1  TIP3W4499      -9.816  -9.410  11.643  0.00  0.00      WT1   
ATOM   4426  H2  TIP3W4499     -10.040  -9.634  10.163  0.00  0.00      WT1   
ATOM   4427  OH2 TIP3W4500     -17.656  -9.206   8.684  0.00  0.00      WT1   
ATOM   4428  H1  TIP3W4500     -17.358  -9.589   7.859  0.00  0.00      WT1   
ATOM   4429  H2  TIP3W4500     -18.075  -8.384   8.429  0.00  0.00      WT1   
ATOM   4430  OH2 TIP3W4501     -17.381  -6.516  -5.384  0.00  0.00      WT1   
ATOM   4431  H1  TIP3W4501     -17.079  -5.933  -6.080  0.00  0.00      WT1   
ATOM   4432  H2  TIP3W4501     -16.624  -6.614  -4.807  0.00  0.00      WT1   
ATOM   4433  OH2 TIP3W4503      -7.321  18.977  13.085  0.00  0.00      WT1   
ATOM   4434  H1  TIP3W4503      -8.245  19.122  13.286  0.00  0.00      WT1   
ATOM   4435  H2  TIP3W4503      -6.948  19.856  13.022  0.00  0.00      WT1   
ATOM   4436  OH2 TIP3W4504      16.700  -0.549  -2.867  0.00  0.00      WT1   
ATOM   4437  H1  TIP3W4504      16.316  -0.413  -2.001  0.00  0.00      WT1   
ATOM   4438  H2  TIP3W4504      16.449   0.229  -3.366  0.00  0.00      WT1   
ATOM   4439  OH2 TIP3W4506      -7.037 -16.324  16.747  0.00  0.00      WT1   
ATOM   4440  H1  TIP3W4506      -6.083 -16.362  16.675  0.00  0.00      WT1   
ATOM   4441  H2  TIP3W4506      -7.311 -15.773  16.014  0.00  0.00      WT1   
ATOM   4442  OH2 TIP3W4509      13.483 -19.833   1.386  0.00  0.00      WT1   
ATOM   4443  H1  TIP3W4509      12.697 -20.376   1.323  0.00  0.00      WT1   
ATOM   4444  H2  TIP3W4509      13.166 -18.938   1.265  0.00  0.00      WT1   
ATOM   4445  OH2 TIP3W4513       1.236 -16.452   2.719  0.00  0.00      WT1   
ATOM   4446  H1  TIP3W4513       0.466 -16.327   2.165  0.00  0.00      WT1   
ATOM   4447  H2  TIP3W4513       1.964 -16.110   2.199  0.00  0.00      WT1   
ATOM   4448  OH2 TIP3W4515      15.967   9.867  -3.851  0.00  0.00      WT1   
ATOM   4449  H1  TIP3W4515      16.906   9.953  -4.013  0.00  0.00      WT1   
ATOM   4450  H2  TIP3W4515      15.909   9.380  -3.029  0.00  0.00      WT1   
ATOM   4451  OH2 TIP3W4516      -1.530  18.296 -13.589  0.00  0.00      WT1   
ATOM   4452  H1  TIP3W4516      -1.599  19.176 -13.218  0.00  0.00      WT1   
ATOM   4453  H2  TIP3W4516      -0.660  18.272 -13.987  0.00  0.00      WT1   
ATOM   4454  OH2 TIP3W4518      -3.610  -4.661  -9.407  0.00  0.00      WT1   
ATOM   4455  H1  TIP3W4518      -3.742  -4.572  -8.463  0.00  0.00      WT1   
ATOM   4456  H2  TIP3W4518      -4.140  -5.419  -9.653  0.00  0.00      WT1   
ATOM   4457  OH2 TIP3W4519      16.888  19.772 -18.579  0.00  0.00      WT1   
ATOM   4458  H1  TIP3W4519      16.402  20.522 -18.921  0.00  0.00      WT1   
ATOM   4459  H2  TIP3W4519      17.808  20.003 -18.707  0.00  0.00      WT1   
ATOM   4460  OH2 TIP3W4520      -0.070  -7.367  -1.334  0.00  0.00      WT1   
ATOM   4461  H1  TIP3W4520       0.322  -6.526  -1.572  0.00  0.00      WT1   
ATOM   4462  H2  TIP3W4520       0.206  -7.965  -2.029  0.00  0.00      WT1   
ATOM   4463  OH2 TIP3W4522      18.556  11.867 -15.493  0.00  0.00      WT1   
ATOM   4464  H1  TIP3W4522      17.840  11.244 -15.368  0.00  0.00      WT1   
ATOM   4465  H2  TIP3W4522      19.009  11.556 -16.277  0.00  0.00      WT1   
ATOM   4466  OH2 TIP3W4523      19.561 -16.212 -14.158  0.00  0.00      WT1   
ATOM   4467  H1  TIP3W4523      19.025 -16.779 -13.604  0.00  0.00      WT1   
ATOM   4468  H2  TIP3W4523      20.458 -16.363 -13.860  0.00  0.00      WT1   
ATOM   4469  OH2 TIP3W4524       7.199  17.227  -1.715  0.00  0.00      WT1   
ATOM   4470  H1  TIP3W4524       7.222  16.385  -1.260  0.00  0.00      WT1   
ATOM   4471  H2  TIP3W4524       6.428  17.174  -2.280  0.00  0.00      WT1   
ATOM   4472  OH2 TIP3W4525       9.456  15.221   1.975  0.00  0.00      WT1   
ATOM   4473  H1  TIP3W4525       8.989  15.829   2.547  0.00  0.00      WT1   
ATOM   4474  H2  TIP3W4525       9.179  14.353   2.270  0.00  0.00      WT1   
ATOM   4475  OH2 TIP3W4536     -17.942  -0.482  19.103  0.00  0.00      WT1   
ATOM   4476  H1  TIP3W4536     -18.416   0.348  19.156  0.00  0.00      WT1   
ATOM   4477  H2  TIP3W4536     -17.023  -0.242  19.219  0.00  0.00      WT1   
ATOM   4478  OH2 TIP3W4537       3.817   0.325 -20.270  0.00  0.00      WT1   
ATOM   4479  H1  TIP3W4537       4.692  -0.049 -20.376  0.00  0.00      WT1   
ATOM   4480  H2  TIP3W4537       3.442  -0.149 -19.528  0.00  0.00      WT1   
ATOM   4481  OH2 TIP3W4538      16.657   1.721   8.932  0.00  0.00      WT1   
ATOM   4482  H1  TIP3W4538      15.786   1.593   9.308  0.00  0.00      WT1   
ATOM   4483  H2  TIP3W4538      17.061   0.854   8.963  0.00  0.00      WT1   
ATOM   4484  OH2 TIP3W4539      12.287  17.220   1.644  0.00  0.00      WT1   
ATOM   4485  H1  TIP3W4539      12.341  17.078   2.589  0.00  0.00      WT1   
ATOM   4486  H2  TIP3W4539      11.956  18.114   1.554  0.00  0.00      WT1   
ATOM   4487  OH2 TIP3W4540     -15.079  13.743 -18.022  0.00  0.00      WT1   
ATOM   4488  H1  TIP3W4540     -14.179  13.867 -17.721  0.00  0.00      WT1   
ATOM   4489  H2  TIP3W4540     -15.492  13.221 -17.334  0.00  0.00      WT1   
ATOM   4490  OH2 TIP3W4541     -20.281  13.283 -11.340  0.00  0.00      WT1   
ATOM   4491  H1  TIP3W4541     -20.684  13.705 -10.581  0.00  0.00      WT1   
ATOM   4492  H2  TIP3W4541     -20.796  13.589 -12.086  0.00  0.00      WT1   
ATOM   4493  OH2 TIP3W4543      -9.281 -18.071  -5.873  0.00  0.00      WT1   
ATOM   4494  H1  TIP3W4543      -8.387 -18.412  -5.904  0.00  0.00      WT1   
ATOM   4495  H2  TIP3W4543      -9.821 -18.832  -5.661  0.00  0.00      WT1   
ATOM   4496  OH2 TIP3W4545       1.252   9.021  19.105  0.00  0.00      WT1   
ATOM   4497  H1  TIP3W4545       1.140   9.303  20.013  0.00  0.00      WT1   
ATOM   4498  H2  TIP3W4545       0.859   8.149  19.074  0.00  0.00      WT1   
ATOM   4499  OH2 TIP3W4549      -1.313 -20.163 -10.988  0.00  0.00      WT1   
ATOM   4500  H1  TIP3W4549      -0.861 -19.498 -11.508  0.00  0.00      WT1   
ATOM   4501  H2  TIP3W4549      -2.031 -19.690 -10.566  0.00  0.00      WT1   
ATOM   4502  OH2 TIP3W4551      12.042  -8.314 -15.427  0.00  0.00      WT1   
ATOM   4503  H1  TIP3W4551      11.392  -8.922 -15.073  0.00  0.00      WT1   
ATOM   4504  H2  TIP3W4551      11.528  -7.664 -15.906  0.00  0.00      WT1   
ATOM   4505  OH2 TIP3W4553      -4.267  14.623  -0.908  0.00  0.00      WT1   
ATOM   4506  H1  TIP3W4553      -5.000  14.759  -0.308  0.00  0.00      WT1   
ATOM   4507  H2  TIP3W4553      -3.488  14.788  -0.375  0.00  0.00      WT1   
ATOM   4508  OH2 TIP3W4558     -15.376  -7.268  18.089  0.00  0.00      WT1   
ATOM   4509  H1  TIP3W4558     -15.767  -6.423  17.868  0.00  0.00      WT1   
ATOM   4510  H2  TIP3W4558     -14.460  -7.186  17.823  0.00  0.00      WT1   
ATOM   4511  OH2 TIP3W4559      -3.596  -5.197   5.339  0.00  0.00      WT1   
ATOM   4512  H1  TIP3W4559      -3.432  -5.476   6.239  0.00  0.00      WT1   
ATOM   4513  H2  TIP3W4559      -3.215  -4.320   5.286  0.00  0.00      WT1   
ATOM   4514  OH2 TIP3W4560      -6.818  -0.219  14.235  0.00  0.00      WT1   
ATOM   4515  H1  TIP3W4560      -5.879  -0.101  14.091  0.00  0.00      WT1   
ATOM   4516  H2  TIP3W4560      -7.204   0.629  14.016  0.00  0.00      WT1   
ATOM   4517  OH2 TIP3W4561     -11.502   2.721  -6.518  0.00  0.00      WT1   
ATOM   4518  H1  TIP3W4561     -11.894   2.372  -5.718  0.00  0.00      WT1   
ATOM   4519  H2  TIP3W4561     -12.006   3.513  -6.706  0.00  0.00      WT1   
ATOM   4520  OH2 TIP3W4562      18.815  12.337   6.237  0.00  0.00      WT1   
ATOM   4521  H1  TIP3W4562      18.534  13.170   6.615  0.00  0.00      WT1   
ATOM   4522  H2  TIP3W4562      19.615  12.550   5.755  0.00  0.00      WT1   
ATOM   4523  OH2 TIP3W4563       3.413 -10.732 -16.674  0.00  0.00      WT1   
ATOM   4524  H1  TIP3W4563       2.976 -11.566 -16.503  0.00  0.00      WT1   
ATOM   4525  H2  TIP3W4563       4.263 -10.977 -17.041  0.00  0.00      WT1   
ATOM   4526  OH2 TIP3W4564      11.701 -10.229 -19.018  0.00  0.00      WT1   
ATOM   4527  H1  TIP3W4564      11.590 -10.918 -18.363  0.00  0.00      WT1   
ATOM   4528  H2  TIP3W4564      11.190 -10.528 -19.770  0.00  0.00      WT1   
ATOM   4529  OH2 TIP3W4565     -16.178 -14.964  16.531  0.00  0.00      WT1   
ATOM   4530  H1  TIP3W4565     -17.095 -15.205  16.668  0.00  0.00      WT1   
ATOM   4531  H2  TIP3W4565     -15.698 -15.788  16.619  0.00  0.00      WT1   
ATOM   4532  OH2 TIP3W4566       9.379  19.424  12.334  0.00  0.00      WT1   
ATOM   4533  H1  TIP3W4566       9.787  19.657  11.501  0.00  0.00      WT1   
ATOM   4534  H2  TIP3W4566       8.902  18.615  12.150  0.00  0.00      WT1   
ATOM   4535  OH2 TIP3W4567      -4.345  11.013  -5.074  0.00  0.00      WT1   
ATOM   4536  H1  TIP3W4567      -3.673  11.003  -4.392  0.00  0.00      WT1   
ATOM   4537  H2  TIP3W4567      -4.594  11.933  -5.152  0.00  0.00      WT1   
ATOM   4538  OH2 TIP3W4568       8.083  -3.561 -10.654  0.00  0.00      WT1   
ATOM   4539  H1  TIP3W4568       7.455  -3.353 -11.346  0.00  0.00      WT1   
ATOM   4540  H2  TIP3W4568       8.853  -3.031 -10.862  0.00  0.00      WT1   
ATOM   4541  OH2 TIP3W4569      -4.129  -5.701  10.331  0.00  0.00      WT1   
ATOM   4542  H1  TIP3W4569      -4.279  -4.825  10.687  0.00  0.00      WT1   
ATOM   4543  H2  TIP3W4569      -4.057  -6.264  11.102  0.00  0.00      WT1   
ATOM   4544  OH2 TIP3W4574     -14.719  19.701  17.694  0.00  0.00      WT1   
ATOM   4545  H1  TIP3W4574     -15.310  20.105  18.330  0.00  0.00      WT1   
ATOM   4546  H2  TIP3W4574     -14.965  18.776  17.692  0.00  0.00      WT1   
ATOM   4547  OH2 TIP3W4578      10.381  10.974  -8.090  0.00  0.00      WT1   
ATOM   4548  H1  TIP3W4578      10.233  10.155  -7.618  0.00  0.00      WT1   
ATOM   4549  H2  TIP3W4578      10.651  10.700  -8.967  0.00  0.00      WT1   
ATOM   4550  OH2 TIP3W4581      -4.781 -11.964   6.644  0.00  0.00      WT1   
ATOM   4551  H1  TIP3W4581      -4.966 -11.858   7.578  0.00  0.00      WT1   
ATOM   4552  H2  TIP3W4581      -3.966 -12.465   6.617  0.00  0.00      WT1   
ATOM   4553  OH2 TIP3W4582     -12.887  -4.993   4.312  0.00  0.00      WT1   
ATOM   4554  H1  TIP3W4582     -13.634  -5.581   4.425  0.00  0.00      WT1   
ATOM   4555  H2  TIP3W4582     -12.844  -4.839   3.368  0.00  0.00      WT1   
ATOM   4556  OH2 TIP3W4585      -4.525   6.862   1.409  0.00  0.00      WT1   
ATOM   4557  H1  TIP3W4585      -5.232   6.218   1.351  0.00  0.00      WT1   
ATOM   4558  H2  TIP3W4585      -4.424   7.023   2.347  0.00  0.00      WT1   
ATOM   4559  OH2 TIP3W4587      15.479 -16.305  10.599  0.00  0.00      WT1   
ATOM   4560  H1  TIP3W4587      14.893 -16.676  11.259  0.00  0.00      WT1   
ATOM   4561  H2  TIP3W4587      14.915 -15.743  10.067  0.00  0.00      WT1   
ATOM   4562  OH2 TIP3W4592      17.618   8.015   9.838  0.00  0.00      WT1   
ATOM   4563  H1  TIP3W4592      18.207   7.335  10.167  0.00  0.00      WT1   
ATOM   4564  H2  TIP3W4592      18.198   8.735   9.591  0.00  0.00      WT1   
ATOM   4565  OH2 TIP3W4599       6.901   9.870  -8.903  0.00  0.00      WT1   
ATOM   4566  H1  TIP3W4599       6.345  10.419  -8.351  0.00  0.00      WT1   
ATOM   4567  H2  TIP3W4599       7.538  10.477  -9.281  0.00  0.00      WT1   
ATOM   4568  OH2 TIP3W4600     -15.580  -6.034   2.636  0.00  0.00      WT1   
ATOM   4569  H1  TIP3W4600     -15.360  -6.384   1.772  0.00  0.00      WT1   
ATOM   4570  H2  TIP3W4600     -15.364  -5.103   2.580  0.00  0.00      WT1   
ATOM   4571  OH2 TIP3W4602      17.617  17.748  -1.337  0.00  0.00      WT1   
ATOM   4572  H1  TIP3W4602      16.995  18.008  -0.658  0.00  0.00      WT1   
ATOM   4573  H2  TIP3W4602      17.784  16.821  -1.168  0.00  0.00      WT1   
ATOM   4574  OH2 TIP3W4605      -2.142   8.812  17.046  0.00  0.00      WT1   
ATOM   4575  H1  TIP3W4605      -2.427   9.530  17.611  0.00  0.00      WT1   
ATOM   4576  H2  TIP3W4605      -1.364   9.150  16.603  0.00  0.00      WT1   
ATOM   4577  OH2 TIP3W4607       2.332  18.441 -12.847  0.00  0.00      WT1   
ATOM   4578  H1  TIP3W4607       1.971  17.660 -12.426  0.00  0.00      WT1   
ATOM   4579  H2  TIP3W4607       2.107  18.340 -13.772  0.00  0.00      WT1   
ATOM   4580  OH2 TIP3W4608       5.392   1.051  -3.301  0.00  0.00      WT1   
ATOM   4581  H1  TIP3W4608       5.313   2.004  -3.314  0.00  0.00      WT1   
ATOM   4582  H2  TIP3W4608       6.152   0.881  -2.743  0.00  0.00      WT1   
ATOM   4583  OH2 TIP3W4610      11.182  16.214  12.748  0.00  0.00      WT1   
ATOM   4584  H1  TIP3W4610      11.832  16.776  12.326  0.00  0.00      WT1   
ATOM   4585  H2  TIP3W4610      11.620  15.891  13.535  0.00  0.00      WT1   
ATOM   4586  OH2 TIP3W4611      -9.460 -17.243   7.158  0.00  0.00      WT1   
ATOM   4587  H1  TIP3W4611      -8.554 -17.536   7.058  0.00  0.00      WT1   
ATOM   4588  H2  TIP3W4611      -9.654 -16.782   6.343  0.00  0.00      WT1   
ATOM   4589  OH2 TIP3W4621      -0.784  17.645  13.316  0.00  0.00      WT1   
ATOM   4590  H1  TIP3W4621      -1.158  18.509  13.143  0.00  0.00      WT1   
ATOM   4591  H2  TIP3W4621      -0.511  17.680  14.233  0.00  0.00      WT1   
ATOM   4592  OH2 TIP3W4623      -0.505   2.992 -17.891  0.00  0.00      WT1   
ATOM   4593  H1  TIP3W4623      -0.773   2.078 -17.797  0.00  0.00      WT1   
ATOM   4594  H2  TIP3W4623      -0.383   3.300 -16.993  0.00  0.00      WT1   
ATOM   4595  OH2 TIP3W4624     -15.438  -8.011  10.641  0.00  0.00      WT1   
ATOM   4596  H1  TIP3W4624     -15.657  -7.097  10.823  0.00  0.00      WT1   
ATOM   4597  H2  TIP3W4624     -15.829  -8.500  11.365  0.00  0.00      WT1   
ATOM   4598  OH2 TIP3W4625      -3.713  11.058  12.007  0.00  0.00      WT1   
ATOM   4599  H1  TIP3W4625      -4.535  11.544  12.076  0.00  0.00      WT1   
ATOM   4600  H2  TIP3W4625      -3.924  10.309  11.449  0.00  0.00      WT1   
ATOM   4601  OH2 TIP3W4627      -5.445  16.432 -19.393  0.00  0.00      WT1   
ATOM   4602  H1  TIP3W4627      -6.126  16.225 -18.753  0.00  0.00      WT1   
ATOM   4603  H2  TIP3W4627      -5.579  17.358 -19.595  0.00  0.00      WT1   
ATOM   4604  OH2 TIP3W4628      -9.900   4.299 -16.020  0.00  0.00      WT1   
ATOM   4605  H1  TIP3W4628      -9.751   3.755 -16.794  0.00  0.00      WT1   
ATOM   4606  H2  TIP3W4628     -10.846   4.263 -15.879  0.00  0.00      WT1   
ATOM   4607  OH2 TIP3W4630     -10.829 -16.280   9.939  0.00  0.00      WT1   
ATOM   4608  H1  TIP3W4630     -10.432 -16.494   9.095  0.00  0.00      WT1   
ATOM   4609  H2  TIP3W4630     -10.254 -16.689  10.586  0.00  0.00      WT1   
ATOM   4610  OH2 TIP3W4633     -20.318 -10.386  -9.916  0.00  0.00      WT1   
ATOM   4611  H1  TIP3W4633     -19.809  -9.704 -10.354  0.00  0.00      WT1   
ATOM   4612  H2  TIP3W4633     -19.907 -10.477  -9.056  0.00  0.00      WT1   
ATOM   4613  OH2 TIP3W4641       7.832 -10.198   4.925  0.00  0.00      WT1   
ATOM   4614  H1  TIP3W4641       7.588 -11.119   4.832  0.00  0.00      WT1   
ATOM   4615  H2  TIP3W4641       7.825  -9.856   4.031  0.00  0.00      WT1   
ATOM   4616  OH2 TIP3W4645       8.722  -7.652   7.245  0.00  0.00      WT1   
ATOM   4617  H1  TIP3W4645       7.825  -7.976   7.326  0.00  0.00      WT1   
ATOM   4618  H2  TIP3W4645       9.270  -8.426   7.372  0.00  0.00      WT1   
ATOM   4619  OH2 TIP3W4647       3.875   6.345  17.547  0.00  0.00      WT1   
ATOM   4620  H1  TIP3W4647       3.839   7.294  17.671  0.00  0.00      WT1   
ATOM   4621  H2  TIP3W4647       3.734   6.220  16.609  0.00  0.00      WT1   
ATOM   4622  OH2 TIP3W4648     -17.483  -9.675 -18.669  0.00  0.00      WT1   
ATOM   4623  H1  TIP3W4648     -16.945  -8.892 -18.788  0.00  0.00      WT1   
ATOM   4624  H2  TIP3W4648     -17.413 -10.143 -19.501  0.00  0.00      WT1   
ATOM   4625  OH2 TIP3W4649     -10.974  12.265  19.729  0.00  0.00      WT1   
ATOM   4626  H1  TIP3W4649     -11.072  13.156  19.394  0.00  0.00      WT1   
ATOM   4627  H2  TIP3W4649     -11.292  11.705  19.021  0.00  0.00      WT1   
ATOM   4628  OH2 TIP3W4653       2.603  -6.536   0.002  0.00  0.00      WT1   
ATOM   4629  H1  TIP3W4653       2.032  -6.692   0.755  0.00  0.00      WT1   
ATOM   4630  H2  TIP3W4653       2.019  -6.194  -0.674  0.00  0.00      WT1   
ATOM   4631  OH2 TIP3W4654      11.653   4.511  13.746  0.00  0.00      WT1   
ATOM   4632  H1  TIP3W4654      11.178   3.806  14.186  0.00  0.00      WT1   
ATOM   4633  H2  TIP3W4654      11.984   5.058  14.458  0.00  0.00      WT1   
ATOM   4634  OH2 TIP3W4663     -14.194   7.771  12.049  0.00  0.00      WT1   
ATOM   4635  H1  TIP3W4663     -14.701   7.148  11.528  0.00  0.00      WT1   
ATOM   4636  H2  TIP3W4663     -14.048   8.512  11.460  0.00  0.00      WT1   
ATOM   4637  OH2 TIP3W4665      11.645   7.721  -3.163  0.00  0.00      WT1   
ATOM   4638  H1  TIP3W4665      11.840   8.504  -3.677  0.00  0.00      WT1   
ATOM   4639  H2  TIP3W4665      11.384   7.067  -3.812  0.00  0.00      WT1   
ATOM   4640  OH2 TIP3W4667     -13.628   7.416 -16.144  0.00  0.00      WT1   
ATOM   4641  H1  TIP3W4667     -13.267   6.580 -16.440  0.00  0.00      WT1   
ATOM   4642  H2  TIP3W4667     -14.207   7.692 -16.855  0.00  0.00      WT1   
ATOM   4643  OH2 TIP3W4668      13.031  19.399  17.633  0.00  0.00      WT1   
ATOM   4644  H1  TIP3W4668      12.640  18.856  16.948  0.00  0.00      WT1   
ATOM   4645  H2  TIP3W4668      12.826  20.297  17.372  0.00  0.00      WT1   
ATOM   4646  OH2 TIP3W4669       8.489 -16.173 -12.165  0.00  0.00      WT1   
ATOM   4647  H1  TIP3W4669       7.620 -15.860 -12.417  0.00  0.00      WT1   
ATOM   4648  H2  TIP3W4669       8.370 -17.109 -12.006  0.00  0.00      WT1   
ATOM   4649  OH2 TIP3W4672       4.579 -13.142 -10.130  0.00  0.00      WT1   
ATOM   4650  H1  TIP3W4672       4.954 -13.467  -9.312  0.00  0.00      WT1   
ATOM   4651  H2  TIP3W4672       4.897 -12.242 -10.199  0.00  0.00      WT1   
ATOM   4652  OH2 TIP3W4677     -12.887   7.405  -2.778  0.00  0.00      WT1   
ATOM   4653  H1  TIP3W4677     -12.044   7.839  -2.647  0.00  0.00      WT1   
ATOM   4654  H2  TIP3W4677     -12.675   6.616  -3.277  0.00  0.00      WT1   
ATOM   4655  OH2 TIP3W4685       9.979 -17.637  -8.071  0.00  0.00      WT1   
ATOM   4656  H1  TIP3W4685      10.330 -17.050  -7.402  0.00  0.00      WT1   
ATOM   4657  H2  TIP3W4685       9.573 -18.349  -7.577  0.00  0.00      WT1   
ATOM   4658  OH2 TIP3W4687     -12.808 -10.758  13.746  0.00  0.00      WT1   
ATOM   4659  H1  TIP3W4687     -13.563 -11.272  13.458  0.00  0.00      WT1   
ATOM   4660  H2  TIP3W4687     -12.584 -11.120  14.604  0.00  0.00      WT1   
ATOM   4661  OH2 TIP3W4691      13.699   4.415  -6.128  0.00  0.00      WT1   
ATOM   4662  H1  TIP3W4691      13.848   5.208  -5.613  0.00  0.00      WT1   
ATOM   4663  H2  TIP3W4691      14.504   3.907  -6.025  0.00  0.00      WT1   
ATOM   4664  OH2 TIP3W4692     -10.140 -15.296  12.448  0.00  0.00      WT1   
ATOM   4665  H1  TIP3W4692      -9.700 -14.477  12.223  0.00  0.00      WT1   
ATOM   4666  H2  TIP3W4692     -11.072 -15.105  12.345  0.00  0.00      WT1   
ATOM   4667  OH2 TIP3W4706      -0.706  13.833  -1.297  0.00  0.00      WT1   
ATOM   4668  H1  TIP3W4706      -0.722  13.133  -0.644  0.00  0.00      WT1   
ATOM   4669  H2  TIP3W4706      -0.757  13.379  -2.138  0.00  0.00      WT1   
ATOM   4670  OH2 TIP3W4710       0.023   1.422   7.582  0.00  0.00      WT1   
ATOM   4671  H1  TIP3W4710       0.486   2.229   7.358  0.00  0.00      WT1   
ATOM   4672  H2  TIP3W4710       0.634   0.942   8.142  0.00  0.00      WT1   
ATOM   4673  OH2 TIP3W4712      13.279 -18.604   9.422  0.00  0.00      WT1   
ATOM   4674  H1  TIP3W4712      13.912 -18.215   8.817  0.00  0.00      WT1   
ATOM   4675  H2  TIP3W4712      13.179 -17.952  10.116  0.00  0.00      WT1   
ATOM   4676  OH2 TIP3W4725      12.110  10.068  -4.205  0.00  0.00      WT1   
ATOM   4677  H1  TIP3W4725      11.933  10.863  -3.703  0.00  0.00      WT1   
ATOM   4678  H2  TIP3W4725      12.821  10.311  -4.798  0.00  0.00      WT1   
ATOM   4679  OH2 TIP3W4732      19.447 -20.146   7.513  0.00  0.00      WT1   
ATOM   4680  H1  TIP3W4732      20.255 -19.825   7.914  0.00  0.00      WT1   
ATOM   4681  H2  TIP3W4732      19.291 -19.551   6.780  0.00  0.00      WT1   
ATOM   4682  OH2 TIP3W4751       7.396  -0.477  -1.684  0.00  0.00      WT1   
ATOM   4683  H1  TIP3W4751       8.026  -1.154  -1.931  0.00  0.00      WT1   
ATOM   4684  H2  TIP3W4751       7.413  -0.472  -0.727  0.00  0.00      WT1   
ATOM   4685  OH2 TIP3W4787     -10.853 -10.811  -5.498  0.00  0.00      WT1   
ATOM   4686  H1  TIP3W4787     -11.211 -10.625  -6.365  0.00  0.00      WT1   
ATOM   4687  H2  TIP3W4787     -11.443 -11.469  -5.131  0.00  0.00      WT1   
ATOM   4688  OH2 TIP3W4797      -7.836   1.997  -7.935  0.00  0.00      WT1   
ATOM   4689  H1  TIP3W4797      -7.643   1.464  -7.163  0.00  0.00      WT1   
ATOM   4690  H2  TIP3W4797      -7.666   2.896  -7.654  0.00  0.00      WT1   
ATOM   4691  OH2 TIP3W4798       5.436  -6.976  -9.821  0.00  0.00      WT1   
ATOM   4692  H1  TIP3W4798       5.830  -6.674  -9.003  0.00  0.00      WT1   
ATOM   4693  H2  TIP3W4798       4.518  -7.137  -9.600  0.00  0.00      WT1   
ATOM   4694  OH2 TIP3W4800     -17.817 -13.150 -16.391  0.00  0.00      WT1   
ATOM   4695  H1  TIP3W4800     -17.462 -14.039 -16.389  0.00  0.00      WT1   
ATOM   4696  H2  TIP3W4800     -18.709 -13.248 -16.722  0.00  0.00      WT1   
ATOM   4697  OH2 TIP3W4801      20.064  18.195 -14.845  0.00  0.00      WT1   
ATOM   4698  H1  TIP3W4801      19.814  17.457 -15.401  0.00  0.00      WT1   
ATOM   4699  H2  TIP3W4801      19.374  18.844 -14.984  0.00  0.00      WT1   
ATOM   4700  OH2 TIP3W4808      10.648   2.580  15.153  0.00  0.00      WT1   
ATOM   4701  H1  TIP3W4808      10.582   2.131  15.996  0.00  0.00      WT1   
ATOM   4702  H2  TIP3W4808      10.216   1.992  14.533  0.00  0.00      WT1   
ATOM   4703  OH2 TIP3W4809      -4.337 -12.268 -18.004  0.00  0.00      WT1   
ATOM   4704  H1  TIP3W4809      -4.079 -13.127 -17.668  0.00  0.00      WT1   
ATOM   4705  H2  TIP3W4809      -4.345 -12.375 -18.955  0.00  0.00      WT1   
ATOM   4706  OH2 TIP3W4814     -12.517 -15.982  16.930  0.00  0.00      WT1   
ATOM   4707  H1  TIP3W4814     -12.759 -16.738  16.395  0.00  0.00      WT1   
ATOM   4708  H2  TIP3W4814     -11.680 -16.226  17.325  0.00  0.00      WT1   
ATOM   4709  OH2 TIP3W4815     -12.958  -5.730  13.965  0.00  0.00      WT1   
ATOM   4710  H1  TIP3W4815     -13.422  -4.982  14.342  0.00  0.00      WT1   
ATOM   4711  H2  TIP3W4815     -12.258  -5.338  13.443  0.00  0.00      WT1   
ATOM   4712  OH2 TIP3W4820     -12.736   1.972   0.113  0.00  0.00      WT1   
ATOM   4713  H1  TIP3W4820     -12.465   2.704  -0.441  0.00  0.00      WT1   
ATOM   4714  H2  TIP3W4820     -12.957   1.274  -0.503  0.00  0.00      WT1   
ATOM   4715  OH2 TIP3W4822     -20.872  10.032   9.245  0.00  0.00      WT1   
ATOM   4716  H1  TIP3W4822     -20.186  10.599   8.894  0.00  0.00      WT1   
ATOM   4717  H2  TIP3W4822     -20.781  10.105  10.195  0.00  0.00      WT1   
ATOM   4718  OH2 TIP3W4834       8.625  18.483   9.486  0.00  0.00      WT1   
ATOM   4719  H1  TIP3W4834       9.258  18.310   8.789  0.00  0.00      WT1   
ATOM   4720  H2  TIP3W4834       7.851  17.977   9.238  0.00  0.00      WT1   
ATOM   4721  OH2 TIP3W4835      18.481  10.979  16.347  0.00  0.00      WT1   
ATOM   4722  H1  TIP3W4835      18.300  10.513  17.163  0.00  0.00      WT1   
ATOM   4723  H2  TIP3W4835      17.745  10.761  15.776  0.00  0.00      WT1   
ATOM   4724  OH2 TIP3W4836     -20.266   1.006  19.048  0.00  0.00      WT1   
ATOM   4725  H1  TIP3W4836     -20.617   1.133  18.167  0.00  0.00      WT1   
ATOM   4726  H2  TIP3W4836     -20.471   1.820  19.508  0.00  0.00      WT1   
ATOM   4727  OH2 TIP3W4837       0.294  16.501  -0.933  0.00  0.00      WT1   
ATOM   4728  H1  TIP3W4837       0.536  16.649  -1.847  0.00  0.00      WT1   
ATOM   4729  H2  TIP3W4837      -0.003  15.592  -0.907  0.00  0.00      WT1   
ATOM   4730  OH2 TIP3W4844      -5.646  10.093 -12.133  0.00  0.00      WT1   
ATOM   4731  H1  TIP3W4844      -6.402   9.753 -12.612  0.00  0.00      WT1   
ATOM   4732  H2  TIP3W4844      -4.984  10.247 -12.807  0.00  0.00      WT1   
ATOM   4733  OH2 TIP3W4849      -0.840 -10.329   6.473  0.00  0.00      WT1   
ATOM   4734  H1  TIP3W4849      -0.642  -9.533   5.979  0.00  0.00      WT1   
ATOM   4735  H2  TIP3W4849      -0.029 -10.837   6.444  0.00  0.00      WT1   
ATOM   4736  OH2 TIP3W4851      -8.466   2.937 -18.113  0.00  0.00      WT1   
ATOM   4737  H1  TIP3W4851      -7.576   3.182 -17.859  0.00  0.00      WT1   
ATOM   4738  H2  TIP3W4851      -8.351   2.369 -18.874  0.00  0.00      WT1   
ATOM   4739  OH2 TIP3W4853      14.844   1.808   0.532  0.00  0.00      WT1   
ATOM   4740  H1  TIP3W4853      13.992   1.375   0.586  0.00  0.00      WT1   
ATOM   4741  H2  TIP3W4853      14.959   2.217   1.390  0.00  0.00      WT1   
ATOM   4742  OH2 TIP3W4855     -11.156 -14.302 -16.288  0.00  0.00      WT1   
ATOM   4743  H1  TIP3W4855     -10.903 -15.219 -16.182  0.00  0.00      WT1   
ATOM   4744  H2  TIP3W4855     -11.943 -14.331 -16.831  0.00  0.00      WT1   
ATOM   4745  OH2 TIP3W4856     -13.945  -4.023  15.871  0.00  0.00      WT1   
ATOM   4746  H1  TIP3W4856     -14.829  -4.288  16.124  0.00  0.00      WT1   
ATOM   4747  H2  TIP3W4856     -13.963  -3.066  15.901  0.00  0.00      WT1   
ATOM   4748  OH2 TIP3W4857      13.448 -13.775  19.575  0.00  0.00      WT1   
ATOM   4749  H1  TIP3W4857      13.907 -13.027  19.194  0.00  0.00      WT1   
ATOM   4750  H2  TIP3W4857      13.103 -14.254  18.822  0.00  0.00      WT1   
ATOM   4751  OH2 TIP3W4861     -13.849 -18.946 -15.268  0.00  0.00      WT1   
ATOM   4752  H1  TIP3W4861     -14.015 -18.311 -14.572  0.00  0.00      WT1   
ATOM   4753  H2  TIP3W4861     -14.377 -19.708 -15.030  0.00  0.00      WT1   
ATOM   4754  OH2 TIP3W4863     -19.270  12.189   4.586  0.00  0.00      WT1   
ATOM   4755  H1  TIP3W4863     -19.355  11.512   3.915  0.00  0.00      WT1   
ATOM   4756  H2  TIP3W4863     -18.602  11.853   5.183  0.00  0.00      WT1   
ATOM   4757  OH2 TIP3W4866      -0.966 -16.743 -10.867  0.00  0.00      WT1   
ATOM   4758  H1  TIP3W4866      -0.804 -17.175 -11.706  0.00  0.00      WT1   
ATOM   4759  H2  TIP3W4866      -0.117 -16.376 -10.619  0.00  0.00      WT1   
ATOM   4760  OH2 TIP3W4872      -5.969  11.895   7.707  0.00  0.00      WT1   
ATOM   4761  H1  TIP3W4872      -6.518  11.275   7.228  0.00  0.00      WT1   
ATOM   4762  H2  TIP3W4872      -5.425  12.304   7.033  0.00  0.00      WT1   
ATOM   4763  OH2 TIP3W4875      10.694  13.352  -6.794  0.00  0.00      WT1   
ATOM   4764  H1  TIP3W4875       9.880  13.604  -6.358  0.00  0.00      WT1   
ATOM   4765  H2  TIP3W4875      10.435  12.664  -7.407  0.00  0.00      WT1   
ATOM   4766  OH2 TIP3W4880       1.546  10.247 -17.986  0.00  0.00      WT1   
ATOM   4767  H1  TIP3W4880       1.149  10.083 -17.130  0.00  0.00      WT1   
ATOM   4768  H2  TIP3W4880       1.437  11.187 -18.125  0.00  0.00      WT1   
ATOM   4769  OH2 TIP3W4881       0.513  -3.034  14.195  0.00  0.00      WT1   
ATOM   4770  H1  TIP3W4881       1.361  -3.458  14.324  0.00  0.00      WT1   
ATOM   4771  H2  TIP3W4881       0.268  -2.715  15.064  0.00  0.00      WT1   
ATOM   4772  OH2 TIP3W4887       1.027   7.593   4.939  0.00  0.00      WT1   
ATOM   4773  H1  TIP3W4887       1.483   8.060   5.639  0.00  0.00      WT1   
ATOM   4774  H2  TIP3W4887       1.660   6.943   4.634  0.00  0.00      WT1   
ATOM   4775  OH2 TIP3W4893      -3.916 -12.103  12.251  0.00  0.00      WT1   
ATOM   4776  H1  TIP3W4893      -3.183 -11.948  12.846  0.00  0.00      WT1   
ATOM   4777  H2  TIP3W4893      -4.532 -11.394  12.439  0.00  0.00      WT1   
ATOM   4778  OH2 TIP3W4896       7.362 -18.902  13.801  0.00  0.00      WT1   
ATOM   4779  H1  TIP3W4896       7.038 -19.111  14.678  0.00  0.00      WT1   
ATOM   4780  H2  TIP3W4896       7.075 -19.636  13.258  0.00  0.00      WT1   
ATOM   4781  OH2 TIP3W4897       7.648  14.137  15.180  0.00  0.00      WT1   
ATOM   4782  H1  TIP3W4897       7.890  13.806  16.044  0.00  0.00      WT1   
ATOM   4783  H2  TIP3W4897       8.442  14.041  14.654  0.00  0.00      WT1   
ATOM   4784  OH2 TIP3W4899      12.249  -5.018  11.467  0.00  0.00      WT1   
ATOM   4785  H1  TIP3W4899      12.147  -5.469  10.629  0.00  0.00      WT1   
ATOM   4786  H2  TIP3W4899      12.257  -4.088  11.240  0.00  0.00      WT1   
ATOM   4787  OH2 TIP3W4902     -18.748  -7.371  -2.410  0.00  0.00      WT1   
ATOM   4788  H1  TIP3W4902     -18.818  -8.269  -2.733  0.00  0.00      WT1   
ATOM   4789  H2  TIP3W4902     -17.831  -7.136  -2.552  0.00  0.00      WT1   
ATOM   4790  OH2 TIP3W4903     -10.773   7.859 -15.930  0.00  0.00      WT1   
ATOM   4791  H1  TIP3W4903     -11.657   7.639 -15.636  0.00  0.00      WT1   
ATOM   4792  H2  TIP3W4903     -10.197   7.455 -15.280  0.00  0.00      WT1   
ATOM   4793  OH2 TIP3W4905     -18.577  -3.455 -14.190  0.00  0.00      WT1   
ATOM   4794  H1  TIP3W4905     -18.961  -3.419 -15.066  0.00  0.00      WT1   
ATOM   4795  H2  TIP3W4905     -17.713  -3.846 -14.323  0.00  0.00      WT1   
ATOM   4796  OH2 TIP3W4908     -18.376  16.243 -19.706  0.00  0.00      WT1   
ATOM   4797  H1  TIP3W4908     -17.441  16.044 -19.758  0.00  0.00      WT1   
ATOM   4798  H2  TIP3W4908     -18.785  15.640 -20.327  0.00  0.00      WT1   
ATOM   4799  OH2 TIP3W4914      -6.580  -0.028 -17.471  0.00  0.00      WT1   
ATOM   4800  H1  TIP3W4914      -7.087  -0.838 -17.515  0.00  0.00      WT1   
ATOM   4801  H2  TIP3W4914      -6.880   0.484 -18.223  0.00  0.00      WT1   
ATOM   4802  OH2 TIP3W4915       5.373 -10.629  -4.502  0.00  0.00      WT1   
ATOM   4803  H1  TIP3W4915       4.584 -10.721  -5.036  0.00  0.00      WT1   
ATOM   4804  H2  TIP3W4915       6.056 -10.378  -5.125  0.00  0.00      WT1   
ATOM   4805  OH2 TIP3W4916      15.942 -15.303   3.899  0.00  0.00      WT1   
ATOM   4806  H1  TIP3W4916      15.636 -16.201   3.768  0.00  0.00      WT1   
ATOM   4807  H2  TIP3W4916      16.893 -15.382   3.976  0.00  0.00      WT1   
ATOM   4808  OH2 TIP3W4920      18.971  11.327  -8.475  0.00  0.00      WT1   
ATOM   4809  H1  TIP3W4920      19.002  12.261  -8.268  0.00  0.00      WT1   
ATOM   4810  H2  TIP3W4920      19.710  10.951  -7.996  0.00  0.00      WT1   
ATOM   4811  OH2 TIP3W4922      -0.796   1.869  13.624  0.00  0.00      WT1   
ATOM   4812  H1  TIP3W4922      -0.668   2.474  12.893  0.00  0.00      WT1   
ATOM   4813  H2  TIP3W4922      -1.431   2.308  14.190  0.00  0.00      WT1   
ATOM   4814  OH2 TIP3W4924      17.677   7.866  -8.694  0.00  0.00      WT1   
ATOM   4815  H1  TIP3W4924      18.376   8.389  -8.302  0.00  0.00      WT1   
ATOM   4816  H2  TIP3W4924      16.949   7.938  -8.077  0.00  0.00      WT1   
ATOM   4817  OH2 TIP3W4926      14.904   8.788  12.977  0.00  0.00      WT1   
ATOM   4818  H1  TIP3W4926      14.350   8.010  12.914  0.00  0.00      WT1   
ATOM   4819  H2  TIP3W4926      15.794   8.443  13.054  0.00  0.00      WT1   
ATOM   4820  OH2 TIP3W4927      13.519  -9.427 -13.293  0.00  0.00      WT1   
ATOM   4821  H1  TIP3W4927      13.159  -9.105 -14.119  0.00  0.00      WT1   
ATOM   4822  H2  TIP3W4927      13.081  -8.906 -12.620  0.00  0.00      WT1   
ATOM   4823  OH2 TIP3W4936      11.662  -9.960  -2.567  0.00  0.00      WT1   
ATOM   4824  H1  TIP3W4936      10.904  -9.606  -2.102  0.00  0.00      WT1   
ATOM   4825  H2  TIP3W4936      11.670 -10.890  -2.341  0.00  0.00      WT1   
ATOM   4826  OH2 TIP3W4937       4.055   8.664   2.663  0.00  0.00      WT1   
ATOM   4827  H1  TIP3W4937       4.342   8.202   3.450  0.00  0.00      WT1   
ATOM   4828  H2  TIP3W4937       4.076   8.000   1.974  0.00  0.00      WT1   
ATOM   4829  OH2 TIP3W4941     -10.779 -11.982 -18.291  0.00  0.00      WT1   
ATOM   4830  H1  TIP3W4941     -10.796 -11.052 -18.067  0.00  0.00      WT1   
ATOM   4831  H2  TIP3W4941     -11.569 -12.117 -18.814  0.00  0.00      WT1   
ATOM   4832  OH2 TIP3W4942     -11.138   2.456 -18.812  0.00  0.00      WT1   
ATOM   4833  H1  TIP3W4942     -10.232   2.483 -18.502  0.00  0.00      WT1   
ATOM   4834  H2  TIP3W4942     -11.272   1.549 -19.085  0.00  0.00      WT1   
ATOM   4835  OH2 TIP3W4945      -9.736   6.323  -7.830  0.00  0.00      WT1   
ATOM   4836  H1  TIP3W4945      -9.602   5.779  -7.054  0.00  0.00      WT1   
ATOM   4837  H2  TIP3W4945     -10.625   6.114  -8.119  0.00  0.00      WT1   
ATOM   4838  OH2 TIP3W4946      19.626   3.264   2.985  0.00  0.00      WT1   
ATOM   4839  H1  TIP3W4946      18.797   3.502   3.401  0.00  0.00      WT1   
ATOM   4840  H2  TIP3W4946      19.785   3.963   2.352  0.00  0.00      WT1   
ATOM   4841  OH2 TIP3W4947      -0.281  -0.568  -0.040  0.00  0.00      WT1   
ATOM   4842  H1  TIP3W4947      -0.609   0.096  -0.646  0.00  0.00      WT1   
ATOM   4843  H2  TIP3W4947       0.304  -0.089   0.548  0.00  0.00      WT1   
ATOM   4844  OH2 TIP3W4957       8.348 -15.025  14.440  0.00  0.00      WT1   
ATOM   4845  H1  TIP3W4957       7.414 -15.225  14.373  0.00  0.00      WT1   
ATOM   4846  H2  TIP3W4957       8.709 -15.740  14.964  0.00  0.00      WT1   
ATOM   4847  OH2 TIP3W4961      16.879  18.213  16.691  0.00  0.00      WT1   
ATOM   4848  H1  TIP3W4961      16.035  18.183  17.141  0.00  0.00      WT1   
ATOM   4849  H2  TIP3W4961      17.281  19.029  16.989  0.00  0.00      WT1   
ATOM   4850  OH2 TIP3W4963      -5.158   3.600  -9.313  0.00  0.00      WT1   
ATOM   4851  H1  TIP3W4963      -5.633   4.203  -9.884  0.00  0.00      WT1   
ATOM   4852  H2  TIP3W4963      -4.361   4.072  -9.074  0.00  0.00      WT1   
ATOM   4853  OH2 TIP3W4964       3.809   4.177  12.502  0.00  0.00      WT1   
ATOM   4854  H1  TIP3W4964       4.151   3.960  13.369  0.00  0.00      WT1   
ATOM   4855  H2  TIP3W4964       4.573   4.478  12.010  0.00  0.00      WT1   
ATOM   4856  OH2 TIP3W4965      17.235  -8.959 -10.199  0.00  0.00      WT1   
ATOM   4857  H1  TIP3W4965      17.140  -9.305 -11.086  0.00  0.00      WT1   
ATOM   4858  H2  TIP3W4965      16.701  -9.539  -9.656  0.00  0.00      WT1   
ATOM   4859  OH2 TIP3W4966      -4.907  13.811 -11.483  0.00  0.00      WT1   
ATOM   4860  H1  TIP3W4966      -5.495  14.405 -11.016  0.00  0.00      WT1   
ATOM   4861  H2  TIP3W4966      -4.193  14.371 -11.788  0.00  0.00      WT1   
ATOM   4862  OH2 TIP3W4979     -10.306  15.729 -14.831  0.00  0.00      WT1   
ATOM   4863  H1  TIP3W4979     -10.005  14.832 -14.684  0.00  0.00      WT1   
ATOM   4864  H2  TIP3W4979     -10.726  15.979 -14.008  0.00  0.00      WT1   
ATOM   4865  OH2 TIP3W4980      13.474 -16.821 -14.090  0.00  0.00      WT1   
ATOM   4866  H1  TIP3W4980      12.650 -17.308 -14.093  0.00  0.00      WT1   
ATOM   4867  H2  TIP3W4980      14.089 -17.393 -13.630  0.00  0.00      WT1   
ATOM   4868  OH2 TIP3W4982     -18.334   5.358 -10.890  0.00  0.00      WT1   
ATOM   4869  H1  TIP3W4982     -18.385   5.203  -9.947  0.00  0.00      WT1   
ATOM   4870  H2  TIP3W4982     -19.207   5.667 -11.130  0.00  0.00      WT1   
ATOM   4871  OH2 TIP3W4983       3.497   2.422  17.425  0.00  0.00      WT1   
ATOM   4872  H1  TIP3W4983       3.571   1.872  18.205  0.00  0.00      WT1   
ATOM   4873  H2  TIP3W4983       2.989   1.896  16.807  0.00  0.00      WT1   
ATOM   4874  OH2 TIP3W4986      -8.757 -11.303   8.086  0.00  0.00      WT1   
ATOM   4875  H1  TIP3W4986      -9.672 -11.039   7.997  0.00  0.00      WT1   
ATOM   4876  H2  TIP3W4986      -8.657 -12.034   7.477  0.00  0.00      WT1   
ATOM   4877  OH2 TIP3W4987      -7.054  -5.897  11.694  0.00  0.00      WT1   
ATOM   4878  H1  TIP3W4987      -7.380  -5.136  11.214  0.00  0.00      WT1   
ATOM   4879  H2  TIP3W4987      -6.908  -6.561  11.020  0.00  0.00      WT1   
ATOM   4880  OH2 TIP3W4988      13.787  -5.559  -8.180  0.00  0.00      WT1   
ATOM   4881  H1  TIP3W4988      14.199  -5.916  -8.966  0.00  0.00      WT1   
ATOM   4882  H2  TIP3W4988      14.065  -6.143  -7.475  0.00  0.00      WT1   
ATOM   4883  OH2 TIP3W4993       5.587  -8.667  17.851  0.00  0.00      WT1   
ATOM   4884  H1  TIP3W4993       4.695  -8.531  18.172  0.00  0.00      WT1   
ATOM   4885  H2  TIP3W4993       5.784  -9.577  18.070  0.00  0.00      WT1   
ATOM   4886  OH2 TIP3W4998      17.089 -13.849  -3.713  0.00  0.00      WT1   
ATOM   4887  H1  TIP3W4998      16.430 -13.932  -4.402  0.00  0.00      WT1   
ATOM   4888  H2  TIP3W4998      16.729 -14.345  -2.977  0.00  0.00      WT1   
ATOM   4889  OH2 TIP3W4999      -1.119 -20.498   9.788  0.00  0.00      WT1   
ATOM   4890  H1  TIP3W4999      -0.905 -19.719   9.274  0.00  0.00      WT1   
ATOM   4891  H2  TIP3W4999      -2.073 -20.564   9.737  0.00  0.00      WT1   
ATOM   4892  OH2 TIP3W5000      13.949 -11.548 -11.571  0.00  0.00      WT1   
ATOM   4893  H1  TIP3W5000      13.689 -10.762 -12.052  0.00  0.00      WT1   
ATOM   4894  H2  TIP3W5000      14.246 -12.156 -12.248  0.00  0.00      WT1   
ATOM   4895  OH2 TIP3W5001     -14.567   9.844  10.522  0.00  0.00      WT1   
ATOM   4896  H1  TIP3W5001     -15.346  10.339  10.777  0.00  0.00      WT1   
ATOM   4897  H2  TIP3W5001     -14.151  10.382   9.849  0.00  0.00      WT1   
ATOM   4898  OH2 TIP3W5003      15.762  -9.638  15.311  0.00  0.00      WT1   
ATOM   4899  H1  TIP3W5003      16.154 -10.466  15.587  0.00  0.00      WT1   
ATOM   4900  H2  TIP3W5003      15.648  -9.729  14.365  0.00  0.00      WT1   
ATOM   4901  OH2 TIP3W5005       3.254  13.202 -11.431  0.00  0.00      WT1   
ATOM   4902  H1  TIP3W5005       2.849  12.517 -10.898  0.00  0.00      WT1   
ATOM   4903  H2  TIP3W5005       2.956  13.020 -12.322  0.00  0.00      WT1   
ATOM   4904  OH2 TIP3W5006     -14.277 -14.582  18.600  0.00  0.00      WT1   
ATOM   4905  H1  TIP3W5006     -13.508 -14.951  18.167  0.00  0.00      WT1   
ATOM   4906  H2  TIP3W5006     -14.956 -14.581  17.925  0.00  0.00      WT1   
ATOM   4907  OH2 TIP3W5007      19.150  16.986  12.041  0.00  0.00      WT1   
ATOM   4908  H1  TIP3W5007      19.266  17.681  11.393  0.00  0.00      WT1   
ATOM   4909  H2  TIP3W5007      18.981  17.448  12.862  0.00  0.00      WT1   
ATOM   4910  OH2 TIP3W5009     -19.166   3.728 -18.961  0.00  0.00      WT1   
ATOM   4911  H1  TIP3W5009     -18.910   4.627 -18.752  0.00  0.00      WT1   
ATOM   4912  H2  TIP3W5009     -19.552   3.394 -18.151  0.00  0.00      WT1   
ATOM   4913  OH2 TIP3W5021       9.383  -7.616 -16.251  0.00  0.00      WT1   
ATOM   4914  H1  TIP3W5021       9.100  -7.154 -15.461  0.00  0.00      WT1   
ATOM   4915  H2  TIP3W5021       8.646  -8.184 -16.474  0.00  0.00      WT1   
ATOM   4916  OH2 TIP3W5023     -19.020  11.445  -1.057  0.00  0.00      WT1   
ATOM   4917  H1  TIP3W5023     -19.691  12.111  -1.207  0.00  0.00      WT1   
ATOM   4918  H2  TIP3W5023     -18.203  11.938  -0.989  0.00  0.00      WT1   
ATOM   4919  OH2 TIP3W5024      17.154 -11.670 -17.420  0.00  0.00      WT1   
ATOM   4920  H1  TIP3W5024      16.216 -11.800 -17.563  0.00  0.00      WT1   
ATOM   4921  H2  TIP3W5024      17.554 -11.855 -18.270  0.00  0.00      WT1   
ATOM   4922  OH2 TIP3W5025     -15.166  -7.086  -3.656  0.00  0.00      WT1   
ATOM   4923  H1  TIP3W5025     -14.525  -6.429  -3.384  0.00  0.00      WT1   
ATOM   4924  H2  TIP3W5025     -15.210  -7.697  -2.921  0.00  0.00      WT1   
ATOM   4925  OH2 TIP3W5027      -6.592 -10.461  13.417  0.00  0.00      WT1   
ATOM   4926  H1  TIP3W5027      -6.980 -10.042  14.185  0.00  0.00      WT1   
ATOM   4927  H2  TIP3W5027      -6.271  -9.734  12.883  0.00  0.00      WT1   
ATOM   4928  OH2 TIP3W5028      -9.302   4.282  -6.192  0.00  0.00      WT1   
ATOM   4929  H1  TIP3W5028      -9.899   3.579  -6.450  0.00  0.00      WT1   
ATOM   4930  H2  TIP3W5028      -8.482   3.835  -5.983  0.00  0.00      WT1   
ATOM   4931  OH2 TIP3W5029       2.876 -20.584   4.485  0.00  0.00      WT1   
ATOM   4932  H1  TIP3W5029       2.256 -19.861   4.388  0.00  0.00      WT1   
ATOM   4933  H2  TIP3W5029       2.705 -21.150   3.733  0.00  0.00      WT1   
ATOM   4934  OH2 TIP3W5042      17.431 -17.484  17.888  0.00  0.00      WT1   
ATOM   4935  H1  TIP3W5042      17.279 -18.378  18.194  0.00  0.00      WT1   
ATOM   4936  H2  TIP3W5042      17.707 -17.006  18.670  0.00  0.00      WT1   
ATOM   4937  OH2 TIP3W5043       7.494   3.530  11.478  0.00  0.00      WT1   
ATOM   4938  H1  TIP3W5043       7.788   3.555  12.389  0.00  0.00      WT1   
ATOM   4939  H2  TIP3W5043       7.268   2.613  11.324  0.00  0.00      WT1   
ATOM   4940  OH2 TIP3W5044      16.590  10.441  11.364  0.00  0.00      WT1   
ATOM   4941  H1  TIP3W5044      15.873  10.203  11.951  0.00  0.00      WT1   
ATOM   4942  H2  TIP3W5044      16.913   9.605  11.029  0.00  0.00      WT1   
ATOM   4943  OH2 TIP3W5046       1.371 -15.860   5.515  0.00  0.00      WT1   
ATOM   4944  H1  TIP3W5046       1.432 -14.920   5.685  0.00  0.00      WT1   
ATOM   4945  H2  TIP3W5046       1.122 -15.921   4.593  0.00  0.00      WT1   
ATOM   4946  OH2 TIP3W5047       4.790  16.251  -2.787  0.00  0.00      WT1   
ATOM   4947  H1  TIP3W5047       4.056  15.676  -2.569  0.00  0.00      WT1   
ATOM   4948  H2  TIP3W5047       5.510  15.653  -2.990  0.00  0.00      WT1   
ATOM   4949  OH2 TIP3W5048     -14.143  19.635  -2.593  0.00  0.00      WT1   
ATOM   4950  H1  TIP3W5048     -14.475  18.862  -2.137  0.00  0.00      WT1   
ATOM   4951  H2  TIP3W5048     -14.601  20.370  -2.185  0.00  0.00      WT1   
ATOM   4952  OH2 TIP3W5049       1.861 -15.453  -0.809  0.00  0.00      WT1   
ATOM   4953  H1  TIP3W5049       2.639 -15.779  -1.262  0.00  0.00      WT1   
ATOM   4954  H2  TIP3W5049       1.837 -14.519  -1.016  0.00  0.00      WT1   
ATOM   4955  OH2 TIP3W5060       9.197 -19.506  -5.927  0.00  0.00      WT1   
ATOM   4956  H1  TIP3W5060       9.519 -19.108  -5.118  0.00  0.00      WT1   
ATOM   4957  H2  TIP3W5060       8.746 -20.300  -5.641  0.00  0.00      WT1   
ATOM   4958  OH2 TIP3W5061     -17.055  -8.411 -13.945  0.00  0.00      WT1   
ATOM   4959  H1  TIP3W5061     -17.902  -7.970 -14.004  0.00  0.00      WT1   
ATOM   4960  H2  TIP3W5061     -17.075  -9.064 -14.645  0.00  0.00      WT1   
ATOM   4961  OH2 TIP3W5064      13.032  19.382  -5.770  0.00  0.00      WT1   
ATOM   4962  H1  TIP3W5064      12.426  18.809  -6.239  0.00  0.00      WT1   
ATOM   4963  H2  TIP3W5064      13.510  19.841  -6.460  0.00  0.00      WT1   
ATOM   4964  OH2 TIP3W5065       8.029 -16.030  -9.213  0.00  0.00      WT1   
ATOM   4965  H1  TIP3W5065       8.440 -15.916 -10.070  0.00  0.00      WT1   
ATOM   4966  H2  TIP3W5065       8.690 -16.483  -8.689  0.00  0.00      WT1   
ATOM   4967  OH2 TIP3W5067      -7.636 -14.132  -8.912  0.00  0.00      WT1   
ATOM   4968  H1  TIP3W5067      -8.229 -14.875  -9.024  0.00  0.00      WT1   
ATOM   4969  H2  TIP3W5067      -8.189 -13.362  -9.042  0.00  0.00      WT1   
ATOM   4970  OH2 TIP3W5068      15.264  -6.430 -10.248  0.00  0.00      WT1   
ATOM   4971  H1  TIP3W5068      15.575  -7.331 -10.330  0.00  0.00      WT1   
ATOM   4972  H2  TIP3W5068      16.030  -5.892 -10.450  0.00  0.00      WT1   
ATOM   4973  OH2 TIP3W5075      -3.911  -0.163  -3.650  0.00  0.00      WT1   
ATOM   4974  H1  TIP3W5075      -3.709   0.766  -3.538  0.00  0.00      WT1   
ATOM   4975  H2  TIP3W5075      -4.723  -0.174  -4.156  0.00  0.00      WT1   
ATOM   4976  OH2 TIP3W5086      17.205 -12.850  13.231  0.00  0.00      WT1   
ATOM   4977  H1  TIP3W5086      18.023 -13.275  13.490  0.00  0.00      WT1   
ATOM   4978  H2  TIP3W5086      17.479 -12.018  12.845  0.00  0.00      WT1   
ATOM   4979  OH2 TIP3W5087      14.770   9.764   4.252  0.00  0.00      WT1   
ATOM   4980  H1  TIP3W5087      15.382  10.476   4.440  0.00  0.00      WT1   
ATOM   4981  H2  TIP3W5087      13.912  10.189   4.217  0.00  0.00      WT1   
ATOM   4982  OH2 TIP3W5088      -4.087  -8.549  -3.168  0.00  0.00      WT1   
ATOM   4983  H1  TIP3W5088      -4.983  -8.244  -3.311  0.00  0.00      WT1   
ATOM   4984  H2  TIP3W5088      -3.561  -7.749  -3.153  0.00  0.00      WT1   
ATOM   4985  OH2 TIP3W5089      19.109  18.382  -4.788  0.00  0.00      WT1   
ATOM   4986  H1  TIP3W5089      19.403  17.483  -4.641  0.00  0.00      WT1   
ATOM   4987  H2  TIP3W5089      18.172  18.362  -4.596  0.00  0.00      WT1   
ATOM   4988  OH2 TIP3W5091       9.753  -7.089  17.040  0.00  0.00      WT1   
ATOM   4989  H1  TIP3W5091      10.331  -7.240  16.293  0.00  0.00      WT1   
ATOM   4990  H2  TIP3W5091       8.871  -7.109  16.669  0.00  0.00      WT1   
ATOM   4991  OH2 TIP3W5093      -2.606  10.904 -15.581  0.00  0.00      WT1   
ATOM   4992  H1  TIP3W5093      -2.734  11.245 -14.696  0.00  0.00      WT1   
ATOM   4993  H2  TIP3W5093      -3.493  10.761 -15.913  0.00  0.00      WT1   
ATOM   4994  OH2 TIP3W5098     -11.369  -5.936   7.731  0.00  0.00      WT1   
ATOM   4995  H1  TIP3W5098     -11.637  -6.637   7.136  0.00  0.00      WT1   
ATOM   4996  H2  TIP3W5098     -11.319  -6.357   8.589  0.00  0.00      WT1   
ATOM   4997  OH2 TIP3W5106      -7.926  10.383   6.515  0.00  0.00      WT1   
ATOM   4998  H1  TIP3W5106      -8.428  11.162   6.278  0.00  0.00      WT1   
ATOM   4999  H2  TIP3W5106      -8.076   9.772   5.793  0.00  0.00      WT1   
ATOM   5000  OH2 TIP3W5115      12.953  10.805  11.726  0.00  0.00      WT1   
ATOM   5001  H1  TIP3W5115      12.802  11.509  12.357  0.00  0.00      WT1   
ATOM   5002  H2  TIP3W5115      12.603  10.022  12.152  0.00  0.00      WT1   
ATOM   5003  OH2 TIP3W5117      -9.689  -0.209  16.807  0.00  0.00      WT1   
ATOM   5004  H1  TIP3W5117     -10.215  -0.903  16.409  0.00  0.00      WT1   
ATOM   5005  H2  TIP3W5117      -8.797  -0.381  16.505  0.00  0.00      WT1   
ATOM   5006  OH2 TIP3W5125      -9.926  -5.838  15.895  0.00  0.00      WT1   
ATOM   5007  H1  TIP3W5125      -9.481  -6.454  15.313  0.00  0.00      WT1   
ATOM   5008  H2  TIP3W5125     -10.080  -6.336  16.698  0.00  0.00      WT1   
ATOM   5009  OH2 TIP3W5127      17.327 -16.326  15.372  0.00  0.00      WT1   
ATOM   5010  H1  TIP3W5127      17.217 -16.983  16.059  0.00  0.00      WT1   
ATOM   5011  H2  TIP3W5127      16.915 -15.538  15.726  0.00  0.00      WT1   
ATOM   5012  OH2 TIP3W5133     -15.020  12.169   1.947  0.00  0.00      WT1   
ATOM   5013  H1  TIP3W5133     -14.713  11.880   2.806  0.00  0.00      WT1   
ATOM   5014  H2  TIP3W5133     -15.910  11.823   1.880  0.00  0.00      WT1   
ATOM   5015  OH2 TIP3W5162     -16.016   4.175  15.039  0.00  0.00      WT1   
ATOM   5016  H1  TIP3W5162     -15.324   3.531  14.888  0.00  0.00      WT1   
ATOM   5017  H2  TIP3W5162     -16.806   3.651  15.173  0.00  0.00      WT1   
ATOM   5018  OH2 TIP3W5164       7.036   8.002  -4.543  0.00  0.00      WT1   
ATOM   5019  H1  TIP3W5164       6.984   8.057  -3.589  0.00  0.00      WT1   
ATOM   5020  H2  TIP3W5164       7.817   8.506  -4.770  0.00  0.00      WT1   
ATOM   5021  OH2 TIP3W5165       7.122   5.800 -17.640  0.00  0.00      WT1   
ATOM   5022  H1  TIP3W5165       6.358   5.360 -18.014  0.00  0.00      WT1   
ATOM   5023  H2  TIP3W5165       7.688   5.977 -18.392  0.00  0.00      WT1   
ATOM   5024  OH2 TIP3W5195       3.413  11.380   1.618  0.00  0.00      WT1   
ATOM   5025  H1  TIP3W5195       2.785  11.277   2.334  0.00  0.00      WT1   
ATOM   5026  H2  TIP3W5195       4.009  10.637   1.713  0.00  0.00      WT1   
ATOM   5027  OH2 TIP3W5196      -6.618  20.019 -17.495  0.00  0.00      WT1   
ATOM   5028  H1  TIP3W5196      -6.887  20.315 -16.626  0.00  0.00      WT1   
ATOM   5029  H2  TIP3W5196      -5.749  19.641 -17.361  0.00  0.00      WT1   
ATOM   5030  OH2 TIP3W5234     -13.258  11.698  17.070  0.00  0.00      WT1   
ATOM   5031  H1  TIP3W5234     -13.616  11.538  17.943  0.00  0.00      WT1   
ATOM   5032  H2  TIP3W5234     -12.510  11.104  17.005  0.00  0.00      WT1   
ATOM   5033  OH2 TIP3W5251       2.080  -8.194  -5.519  0.00  0.00      WT1   
ATOM   5034  H1  TIP3W5251       2.871  -8.079  -4.992  0.00  0.00      WT1   
ATOM   5035  H2  TIP3W5251       1.851  -7.309  -5.804  0.00  0.00      WT1   
ATOM   5036  OH2 TIP3W5260       6.721  -6.840  13.280  0.00  0.00      WT1   
ATOM   5037  H1  TIP3W5260       6.339  -6.833  12.402  0.00  0.00      WT1   
ATOM   5038  H2  TIP3W5260       6.466  -5.999  13.659  0.00  0.00      WT1   
ATOM   5039  OH2 TIP3W5267      11.372 -17.902   1.730  0.00  0.00      WT1   
ATOM   5040  H1  TIP3W5267      10.458 -18.140   1.884  0.00  0.00      WT1   
ATOM   5041  H2  TIP3W5267      11.379 -16.945   1.750  0.00  0.00      WT1   
ATOM   5042  OH2 TIP3W5272      -5.277  18.265  -1.130  0.00  0.00      WT1   
ATOM   5043  H1  TIP3W5272      -5.900  17.793  -0.577  0.00  0.00      WT1   
ATOM   5044  H2  TIP3W5272      -5.282  19.159  -0.787  0.00  0.00      WT1   
ATOM   5045  OH2 TIP3W5302       3.547  16.073   3.747  0.00  0.00      WT1   
ATOM   5046  H1  TIP3W5302       3.690  16.452   2.880  0.00  0.00      WT1   
ATOM   5047  H2  TIP3W5302       3.593  15.127   3.607  0.00  0.00      WT1   
ATOM   5048  OH2 TIP3W5317       4.220 -20.116  -3.193  0.00  0.00      WT1   
ATOM   5049  H1  TIP3W5317       4.172 -19.612  -2.381  0.00  0.00      WT1   
ATOM   5050  H2  TIP3W5317       3.676 -19.628  -3.811  0.00  0.00      WT1   
ATOM   5051  OH2 TIP3W5318      -1.869   2.800  17.576  0.00  0.00      WT1   
ATOM   5052  H1  TIP3W5318      -2.340   1.967  17.569  0.00  0.00      WT1   
ATOM   5053  H2  TIP3W5318      -0.944   2.554  17.586  0.00  0.00      WT1   
ATOM   5054  OH2 TIP3W5319       2.611  -1.571   1.025  0.00  0.00      WT1   
ATOM   5055  H1  TIP3W5319       1.967  -1.136   1.583  0.00  0.00      WT1   
ATOM   5056  H2  TIP3W5319       3.367  -0.983   1.027  0.00  0.00      WT1   
ATOM   5057  OH2 TIP3W5320      -6.118 -12.898   3.703  0.00  0.00      WT1   
ATOM   5058  H1  TIP3W5320      -6.598 -13.068   2.892  0.00  0.00      WT1   
ATOM   5059  H2  TIP3W5320      -5.844 -13.764   4.006  0.00  0.00      WT1   
ATOM   5060  OH2 TIP3W5323      -4.922 -18.114  -1.466  0.00  0.00      WT1   
ATOM   5061  H1  TIP3W5323      -4.182 -17.995  -0.871  0.00  0.00      WT1   
ATOM   5062  H2  TIP3W5323      -4.540 -18.038  -2.341  0.00  0.00      WT1
[truncated: 121,823 more chars]
