# Supplementary material for: Structural basis of template strand deoxyuridine promoter recognition by a viral RNA polymerase
Source: Nat Commun. 2022 Jun 20;13:3526. doi: 10.1038/s41467-022-31214-6 (PMC9209446; doi:10.1038/s41467-022-31214-6)
Supplement: Supplementary file 5 — Supplementary Data 3 [file 41467_2022_31214_MOESM5_ESM.zip › Source-Data-File-3-MD_files/DNA-Alch/Restraints.in]

Colvarstrajfrequency    500
Colvarsrestartfrequency 500


#############################################################
# rmsd RESTRAINED
#############################################################
# COLVARS DEFINITIONS
#############################################################


colvar {
  name RMSD

  width 1.0 

  lowerboundary 0.0
  upperboundary 5.0


  rmsd {
    atoms {
      atomnumbers {    1	2	3	4	5	8	10	11	13	14	15	18	19	20	22	23	24	25	26	28	31	33	34	35	36	37	38	41	43	44	46	47	49	50	51	53	54	55	57	60	62	63	64	65	66	67	70	72	73	75	76	78	79	80	82	83	84	86	89	91 }
    }
    refpositionsfile  start.pdb
  }
} 


#############################################################
# RESTRAINTS AND PMF
#############################################################


harmonic {
   colvars       RMSD
   forceConstant 10.0  
   centers        0.0  
}
